# Supplementary material for: Paradoxical resistance of multiple myeloma to proteasome inhibitors by decreased levels of 19S proteasomal subunits
Source: eLife. 2015 Sep 1;4:e08153. doi: 10.7554/eLife.08153 (PMC4602331; doi:10.7554/eLife.08153)
Supplement: Supplementary file 1. — Growth phenotypes from shRNA screen. DOI: http://dx.doi.org/10.7554/eLife.08153.014 [file elife08153s001.xlsx]

## Sheet: Growth phenotypes
#GeneID	Symbol	GeneInfo	Gamma # shRNAs	Gamma # shRNAs with sufficient reads	Gamma Phenotype	Gamma P value
114785	MBD6	methyl-CpG binding domain protein 6	25	24	0.0112557	0.864288
114783	LMTK3	lemur tyrosine kinase 3	25	17	-0.0474648	0.0487982
114781	BTBD9	BTB (POZ) domain containing 9	25	24	0.0404864	0.416737
114780	PKD1L2	polycystic kidney disease 1-like 2	25	24	0.0766425	0.157609
246176	GAS2L2	growth arrest-specific 2 like 2	25	25	0.0218795	0.286454
114789	SLC25A25	solute carrier family 25 (mitochondrial carrier; phosphate carrier), member 25	25	24	0.047273	0.250642
114788	CSMD3	CUB and Sushi multiple domains 3	25	25	-0.0135492	0.916489
28996	HIPK2	homeodomain interacting protein kinase 2	25	23	-0.0421473	0.198119
28991	COMMD5	COMM domain containing 5	25	25	-0.070795	0.533984
55293	UEVLD	UEV and lactate/malate dehyrogenase domains	25	25	0.0147003	0.00463636
5988	RFPL1	ret finger protein-like 1	25	25	0.041013	0.0862979
55291	PPP6R3	protein phosphatase 6, regulatory subunit 3	25	24	-0.00776086	0.288727
55294	FBXW7	F-box and WD repeat domain containing 7, E3 ubiquitin protein ligase	25	25	0.00860857	0.0452239
146547	PRSS36	protease, serine, 36	25	23	-0.0219209	0.553531
5980	REV3L	REV3-like, polymerase (DNA directed), zeta, catalytic subunit	25	25	-0.0416175	0.0189873
5981	RFC1	replication factor C (activator 1) 1, 145kDa	25	25	0.0128777	0.668092
5987	TRIM27	tripartite motif containing 27	25	23	-0.0073053	0.674491
5984	RFC4	replication factor C (activator 1) 4, 37kDa	25	25	-0.0454301	0.568736
5985	RFC5	replication factor C (activator 1) 5, 36.5kDa	25	25	-0.0513784	0.0495932
960	CD44	CD44 molecule (Indian blood group)	25	25	-0.0364241	0.625153
338339	CLEC4D	C-type lectin domain family 4, member D	25	24	0.00352335	0.334219
6794	STK11	serine/threonine kinase 11	25	20	-0.00426698	0.401795
6795	AURKC	aurora kinase C	25	20	0.049505	0.539604
6792	CDKL5	cyclin-dependent kinase-like 5	25	24	0.00732014	0.546254
6793	STK10	serine/threonine kinase 10	25	23	-0.0912364	0.00471879
6790	AURKA	aurora kinase A	25	23	-0.0602057	5.37853e-05
348378	FAM159A	family with sequence similarity 159, member A	25	23	-0.0288381	0.442877
260293	CYP4X1	cytochrome P450, family 4, subfamily X, polypeptide 1	25	25	0.0434161	0.000362007
55835	CENPJ	centromere protein J	25	25	0.0205197	0.858575
55832	CAND1	cullin-associated and neddylation-dissociated 1	25	25	-0.210727	1.83286e-10
275	AMT	aminomethyltransferase	25	24	-0.050818	0.564069
276	AMY1A	amylase, alpha 1A (salivary)	25	25	-0.0119217	0.150725
279	AMY2A	amylase, alpha 2A (pancreatic)	25	25	-0.0163576	0.170812
389208	TMPRSS11F	transmembrane protease, serine 11F	25	24	0.00686007	0.419403
57478	USP31	ubiquitin specific peptidase 31	25	23	-0.00634082	0.125431
9529	BAG5	BCL2-associated athanogene 5	25	25	-0.00201389	0.301679
9525	VPS4B	vacuolar protein sorting 4 homolog B (S. cerevisiae)	25	23	0.0385603	0.200401
9254	CACNA2D2	calcium channel, voltage-dependent, alpha 2/delta subunit 2	25	24	-0.0480698	0.539273
9520	NPEPPS	aminopeptidase puromycin sensitive	25	24	-0.0396057	0.00400808
9521	EEF1E1	eukaryotic translation elongation factor 1 epsilon 1	25	25	-0.0422297	0.0569541
84129	ACAD11	acyl-CoA dehydrogenase family, member 11	24	24	0.0444782	0.00546155
80273	GRPEL1	GrpE-like 1, mitochondrial (E. coli)	25	24	-0.12846	0.692623
26022	TMEM98	transmembrane protein 98	25	25	-0.0200749	0.707574
26020	LRP10	low density lipoprotein receptor-related protein 10	25	23	-0.0215766	0.0169797
64902	AGXT2	alanine--glyoxylate aminotransferase 2	25	22	0.00961873	0.0426614
64900	LPIN3	lipin 3	25	25	-0.0115025	0.0580906
10892	MALT1	mucosa associated lymphoid tissue lymphoma translocation gene 1	25	25	0.0338514	0.254907
124359	CDYL2	chromodomain protein, Y-like 2	25	24	0.0291383	0.183171
203611	CDY2B	chromodomain protein, Y-linked, 2B	25	25	-0.0104542	0.876329
55299	BRIX1	BRX1, biogenesis of ribosomes, homolog (S. cerevisiae)	25	25	-0.0131836	0.354555
64151	NCAPG	non-SMC condensin I complex, subunit G	25	25	-0.0758818	0.00442811
22875	ENPP4	ectonucleotide pyrophosphatase/phosphodiesterase 4 (putative)	25	24	0.0166725	0.10572
22876	INPP5F	inositol polyphosphate-5-phosphatase F	25	22	-0.0356931	0.00132754
22870	PPP6R1	protein phosphatase 6, regulatory subunit 1	25	24	-0.0541625	0.298347
22871	NLGN1	neuroligin 1	25	24	-0.00446134	0.79309
22872	SEC31A	SEC31 homolog A (S. cerevisiae)	25	25	0.0175118	0.907145
22878	TRAPPC8	trafficking protein particle complex 8	25	25	-0.105798	0.000244698
138046	RALYL	RALY RNA binding protein-like	25	25	0.031805	0.0659733
3516	RBPJ	recombination signal binding protein for immunoglobulin kappa J region	25	24	-0.0657806	1.39493e-08
84696	ABHD1	abhydrolase domain containing 1	25	22	-0.0211357	0.424766
2683	B4GALT1	UDP-Gal:betaGlcNAc beta 1,4- galactosyltransferase, polypeptide 1	25	23	0.0136004	0.0257005
285848	PNPLA1	patatin-like phospholipase domain containing 1	25	25	-0.0509703	0.835505
98	ACYP2	acylphosphatase 2, muscle type	25	23	-0.0549675	0.636201
91	ACVR1B	activin A receptor, type IB	25	23	-0.0617516	0.067088
90	ACVR1	activin A receptor, type I	24	21	-0.0108506	0.0627151
93	ACVR2B	activin A receptor, type IIB	25	21	-0.00989367	0.591867
92	ACVR2A	activin A receptor, type IIA	25	24	0.0271623	0.892261
95	ACY1	aminoacylase 1	25	21	-0.0670896	0.337176
94	ACVRL1	activin A receptor type II-like 1	24	21	-0.0740258	0.0116903
97	ACYP1	acylphosphatase 1, erythrocyte (common) type	25	24	-0.0384432	0.458377
133522	PPARGC1B	peroxisome proliferator-activated receptor gamma, coactivator 1 beta	25	25	-0.00169936	0.398846
29761	USP25	ubiquitin specific peptidase 25	25	25	-0.0207355	0.0583401
29763	PACSIN3	protein kinase C and casein kinase substrate in neurons 3	25	23	-0.0507928	0.00403684
1176	AP3S1	adaptor-related protein complex 3, sigma 1 subunit	25	23	-0.0474066	0.230701
1175	AP2S1	adaptor-related protein complex 2, sigma 1 subunit	24	22	-0.127355	0.0604207
1174	AP1S1	adaptor-related protein complex 1, sigma 1 subunit	25	25	0.00636502	0.988849
23059	CLUAP1	clusterin associated protein 1	25	24	0.0175889	0.111602
23509	POFUT1	protein O-fucosyltransferase 1	25	25	-0.0100643	0.928634
23508	TTC9	tetratricopeptide repeat domain 9	25	25	-0.0203433	0.26209
23054	NCOA6	nuclear receptor coactivator 6	25	24	0.0536822	0.0035001
23057	NMNAT2	nicotinamide nucleotide adenylyltransferase 2	25	25	-0.021069	0.808203
23504	RIMBP2	RIMS binding protein 2	25	24	-0.0186457	0.307881
23503	ZFYVE26	zinc finger, FYVE domain containing 26	25	25	-0.0517735	0.0296357
1178	CLC	Charcot-Leyden crystal galectin	25	25	-0.0198941	0.875242
60370	AVPI1	arginine vasopressin-induced 1	25	25	-0.0558473	0.199696
169026	SLC30A8	solute carrier family 30 (zinc transporter), member 8	25	25	0.0175056	0.00553317
513	ATP5D	ATP synthase, H+ transporting, mitochondrial F1 complex, delta subunit	25	25	-0.0815382	0.000379526
196410	METTL7B	methyltransferase like 7B	25	25	0.0107197	0.692068
7188	TRAF5	TNF receptor-associated factor 5	25	24	-0.00430402	0.953868
29108	PYCARD	PYD and CARD domain containing	25	25	-0.0797848	0.0558201
29100	TMEM208	transmembrane protein 208	25	23	-0.0295502	0.477979
29103	DNAJC15	DnaJ (Hsp40) homolog, subfamily C, member 15	25	25	-0.0105388	0.708879
516	ATP5G1	ATP synthase, H+ transporting, mitochondrial Fo complex, subunit C1 (subunit 9)	25	24	-0.021302	0.203993
7184	HSP90B1	heat shock protein 90kDa beta (Grp94), member 1	25	25	-0.0794701	0.0148236
7185	TRAF1	TNF receptor-associated factor 1	25	25	-0.0174085	0.0844984
7186	TRAF2	TNF receptor-associated factor 2	25	25	-0.0655514	0.0808598
7187	TRAF3	TNF receptor-associated factor 3	25	22	0.0101124	0.107105
79848	CSPP1	centrosome and spindle pole associated protein 1	25	25	0.0168188	0.609001
8548	BLZF1	basic leucine zipper nuclear factor 1	25	25	0.0190426	0.0339409
8019	BRD3	bromodomain containing 3	25	22	-0.0368393	0.0137353
283659	PRTG	protogenin	25	25	0.017507	0.586637
8546	AP3B1	adaptor-related protein complex 3, beta 1 subunit	25	25	-0.0202515	0.30699
8541	PPFIA3	protein tyrosine phosphatase, receptor type, f polypeptide (PTPRF), interacting protein (liprin), alpha 3	25	21	-0.00660988	0.270065
139760	GPR119	G protein-coupled receptor 119	25	25	0.0351593	0.138146
7454	WAS	Wiskott-Aldrich syndrome	25	25	-0.0233947	0.081078
7453	WARS	tryptophanyl-tRNA synthetase	25	25	-0.00900638	0.641173
7450	VWF	von Willebrand factor	25	25	-0.0193931	0.984548
4593	MUSK	muscle, skeletal, receptor tyrosine kinase	25	23	-0.0355524	0.0256341
203068	TUBB	tubulin, beta class I	25	24	-0.156237	0.000889263
2745	GLRX	glutaredoxin (thioltransferase)	25	25	0.00827564	0.160503
23127	COLGALT2	collagen beta(1-O)galactosyltransferase 2	25	25	-0.00463096	0.443548
2744	GLS	glutaminase	25	25	-0.0180505	0.00173107
55339	WDR33	WD repeat domain 33	25	25	-0.0377161	0.956764
65082	VPS33A	vacuolar protein sorting 33 homolog A (S. cerevisiae)	25	24	-0.0107029	0.346598
4594	MUT	methylmalonyl CoA mutase	25	23	0.0114731	0.595467
2746	GLUD1	glutamate dehydrogenase 1	25	24	-0.052897	0.123985
55627	SMPD4	sphingomyelin phosphodiesterase 4, neutral membrane (neutral sphingomyelinase-3)	25	24	-0.0362189	0.0161471
55334	SLC39A9	solute carrier family 39 (zinc transporter), member 9	25	25	-0.0647619	0.325632
55336	FBXL8	F-box and leucine-rich repeat protein 8	25	21	-0.0469573	0.0406885
10885	WDR3	WD repeat domain 3	25	25	-0.00819119	0.00846749
84909	C9orf3	chromosome 9 open reading frame 3	25	24	0.0168526	0.424184
23650	TRIM29	tripartite motif containing 29	25	24	-0.0330817	0.555715
4598	MVK	mevalonate kinase	25	20	-0.0574863	0.0714662
50674	NEUROG3	neurogenin 3	25	20	-0.015755	0.0853602
4734	NEDD4	neural precursor cell expressed, developmentally down-regulated 4, E3 ubiquitin protein ligase	25	25	-0.0372641	0.801897
154865	IQUB	IQ motif and ubiquitin domain containing	25	25	0.0297811	0.0886199
81537	SGPP1	sphingosine-1-phosphate phosphatase 1	25	25	0.00806942	0.832081
130872	AHSA2	AHA1, activator of heat shock 90kDa protein ATPase homolog 2 (yeast)	25	25	0.014606	0.210403
2314	FLII	flightless I homolog (Drosophila)	25	25	-0.0323303	0.0279945
127733	UBXN10	UBX domain protein 10	25	25	-0.016274	0.516331
65268	WNK2	WNK lysine deficient protein kinase 2	25	20	-0.0618284	0.000147433
65264	UBE2Z	ubiquitin-conjugating enzyme E2Z	25	25	-0.0226102	0.462032
65266	WNK4	WNK lysine deficient protein kinase 4	25	21	-0.0434612	0.741976
65267	WNK3	WNK lysine deficient protein kinase 3	25	18	-0.0131295	0.641307
65263	PYCRL	pyrroline-5-carboxylate reductase-like	25	21	-0.0207915	0.885526
393	ARHGAP4	Rho GTPase activating protein 4	25	23	-0.0519675	0.566018
257240	KLHL34	kelch-like family member 34	25	23	-0.0120313	0.443921
390	RND3	Rho family GTPase 3	25	25	0.0260161	0.601999
397	ARHGDIB	Rho GDP dissociation inhibitor (GDI) beta	25	25	0.00839463	0.221282
396	ARHGDIA	Rho GDP dissociation inhibitor (GDI) alpha	25	23	-0.0159306	0.467622
395	ARHGAP6	Rho GTPase activating protein 6	25	25	-0.0205238	0.766449
399	RHOH	ras homolog family member H	25	25	0.0115081	0.212557
398	ARHGDIG	Rho GDP dissociation inhibitor (GDI) gamma	25	23	-0.0191627	0.720761
2309	FOXO3	forkhead box O3	25	24	-0.0595892	0.0491727
2308	FOXO1	forkhead box O1	25	25	-0.0570656	0.673392
4729	NDUFV2	NADH dehydrogenase (ubiquinone) flavoprotein 2, 24kDa	25	25	-0.0588982	0.261344
4728	NDUFS8	NADH dehydrogenase (ubiquinone) Fe-S protein 8, 23kDa (NADH-coenzyme Q reductase)	25	21	-0.0198169	0.000661015
4725	NDUFS5	NADH dehydrogenase (ubiquinone) Fe-S protein 5, 15kDa (NADH-coenzyme Q reductase)	25	25	-0.0121409	0.148705
81502	HM13	histocompatibility (minor) 13	24	22	-0.0346563	0.676268
4726	NDUFS6	NADH dehydrogenase (ubiquinone) Fe-S protein 6, 13kDa (NADH-coenzyme Q reductase)	25	23	-0.0120525	0.422079
4720	NDUFS2	NADH dehydrogenase (ubiquinone) Fe-S protein 2, 49kDa (NADH-coenzyme Q reductase)	25	24	-0.0407407	0.0194128
4723	NDUFV1	NADH dehydrogenase (ubiquinone) flavoprotein 1, 51kDa	25	22	-0.0725778	0.0106573
4722	NDUFS3	NADH dehydrogenase (ubiquinone) Fe-S protein 3, 30kDa (NADH-coenzyme Q reductase)	25	24	-0.0536506	0.138647
11280	SCN11A	sodium channel, voltage-gated, type XI, alpha subunit	25	25	0.0127182	0.617981
11282	MGAT4B	mannosyl (alpha-1,3-)-glycoprotein beta-1,4-N-acetylglucosaminyltransferase, isozyme B	25	21	0.00479073	0.641038
11284	PNKP	polynucleotide kinase 3'-phosphatase	25	19	-0.0608653	1.80298e-05
3749	KCNC4	potassium voltage-gated channel, Shaw-related subfamily, member 4	25	25	-0.033966	0.406173
3745	KCNB1	potassium voltage-gated channel, Shab-related subfamily, member 1	25	25	0.0137677	0.912412
414061	DNAJB3	DnaJ (Hsp40) homolog, subfamily B, member 3	25	23	0.00799168	0.357888
4621	MYH3	myosin, heavy chain 3, skeletal muscle, embryonic	25	25	-0.00789993	0.487281
4622	MYH4	myosin, heavy chain 4, skeletal muscle	25	25	0.00965112	0.49185
414062	CCL3L3	chemokine (C-C motif) ligand 3-like 3	25	24	0.00811709	0.103177
4625	MYH7	myosin, heavy chain 7, cardiac muscle, beta	23	22	-0.0401693	0.236804
4627	MYH9	myosin, heavy chain 9, non-muscle	25	25	-0.0494307	0.000865581
4628	MYH10	myosin, heavy chain 10, non-muscle	25	25	-0.0233768	0.167181
4629	MYH11	myosin, heavy chain 11, smooth muscle	25	25	-0.0141233	0.41645
440387	CTRB2	chymotrypsinogen B2	25	23	-0.0222224	0.921564
57661	PHRF1	PHD and ring finger domains 1	25	24	0.014427	0.155957
57663	USP29	ubiquitin specific peptidase 29	25	25	0.0100296	0.00698846
57665	RDH14	retinol dehydrogenase 14 (all-trans/9-cis/11-cis)	25	24	-0.0314248	0.951472
57664	PLEKHA4	pleckstrin homology domain containing, family A (phosphoinositide binding specific) member 4	25	24	-0.0171604	0.618953
51107	APH1A	APH1A gamma secretase subunit	25	24	-0.0111581	0.818806
220202	ATOH7	atonal homolog 7 (Drosophila)	25	24	-0.00671016	0.903669
51100	SH3GLB1	SH3-domain GRB2-like endophilin B1	25	25	0.0122952	0.145974
63908	NAPB	N-ethylmaleimide-sensitive factor attachment protein, beta	25	25	-0.0203548	0.828171
63904	DUSP21	dual specificity phosphatase 21	24	18	0.0120965	0.862712
51109	RDH11	retinol dehydrogenase 11 (all-trans/9-cis/11-cis)	25	25	0.0115144	0.809369
122970	ACOT4	acyl-CoA thioesterase 4	25	24	0.00677843	0.0740453
178	AGL	amylo-alpha-1, 6-glucosidase, 4-alpha-glucanotransferase	25	25	-0.0122076	0.734032
176	ACAN	aggrecan	25	24	-0.0333082	0.0203771
175	AGA	aspartylglucosaminidase	25	24	0.0169816	0.263961
173	AFM	afamin	25	25	-0.0158263	0.320354
146310	RNF151	ring finger protein 151	25	22	-0.0478307	0.135994
200558	APLF	aprataxin and PNKP like factor	25	25	0.013375	0.559926
256356	GK5	glycerol kinase 5 (putative)	25	24	0.0198034	0.724987
10390	CEPT1	choline/ethanolamine phosphotransferase 1	25	25	0.0109636	0.265465
10392	NOD1	nucleotide-binding oligomerization domain containing 1	25	23	-0.0420702	0.616833
10393	ANAPC10	anaphase promoting complex subunit 10	25	25	0.0213474	0.453756
10394	PRG3	proteoglycan 3	25	25	0.0263602	0.247092
10395	DLC1	deleted in liver cancer 1	25	25	-0.0531472	0.215097
10396	ATP8A1	ATPase, aminophospholipid transporter (APLT), class I, type 8A, member 1	25	25	-0.010182	0.680545
57082	CASC5	cancer susceptibility candidate 5	25	25	-0.266132	1.43308e-10
10399	GNB2L1	guanine nucleotide binding protein (G protein), beta polypeptide 2-like 1	25	25	-0.112839	0.000165786
57089	ENTPD7	ectonucleoside triphosphate diphosphohydrolase 7	25	25	0.0298242	0.490272
392636	AGMO	alkylglycerol monooxygenase	25	25	-0.00677231	0.398986
274	BIN1	bridging integrator 1	25	25	-0.0176729	0.0403939
54414	SIAE	sialic acid acetylesterase	25	25	0.0426085	0.0223358
55833	UBAP2	ubiquitin associated protein 2	25	24	0.0141391	0.184785
6819	SULT1C2	sulfotransferase family, cytosolic, 1C, member 2	25	25	-0.010089	0.816663
6811	STX5	syntaxin 5	25	25	-0.0439248	0.342185
6810	STX4	syntaxin 4	25	25	0.0392375	0.981249
6817	SULT1A1	sulfotransferase family, cytosolic, 1A, phenol-preferring, member 1	25	24	0.00504155	0.942391
9754	STARD8	StAR-related lipid transfer (START) domain containing 8	25	25	-0.000387992	0.293424
10578	GNLY	granulysin	25	21	-0.00645323	0.715326
10579	TACC2	transforming, acidic coiled-coil containing protein 2	25	25	0.0161561	0.316221
10574	CCT7	chaperonin containing TCP1, subunit 7 (eta)	23	21	-0.0943961	0.231358
10575	CCT4	chaperonin containing TCP1, subunit 4 (delta)	25	25	-0.184983	3.55758e-11
10576	CCT2	chaperonin containing TCP1, subunit 2 (beta)	25	24	-0.187275	7.08177e-08
10577	NPC2	Niemann-Pick disease, type C2	25	24	0.0356168	0.359069
10570	DPYSL4	dihydropyrimidinase-like 4	25	22	-0.0580058	0.0182529
9759	HDAC4	histone deacetylase 4	25	24	-0.0305074	0.66472
9758	FRMPD4	FERM and PDZ domain containing 4	25	25	0.0070626	0.13868
24145	PANX1	pannexin 1	25	24	0.032144	0.112054
24142	NAT6	N-acetyltransferase 6 (GCN5-related)	25	25	-0.0523234	0.00702274
24140	FTSJ1	FtsJ RNA methyltransferase homolog 1 (E. coli)	25	23	0.0337849	0.00332405
8848	TSC22D1	TSC22 domain family, member 1	24	24	0.00541788	0.00810705
8841	HDAC3	histone deacetylase 3	25	24	-0.108643	5.54472e-05
8842	PROM1	prominin 1	25	25	0.0359072	0.593211
8844	KSR1	kinase suppressor of ras 1	25	22	-0.0393064	0.0892082
146862	UNC45B	unc-45 homolog B (C. elegans)	25	25	0.0184746	0.427462
493829	TRIM72	tripartite motif containing 72	25	20	-0.00609882	0.30943
80818	ZNF436	zinc finger protein 436	25	25	-0.0112348	0.680637
160065	PATE1	prostate and testis expressed 1	25	25	0.0425862	0.0391378
1769	DNAH8	dynein, axonemal, heavy chain 8	25	25	-0.0174853	0.734787
1763	DNA2	DNA replication helicase/nuclease 2	25	23	-0.000559195	0.75185
1760	DMPK	dystrophia myotonica-protein kinase	25	19	-0.0674252	0.0435668
1767	DNAH5	dynein, axonemal, heavy chain 5	25	25	0.0393316	0.0123461
11119	BTN3A1	butyrophilin, subfamily 3, member A1	25	25	-0.0134583	0.310804
1544	CYP1A2	cytochrome P450, family 1, subfamily A, polypeptide 2	25	25	-0.0810351	0.377416
8476	CDC42BPA	CDC42 binding protein kinase alpha (DMPK-like)	25	24	-0.0127989	0.445788
1543	CYP1A1	cytochrome P450, family 1, subfamily A, polypeptide 1	25	25	-0.0479661	0.346534
694	BTG1	B-cell translocation gene 1, anti-proliferative	25	25	0.0129155	0.0708967
695	BTK	Bruton agammaglobulinemia tyrosine kinase	25	22	-0.0274561	0.352409
11113	CIT	citron (rho-interacting, serine/threonine kinase 21)	25	22	-0.099897	1.90784e-06
11112	HIBADH	3-hydroxyisobutyrate dehydrogenase	25	24	-0.0126467	0.177585
1548	CYP2A6	cytochrome P450, family 2, subfamily A, polypeptide 6	23	22	-0.0527019	0.000426018
11116	FGFR1OP	FGFR1 oncogene partner	25	25	-0.019863	0.370477
8710	SERPINB7	serpin peptidase inhibitor, clade B (ovalbumin), member 7	25	25	0.0128032	0.0201877
8711	TNK1	tyrosine kinase, non-receptor, 1	25	19	-0.0790403	0.0254029
8714	ABCC3	ATP-binding cassette, sub-family C (CFTR/MRP), member 3	25	25	-0.00921008	0.821827
8717	TRADD	TNFRSF1A-associated via death domain	25	21	-0.0564011	0.000953248
8718	TNFRSF25	tumor necrosis factor receptor superfamily, member 25	25	24	-0.0487631	0.0102872
79705	LRRK1	leucine-rich repeat kinase 1	25	20	-0.0649919	0.0562552
55063	ZCWPW1	zinc finger, CW type with PWWP domain 1	25	25	-0.0138995	0.562968
5618	PRLR	prolactin receptor	24	23	0.0292357	0.0547531
170689	ADAMTS15	ADAM metallopeptidase with thrombospondin type 1 motif, 15	25	24	-0.0120621	0.771239
5612	PRKRIR	protein-kinase, interferon-inducible double stranded RNA dependent inhibitor, repressor of (P58 repressor)	25	24	-0.0420866	6.7762e-05
5613	PRKX	protein kinase, X-linked	25	23	-0.0287839	0.0276387
5610	EIF2AK2	eukaryotic translation initiation factor 2-alpha kinase 2	25	23	-0.0109482	0.620721
55066	PDPR	pyruvate dehydrogenase phosphatase regulatory subunit	25	21	-0.0865794	0.0722381
115273	RAB42	RAB42, member RAS oncogene family	25	23	-0.0579734	0.790386
3952	LEP	leptin	25	25	0.00611673	0.186535
23264	ZC3H7B	zinc finger CCCH-type containing 7B	25	25	0.00365775	0.0870586
23265	EXOC7	exocyst complex component 7	24	23	-0.0393315	0.941708
23261	CAMTA1	calmodulin binding transcription activator 1	25	23	-0.033748	0.807912
23268	DNMBP	dynamin binding protein	25	24	-0.0142442	0.779209
23269	MGA	MGA, MAX dimerization protein	25	25	0.00499225	0.00553531
253152	EPHX4	epoxide hydrolase 4	25	24	-0.010211	0.827683
9526	MPDU1	mannose-P-dolichol utilization defect 1	22	20	0.00782956	0.833003
9252	RPS6KA5	ribosomal protein S6 kinase, 90kDa, polypeptide 5	25	20	-0.0183369	0.108588
128859	BPIFB6	BPI fold containing family B, member 6	25	24	-0.0211748	0.0989276
367	AR	androgen receptor	25	25	-0.0115891	0.0970198
128853	DUSP15	dual specificity phosphatase 15	24	20	-0.0370363	0.293948
6778	STAT6	signal transducer and activator of transcription 6, interleukin-4 induced	25	25	0.00611271	0.703011
6774	STAT3	signal transducer and activator of transcription 3 (acute-phase response factor)	25	25	-0.00547458	0.271101
6775	STAT4	signal transducer and activator of transcription 4	25	25	0.025936	0.802188
6776	STAT5A	signal transducer and activator of transcription 5A	25	24	0.0440675	0.0135918
6777	STAT5B	signal transducer and activator of transcription 5B	25	25	-0.0623715	3.83272e-08
6772	STAT1	signal transducer and activator of transcription 1, 91kDa	25	25	0.0051616	0.607773
9966	TNFSF15	tumor necrosis factor (ligand) superfamily, member 15	25	24	0.0123934	0.542342
9967	THRAP3	thyroid hormone receptor associated protein 3	25	25	-0.246344	1.43931e-06
9960	USP3	ubiquitin specific peptidase 3	25	25	0.0165446	0.0101467
9963	SLC23A1	solute carrier family 23 (nucleobase transporters), member 1	25	22	-0.0585221	0.191217
386618	KCTD4	potassium channel tetramerization domain containing 4	25	25	0.0484288	0.0517413
1173	AP2M1	adaptor-related protein complex 2, mu 1 subunit	25	25	-0.312111	3.0124e-10
386617	KCTD8	potassium channel tetramerization domain containing 8	25	23	-0.0230607	0.135928
259	AMBP	alpha-1-microglobulin/bikunin precursor	25	25	-0.0601453	0.369073
55819	RNF130	ring finger protein 130	25	24	0.0242104	0.243882
250	ALPP	alkaline phosphatase, placental	25	25	-0.00354462	0.261185
251	ALPPL2	alkaline phosphatase, placental-like 2	25	25	-0.0454959	0.0143076
55811	ADCY10	adenylate cyclase 10 (soluble)	25	25	0.00635955	0.759091
120146	TRIM64	tripartite motif containing 64	25	23	-0.00848712	0.379112
9508	ADAMTS3	ADAM metallopeptidase with thrombospondin type 1 motif, 3	25	25	0.0332348	0.0394127
9509	ADAMTS2	ADAM metallopeptidase with thrombospondin type 1 motif, 2	25	21	-0.0124582	0.319378
57410	SCYL1	SCY1-like 1 (S. cerevisiae)	25	23	-0.0549283	0.00349447
9507	ADAMTS4	ADAM metallopeptidase with thrombospondin type 1 motif, 4	25	24	-0.0122113	0.459898
84108	PCGF6	polycomb group ring finger 6	25	25	0.00864863	0.0312605
3689	ITGB2	integrin, beta 2 (complement component 3 receptor 3 and 4 subunit)	25	25	-0.0667939	0.316584
3688	ITGB1	integrin, beta 1 (fibronectin receptor, beta polypeptide, antigen CD29 includes MDF2, MSK12)	25	25	-0.0242257	0.678249
3683	ITGAL	integrin, alpha L (antigen CD11A (p180), lymphocyte function-associated antigen 1; alpha polypeptide)	25	25	-0.0198829	0.182142
84101	USP44	ubiquitin specific peptidase 44	25	25	0.0458172	0.101963
346606	MOGAT3	monoacylglycerol O-acyltransferase 3	25	22	-0.0178105	0.10856
3685	ITGAV	integrin, alpha V	25	24	-0.00818678	0.921066
90480	GADD45GIP1	growth arrest and DNA-damage-inducible, gamma interacting protein 1	25	24	-0.0647037	0.00302293
346528	OR2A1	olfactory receptor, family 2, subfamily A, member 1	25	23	0.0114717	0.0453722
64924	SLC30A5	solute carrier family 30 (zinc transporter), member 5	25	25	-0.0304616	0.158532
2515	ADAM2	ADAM metallopeptidase domain 2	25	24	-0.0597126	0.133802
26043	UBXN7	UBX domain protein 7	25	25	-0.00505601	0.964756
2517	FUCA1	fucosidase, alpha-L- 1, tissue	25	25	0.0116589	0.265465
2512	FTL	ferritin, light polypeptide	25	24	-0.0481793	0.313685
26046	LTN1	listerin E3 ubiquitin protein ligase 1	25	25	-0.016702	0.22447
5058	PAK1	p21 protein (Cdc42/Rac)-activated kinase 1	25	24	-0.0604857	0.818513
5054	SERPINE1	serpin peptidase inhibitor, clade E (nexin, plasminogen activator inhibitor type 1), member 1	25	25	0.00726548	0.379859
5055	SERPINB2	serpin peptidase inhibitor, clade B (ovalbumin), member 2	25	25	0.0334461	0.0458061
22818	COPZ1	coatomer protein complex, subunit zeta 1	25	24	-0.132398	0.000626097
5050	PAFAH1B3	platelet-activating factor acetylhydrolase 1b, catalytic subunit 3 (29kDa)	25	25	-0.0577299	0.0797115
5051	PAFAH2	platelet-activating factor acetylhydrolase 2, 40kDa	25	24	0.023274	0.000614938
5052	PRDX1	peroxiredoxin 1	25	25	0.00670414	0.211134
5053	PAH	phenylalanine hydroxylase	25	24	0.0112062	0.338946
255022	CALHM1	calcium homeostasis modulator 1	25	25	0.00475083	0.250849
138065	RNF183	ring finger protein 183	25	23	-0.0138817	0.376265
10765	KDM5B	lysine (K)-specific demethylase 5B	25	25	-0.0191054	0.379247
10769	PLK2	polo-like kinase 2	25	24	0.0213548	0.75166
10768	AHCYL1	adenosylhomocysteinase-like 1	25	25	-0.0662389	0.273895
112936	VPS26B	vacuolar protein sorting 26 homolog B (S. pombe)	25	25	-0.0175148	0.746433
54991	C1orf159	chromosome 1 open reading frame 159	25	25	-0.0563078	0.0292155
64901	RANBP17	RAN binding protein 17	25	25	-0.0459916	0.0205612
54998	AURKAIP1	aurora kinase A interacting protein 1	23	15	-0.0633676	1.59613e-07
122011	CSNK1A1L	casein kinase 1, alpha 1-like	25	21	0.0550901	0.468544
254122	SNX32	sorting nexin 32	25	24	-0.039322	0.501216
146456	TMED6	transmembrane emp24 protein transport domain containing 6	25	25	0.0158469	0.168068
83450	LRRC48	leucine rich repeat containing 48	25	24	-0.032351	0.379927
347735	SERINC2	serine incorporator 2	25	24	-0.0067698	0.161702
10186	LHFP	lipoma HMGIC fusion partner	25	25	0.0416723	0.155848
10181	RBM5	RNA binding motif protein 5	22	22	-0.0448615	0.836759
347733	TUBB2B	tubulin, beta 2B class IIb	25	25	0.00460813	0.233886
161582	DYX1C1	dyslexia susceptibility 1 candidate 1	25	23	-0.0260557	0.418898
10188	TNK2	tyrosine kinase, non-receptor, 2	25	20	-0.0439085	0.299279
1159	CKMT1B	creatine kinase, mitochondrial 1B	25	23	-0.0361076	0.694474
1158	CKM	creatine kinase, muscle	25	19	0.00530117	0.00741821
1155	TBCB	tubulin folding cofactor B	25	22	0.00613899	0.76272
1154	CISH	cytokine inducible SH2-containing protein	25	25	0.00812378	0.00588172
23071	ERP44	endoplasmic reticulum protein 44	25	25	0.0414907	0.00170611
23077	MYCBP2	MYC binding protein 2, E3 ubiquitin protein ligase	25	25	-0.0279151	0.104375
1152	CKB	creatine kinase, brain	25	20	-0.0787164	0.118447
29127	RACGAP1	Rac GTPase activating protein 1	25	25	-0.0298134	0.284814
25898	RCHY1	ring finger and CHY zinc finger domain containing 1, E3 ubiquitin protein ligase	25	25	-0.0153877	0.521937
29122	PRSS50	protease, serine, 50	25	22	-0.0146507	0.824949
25893	TRIM58	tripartite motif containing 58	25	25	0.00999625	0.520309
25891	PAMR1	peptidase domain containing associated with muscle regeneration 1	25	25	-0.0163778	0.524793
25897	RNF19A	ring finger protein 19A, E3 ubiquitin protein ligase	25	25	0.0494078	0.00195644
25895	METTL21B	methyltransferase like 21B	25	25	0.0334008	0.000583374
29128	UHRF1	ubiquitin-like with PHD and ring finger domains 1	25	22	-0.0521904	0.0407872
388610	TRNP1	TMF1-regulated nuclear protein 1	25	24	-0.0311575	0.343269
8031	NCOA4	nuclear receptor coactivator 4	25	25	-0.0159335	0.795797
8030	CCDC6	coiled-coil domain containing 6	25	25	-0.0198897	0.0731371
401036	ASB18	ankyrin repeat and SOCS box containing 18	25	23	-0.0405356	0.698459
8038	ADAM12	ADAM metallopeptidase domain 12	25	24	-0.0267493	0.557061
8528	DDO	D-aspartate oxidase	25	24	-0.0137711	0.920867
8522	GAS7	growth arrest-specific 7	25	25	-0.0385215	0.139685
8527	DGKD	diacylglycerol kinase, delta 130kDa	25	22	-0.016299	0.213339
8526	DGKE	diacylglycerol kinase, epsilon 64kDa	25	21	0.0109626	0.762959
8525	DGKZ	diacylglycerol kinase, zeta	25	23	-0.0632537	0.151725
26609	VCX	variable charge, X-linked	25	25	-0.0152621	0.839619
344558	SH3RF3	SH3 domain containing ring finger 3	25	24	-0.00339219	0.909132
127829	ARL8A	ADP-ribosylation factor-like 8A	25	23	-0.0411993	0.727527
150365	MEI1	meiosis inhibitor 1	25	24	0.0413109	0.684224
103910	MYL12B	myosin, light chain 12B, regulatory	25	23	-0.0232508	0.842167
65061	CDK15	cyclin-dependent kinase 15	25	22	-0.0373676	0.152837
4299	AFF1	AF4/FMR2 family, member 1	25	25	-0.0750153	2.16169e-05
4298	MLLT1	myeloid/lymphoid or mixed-lineage leukemia (trithorax homolog, Drosophila); translocated to, 1	25	25	-0.0760502	0.000632474
4294	MAP3K10	mitogen-activated protein kinase kinase kinase 10	25	19	-0.072857	0.0019961
4296	MAP3K11	mitogen-activated protein kinase kinase kinase 11	25	19	-0.0171446	0.0893971
4291	MLF1	myeloid leukemia factor 1	25	24	-0.0134563	0.151367
4293	MAP3K9	mitogen-activated protein kinase kinase kinase 9	25	22	-0.0594882	0.990649
4292	MLH1	mutL homolog 1, colon cancer, nonpolyposis type 2 (E. coli)	25	23	-0.00934409	0.530281
23380	SRGAP2	SLIT-ROBO Rho GTPase activating protein 2	25	25	-0.00428191	0.750803
23385	NCSTN	nicastrin	25	24	-0.0592111	0.76961
23384	SPECC1L	sperm antigen with calponin homology and coiled-coil domains 1-like	25	25	0.02976	0.749187
23387	SIK3	SIK family kinase 3	25	22	-0.0125235	0.139048
133746	JMY	junction mediating and regulatory protein, p53 cofactor	25	25	-0.047497	0.980649
7266	DNAJC7	DnaJ (Hsp40) homolog, subfamily C, member 7	25	25	0.00954599	0.0979827
81562	LMAN2L	lectin, mannose-binding 2-like	24	24	0.00928285	0.233649
81565	NDEL1	nudE nuclear distribution E homolog (A. nidulans)-like 1	25	25	-0.044374	0.169933
81567	TXNDC5	thioredoxin domain containing 5 (endoplasmic reticulum)	25	25	0.0541402	0.00624279
165631	PARP15	poly (ADP-ribose) polymerase family, member 15	25	24	0.0332286	0.0092987
55643	BTBD2	BTB (POZ) domain containing 2	25	23	0.0169735	0.704686
55312	RFK	riboflavin kinase	25	21	0.0109867	0.073863
5861	RAB1A	RAB1A, member RAS oncogene family	25	25	-0.0511044	0.00027339
165324	UBXN2A	UBX domain protein 2A	25	25	0.0125841	0.929729
56848	SPHK2	sphingosine kinase 2	25	18	-0.0491987	0.174442
2182	ACSL4	acyl-CoA synthetase long-chain family member 4	25	25	0.0579939	0.004901
2181	ACSL3	acyl-CoA synthetase long-chain family member 3	25	24	-0.0725535	0.176339
2180	ACSL1	acyl-CoA synthetase long-chain family member 1	25	25	0.00959874	0.0324195
2187	FANCB	Fanconi anemia, complementation group B	25	25	0.0582925	0.00182967
2185	PTK2B	protein tyrosine kinase 2 beta	25	19	-0.0142781	0.17508
2184	FAH	fumarylacetoacetate hydrolase (fumarylacetoacetase)	25	25	-0.0457325	0.358282
2189	FANCG	Fanconi anemia, complementation group G	25	25	-0.037271	0.971351
4605	MYBL2	v-myb myeloblastosis viral oncogene homolog (avian)-like 2	25	25	-0.197009	1.13525e-10
4602	MYB	v-myb myeloblastosis viral oncogene homolog (avian)	25	25	-0.0472648	0.720761
4603	MYBL1	v-myb myeloblastosis viral oncogene homolog (avian)-like 1	25	25	-0.0265064	0.476425
8682	PEA15	phosphoprotein enriched in astrocytes 15	25	24	-0.055236	0.0970198
57646	USP28	ubiquitin specific peptidase 28	25	25	0.0408618	0.0114618
57645	POGK	pogo transposable element with KRAB domain	25	24	0.00217682	0.0518923
57644	MYH7B	myosin, heavy chain 7B, cardiac muscle, beta	25	21	-0.0100969	0.675132
6905	TBCE	tubulin folding cofactor E	25	24	0.0342345	0.0166924
51128	SAR1B	SAR1 homolog B (S. cerevisiae)	25	25	0.0145918	0.0981354
27230	SERP1	stress-associated endoplasmic reticulum protein 1	25	24	0.0350019	0.0147825
27232	GNMT	glycine N-methyltransferase	25	25	-0.068513	0.227643
6903	TBCC	tubulin folding cofactor C	25	25	0.0108204	0.413938
51126	NAA20	N(alpha)-acetyltransferase 20, NatB catalytic subunit	25	25	-0.0134872	0.809077
51127	TRIM17	tripartite motif containing 17	25	23	-0.0361045	0.415946
5721	PSME2	proteasome (prosome, macropain) activator subunit 2 (PA28 beta)	25	25	0.0345756	0.861529
6902	TBCA	tubulin folding cofactor A	25	23	0.0237756	0.331871
151	ADRA2B	adrenoceptor alpha 2B	24	21	0.0089804	0.861707
150	ADRA2A	adrenoceptor alpha 2A	25	23	-0.0456234	0.230116
153	ADRB1	adrenoceptor beta 1	25	23	-0.0124388	0.168107
152	ADRA2C	adrenoceptor alpha 2C	25	23	-0.0160855	0.0607124
155	ADRB3	adrenoceptor beta 3	25	24	-0.0107036	0.363156
154	ADRB2	adrenoceptor beta 2, surface	25	25	0.0167872	0.880481
157	ADRBK2	adrenergic, beta, receptor kinase 2	25	22	-0.00961454	0.300039
156	ADRBK1	adrenergic, beta, receptor kinase 1	25	20	-0.0776863	0.000852038
159	ADSS	adenylosuccinate synthase	25	24	-0.056928	0.67202
80162	ATHL1	ATH1, acid trehalase-like 1 (yeast)	25	24	0.0233087	0.735637
85443	DCLK3	doublecortin-like kinase 3	24	23	-0.0270609	0.46468
6185	RPN2	ribophorin II	25	24	-0.162177	5.93581e-05
6184	RPN1	ribophorin I	25	25	-0.0941471	2.39008e-05
200576	PIKFYVE	phosphoinositide kinase, FYVE finger containing	25	23	0.00418239	0.901882
27067	STAU2	staufen double-stranded RNA binding protein 2	25	23	0.0408911	0.316281
6189	RPS3A	ribosomal protein S3A	25	24	-0.345439	3.98108e-09
6188	RPS3	ribosomal protein S3	25	25	-0.0172613	0.468544
134429	STARD4	StAR-related lipid transfer (START) domain containing 4	25	25	0.042795	0.00531128
90293	KLHL13	kelch-like family member 13	25	25	0.00983827	0.39584
2720	GLB1	galactosidase, beta 1	25	25	0.0187066	0.0613786
2729	GCLC	glutamate-cysteine ligase, catalytic subunit	25	25	-0.0466811	0.866655
9191	DEDD	death effector domain containing	25	24	-0.0322454	0.340595
9194	SLC16A7	solute carrier family 16, member 7 (monocarboxylic acid transporter 2)	25	25	-0.0210113	0.155848
7942	TFEB	transcription factor EB	25	24	-0.0887014	2.30893e-05
10376	TUBA1B	tubulin, alpha 1b	25	23	-0.22923	9.2468e-05
83844	USP26	ubiquitin specific peptidase 26	25	25	0.0213519	0.148493
10370	CITED2	Cbp/p300-interacting transactivator, with Glu/Asp-rich carboxy-terminal domain, 2	25	25	-0.00984728	0.127547
6239	RREB1	ras responsive element binding protein 1	25	25	0.0614487	5.34022e-11
113791	PIK3IP1	phosphoinositide-3-kinase interacting protein 1	25	23	-0.0149454	0.942191
6237	RRAS	related RAS viral (r-ras) oncogene homolog	25	24	0.016724	0.58992
6236	RRAD	Ras-related associated with diabetes	25	24	-0.0571906	0.0129079
6230	RPS25	ribosomal protein S25	25	25	-0.238451	3.97806e-09
6233	RPS27A	ribosomal protein S27a	25	23	-0.107048	0.00483076
10566	AKAP3	A kinase (PRKA) anchor protein 3	25	22	0.0132526	0.883052
10518	CIB2	calcium and integrin binding family member 2	24	21	-0.0242947	0.0829931
10519	CIB1	calcium and integrin binding 1 (calmyrin)	25	24	-0.0373861	0.75461
10512	SEMA3C	sema domain, immunoglobulin domain (Ig), short basic domain, secreted, (semaphorin) 3C	25	25	0.00694566	0.148071
9774	BCLAF1	BCL2-associated transcription factor 1	25	25	-0.0967745	2.28842e-05
9777	TM9SF4	transmembrane 9 superfamily protein member 4	25	25	0.0145192	0.063503
9776	ATG13	autophagy related 13	25	23	-0.0293728	0.966754
10517	FBXW10	F-box and WD repeat domain containing 10	25	25	0.0334308	0.0447013
8864	PER2	period circadian clock 2	25	24	0.0316	0.114624
818	CAMK2G	calcium/calmodulin-dependent protein kinase II gamma	25	24	-0.0588598	0.527329
819	CAMLG	calcium modulating ligand	25	24	0.0423862	0.213063
811	CALR	calreticulin	25	24	0.00337728	0.0507912
814	CAMK4	calcium/calmodulin-dependent protein kinase IV	25	22	-0.023418	0.119932
815	CAMK2A	calcium/calmodulin-dependent protein kinase II alpha	25	21	0.0247088	0.958062
816	CAMK2B	calcium/calmodulin-dependent protein kinase II beta	25	22	-0.0596549	0.146148
817	CAMK2D	calcium/calmodulin-dependent protein kinase II delta	25	22	0.041571	0.40823
146845	WDR16	WD repeat domain 16	25	23	0.0333075	0.503132
80834	TAS1R2	taste receptor, type 1, member 2	25	24	-0.00626713	0.208538
5265	SERPINA1	serpin peptidase inhibitor, clade A (alpha-1 antiproteinase, antitrypsin), member 1	25	24	0.00651588	0.412078
5264	PHYH	phytanoyl-CoA 2-hydroxylase	25	23	0.0160322	0.685237
5261	PHKG2	phosphorylase kinase, gamma 2 (testis)	25	21	-0.046347	0.100371
5260	PHKG1	phosphorylase kinase, gamma 1 (muscle)	25	22	-0.0713854	0.0108351
5269	SERPINB6	serpin peptidase inhibitor, clade B (ovalbumin), member 6	25	24	0.0397643	0.21505
5268	SERPINB5	serpin peptidase inhibitor, clade B (ovalbumin), member 5	25	25	-0.0523681	0.30943
138307	LCN8	lipocalin 8	25	25	0.00667465	0.0454533
347051	SLC10A5	solute carrier family 10 (sodium/bile acid cotransporter family), member 5	25	25	0.0180514	0.103124
11136	SLC7A9	solute carrier family 7 (glycoprotein-associated amino acid transporter light chain, bo,+ system), member 9	25	21	-0.0609892	0.216608
11132	CAPN10	calpain 10	25	21	-0.018358	0.144038
11131	CAPN11	calpain 11	25	25	-0.00409982	0.915892
11130	ZWINT	ZW10 interacting kinetochore protein	25	25	-0.00970552	0.686989
79726	WDR59	WD repeat domain 59	25	25	-0.00327688	0.236258
3029	HAGH	hydroxyacylglutathione hydrolase	25	19	-0.00807357	0.366206
3028	HSD17B10	hydroxysteroid (17-beta) dehydrogenase 10	25	23	-0.10213	0.000311918
3026	HABP2	hyaluronan binding protein 2	25	25	-0.036859	0.462032
79728	PALB2	partner and localizer of BRCA2	25	24	-0.0241073	0.954367
3021	H3F3B	H3 histone, family 3B (H3.3B)	25	24	0.0508943	0.0934884
3020	H3F3A	H3 histone, family 3A	25	25	0.0379312	0.000390526
8738	CRADD	CASP2 and RIPK1 domain containing adaptor with death domain	25	25	0.0365312	0.0334584
8739	HRK	harakiri, BCL2 interacting protein (contains only BH3 domain)	25	24	-0.0705968	0.591218
8737	RIPK1	receptor (TNFRSF)-interacting serine-threonine kinase 1	25	21	-0.0289269	0.521285
8732	RNGTT	RNA guanylyltransferase and 5'-phosphatase	25	21	0.00693049	0.40976
282808	RAB40AL	RAB40A, member RAS oncogene family-like	25	23	-0.00779311	0.362363
282809	POC1B	POC1 centriolar protein homolog B (Chlamydomonas)	25	25	0.0103081	0.764249
4199	ME1	malic enzyme 1, NADP(+)-dependent, cytosolic	24	23	-0.0141197	0.443088
55722	CEP72	centrosomal protein 72kDa	25	25	0.0101392	0.339579
4194	MDM4	Mdm4 p53 binding protein homolog (mouse)	25	25	-0.0167938	0.167605
50862	RNF141	ring finger protein 141	25	25	-0.0113436	0.721512
4193	MDM2	MDM2 oncogene, E3 ubiquitin protein ligase	25	25	-0.0451087	0.110926
4190	MDH1	malate dehydrogenase 1, NAD (soluble)	25	25	0.0118432	0.190155
50861	STMN3	stathmin-like 3	25	25	0.00892094	0.643103
197258	FUK	fucokinase	25	22	-0.0768678	0.000114187
55720	TSR1	TSR1, 20S rRNA accumulation, homolog (S. cerevisiae)	25	25	-0.139911	0.308953
55128	TRIM68	tripartite motif containing 68	25	24	-0.0573972	0.426659
11212	PROSC	proline synthetase co-transcribed homolog (bacterial)	25	23	0.0389134	0.0249054
285440	CYP4V2	cytochrome P450, family 4, subfamily V, polypeptide 2	25	25	0.0295246	0.0154622
55120	FANCL	Fanconi anemia, complementation group L	25	25	-0.0557838	0.876329
55125	CEP192	centrosomal protein 192kDa	25	23	-0.0166536	0.36954
144193	AMDHD1	amidohydrolase domain containing 1	25	24	-0.0164679	0.401795
115290	FBXO17	F-box protein 17	25	25	-0.0463227	0.126797
23248	RPRD2	regulation of nuclear pre-mRNA domain containing 2	25	25	-0.0300402	0.221424
223117	SEMA3D	sema domain, immunoglobulin domain (Ig), short basic domain, secreted, (semaphorin) 3D	25	25	0.026362	0.207451
23244	PDS5A	PDS5, regulator of cohesion maintenance, homolog A (S. cerevisiae)	25	25	-0.0932838	9.38207e-05
23241	PACS2	phosphofurin acidic cluster sorting protein 2	25	25	0.0126694	0.422369
23710	GABARAPL1	GABA(A) receptor-associated protein like 1	23	22	0.0427695	0.265197
8192	CLPP	ClpP caseinolytic peptidase, ATP-dependent, proteolytic subunit homolog (E. coli)	25	23	0.0218843	0.666907
8193	DPF1	D4, zinc and double PHD fingers family 1	25	23	-0.0190203	0.205335
8195	MKKS	McKusick-Kaufman syndrome	25	24	0.0115392	0.130646
27005	USP21	ubiquitin specific peptidase 21	25	24	0.010843	0.406173
253175	CDY1B	chromodomain protein, Y-linked, 1B	25	25	0.0220397	0.109058
27000	DNAJC2	DnaJ (Hsp40) homolog, subfamily C, member 2	25	25	-0.0339186	0.203814
92181	UBTD2	ubiquitin domain containing 2	25	25	-0.0303711	0.601562
26272	FBXO4	F-box protein 4	25	25	-0.0593447	0.689757
55781	RIOK2	RIO kinase 2	24	20	-0.0104188	0.485963
286053	NSMCE2	non-SMC element 2, MMS21 homolog (S. cerevisiae)	25	25	0.0127065	0.493193
6759	SSX4	synovial sarcoma, X breakpoint 4	24	24	0.0377173	0.285497
6752	SSTR2	somatostatin receptor 2	25	25	-0.0111332	0.393612
6753	SSTR3	somatostatin receptor 3	25	21	-0.0309251	0.0224759
6750	SST	somatostatin	25	24	-0.0184285	0.346277
6751	SSTR1	somatostatin receptor 1	25	24	0.0212079	0.0786616
6756	SSX1	synovial sarcoma, X breakpoint 1	25	25	-0.036756	0.895731
6757	SSX2	synovial sarcoma, X breakpoint 2	25	25	0.0375579	0.0793245
6755	SSTR5	somatostatin receptor 5	25	20	-0.0101124	0.0208227
9942	XYLB	xylulokinase homolog (H. influenzae)	25	22	-0.0307434	0.931074
9943	OXSR1	oxidative stress responsive 1	25	21	-0.0139799	0.0102167
9940	DLEC1	deleted in lung and esophageal cancer 1	25	25	-0.0652138	0.0380894
56475	RPRM	reprimo, TP53 dependent G2 arrest mediator candidate	25	24	-0.0593989	0.0415208
51807	TUBA8	tubulin, alpha 8	25	23	-0.0269943	0.873711
51804	SIX4	SIX homeobox 4	25	25	0.023102	0.34123
90226	UCN2	urocortin 2	25	22	-0.0110877	0.766641
57787	MARK4	MAP/microtubule affinity-regulating kinase 4	25	22	-0.0076804	0.234428
55879	GABRQ	gamma-aminobutyric acid (GABA) A receptor, theta	25	21	-0.0149534	0.64562
238	ALK	anaplastic lymphoma receptor tyrosine kinase	23	22	-0.0641458	0.118639
239	ALOX12	arachidonate 12-lipoxygenase	25	24	-0.0527905	0.00964932
55872	PBK	PDZ binding kinase	25	20	-0.042674	0.740839
230	ALDOC	aldolase C, fructose-bisphosphate	25	25	-0.0627023	0.0637896
231	AKR1B1	aldo-keto reductase family 1, member B1 (aldose reductase)	25	21	-0.041666	0.435905
113612	CYP2U1	cytochrome P450, family 2, subfamily U, polypeptide 1	25	25	-0.0118979	0.163664
253827	MSRB3	methionine sulfoxide reductase B3	25	24	-0.00295093	0.305982
341676	NEK5	NIMA-related kinase 5	25	21	-0.0483807	0.124322
283989	TSEN54	tRNA splicing endonuclease 54 homolog (S. cerevisiae)	25	23	-0.02417	0.414583
26065	LSM14A	LSM14A, SCD6 homolog A (S. cerevisiae)	25	25	0.0112418	0.85169
26063	DECR2	2,4-dienoyl CoA reductase 2, peroxisomal	25	23	0.0129342	0.766258
26060	APPL1	adaptor protein, phosphotyrosine interaction, PH domain and leucine zipper containing 1	25	25	-0.0197771	0.745294
64499	TPSB2	tryptase beta 2 (gene/pseudogene)	24	23	-0.0625606	0.706934
2538	G6PC	glucose-6-phosphatase, catalytic subunit	25	22	-0.0675726	0.0935374
2539	G6PD	glucose-6-phosphate dehydrogenase	25	24	-0.0489889	0.555631
386676	KRTAP10-9	keratin associated protein 10-9	25	24	-0.0188629	0.335475
2530	FUT8	fucosyltransferase 8 (alpha (1,6) fucosyltransferase)	25	25	-0.0688632	0.0136586
127544	RNF19B	ring finger protein 19B	25	25	0.0183337	0.000146689
2537	IFI6	interferon, alpha-inducible protein 6	25	22	-0.0226805	0.0110155
2534	FYN	FYN oncogene related to SRC, FGR, YES	25	23	-0.0158815	0.455874
22838	RNF44	ring finger protein 44	25	25	-0.018104	0.657724
5079	PAX5	paired box 5	25	25	-0.0187683	0.827781
22832	KIAA1009	KIAA1009	25	24	0.0282268	0.134878
5071	PARK2	parkinson protein 2, E3 ubiquitin protein ligase (parkin)	25	25	-0.0605219	0.620544
5076	PAX2	paired box 2	25	23	-0.0529759	0.000713536
5077	PAX3	paired box 3	25	25	-0.0517885	0.00643315
22836	RHOBTB3	Rho-related BTB domain containing 3	25	25	-0.0239457	0.181568
439996	IFIT1B	interferon-induced protein with tetratricopeptide repeats 1B	25	25	0.0463576	0.128427
9563	H6PD	hexose-6-phosphate dehydrogenase (glucose 1-dehydrogenase)	25	23	-0.0218001	0.848742
9564	BCAR1	breast cancer anti-estrogen resistance 1	25	25	-0.0212813	0.000244578
10749	KIF1C	kinesin family member 1C	25	24	0.0308047	0.0863898
9568	GABBR2	gamma-aminobutyric acid (GABA) B receptor, 2	25	23	0.00293441	0.654463
10746	MAP3K2	mitogen-activated protein kinase kinase kinase 2	23	21	0.0187232	0.356266
931	MS4A1	membrane-spanning 4-domains, subfamily A, member 1	25	24	0.0173034	0.10953
930	CD19	CD19 molecule	25	25	-0.0362041	0.603571
10743	RAI1	retinoic acid induced 1	25	24	0.0201628	0.00466003
54206	ERRFI1	ERBB receptor feedback inhibitor 1	25	25	-0.0153034	0.907443
285800	PRR18	proline rich 18	25	25	0.00796464	0.0314874
11183	MAP4K5	mitogen-activated protein kinase kinase kinase kinase 5	25	22	-0.0457516	0.978649
1536	CYBB	cytochrome b-245, beta polypeptide	25	25	0.0641438	0.0105181
157922	CAMSAP1	calmodulin regulated spectrin-associated protein 1	25	25	0.00978611	0.337302
81033	KCNH6	potassium voltage-gated channel, subfamily H (eag-related), member 6	25	24	-0.0551242	0.484613
795	S100G	S100 calcium binding protein G	25	24	-0.0147554	0.317342
790	CAD	carbamoyl-phosphate synthetase 2, aspartate transcarbamylase, and dihydroorotase	25	25	0.0110771	0.91271
799	CALCR	calcitonin receptor	25	25	0.0320818	0.0865048
1139	CHRNA7	cholinergic receptor, nicotinic, alpha 7 (neuronal)	25	24	-0.00981888	0.459366
1138	CHRNA5	cholinergic receptor, nicotinic, alpha 5 (neuronal)	25	25	0.0585756	0.0598221
1133	CHRM5	cholinergic receptor, muscarinic 5	25	25	0.0283172	0.138413
1132	CHRM4	cholinergic receptor, muscarinic 4	25	22	0.0131281	0.204574
1131	CHRM3	cholinergic receptor, muscarinic 3	25	24	-0.0631649	0.600777
1130	LYST	lysosomal trafficking regulator	25	25	-0.0235047	0.713175
1137	CHRNA4	cholinergic receptor, nicotinic, alpha 4 (neuronal)	25	22	0.0106855	0.914599
1136	CHRNA3	cholinergic receptor, nicotinic, alpha 3 (neuronal)	24	23	-0.00760183	0.707124
1135	CHRNA2	cholinergic receptor, nicotinic, alpha 2 (neuronal)	25	23	0.010435	0.739325
1134	CHRNA1	cholinergic receptor, nicotinic, alpha 1 (muscle)	25	24	0.0174644	0.853754
23500	DAAM2	dishevelled associated activator of morphogenesis 2	25	25	-0.0252291	0.813743
26993	AKAP8L	A kinase (PRKA) anchor protein 8-like	25	19	-0.0543813	0.0928897
26994	RNF11	ring finger protein 11	25	25	0.0130142	0.316402
7145	TNS1	tensin 1	25	25	0.0086257	0.920668
26998	FETUB	fetuin B	25	25	-0.000798218	0.0268436
21	ABCA3	ATP-binding cassette, sub-family A (ABC1), member 3	25	25	-0.0331943	0.870798
8500	PPFIA1	protein tyrosine phosphatase, receptor type, f polypeptide (PTPRF), interacting protein (liprin), alpha 1	24	21	-0.0488269	0.00818716
8503	PIK3R3	phosphoinositide-3-kinase, regulatory subunit 3 (gamma)	25	18	-0.0261798	0.0401497
4069	LYZ	lysozyme	25	25	-0.00933654	0.637543
30011	SH3KBP1	SH3-domain kinase binding protein 1	25	25	-0.0184631	0.325632
8507	ENC1	ectodermal-neural cortex 1 (with BTB domain)	25	25	0.0181509	0.16374
30012	TLX3	T-cell leukemia homeobox 3	25	23	-0.0274894	0.0491438
79577	CDC73	cell division cycle 73	25	25	-0.0815017	0.910523
26576	SRPK3	SRSF protein kinase 3	25	22	-0.0786602	0.00606446
2882	GPX7	glutathione peroxidase 7	25	24	-0.0641984	0.490587
7498	XDH	xanthine dehydrogenase	25	25	-0.0219278	0.359201
2887	GRB10	growth factor receptor-bound protein 10	25	25	0.0673201	5.7221e-09
2885	GRB2	growth factor receptor-bound protein 2	25	25	-0.122889	4.79072e-10
7490	WT1	Wilms tumor 1	25	24	0.0126169	0.159757
7494	XBP1	X-box binding protein 1	25	24	0.0550801	2.25043e-05
23013	SPEN	spen homolog, transcriptional regulator (Drosophila)	25	25	-0.14859	2.106e-08
2	A2M	alpha-2-macroglobulin	25	25	-0.0397039	0.924451
23014	FBXO21	F-box protein 21	25	24	-0.0107531	0.508503
23017	FAIM2	Fas apoptotic inhibitory molecule 2	25	25	-0.0540816	0.0104897
23019	CNOT1	CCR4-NOT transcription complex, subunit 1	25	25	-0.175126	0.000311617
2255	FGF10	fibroblast growth factor 10	25	25	0.00835731	0.53316
26520	TIMM9	translocase of inner mitochondrial membrane 9 homolog (yeast)	25	25	0.0142319	0.243325
26521	TIMM8B	translocase of inner mitochondrial membrane 8 homolog B (yeast)	25	23	-0.00806914	0.971751
221191	PRSS54	protease, serine, 54	25	25	0.0124032	0.809272
1281	COL3A1	collagen, type III, alpha 1	25	25	-0.0165412	0.346855
151525	WDSUB1	WD repeat, sterile alpha motif and U-box domain containing 1	25	22	-0.0665798	0.0933904
58158	NEUROD4	neuronal differentiation 4	25	25	0.00321856	0.419692
1288	COL4A6	collagen, type IV, alpha 6	25	25	0.00580829	0.734598
4761	NEUROD2	neuronal differentiation 2	25	23	-0.0615778	0.615774
4760	NEUROD1	neuronal differentiation 1	25	24	-0.0587991	0.37249
4763	NF1	neurofibromin 1	25	25	0.0521816	1.49643e-06
4762	NEUROG1	neurogenin 1	25	22	0.0575522	0.545004
81545	FBXO38	F-box protein 38	25	25	0.0401669	0.000724033
81542	TMX1	thioredoxin-related transmembrane protein 1	25	25	0.0136118	0.202524
26297	SERGEF	secretion regulating guanine nucleotide exchange factor	25	25	-0.0483762	0.766832
7189	TRAF6	TNF receptor-associated factor 6, E3 ubiquitin protein ligase	25	25	-0.0456861	0.983248
11240	PADI2	peptidyl arginine deiminase, type II	25	24	-0.0481019	0.119307
11243	PMF1	polyamine-modulated factor 1	24	24	-0.0327223	0.306241
1534	CYB561	cytochrome b561	25	25	0.0136322	0.734976
51499	TRIAP1	TP53 regulated inhibitor of apoptosis 1	25	25	0.0476351	0.773637
5803	PTPRZ1	protein tyrosine phosphatase, receptor-type, Z polypeptide 1	25	24	-0.0506988	0.0314578
51327	AHSP	alpha hemoglobin stabilizing protein	25	25	-0.0197972	0.809757
5801	PTPRR	protein tyrosine phosphatase, receptor type, R	25	25	-0.0284386	0.629242
5800	PTPRO	protein tyrosine phosphatase, receptor type, O	25	23	-0.0135506	0.0591953
55662	HIF1AN	hypoxia inducible factor 1, alpha subunit inhibitor	25	25	-0.0171645	0.809369
5805	PTS	6-pyruvoyltetrahydropterin synthase	25	21	0.0116002	0.770951
51321	AMZ2	archaelysin family metallopeptidase 2	25	24	0.0108407	0.794734
64794	DDX31	DEAD (Asp-Glu-Ala-Asp) box polypeptide 31	25	24	0.018782	0.637812
56648	EIF5A2	eukaryotic translation initiation factor 5A2	25	25	0.0113083	0.107351
56649	TMPRSS4	transmembrane protease, serine 4	25	25	0.0166123	0.596423
56647	BCCIP	BRCA2 and CDKN1A interacting protein	25	25	-0.105495	0.132023
1573	CYP2J2	cytochrome P450, family 2, subfamily J, polypeptide 2	25	25	-0.0102082	0.765493
151835	CPNE9	copine family member IX	25	24	0.0212577	0.0813294
7181	NR2C1	nuclear receptor subfamily 2, group C, member 1	25	25	-0.0170426	0.280489
4320	MMP11	matrix metallopeptidase 11 (stromelysin 3)	25	22	-0.0543383	0.0366629
130749	CPO	carboxypeptidase O	25	25	0.0111429	0.504652
79717	PPCS	phosphopantothenoylcysteine synthetase	25	25	-0.0381863	0.246172
90850	ZNF598	zinc finger protein 598	25	24	0.0360924	0.601039
140606	SELM	selenoprotein M	25	21	-0.00667779	0.417709
1577	CYP3A5	cytochrome P450, family 3, subfamily A, polypeptide 5	25	24	-0.00124916	0.986548
140609	NEK7	NIMA-related kinase 7	25	20	-0.0128148	0.220148
65220	NADK	NAD kinase	25	22	-0.0201205	0.0899183
51143	DYNC1LI1	dynein, cytoplasmic 1, light intermediate chain 1	25	25	0.00469119	0.329099
29106	SCG3	secretogranin III	25	25	0.0189125	0.0164318
51147	ING4	inhibitor of growth family, member 4	25	25	-0.0187153	0.401233
140462	ASB9	ankyrin repeat and SOCS box containing 9	25	25	0.0218666	0.167914
117177	RAB3IP	RAB3A interacting protein	25	24	-0.0194899	0.878503
140460	ASB7	ankyrin repeat and SOCS box containing 7	25	24	-0.0325469	0.954567
140465	MYL6B	myosin, light chain 6B, alkali, smooth muscle and non-muscle	24	22	-0.0591193	0.0546886
140469	MYO3B	myosin IIIB	24	23	-0.0480848	0.277891
85464	SSH2	slingshot protein phosphatase 2	25	23	-0.0827981	0.0439466
166655	TRIM60	tripartite motif containing 60	25	24	-0.00289633	0.286227
10350	ABCA9	ATP-binding cassette, sub-family A (ABC1), member 9	25	25	0.0133661	0.301737
10352	WARS2	tryptophanyl tRNA synthetase 2, mitochondrial	25	24	0.0427171	0.00352269
2705	GJB1	gap junction protein, beta 1, 32kDa	25	25	0.0147023	0.434208
4881	NPR1	natriuretic peptide receptor A/guanylate cyclase A (atrionatriuretic peptide receptor A)	25	20	-0.0960355	0.00623566
4882	NPR2	natriuretic peptide receptor B/guanylate cyclase B (atrionatriuretic peptide receptor B)	25	24	-0.0671033	0.501774
4883	NPR3	natriuretic peptide receptor C/guanylate cyclase C (atrionatriuretic peptide receptor C)	25	25	0.0147352	0.0445548
4884	NPTX1	neuronal pentraxin I	25	22	-0.00911364	0.811896
2700	GJA3	gap junction protein, alpha 3, 46kDa	25	25	0.0224699	0.00739327
4887	NPY2R	neuropeptide Y receptor Y2	25	25	0.0119473	0.859166
7965	AIMP2	aminoacyl tRNA synthetase complex-interacting multifunctional protein 2	25	23	0.01288	0.375386
10682	EBP	emopamil binding protein (sterol isomerase)	25	24	-0.0666624	0.285887
10683	DLL3	delta-like 3 (Drosophila)	25	25	-0.0618322	0.715232
9175	MAP3K13	mitogen-activated protein kinase kinase kinase 13	25	23	-0.0139913	0.126922
119587	CPXM2	carboxypeptidase X (M14 family), member 2	25	24	0.0137825	0.0433454
6259	RYK	receptor-like tyrosine kinase	25	23	-0.0454244	0.155264
6258	RXRG	retinoid X receptor, gamma	25	25	0.030182	0.77076
6257	RXRB	retinoid X receptor, beta	25	23	-0.0329785	0.928932
6256	RXRA	retinoid X receptor, alpha	25	23	-0.0385734	0.492561
10531	PITRM1	pitrilysin metallopeptidase 1	25	22	-0.0203275	0.584052
118987	PDZD8	PDZ domain containing 8	25	24	0.041569	0.332027
10533	ATG7	autophagy related 7	25	25	-0.0114928	0.983848
10534	SSSCA1	Sjogren syndrome/scleroderma autoantigen 1	25	25	-0.0523625	0.00406901
10536	LEPREL2	leprecan-like 2	25	23	-0.0422731	0.165836
10537	UBD	ubiquitin D	25	25	-0.0114683	0.438493
10539	GLRX3	glutaredoxin 3	25	25	-0.0444104	0.287532
9718	ECE2	endothelin converting enzyme 2	25	25	0.0201721	0.874452
9716	AQR	aquarius homolog (mouse)	25	25	-0.115725	0.00487241
832	CAPZB	capping protein (actin filament) muscle Z-line, beta	25	22	-0.0938295	0.00521145
22996	TTC39A	tetratricopeptide repeat domain 39A	25	25	0.0452249	0.0600607
22995	CEP152	centrosomal protein 152kDa	25	25	0.0128223	0.355925
22994	AZI1	5-azacytidine induced 1	25	25	-0.0585031	0.0482126
836	CASP3	caspase 3, apoptosis-related cysteine peptidase	25	25	-0.044031	0.446462
837	CASP4	caspase 4, apoptosis-related cysteine peptidase	25	25	-0.0708561	0.498667
834	CASP1	caspase 1, apoptosis-related cysteine peptidase	25	25	-0.0500219	0.389731
835	CASP2	caspase 2, apoptosis-related cysteine peptidase	25	23	0.0103768	0.644361
8884	SLC5A6	solute carrier family 5 (sodium-dependent vitamin transporter), member 6	25	23	-0.0693837	0.745294
8013	NR4A3	nuclear receptor subfamily 4, group A, member 3	25	25	-0.031723	0.375184
838	CASP5	caspase 5, apoptosis-related cysteine peptidase	25	25	-0.00770284	0.202257
839	CASP6	caspase 6, apoptosis-related cysteine peptidase	25	23	-0.0449608	0.641307
8881	CDC16	cell division cycle 16	25	25	-0.0279607	0.948877
22999	RIMS1	regulating synaptic membrane exocytosis 1	25	25	-0.0310079	0.385942
8883	NAE1	NEDD8 activating enzyme E1 subunit 1	25	25	0.0363879	0.0393648
134111	UBE2QL1	ubiquitin-conjugating enzyme E2Q family-like 1	25	25	0.0295919	0.0396772
84735	CNDP1	carnosine dipeptidase 1 (metallopeptidase M20 family)	25	22	-0.0604936	0.133412
80853	JHDM1D	jumonji C domain containing histone demethylase 1 homolog D (S. cerevisiae)	25	25	0.0180591	0.203948
80854	SETD7	SET domain containing (lysine methyltransferase) 7	25	24	-0.031836	0.219066
157753	TMEM74	transmembrane protein 74	25	25	0.0386724	0.427243
10928	RALBP1	ralA binding protein 1	25	25	-0.0198986	0.634503
1728	NQO1	NAD(P)H dehydrogenase, quinone 1	25	25	0.0156804	0.302618
5245	PHB	prohibitin	24	21	-0.131198	0.0256149
1727	CYB5R3	cytochrome b5 reductase 3	25	25	-0.0744049	0.12068
1725	DHPS	deoxyhypusine synthase	25	22	-0.0493859	0.112735
5241	PGR	progesterone receptor	25	25	-0.0222324	0.713268
1723	DHODH	dihydroorotate dehydrogenase (quinone)	25	24	-0.0553599	0.0991585
5243	ABCB1	ATP-binding cassette, sub-family B (MDR/TAP), member 1	25	24	0.0146162	0.304917
7027	TFDP1	transcription factor Dp-1	25	24	-0.0607629	0.000150517
442117	GALNTL6	UDP-N-acetyl-alpha-D-galactosamine:polypeptide N-acetylgalactosaminyltransferase-like 6	25	25	-0.0324281	0.610142
468	ATF4	activating transcription factor 4	25	25	-0.0854127	9.61071e-06
137492	VPS37A	vacuolar protein sorting 37 homolog A (S. cerevisiae)	25	25	0.034445	0.0865048
10224	ZNF443	zinc finger protein 443	25	25	0.00492229	0.526019
3007	HIST1H1D	histone cluster 1, H1d	25	22	-0.011608	0.187792
3001	GZMA	granzyme A (granzyme 1, cytotoxic T-lymphocyte-associated serine esterase 3)	25	24	0.00437304	0.251211
3000	GUCY2D	guanylate cyclase 2D, membrane (retina-specific)	24	22	-0.0457131	0.00035339
3003	GZMK	granzyme K (granzyme 3; tryptase II)	25	23	-0.0485293	0.196637
3002	GZMB	granzyme B (granzyme 2, cytotoxic T-lymphocyte-associated serine esterase 1)	25	25	-0.00782856	0.87455
7029	TFDP2	transcription factor Dp-2 (E2F dimerization partner 2)	25	25	-0.0113708	0.888101
1588	CYP19A1	cytochrome P450, family 19, subfamily A, polypeptide 1	25	25	0.0199799	0.104965
1589	CYP21A2	cytochrome P450, family 21, subfamily A, polypeptide 2	25	25	-0.0581834	0.00285021
9108	MTMR7	myotubularin related protein 7	25	22	0.041083	0.495569
1582	CYP8B1	cytochrome P450, family 8, subfamily B, polypeptide 1	25	25	0.0101814	0.134682
1583	CYP11A1	cytochrome P450, family 11, subfamily A, polypeptide 1	25	25	-0.0177709	0.715888
1580	CYP4B1	cytochrome P450, family 4, subfamily B, polypeptide 1	25	24	0.0024402	0.641307
1586	CYP17A1	cytochrome P450, family 17, subfamily A, polypeptide 1	25	25	-0.0505942	0.062526
1584	CYP11B1	cytochrome P450, family 11, subfamily B, polypeptide 1	25	25	-0.0234075	0.858969
1585	CYP11B2	cytochrome P450, family 11, subfamily B, polypeptide 2	25	23	-0.0208381	0.989749
10673	TNFSF13B	tumor necrosis factor (ligand) superfamily, member 13b	25	25	0.0406835	0.0241632
10672	GNA13	guanine nucleotide binding protein (G protein), alpha 13	25	25	-0.0124233	0.161627
115727	RASGRP4	RAS guanyl releasing protein 4	25	25	-0.0792213	0.00567989
5480	PPIC	peptidylprolyl isomerase C (cyclophilin C)	25	25	-0.00789787	0.440422
57546	PDP2	pyruvate dehyrogenase phosphatase catalytic subunit 2	25	20	-0.0150273	0.561615
282770	OR10AG1	olfactory receptor, family 10, subfamily AG, member 1	25	24	0.0099601	0.880975
10677	AVIL	advillin	25	25	-0.0374346	0.39591
282775	OR5J2	olfactory receptor, family 5, subfamily J, member 2	25	25	-0.0375933	0.87376
9103	FCGR2C	Fc fragment of IgG, low affinity IIc, receptor for (CD32) (gene/pseudogene)	25	25	-0.0647578	0.679718
53407	STX18	syntaxin 18	25	25	0.0221184	0.743397
10675	CSPG5	chondroitin sulfate proteoglycan 5 (neuroglycan C)	25	24	-0.00805441	0.157535
5657	PRTN3	proteinase 3	25	19	-0.0332641	0.634771
5654	HTRA1	HtrA serine peptidase 1	25	25	0.0111385	0.141068
9453	GGPS1	geranylgeranyl diphosphate synthase 1	25	23	0.0265801	0.795024
5652	PRSS8	protease, serine, 8	25	22	-0.068187	0.0290766
5653	KLK6	kallikrein-related peptidase 6	25	25	0.00623577	0.898607
5650	KLK7	kallikrein-related peptidase 7	25	25	-0.0256586	0.913406
5651	TMPRSS15	transmembrane protease, serine 15	25	19	-0.0184461	0.839913
143384	CACUL1	CDK2-associated, cullin domain 1	25	25	0.0059819	0.239548
143471	PSMA8	proteasome (prosome, macropain) subunit, alpha type, 8	25	25	0.0105941	0.0176511
23228	PLCL2	phospholipase C-like 2	25	25	-0.0130746	0.126704
256471	MFSD8	major facilitator superfamily domain containing 8	25	25	0.0169867	0.0484119
10320	IKZF1	IKAROS family zinc finger 1 (Ikaros)	25	25	-0.0434309	0.0129398
23220	DTX4	deltex homolog 4 (Drosophila)	25	25	-0.0173759	0.412149
23221	RHOBTB2	Rho-related BTB domain containing 2	25	24	0.0151973	0.142598
23225	NUP210	nucleoporin 210kDa	25	22	-0.0101465	0.925048
55359	STYK1	serine/threonine/tyrosine kinase 1	25	20	-0.0636019	0.054879
6418	SET	SET nuclear oncogene	25	25	-0.258521	1.15464e-09
6416	MAP2K4	mitogen-activated protein kinase kinase 4	25	22	-0.0296	0.291183
50846	DHH	desert hedgehog	25	22	0.0103638	0.635665
7779	SLC30A1	solute carrier family 30 (zinc transporter), member 1	25	25	0.0177024	0.448936
3916	LAMP1	lysosomal-associated membrane protein 1	25	25	-0.0164039	0.191132
55332	DRAM1	DNA-damage regulated autophagy modulator 1	25	25	-0.0438926	0.291355
3911	LAMA5	laminin, alpha 5	25	24	-0.0483891	0.0865739
338328	GPIHBP1	glycosylphosphatidylinositol anchored high density lipoprotein binding protein 1	25	23	0.0207512	0.868035
8314	BAP1	BRCA1 associated protein-1 (ubiquitin carboxy-terminal hydrolase)	25	25	-0.123679	0.950474
8315	BRAP	BRCA1 associated protein	25	25	-0.0150466	0.339009
6732	SRPK1	SRSF protein kinase 1	25	20	-0.0421365	0.0144175
8317	CDC7	cell division cycle 7	25	22	-0.018614	0.0681234
6734	SRPR	signal recognition particle receptor (docking protein)	25	23	-0.00263771	0.763962
8312	AXIN1	axin 1	25	25	-0.095895	0.0905613
6737	TRIM21	tripartite motif containing 21	25	25	-0.0677601	0.756993
8318	CDC45	cell division cycle 45	25	25	-0.0124265	0.092975
28986	MAGEH1	melanoma antigen family H, 1	25	25	-0.00159935	0.688557
84901	NFATC2IP	nuclear factor of activated T-cells, cytoplasmic, calcineurin-dependent 2 interacting protein	25	23	-0.0167249	0.851002
389400	GFRAL	GDNF family receptor alpha like	25	24	-0.0431751	0.394656
28984	RGCC	regulator of cell cycle	25	24	0.0146145	0.163513
9928	KIF14	kinesin family member 14	25	23	-0.102171	0.000261656
9929	JOSD1	Josephin domain containing 1	25	24	-0.0459732	0.567546
23276	KLHL18	kelch-like family member 18	25	25	0.0179523	0.216771
9920	KBTBD11	kelch repeat and BTB (POZ) domain containing 11	25	24	0.0333303	0.0378803
9921	RNF10	ring finger protein 10	25	25	0.00768404	0.752611
9923	ZBTB40	zinc finger and BTB domain containing 40	25	25	-0.00177405	0.278928
9924	PAN2	PAN2 poly(A) specific ribonuclease subunit homolog (S. cerevisiae)	25	24	0.0562445	0.102542
9925	ZBTB5	zinc finger and BTB domain containing 5	25	25	-0.00692967	0.863007
9927	MFN2	mitofusin 2	25	25	-0.0246634	0.327301
55850	USE1	unconventional SNARE in the ER 1 homolog (S. cerevisiae)	25	22	-0.0133114	0.682844
55851	PSENEN	presenilin enhancer 2 homolog (C. elegans)	25	24	-0.00843397	0.106588
214	ALCAM	activated leukocyte cell adhesion molecule	25	25	0.0032552	0.483361
215	ABCD1	ATP-binding cassette, sub-family D (ALD), member 1	25	22	-0.0577452	0.607773
212	ALAS2	aminolevulinate, delta-, synthase 2	25	25	0.00298079	0.105154
213	ALB	albumin	25	25	0.00710501	0.0184388
55500	ETNK1	ethanolamine kinase 1	25	23	-0.0467766	0.00390889
211	ALAS1	aminolevulinate, delta-, synthase 1	25	24	-0.0511003	0.668366
55858	TMEM165	transmembrane protein 165	25	24	0.0388308	0.180118
218	ALDH3A1	aldehyde dehydrogenase 3 family, member A1	25	23	0.0101067	0.521204
55509	BATF3	basic leucine zipper transcription factor, ATF-like 3	25	25	-0.0699296	0.964556
25771	TBC1D22A	TBC1 domain family, member 22A	25	25	0.0127149	0.727527
25777	SUN2	Sad1 and UNC84 domain containing 2	25	25	0.0072991	0.0733583
25778	DSTYK	dual serine/threonine and tyrosine protein kinase	25	23	0.0173631	0.133704
253430	IPMK	inositol polyphosphate multikinase	25	25	-0.015905	0.886813
85363	TRIM5	tripartite motif containing 5	25	25	0.0120735	0.335412
325	APCS	amyloid P component, serum	25	24	0.00609762	0.73474
3645	INSRR	insulin receptor-related receptor	25	20	-0.0456793	0.578639
3643	INSR	insulin receptor	25	23	0.0310306	0.943388
2550	GABBR1	gamma-aminobutyric acid (GABA) B receptor, 1	25	25	-0.0529784	0.724611
2553	GABPB1	GA binding protein transcription factor, beta subunit 1	25	24	-0.0937599	6.54438e-07
2554	GABRA1	gamma-aminobutyric acid (GABA) A receptor, alpha 1	25	25	0.0427499	0.00768042
2555	GABRA2	gamma-aminobutyric acid (GABA) A receptor, alpha 2	25	25	0.0137303	0.518358
2556	GABRA3	gamma-aminobutyric acid (GABA) A receptor, alpha 3	25	23	-0.0210364	0.900195
2557	GABRA4	gamma-aminobutyric acid (GABA) A receptor, alpha 4	25	25	-0.0332319	0.0982628
2558	GABRA5	gamma-aminobutyric acid (GABA) A receptor, alpha 5	25	24	0.00933371	0.602435
2559	GABRA6	gamma-aminobutyric acid (GABA) A receptor, alpha 6	25	25	0.0172725	0.234083
440400	RNASEK	ribonuclease, RNase K	25	24	-0.0782488	0.218479
26086	GPSM1	G-protein signaling modulator 1	25	23	-0.0511303	0.57684
116496	FAM129A	family with sequence similarity 129, member A	25	24	0.00612577	0.229581
5013	OTX1	orthodenticle homeobox 1	25	21	-0.022387	0.238697
5015	OTX2	orthodenticle homeobox 2	25	24	-0.0118298	0.724893
5017	OVOL1	ovo-like 1(Drosophila)	25	24	0.0217501	0.528804
5019	OXCT1	3-oxoacid CoA transferase 1	25	25	0.0366243	0.0614743
387522	TMEM189-UBE2V1	TMEM189-UBE2V1 readthrough	25	25	0.0217346	0.0669385
94134	ARHGAP12	Rho GTPase activating protein 12	25	25	0.0337264	0.00764043
3281	HSBP1	heat shock factor binding protein 1	25	24	-0.0415271	0.910921
90627	STARD13	StAR-related lipid transfer (START) domain containing 13	25	25	0.0142633	0.016522
339976	TRIML1	tripartite motif family-like 1	25	25	-0.00668178	0.299863
53938	PPIL3	peptidylprolyl isomerase (cyclophilin)-like 3	25	25	0.0505765	0.037626
919	CD247	CD247 molecule	25	25	0.00460062	0.288214
915	CD3D	CD3d molecule, delta (CD3-TCR complex)	25	24	0.0370703	0.12246
914	CD2	CD2 molecule	25	24	-0.0282952	0.158717
917	CD3G	CD3g molecule, gamma (CD3-TCR complex)	25	24	-0.00536545	0.54642
916	CD3E	CD3e molecule, epsilon (CD3-TCR complex)	25	24	0.0411428	0.278483
9542	NRG2	neuregulin 2	25	21	-0.0520961	0.0316362
10905	MAN1A2	mannosidase, alpha, class 1A, member 2	25	24	0.0147952	0.165492
9540	TP53I3	tumor protein p53 inducible protein 3	25	24	-0.0371649	0.00848156
128989	TANGO2	transport and golgi organization 2 homolog (Drosophila)	25	24	-0.0174262	0.514712
112398	EGLN2	egl nine homolog 2 (C. elegans)	23	23	-0.0143994	0.04264
112399	EGLN3	egl nine homolog 3 (C. elegans)	25	23	-0.00157171	0.568183
285282	RABL3	RAB, member of RAS oncogene family-like 3	25	25	0.0327916	0.0977793
64215	DNAJC1	DnaJ (Hsp40) homolog, subfamily C, member 1	25	25	0.0130775	0.272003
64210	MMS19	MMS19 nucleotide excision repair homolog (S. cerevisiae)	25	25	-0.0234655	0.200136
64211	LHX5	LIM homeobox 5	25	22	-0.0542693	0.682568
64219	PJA1	praja ring finger 1, E3 ubiquitin protein ligase	25	24	0.0120985	0.00848
83417	FCRL4	Fc receptor-like 4	25	25	-0.0183841	0.409226
347516	DGAT2L6	diacylglycerol O-acyltransferase 2-like 6	25	25	0.0106108	0.230749
3460	IFNGR2	interferon gamma receptor 2 (interferon gamma transducer 1)	25	24	0.00405529	0.140933
84501	SPIRE2	spire homolog 2 (Drosophila)	25	22	0.0198601	0.972001
196743	PAOX	polyamine oxidase (exo-N4-amino)	25	19	-0.0396069	0.294664
285755	PPIL6	peptidylprolyl isomerase (cyclophilin)-like 6	25	25	0.029593	0.0166525
89795	NAV3	neuron navigator 3	25	25	0.0132755	0.639514
79089	TMUB2	transmembrane and ubiquitin-like domain containing 2	25	24	-0.0177728	0.487281
284086	NEK8	NIMA-related kinase 8	25	23	-0.0767945	0.0496587
10645	CAMKK2	calcium/calmodulin-dependent protein kinase kinase 2, beta	25	23	-0.0332884	0.302383
79087	ALG12	ALG12, alpha-1,6-mannosyltransferase	25	25	-0.0567117	0.102516
56940	DUSP22	dual specificity phosphatase 22	25	23	-0.0644159	0.00148233
150160	CCT8L2	chaperonin containing TCP1, subunit 8 (theta)-like 2	25	25	-0.00668548	0.097323
388389	CCDC103	coiled-coil domain containing 103	25	25	-0.0573328	0.020289
7161	TP73	tumor protein p73	25	24	-0.0254737	0.242869
7166	TPH1	tryptophan hydroxylase 1	25	25	0.0492886	0.0159652
7167	TPI1	triosephosphate isomerase 1	25	23	-0.0491409	0.786237
7164	TPD52L1	tumor protein D52-like 1	25	25	0.0262237	0.0965915
7165	TPD52L2	tumor protein D52-like 2	25	25	0.0245656	0.558956
3421	IDH3G	isocitrate dehydrogenase 3 (NAD+) gamma	25	25	-0.103725	0.00490291
8078	USP5	ubiquitin specific peptidase 5 (isopeptidase T)	25	25	-0.0631805	0.0857023
115557	ARHGEF25	Rho guanine nucleotide exchange factor (GEF) 25	24	24	-0.0537525	0.396378
339745	SPOPL	speckle-type POZ protein-like	25	25	0.0390025	0.0246799
1213	CLTC	clathrin, heavy chain (Hc)	25	24	-0.291146	1.7685e-11
8073	PTP4A2	protein tyrosine phosphatase type IVA, member 2	25	23	-0.0311914	0.0139725
1211	CLTA	clathrin, light chain A	25	23	-0.0832067	2.5974e-07
123099	DEGS2	delta(4)-desaturase, sphingolipid 2	25	23	0.0525204	0.433031
3425	IDUA	iduronidase, alpha-L-	25	24	-0.051827	0.000203201
123096	SLC25A29	solute carrier family 25 (mitochondrial carnitine/acylcarnitine carrier), member 29	25	23	-0.0205232	0.22197
1806	DPYD	dihydropyrimidine dehydrogenase	25	25	0.0472672	0.18545
29923	HILPDA	hypoxia inducible lipid droplet-associated	25	24	0.0056217	0.358216
23139	MAST2	microtubule associated serine/threonine kinase 2	25	25	-0.0246747	0.000699334
1111	CHEK1	checkpoint kinase 1	25	23	-0.0411917	0.0409231
638	BIK	BCL2-interacting killer (apoptosis-inducing)	25	25	-0.046793	0.0299566
1445	CSK	c-src tyrosine kinase	25	22	-0.0724063	0.0107691
1112	FOXN3	forkhead box N3	25	25	0.00849541	0.860643
1441	CSF3R	colony stimulating factor 3 receptor (granulocyte)	25	25	-0.0197171	0.765206
1116	CHI3L1	chitinase 3-like 1 (cartilage glycoprotein-39)	25	25	-0.0712047	0.727245
1119	CHKA	choline kinase alpha	25	21	-0.0215389	9.12284e-05
1118	CHIT1	chitinase 1 (chitotriosidase)	25	25	-0.0108216	0.143317
23035	PHLPP2	PH domain and leucine rich repeat protein phosphatase 2	25	25	0.0350558	0.00402403
23033	DOPEY1	dopey family member 1	25	25	-0.010526	0.426878
23032	USP33	ubiquitin specific peptidase 33	25	25	0.012903	0.299046
23031	MAST3	microtubule associated serine/threonine kinase 3	25	23	-0.0609646	0.0264748
23030	KDM4B	lysine (K)-specific demethylase 4B	25	24	-0.0197645	0.0602659
22980	TCF25	transcription factor 25 (basic helix-loop-helix)	25	22	-0.0762828	0.637543
26508	HEYL	hairy/enhancer-of-split related with YRPW motif-like	25	24	0.00789535	0.468544
23646	PLD3	phospholipase D family, member 3	25	22	0.0154868	0.762433
154807	VKORC1L1	vitamin K epoxide reductase complex, subunit 1-like 1	25	22	-0.0521977	0.415157
1804	DPP6	dipeptidyl-peptidase 6	25	25	0.0137087	0.121719
6787	NEK4	NIMA-related kinase 4	25	24	-0.0237431	0.0638255
4583	MUC2	mucin 2, oligomeric mucus/gel-forming	25	24	-0.0453608	0.835995
4724	NDUFS4	NADH dehydrogenase (ubiquinone) Fe-S protein 4, 18kDa (NADH-coenzyme Q reductase)	25	23	-0.037886	0.805582
4850	CNOT4	CCR4-NOT transcription complex, subunit 4	25	24	0.0125815	0.576156
130589	GALM	galactose mutarotase (aldose 1-epimerase)	25	25	-0.0185742	0.893649
4780	NFE2L2	nuclear factor (erythroid-derived 2)-like 2	25	25	0.00774705	0.0258588
51304	ZDHHC3	zinc finger, DHHC-type containing 3	25	24	-0.0311862	0.00399536
51305	KCNK9	potassium channel, subfamily K, member 9	25	23	-0.0420165	0.353384
5822	PWP2	PWP2 periodic tryptophan protein homolog (yeast)	25	24	-0.00672823	0.349916
5824	PEX19	peroxisomal biogenesis factor 19	25	25	0.0455277	0.00671959
5826	ABCD4	ATP-binding cassette, sub-family D (ALD), member 4	25	24	-0.0554268	0.656546
5829	PXN	paxillin	25	25	-0.0391412	0.694659
5828	PEX2	peroxisomal biogenesis factor 2	25	25	0.011942	0.479185
11261	CHP1	calcineurin-like EF-hand protein 1	25	25	-0.0105573	0.34378
11260	XPOT	exportin, tRNA	25	25	-0.0436881	0.282337
11267	SNF8	SNF8, ESCRT-II complex subunit	25	23	0.0137898	0.847269
11266	DUSP12	dual specificity phosphatase 12	25	24	0.0158027	0.600777
148014	TTC9B	tetratricopeptide repeat domain 9B	25	21	-0.0761552	0.186786
11264	PXMP4	peroxisomal membrane protein 4, 24kDa	25	25	0.0219764	0.42717
56623	INPP5E	inositol polyphosphate-5-phosphatase, 72 kDa	25	23	-0.0596448	0.143145
51164	DCTN4	dynactin 4 (p62)	25	25	-0.0222309	0.750899
51166	AADAT	aminoadipate aminotransferase	25	24	-0.0367684	0.556303
10457	GPNMB	glycoprotein (transmembrane) nmb	25	25	0.0121145	0.0539979
199	AIF1	allograft inflammatory factor 1	25	25	-0.0187733	0.485789
120227	CYP2R1	cytochrome P450, family 2, subfamily R, polypeptide 1	25	25	0.0549621	0.36157
197	AHSG	alpha-2-HS-glycoprotein	25	25	0.0393326	0.00934638
196	AHR	aryl hydrocarbon receptor	25	25	-0.0690914	7.96664e-05
191	AHCY	adenosylhomocysteinase	25	22	-0.0464383	0.0821539
190	NR0B1	nuclear receptor subfamily 0, group B, member 1	25	25	-0.0253612	0.0283724
10107	TRIM10	tripartite motif containing 10	25	25	-0.0348514	0.968853
117159	DCD	dermcidin	25	25	-0.0189293	0.0141047
54103	GSAP	gamma-secretase activating protein	25	25	0.0249602	0.0192636
117155	CATSPER2	cation channel, sperm associated 2	25	23	-0.0139642	0.928932
10102	TSFM	Ts translation elongation factor, mitochondrial	25	25	0.0182107	0.896029
10332	CLEC4M	C-type lectin domain family 4, member M	25	25	-0.0183051	0.985248
57574	MARCH4	membrane-associated ring finger (C3HC4) 4, E3 ubiquitin protein ligase	25	25	-0.00144826	0.26692
10330	CNPY2	canopy 2 homolog (zebrafish)	25	24	-0.0184625	0.584052
9156	EXO1	exonuclease 1	25	25	-0.015537	0.661355
10336	PCGF3	polycomb group ring finger 3	25	25	-0.024933	0.367538
9150	CTDP1	CTD (carboxy-terminal domain, RNA polymerase II, polypeptide A) phosphatase, subunit 1	24	17	-0.0670232	0.438916
9152	SLC6A5	solute carrier family 6 (neurotransmitter transporter, glycine), member 5	25	25	0.00474573	0.468775
199731	CADM4	cell adhesion molecule 4	25	25	-0.0192767	0.195034
2762	GMDS	GDP-mannose 4,6-dehydratase	25	21	-0.00321771	0.738189
2760	GM2A	GM2 ganglioside activator	25	25	-0.00165456	0.314529
9159	PCSK7	proprotein convertase subtilisin/kexin type 7	25	25	-0.0488375	0.0472962
2766	GMPR	guanosine monophosphate reductase	25	22	-0.0101291	0.0908962
2765	GML	glycosylphosphatidylinositol anchored molecule like	25	24	0.0168278	0.294058
6271	S100A1	S100 calcium binding protein A1	25	25	-0.0562425	0.0918101
4620	MYH2	myosin, heavy chain 2, skeletal muscle, adult	25	25	-0.0132329	0.985548
6273	S100A2	S100 calcium binding protein A2	25	23	-0.0408566	0.329534
6272	SORT1	sortilin 1	25	25	0.00946138	0.0243054
6275	S100A4	S100 calcium binding protein A4	25	25	-0.0384271	0.318465
6277	S100A6	S100 calcium binding protein A6	25	25	-0.0441934	0.0354791
6278	S100A7	S100 calcium binding protein A7	25	25	-0.0156	0.855033
55800	SCN3B	sodium channel, voltage-gated, type III, beta subunit	25	25	0.0132353	0.122886
9735	KNTC1	kinetochore associated 1	25	25	-0.0577508	0.0618582
9734	HDAC9	histone deacetylase 9	25	25	-0.0125667	0.817832
9736	USP34	ubiquitin specific peptidase 34	25	25	-0.0406815	0.00187928
9739	SETD1A	SET domain containing 1A	25	25	0.0617286	7.14536e-07
9738	CCP110	centriolar coiled coil protein 110kDa	25	25	-0.00761153	0.831396
3452	IFNA21	interferon, alpha 21	24	24	0.0112811	0.577248
84750	FUT10	fucosyltransferase 10 (alpha (1,3) fucosyltransferase)	25	24	-0.0197822	0.411007
857	CAV1	caveolin 1, caveolae protein, 22kDa	25	25	0.0103004	0.0102426
3456	IFNB1	interferon, beta 1, fibroblast	25	25	0.0120381	0.218221
22978	NT5C2	5'-nucleotidase, cytosolic II	25	25	-0.0548049	0.396468
3454	IFNAR1	interferon (alpha, beta and omega) receptor 1	25	24	-0.0191286	0.893054
3455	IFNAR2	interferon (alpha, beta and omega) receptor 2	25	25	-0.0402347	0.931025
84759	PCGF1	polycomb group ring finger 1	25	22	-0.0328635	0.319165
3458	IFNG	interferon, gamma	25	25	-0.0105168	0.772102
22976	PAXIP1	PAX interacting (with transcription-activation domain) protein 1	25	25	-0.0364154	0.276265
858	CAV2	caveolin 2	25	25	0.0414269	0.0849057
26872	STEAP1	six transmembrane epithelial antigen of the prostate 1	25	25	0.00726825	0.0376722
26873	OPLAH	5-oxoprolinase (ATP-hydrolysing)	25	23	-0.00459661	0.886764
5229	PGGT1B	protein geranylgeranyltransferase type I, beta subunit	25	25	0.00834331	0.636201
5228	PGF	placental growth factor	25	24	-0.0108615	0.160279
5222	PGA5	pepsinogen 5, group I (pepsinogen A)	22	20	-0.0380184	0.143907
5226	PGD	phosphogluconate dehydrogenase	25	24	0.00500636	0.113276
5225	PGC	progastricsin (pepsinogen C)	25	24	-0.0668142	0.293309
5224	PGAM2	phosphoglycerate mutase 2 (muscle)	25	23	-0.0550735	0.0132622
11182	SLC2A6	solute carrier family 2 (facilitated glucose transporter), member 6	25	23	-0.0275888	0.241079
81605	URM1	ubiquitin related modifier 1	25	25	-0.0575374	0.0539979
54737	MPHOSPH8	M-phase phosphoprotein 8	25	25	-0.0209085	0.30474
3060	HCRT	hypocretin (orexin) neuropeptide precursor	25	23	-0.0209316	0.00410304
3067	HDC	histidine decarboxylase	25	25	0.00510199	0.177344
3066	HDAC2	histone deacetylase 2	25	25	-0.0132366	0.899004
3065	HDAC1	histone deacetylase 1	25	25	-0.025227	0.425129
3064	HTT	huntingtin	25	24	-0.0123068	0.833744
3069	HDLBP	high density lipoprotein binding protein	25	24	0.0334813	0.000371822
91419	XRCC6BP1	XRCC6 binding protein 1	25	25	0.0332692	0.236506
8405	SPOP	speckle-type POZ protein	25	24	-0.0100346	0.928833
83990	BRIP1	BRCA1 interacting protein C-terminal helicase 1	25	25	-0.00396273	0.334532
115701	ALPK2	alpha-kinase 2	25	24	-0.0216486	0.802769
115703	ARHGAP33	Rho GTPase activating protein 33	25	23	-0.011435	0.289496
29066	ZC3H7A	zinc finger CCCH-type containing 7A	25	24	0.0170168	0.197508
5720	PSME1	proteasome (prosome, macropain) activator subunit 1 (PA28 alpha)	25	24	-0.05659	0.30943
126308	MOB3A	MOB kinase activator 3A	25	25	-0.0411327	0.177747
23203	PMPCA	peptidase (mitochondrial processing) alpha	25	22	-0.0225552	0.726963
23204	ARL6IP1	ADP-ribosylation factor-like 6 interacting protein 1	25	25	0.0167498	0.131381
1301	COL11A1	collagen, type XI, alpha 1	25	25	0.00853945	0.284024
23207	PLEKHM2	pleckstrin homology domain containing, family M (with RUN domain) member 2	25	24	-0.0364693	0.0500901
23208	SYT11	synaptotagmin XI	25	25	-0.0355551	0.892361
23759	PPIL2	peptidylprolyl isomerase (cyclophilin)-like 2	25	24	-0.0213248	0.281048
66005	CHID1	chitinase domain containing 1	25	24	-0.0492128	0.833352
5727	PTCH1	patched 1	25	25	-0.0397827	0.0886199
27040	LAT	linker for activation of T cells	25	23	-0.0531017	0.486339
498	ATP5A1	ATP synthase, H+ transporting, mitochondrial F1 complex, alpha subunit 1, cardiac muscle	25	22	-0.0840271	0.0227287
27044	SND1	staphylococcal nuclease and tudor domain containing 1	25	24	-0.0491379	0.656365
495	ATP4A	ATPase, H+/K+ exchanging, alpha polypeptide	25	22	0.0223955	0.536956
343578	ARHGAP40	Rho GTPase activating protein 40	25	23	0.0569573	0.151653
51552	RAB14	RAB14, member RAS oncogene family	25	25	-0.0523019	0.00274125
491	ATP2B2	ATPase, Ca++ transporting, plasma membrane 2	25	25	0.0116509	0.19092
492	ATP2B3	ATPase, Ca++ transporting, plasma membrane 3	25	25	0.0328189	0.823778
6478	SIAH2	siah E3 ubiquitin protein ligase 2	25	24	0.018402	0.0839353
6472	SHMT2	serine hydroxymethyltransferase 2 (mitochondrial)	24	23	-0.00289955	0.827659
6470	SHMT1	serine hydroxymethyltransferase 1 (soluble)	25	25	-0.0727897	0.0228785
6477	SIAH1	siah E3 ubiquitin protein ligase 1	25	25	0.00669213	0.152694
6476	SI	sucrase-isomaltase (alpha-glucosidase)	25	24	0.030245	0.0169392
6474	SHOX2	short stature homeobox 2	25	24	0.0338378	0.903471
7750	ZMYM2	zinc finger, MYM-type 2	25	25	-0.0174675	0.581815
3939	LDHA	lactate dehydrogenase A	23	23	-0.0160723	0.464534
3938	LCT	lactase	25	25	-0.0166162	0.384433
9533	POLR1C	polymerase (RNA) I polypeptide C, 30kDa	25	25	0.0445821	0.183171
3936	LCP1	lymphocyte cytosolic protein 1 (L-plastin)	25	25	-0.0448647	0.605845
3931	LCAT	lecithin-cholesterol acyltransferase	25	24	-0.056948	0.518765
3930	LBR	lamin B receptor	25	25	-0.0218923	0.0695372
3933	LCN1	lipocalin 1	25	23	-0.011765	0.0253783
3932	LCK	lymphocyte-specific protein tyrosine kinase	25	22	-0.0601447	0.000138885
8330	HIST1H2AK	histone cluster 1, H2ak	24	16	-0.00904412	0.445374
3265	HRAS	v-Ha-ras Harvey rat sarcoma viral oncogene homolog	25	24	-0.0597282	0.0793889
9531	BAG3	BCL2-associated athanogene 3	25	25	-0.0405739	0.0943738
6718	AKR1D1	aldo-keto reductase family 1, member D1	25	25	-0.0435846	0.177787
5586	PKN2	protein kinase N2	25	22	0.0149704	0.43384
6716	SRD5A2	steroid-5-alpha-reductase, alpha polypeptide 2 (3-oxo-5 alpha-steroid delta 4-dehydrogenase alpha 2)	25	25	-0.0151048	0.622492
6714	SRC	v-src sarcoma (Schmidt-Ruppin A-2) viral oncogene homolog (avian)	25	22	-0.0650839	0.00546321
9246	UBE2L6	ubiquitin-conjugating enzyme E2L 6	25	24	0.0475543	0.380131
6713	SQLE	squalene epoxidase	25	24	-0.08653	0.34244
6711	SPTBN1	spectrin, beta, non-erythrocytic 1	25	25	-0.0406164	0.97375
9903	KLHL21	kelch-like family member 21	25	22	-0.0149261	0.0897167
9900	SV2A	synaptic vesicle glycoprotein 2A	25	23	-0.0170989	0.476037
55529	TMEM55A	transmembrane protein 55A	25	25	0.044593	0.00918046
55521	TRIM36	tripartite motif containing 36	25	24	-0.0320027	0.0385929
131377	KLHL40	kelch-like family member 40	25	22	-0.0263007	0.445713
4047	LSS	lanosterol synthase (2,3-oxidosqualene-lanosterol cyclase)	25	22	0.00774305	0.34295
4040	LRP6	low density lipoprotein receptor-related protein 6	25	24	-0.00719442	0.857296
4041	LRP5	low density lipoprotein receptor-related protein 5	25	25	-0.0650053	0.0214751
4043	LRPAP1	low density lipoprotein receptor-related protein associated protein 1	25	24	0.00198275	0.573251
4048	LTA4H	leukotriene A4 hydrolase	25	24	0.0421586	0.122172
4049	LTA	lymphotoxin alpha (TNF superfamily, member 1)	25	25	-0.0453798	0.669827
25759	SHC2	SHC (Src homology 2 domain containing) transforming protein 2	25	25	-0.0413219	0.227353
3667	IRS1	insulin receptor substrate 1	25	25	-0.0125979	0.684961
3661	IRF3	interferon regulatory factor 3	25	22	0.0149671	0.811021
3662	IRF4	interferon regulatory factor 4	25	25	0.0221196	0.857296
3669	ISG20	interferon stimulated exonuclease gene 20kDa	25	21	-0.0488888	0.664993
90423	ATP6V1E2	ATPase, H+ transporting, lysosomal 31kDa, V1 subunit E2	25	25	0.0143786	0.838345
90427	BMF	Bcl2 modifying factor	25	25	-0.0567536	0.016847
2572	GAD2	glutamate decarboxylase 2 (pancreatic islets and brain, 65kDa)	25	24	0.0146983	0.182924
2570	GABRR2	gamma-aminobutyric acid (GABA) A receptor, rho 2	25	24	-0.0203051	0.103045
130399	ACVR1C	activin A receptor, type IC	25	21	-0.0302294	0.23396
165530	CLEC4F	C-type lectin domain family 4, member F	25	25	0.0186816	0.45777
392197	USP17L7	ubiquitin specific peptidase 17-like family member 7	25	25	0.00857973	0.0189299
201254	STRA13	stimulated by retinoic acid 13	24	20	0.0150472	0.75747
201255	LRRC45	leucine rich repeat containing 45	25	21	0.0168258	0.252041
3593	IL12B	interleukin 12B (natural killer cell stimulatory factor 2, cytotoxic lymphocyte maturation factor 2, p40)	25	24	0.0413081	0.436791
3592	IL12A	interleukin 12A (natural killer cell stimulatory factor 1, cytotoxic lymphocyte maturation factor 1, p35)	25	24	-0.0134089	0.417313
3590	IL11RA	interleukin 11 receptor, alpha	25	25	-0.0199477	0.745199
3596	IL13	interleukin 13	25	25	-0.0055914	0.00265574
5036	PA2G4	proliferation-associated 2G4, 38kDa	25	25	-0.0484894	0.0581238
5037	PEBP1	phosphatidylethanolamine binding protein 1	25	24	-0.0133759	0.900592
5034	P4HB	prolyl 4-hydroxylase, beta polypeptide	25	24	-0.0531691	0.374644
3598	IL13RA2	interleukin 13 receptor, alpha 2	25	25	-0.0243194	0.282225
5033	P4HA1	prolyl 4-hydroxylase, alpha polypeptide I	25	24	0.0141482	0.0848604
4437	MSH3	mutS homolog 3 (E. coli)	25	25	-0.0160923	0.965155
4436	MSH2	mutS homolog 2, colon cancer, nonpolyposis type 1 (E. coli)	25	25	-0.0154327	0.489957
64180	DPEP3	dipeptidase 3	25	24	0.0152783	0.321393
4438	MSH4	mutS homolog 4 (E. coli)	25	25	0.00244376	0.667454
53917	RAB24	RAB24, member RAS oncogene family	25	22	0.0171117	0.154609
975	CD81	CD81 molecule	25	24	0.0380887	0.136587
973	CD79A	CD79a molecule, immunoglobulin-associated alpha	25	25	-0.0569587	0.0120648
972	CD74	CD74 molecule, major histocompatibility complex, class II invariant chain	25	24	0.0145329	0.40046
970	CD70	CD70 molecule	25	22	-0.0533	0.0144225
978	CDA	cytidine deaminase	25	23	0.0428242	0.77892
80267	EDEM3	ER degradation enhancer, mannosidase alpha-like 3	25	25	0.0319075	0.0110471
80263	TRIM45	tripartite motif containing 45	25	24	-0.0125071	0.380812
4153	MBL2	mannose-binding lectin (protein C) 2, soluble	25	24	0.011671	0.0270253
22986	SORCS3	sortilin-related VPS10 domain containing receptor 3	25	22	-0.0397123	0.00831867
390594	KBTBD13	kelch repeat and BTB (POZ) domain containing 13	25	24	-0.0202774	0.799959
8087	FXR1	fragile X mental retardation, autosomal homolog 1	25	24	-0.00913825	0.164957
153339	TMEM167A	transmembrane protein 167A	25	25	-0.0268654	0.579325
133619	PRRC1	proline-rich coiled-coil 1	25	25	0.0427035	0.0309861
118881	COMTD1	catechol-O-methyltransferase domain containing 1	23	19	-0.0431772	0.408042
345062	PRSS48	protease, serine, 48	25	21	-0.016066	0.670923
168002	DACT2	dishevelled-binding antagonist of beta-catenin 2	25	21	0.0135454	0.844914
10475	TRIM38	tripartite motif containing 38	25	25	-0.0798592	0.244187
83693	HSDL1	hydroxysteroid dehydrogenase like 1	25	24	-0.0201284	0.313926
10476	ATP5H	ATP synthase, H+ transporting, mitochondrial Fo complex, subunit d	25	23	-0.0722768	0.0254194
10471	PFDN6	prefoldin subunit 6	25	24	-0.0269946	0.908238
83694	RPS6KL1	ribosomal protein S6 kinase-like 1	25	22	-0.0205543	0.00764613
10479	SLC9A6	solute carrier family 9, subfamily A (NHE6, cation proton antiporter 6), member 6	25	25	0.0430336	0.0645289
10478	SLC25A17	solute carrier family 25 (mitochondrial carrier; peroxisomal membrane protein, 34kDa), member 17	25	25	-0.0114577	0.28363
163589	TDRD5	tudor domain containing 5	25	25	0.0466049	0.0235248
8925	HERC1	HECT and RLD domain containing E3 ubiquitin protein ligase family member 1	25	25	0.0157001	0.0108741
8924	HERC2	HECT and RLD domain containing E3 ubiquitin protein ligase 2	25	25	0.00110879	0.187037
8929	PHOX2B	paired-like homeobox 2b	25	24	-0.0386719	0.508181
7101	NR2E1	nuclear receptor subfamily 2, group E, member 1	25	25	-0.0689748	0.735732
7103	TSPAN8	tetraspanin 8	25	25	0.0201342	0.52864
5411	PNN	pinin, desmosome associated protein	25	25	-0.081652	0.506175
255239	ANKK1	ankyrin repeat and kinase domain containing 1	25	21	-0.0554881	0.0386341
57453	DSCAML1	Down syndrome cell adhesion molecule like 1	25	25	-0.0328038	0.0732778
131965	METTL6	methyltransferase like 6	25	24	-0.0187004	0.248991
29988	SLC2A8	solute carrier family 2 (facilitated glucose transporter), member 8	25	21	0.00279749	0.907046
92552	ATXN3L	ataxin 3-like	25	25	0.00567707	0.661446
29984	RHOD	ras homolog family member D	25	24	-0.015491	0.0529902
10787	NCKAP1	NCK-associated protein 1	25	25	0.01342	0.239598
650	BMP2	bone morphogenetic protein 2	25	25	-0.000901056	0.639155
1468	SLC25A10	solute carrier family 25 (mitochondrial carrier; dicarboxylate transporter), member 10	25	21	-0.0538151	0.00194407
1465	CSRP1	cysteine and glycine-rich protein 1	25	25	-0.0161321	0.0462709
1464	CSPG4	chondroitin sulfate proteoglycan 4	25	23	0.00840251	0.181159
1460	CSNK2B	casein kinase 2, beta polypeptide	25	24	-0.247598	6.63039e-16
1463	NCAN	neurocan	25	25	0.0352935	0.194689
64965	MRPS9	mitochondrial ribosomal protein S9	25	24	-0.046092	0.0474082
4234	METTL1	methyltransferase like 1	25	24	-0.00658792	0.725175
4233	MET	met proto-oncogene (hepatocyte growth factor receptor)	24	24	-0.0166245	0.89905
79047	KCTD15	potassium channel tetramerization domain containing 15	25	23	0.0313343	0.270283
5591	PRKDC	protein kinase, DNA-activated, catalytic polypeptide	25	23	-0.122302	9.12233e-13
5590	PRKCZ	protein kinase C, zeta	25	19	-0.0208709	0.411078
5593	PRKG2	protein kinase, cGMP-dependent, type II	25	21	-0.0155712	0.210221
5592	PRKG1	protein kinase, cGMP-dependent, type I	24	22	-0.0141164	0.923297
5595	MAPK3	mitogen-activated protein kinase 3	25	20	-0.0645938	0.00438127
5594	MAPK1	mitogen-activated protein kinase 1	24	23	-0.0534518	0.295009
5597	MAPK6	mitogen-activated protein kinase 6	25	22	0.0288973	0.00420835
5596	MAPK4	mitogen-activated protein kinase 4	25	22	-0.0631483	0.01709
5599	MAPK8	mitogen-activated protein kinase 8	25	24	-0.0110946	0.282057
5598	MAPK7	mitogen-activated protein kinase 7	25	24	-0.0639068	0.330592
89782	LMLN	leishmanolysin-like (metallopeptidase M8 family)	25	24	-0.0214034	0.0624907
91603	ZNF830	zinc finger protein 830	25	25	0.0384925	0.270392
319	APOF	apolipoprotein F	25	24	0.0408253	0.0186326
318	NUDT2	nudix (nucleoside diphosphate linked moiety X)-type motif 2	25	24	-0.0719548	0.0116307
313	AOAH	acyloxyacyl hydrolase (neutrophil)	25	25	0.00399681	0.454209
311	ANXA11	annexin A11	25	25	-0.0744594	0.916191
310	ANXA7	annexin A7	25	25	0.00814348	0.378093
317	APAF1	apoptotic peptidase activating factor 1	25	25	-0.0298987	0.949575
11201	POLI	polymerase (DNA directed) iota	25	25	-0.0368303	0.657543
11200	CHEK2	checkpoint kinase 2	24	22	-0.0433967	0.483883
11202	KLK8	kallikrein-related peptidase 8	25	25	0.0132419	0.18545
126792	B3GALT6	UDP-Gal:betaGal beta 1,3-galactosyltransferase polypeptide 6	25	23	-0.0240998	0.580527
79661	NEIL1	nei endonuclease VIII-like 1 (E. coli)	25	25	-0.0153465	0.173589
51360	MBTPS2	membrane-bound transcription factor peptidase, site 2	25	24	0.0398661	0.0506948
51361	HOOK1	hook homolog 1 (Drosophila)	25	25	-0.00786717	0.883646
51366	UBR5	ubiquitin protein ligase E3 component n-recognin 5	25	25	0.0215647	0.944585
51364	ZMYND10	zinc finger, MYND-type containing 10	25	25	-0.0466174	0.187246
65009	NDRG4	NDRG family member 4	25	25	0.0137309	0.238897
64750	SMURF2	SMAD specific E3 ubiquitin protein ligase 2	25	25	-0.0190313	0.346085
124056	NOXO1	NADPH oxidase organizer 1	25	22	-0.0169327	0.305627
23414	ZFPM2	zinc finger protein, FOG family member 2	25	24	-0.0194918	0.532255
23417	MLYCD	malonyl-CoA decarboxylase	25	24	-0.0493738	0.46647
23411	SIRT1	sirtuin 1	25	25	-0.0417807	0.896822
23410	SIRT3	sirtuin 3	25	23	-0.0654512	0.561193
151871	DPPA2	developmental pluripotency associated 2	25	24	0.0228095	0.340214
27253	PCDH17	protocadherin 17	25	25	0.0302009	0.0638255
27252	KLHL20	kelch-like family member 20	25	25	0.0155395	0.162908
27250	PDCD4	programmed cell death 4 (neoplastic transformation inhibitor)	25	25	-0.0146239	0.222944
51187	RSL24D1	ribosomal L24 domain containing 1	25	25	-0.121961	0.000587711
51185	CRBN	cereblon	25	25	0.0325812	0.00380281
51182	HSPA14	heat shock 70kDa protein 14	25	22	-0.0127286	0.868134
51181	DCXR	dicarbonyl/L-xylulose reductase	25	23	-0.0200235	0.0476962
2299	FOXI1	forkhead box I1	25	25	-0.036593	0.130678
2290	FOXG1	forkhead box G1	25	24	-0.0466231	0.440348
2296	FOXC1	forkhead box C1	25	25	0.0132833	0.612955
2295	FOXF2	forkhead box F2	25	24	-0.0176017	0.900096
283234	CCDC88B	coiled-coil domain containing 88B	25	22	-0.0165801	0.19109
166614	DCLK2	doublecortin-like kinase 2	25	20	-0.0791366	0.00922422
166348	KBTBD12	kelch repeat and BTB (POZ) domain containing 12	25	25	-0.0459601	0.119813
10917	BTNL3	butyrophilin-like 3	25	23	0.00279128	0.72621
116840	CNTROB	centrobin, centrosomal BRCA2 interacting protein	25	25	0.00393935	0.411364
51776	ZAK	sterile alpha motif and leucine zipper containing kinase AZK	25	22	0.049826	0.737433
10912	GADD45G	growth arrest and DNA-damage-inducible, gamma	25	23	-0.0135504	0.471009
10913	EDAR	ectodysplasin A receptor	25	25	0.018391	0.639424
56606	SLC2A9	solute carrier family 2 (facilitated glucose transporter), member 9	25	24	-0.00909669	0.722544
8692	HYAL2	hyaluronoglucosaminidase 2	25	24	0.0423856	0.0452104
10919	EHMT2	euchromatic histone-lysine N-methyltransferase 2	25	24	-0.0311654	0.235961
7290	HIRA	histone cell cycle regulator	25	24	-0.0810752	0.0310741
659	BMPR2	bone morphogenetic protein receptor, type II (serine/threonine kinase)	25	24	-0.016712	0.791641
57551	TAOK1	TAO kinase 1	24	20	0.0104852	0.2498
7293	TNFRSF4	tumor necrosis factor receptor superfamily, member 4	25	20	-0.0660566	0.0013556
7294	TXK	TXK tyrosine kinase	25	21	-0.0643842	0.362561
7923	HSD17B8	hydroxysteroid (17-beta) dehydrogenase 8	25	21	-0.0240014	0.494262
9135	RABEP1	rabaptin, RAB GTPase binding effector protein 1	25	25	-0.0304191	0.978549
9134	CCNE2	cyclin E2	25	24	-0.0156726	0.901882
7298	TYMS	thymidylate synthetase	25	25	-0.0517259	0.890577
7299	TYR	tyrosinase	25	24	-0.00206686	0.961858
57559	STAMBPL1	STAM binding protein-like 1	25	25	0.028809	0.0114946
57558	USP35	ubiquitin specific peptidase 35	25	23	-0.00858697	0.995949
10642	IGF2BP1	insulin-like growth factor 2 mRNA binding protein 1	25	25	-0.0468013	0.190877
39	ACAT2	acetyl-CoA acetyltransferase 2	25	24	-0.0118178	0.512692
10640	EXOC5	exocyst complex component 5	25	25	0.0107441	0.614717
10317	B3GALT5	UDP-Gal:betaGlcNAc beta 1,3-galactosyltransferase, polypeptide 5	25	25	-0.0135865	0.683856
38	ACAT1	acetyl-CoA acetyltransferase 1	25	25	-0.00753197	0.112479
7703	PCGF2	polycomb group ring finger 2	25	24	-0.0425182	0.94279
56254	RNF20	ring finger protein 20, E3 ubiquitin protein ligase	25	25	-0.105602	0.00656377
283807	FBXL22	F-box and leucine-rich repeat protein 22	25	23	0.00553455	0.530651
6294	SAFB	scaffold attachment factor B	25	24	-0.0940756	1.07521e-09
26122	EPC2	enhancer of polycomb homolog 2 (Drosophila)	25	25	-0.0163939	0.242667
26121	PRPF31	pre-mRNA processing factor 31	25	24	-0.215275	0.00768902
81858	SHARPIN	SHANK-associated RH domain interactor	25	17	-0.0888703	2.03365e-05
26128	KIAA1279	KIAA1279	25	24	-0.00992754	0.63138
37	ACADVL	acyl-CoA dehydrogenase, very long chain	25	24	0.00988608	0.102226
35	ACADS	acyl-CoA dehydrogenase, C-2 to C-3 short chain	25	23	0.0198443	0.828074
7805	LAPTM5	lysosomal protein transmembrane 5	25	24	0.0764032	0.00143809
7709	ZBTB17	zinc finger and BTB domain containing 17	25	25	-0.014791	0.891568
79845	RNF122	ring finger protein 122	25	25	0.0304118	0.0489132
79841	AGBL2	ATP/GTP binding protein-like 2	25	25	-0.00844375	0.383269
79840	NHEJ1	nonhomologous end-joining factor 1	25	25	-0.0440099	0.780074
3430	IFI35	interferon-induced protein 35	25	22	-0.0126922	0.0908483
875	CBS	cystathionine-beta-synthase	25	24	0.0150933	0.415157
158471	PRUNE2	prune homolog 2 (Drosophila)	25	25	0.0302372	0.156653
873	CBR1	carbonyl reductase 1	25	25	-0.0570193	0.402359
22955	SCMH1	sex comb on midleg homolog 1 (Drosophila)	25	24	-0.0121463	0.909132
871	SERPINH1	serpin peptidase inhibitor, clade H (heat shock protein 47), member 1, (collagen binding protein 1)	25	22	-0.0293426	0.205425
2741	GLRA1	glycine receptor, alpha 1	25	23	0.00211317	0.0800351
2740	GLP1R	glucagon-like peptide 1 receptor	25	25	-0.00408169	0.568396
2743	GLRB	glycine receptor, beta	25	23	0.0402165	0.148177
2742	GLRA2	glycine receptor, alpha 2	25	24	-0.0739691	0.575985
4848	CNOT2	CCR4-NOT transcription complex, subunit 2	25	25	-0.0977442	0.000349744
4597	MVD	mevalonate (diphospho) decarboxylase	25	18	-0.0219846	0.0369343
2747	GLUD2	glutamate dehydrogenase 2	25	25	0.00975996	0.0599925
162514	TRPV3	transient receptor potential cation channel, subfamily V, member 3	25	25	-0.0261112	0.806747
203062	TSNARE1	t-SNARE domain containing 1	25	23	0.0124462	0.990749
4846	NOS3	nitric oxide synthase 3 (endothelial cell)	25	25	-0.0597895	0.215793
4599	MX1	myxovirus (influenza virus) resistance 1, interferon-inducible protein p78 (mouse)	25	25	-0.0168627	0.0795178
10346	TRIM22	tripartite motif containing 22	25	25	-0.0226067	0.378908
4841	NONO	non-POU domain containing, octamer-binding	25	24	0.0248575	0.0616311
4842	NOS1	nitric oxide synthase 1 (neuronal)	25	25	-0.0422861	0.679902
4843	NOS2	nitric oxide synthase 2, inducible	25	25	-0.0602005	0.179325
637	BID	BH3 interacting domain death agonist	25	24	-0.0344856	0.854049
80895	ILKAP	integrin-linked kinase-associated serine/threonine phosphatase	24	20	-0.0659984	0.00439846
5201	PFDN1	prefoldin subunit 1	25	25	-0.0413881	0.0345256
5203	PFDN4	prefoldin subunit 4	25	25	-0.0212776	0.329223
5202	PFDN2	prefoldin subunit 2	25	22	-0.0730113	0.0771604
57692	MAGEE1	melanoma antigen family E, 1	25	25	-0.0705169	0.0287913
5207	PFKFB1	6-phosphofructo-2-kinase/fructose-2,6-biphosphatase 1	24	22	-0.0673671	0.0361852
5209	PFKFB3	6-phosphofructo-2-kinase/fructose-2,6-biphosphatase 3	24	21	-0.0579739	0.171123
5208	PFKFB2	6-phosphofructo-2-kinase/fructose-2,6-biphosphatase 2	25	24	-0.0463632	0.437827
54583	EGLN1	egl nine homolog 1 (C. elegans)	25	25	0.010922	0.218268
54585	LZTFL1	leucine zipper transcription factor-like 1	25	24	0.00803926	0.863993
5966	REL	v-rel reticuloendotheliosis viral oncogene homolog (avian)	25	25	-0.0265172	0.882459
400668	PRSS57	protease, serine, 57	25	18	-0.0551808	0.00233169
11190	CEP250	centrosomal protein 250kDa	25	24	-0.0546935	0.0373503
54726	OTUD4	OTU domain containing 4	25	25	-0.0103342	0.551225
11194	ABCB8	ATP-binding cassette, sub-family B (MDR/TAP), member 8	25	25	-0.0457665	0.325015
11197	WIF1	WNT inhibitory factor 1	25	25	-0.0190604	0.987448
127933	UHMK1	U2AF homology motif (UHM) kinase 1	25	24	-0.0160343	0.311703
11198	SUPT16H	suppressor of Ty 16 homolog (S. cerevisiae)	25	25	-0.162817	1.86677e-06
3040	HBA2	hemoglobin, alpha 2	24	22	-0.0508264	0.00159293
3043	HBB	hemoglobin, beta	24	21	-0.00726591	0.519556
3047	HBG1	hemoglobin, gamma A	25	21	0.013184	0.122931
129642	MBOAT2	membrane bound O-acyltransferase domain containing 2	25	24	-0.00825095	0.0166468
267004	PGBD3	piggyBac transposable element derived 3	25	24	0.017581	0.0514705
1326	MAP3K8	mitogen-activated protein kinase kinase kinase 8	25	22	-0.0251458	0.961359
1327	COX4I1	cytochrome c oxidase subunit IV isoform 1	25	24	-0.0585516	0.00474841
23770	FKBP8	FK506 binding protein 8, 38kDa	25	25	-0.0565863	0.00303527
1329	COX5B	cytochrome c oxidase subunit Vb	25	23	-0.0826294	0.00802804
6907	TBL1X	transducin (beta)-like 1X-linked	25	25	0.0316192	0.14688
6906	SERPINA7	serpin peptidase inhibitor, clade A (alpha-1 antiproteinase, antitrypsin), member 7	25	25	0.0252686	0.581901
6453	ITSN1	intersectin 1 (SH3 domain protein)	25	25	0.0118987	0.58431
6904	TBCD	tubulin folding cofactor D	25	25	-0.107654	4.79834e-05
6455	SH3GL1	SH3-domain GRB2-like 1	25	24	-0.0817082	5.61914e-05
8139	GAN	gigaxonin	25	25	-0.0444146	0.231286
170850	KCNG3	potassium voltage-gated channel, subfamily G, member 3	25	25	-0.0149753	0.218878
6456	SH3GL2	SH3-domain GRB2-like 2	25	25	-0.012505	0.164919
6908	TBP	TATA box binding protein	25	25	-0.0552122	0.304091
11224	RPL35	ribosomal protein L35	25	24	-0.188453	1.27653e-08
1917	EEF1A2	eukaryotic translation elongation factor 1 alpha 2	25	24	-0.0465883	0.000153352
50808	AK3	adenylate kinase 3	25	24	0.00354435	0.822705
7732	RNF112	ring finger protein 112	25	24	0.0260265	0.227208
8344	HIST1H2BE	histone cluster 1, H2be	25	23	0.0110084	0.426878
7737	RNF113A	ring finger protein 113A	25	22	0.00956397	0.181445
3959	LGALS3BP	lectin, galactoside-binding, soluble, 3 binding protein	25	24	-0.0232156	0.0651656
3958	LGALS3	lectin, galactoside-binding, soluble, 3	25	24	-0.0529323	0.517709
55728	N4BP2	NEDD4 binding protein 2	25	25	-0.0114792	0.0657706
55727	BTBD7	BTB (POZ) domain containing 7	25	24	0.0134012	0.591131
3950	LECT2	leukocyte cell-derived chemotaxin 2	25	25	0.0437731	0.0687128
3957	LGALS2	lectin, galactoside-binding, soluble, 2	25	25	-0.0279815	0.466777
3956	LGALS1	lectin, galactoside-binding, soluble, 1	25	24	-0.0490139	0.103336
3955	LFNG	LFNG O-fucosylpeptide 3-beta-N-acetylglucosaminyltransferase	25	25	-0.0663326	6.4335e-06
170575	GIMAP1	GTPase, IMAP family member 1	25	25	0.0196841	0.00463091
8358	HIST1H3B	histone cluster 1, H3b	25	21	0.0240933	0.861234
8351	HIST1H3D	histone cluster 1, H3d	24	21	0.035791	0.836043
8352	HIST1H3C	histone cluster 1, H3c	25	22	-0.0222497	0.718791
8355	HIST1H3G	histone cluster 1, H3g	25	24	-0.0130048	0.55765
8357	HIST1H3H	histone cluster 1, H3h	25	21	-0.011727	0.436126
653509	SFTPA1	surfactant protein A1	25	25	-0.0400982	0.956564
728635	DHRS4L1	dehydrogenase/reductase (SDR family) member 4 like 1	25	23	-0.018672	0.169154
653505	PPIAL4B	peptidylprolyl isomerase A (cyclophilin A)-like 4B	25	25	0.00926344	0.394864
126326	GIPC3	GIPC PDZ domain containing family, member 3	25	25	-0.0519873	0.0715845
642446	TRIM64B	tripartite motif containing 64B	25	24	-0.0306254	0.581643
126328	NDUFA11	NADH dehydrogenase (ubiquinone) 1 alpha subcomplex, 11, 14.7kDa	25	20	-0.06043	0.000867727
117583	PARD3B	par-3 partitioning defective 3 homolog B (C. elegans)	25	25	0.0143665	0.593645
117584	RFFL	ring finger and FYVE-like domain containing E3 ubiquitin protein ligase	25	24	0.0520024	0.0391497
117854	TRIM6	tripartite motif containing 6	25	25	-0.0451534	0.648142
55743	CHFR	checkpoint with forkhead and ring finger domains, E3 ubiquitin protein ligase	25	25	0.0183825	0.712147
4066	LYL1	lymphoblastic leukemia derived sequence 1	25	24	-0.0758085	0.0206985
4067	LYN	v-yes-1 Yamaguchi sarcoma viral related oncogene homolog	25	24	0.00736041	0.446574
4064	CD180	CD180 molecule	25	24	0.00341403	0.607861
4065	LY75	lymphocyte antigen 75	25	24	-0.000299408	0.287759
26330	GAPDHS	glyceraldehyde-3-phosphate dehydrogenase, spermatogenic	25	24	-0.0442002	0.00719911
646754	TRIM64C	tripartite motif containing 64C	25	25	-0.0388387	0.742355
5784	PTPN14	protein tyrosine phosphatase, non-receptor type 14	25	22	-0.0683415	0.218737
5786	PTPRA	protein tyrosine phosphatase, receptor type, A	25	20	-0.0863714	7.25272e-05
5787	PTPRB	protein tyrosine phosphatase, receptor type, B	25	24	-0.00716055	0.430241
5780	PTPN9	protein tyrosine phosphatase, non-receptor type 9	25	21	-0.020546	0.0924396
5781	PTPN11	protein tyrosine phosphatase, non-receptor type 11	25	18	-0.181019	3.49944e-14
5782	PTPN12	protein tyrosine phosphatase, non-receptor type 12	24	16	0.0760556	0.230003
5783	PTPN13	protein tyrosine phosphatase, non-receptor type 13 (APO-1/CD95 (Fas)-associated phosphatase)	24	20	0.0082946	0.745625
5788	PTPRC	protein tyrosine phosphatase, receptor type, C	24	21	-0.0476155	0.0217799
5789	PTPRD	protein tyrosine phosphatase, receptor type, D	25	23	0.014952	0.263908
3601	IL15RA	interleukin 15 receptor, alpha	25	22	-0.0484039	0.561784
3600	IL15	interleukin 15	25	25	-0.0134934	0.286794
3606	IL18	interleukin 18 (interferon-gamma-inducing factor)	25	25	-0.0134397	0.203591
3605	IL17A	interleukin 17A	25	25	-0.0153946	0.33234
3604	TNFRSF9	tumor necrosis factor receptor superfamily, member 9	25	25	0.013443	0.594425
116988	AGAP3	ArfGAP with GTPase domain, ankyrin repeat and PH domain 3	25	24	-0.0216531	0.302736
116986	AGAP2	ArfGAP with GTPase domain, ankyrin repeat and PH domain 2	25	24	0.00831165	0.941692
116985	ARAP1	ArfGAP with RhoGAP domain, ankyrin repeat and PH domain 1	25	23	-0.0555465	0.499224
116984	ARAP2	ArfGAP with RhoGAP domain, ankyrin repeat and PH domain 2	25	25	0.0452023	0.27428
94241	TP53INP1	tumor protein p53 inducible nuclear protein 1	25	24	0.0414796	0.497077
57761	TRIB3	tribbles homolog 3 (Drosophila)	25	21	-0.0440986	0.659811
51645	PPIL1	peptidylprolyl isomerase (cyclophilin)-like 1	25	24	-0.0250416	0.545337
51643	TMBIM4	transmembrane BAX inhibitor motif containing 4	25	25	-0.0431611	0.677148
55898	UNC45A	unc-45 homolog A (C. elegans)	25	21	-0.0178825	0.619925
959	CD40LG	CD40 ligand	25	24	-0.0400215	0.606196
958	CD40	CD40 molecule, TNF receptor superfamily member 5	25	25	-0.0447404	0.412292
950	SCARB2	scavenger receptor class B, member 2	25	25	0.0039502	0.417457
57498	KIDINS220	kinase D-interacting substrate, 220kDa	25	22	-0.00398307	0.0218476
952	CD38	CD38 molecule	25	25	-0.0532783	0.447735
955	ENTPD6	ectonucleoside triphosphate diphosphohydrolase 6 (putative)	25	25	-0.0634772	0.223325
957	ENTPD5	ectonucleoside triphosphate diphosphohydrolase 5	25	25	0.0101345	0.419042
80243	PREX2	phosphatidylinositol-3,4,5-trisphosphate-dependent Rac exchange factor 2	25	25	-0.0432668	0.44736
85366	MYLK2	myosin light chain kinase 2	25	23	-0.0569668	0.00313694
85365	ALG2	ALG2, alpha-1,3/1,6-mannosyltransferase	25	24	0.0376765	0.0266372
1859	DYRK1A	dual-specificity tyrosine-(Y)-phosphorylation regulated kinase 1A	25	20	-0.10235	0.000146726
79872	CBLL1	Cbl proto-oncogene, E3 ubiquitin protein ligase-like 1	25	24	0.0450353	0.0107652
125972	CALR3	calreticulin 3	25	24	0.0124066	0.203324
6335	SCN9A	sodium channel, voltage-gated, type IX, alpha subunit	25	25	-0.0429133	0.987648
6336	SCN10A	sodium channel, voltage-gated, type X, alpha subunit	25	24	-0.00224605	0.651661
6337	SCNN1A	sodium channel, non-voltage-gated 1 alpha subunit	25	25	-0.0111885	0.408443
6330	SCN4B	sodium channel, voltage-gated, type IV, beta subunit	25	23	-0.096129	0.45285
6331	SCN5A	sodium channel, voltage-gated, type V, alpha subunit	25	25	0.0114754	0.929032
6338	SCNN1B	sodium channel, non-voltage-gated 1, beta subunit	25	24	-0.0104498	0.104482
6339	SCNN1D	sodium channel, non-voltage-gated 1, delta subunit	25	23	-0.0946336	0.731767
1142	CHRNB3	cholinergic receptor, nicotinic, beta 3 (neuronal)	25	25	-0.023018	0.769226
134728	IRAK1BP1	interleukin-1 receptor-associated kinase 1 binding protein 1	25	20	-0.0530645	0.849233
55666	NPLOC4	nuclear protein localization 4 homolog (S. cerevisiae)	25	24	-0.0200508	0.845699
10451	VAV3	vav 3 guanine nucleotide exchange factor	25	25	0.0128456	0.329907
10450	PPIE	peptidylprolyl isomerase E (cyclophilin E)	25	24	-0.0685008	0.475882
10109	ARPC2	actin related protein 2/3 complex, subunit 2, 34kDa	25	24	-0.105609	0.00274576
10456	HAX1	HCLS1 associated protein X-1	25	25	0.0188028	0.0513655
10455	ECI2	enoyl-CoA delta isomerase 2	25	24	-0.0113941	0.885526
10454	TAB1	TGF-beta activated kinase 1/MAP3K7 binding protein 1	25	23	-0.100032	0.0682372
10105	PPIF	peptidylprolyl isomerase F	25	25	-0.0290052	0.752897
10459	MAD2L2	MAD2 mitotic arrest deficient-like 2 (yeast)	25	24	-0.0755097	0.0508878
10106	CTDSP2	CTD (carboxy-terminal domain, RNA polymerase II, polypeptide A) small phosphatase 2	24	20	-0.0730584	0.690547
9678	PHF14	PHD finger protein 14	25	25	-0.0135648	0.127735
9679	FAM53B	family with sequence similarity 53, member B	25	25	-0.0372206	0.342567
1147	CHUK	conserved helix-loop-helix ubiquitous kinase	25	24	-0.0955688	2.89965e-07
1144	CHRND	cholinergic receptor, nicotinic, delta (muscle)	25	25	0.016431	0.313084
2173	FABP7	fatty acid binding protein 7, brain	25	25	-0.0241349	0.79841
121457	IKBIP	IKBKB interacting protein	25	24	-0.0196351	0.164691
23049	SMG1	smg-1 homolog, phosphatidylinositol 3-kinase-related kinase (C. elegans)	25	17	-0.179371	7.17747e-12
8909	ENDOU	endonuclease, polyU-specific	25	25	0.0342923	0.427827
8907	AP1M1	adaptor-related protein complex 1, mu 1 subunit	25	21	-0.0736541	0.00672214
8906	AP1G2	adaptor-related protein complex 1, gamma 2 subunit	25	25	-0.0210041	0.556387
8900	CCNA1	cyclin A1	25	25	-0.0124663	0.703197
81029	WNT5B	wingless-type MMTV integration site family, member 5B	25	24	-0.0155932	0.0968432
1149	CIDEA	cell death-inducing DFFA-like effector a	25	25	-0.0130086	0.178514
404203	SPINK6	serine peptidase inhibitor, Kazal type 6	25	25	0.0104584	0.681556
23043	TNIK	TRAF2 and NCK interacting kinase	25	23	-0.00891105	0.652067
152006	RNF38	ring finger protein 38	25	25	-0.0157916	0.672431
152007	GLIPR2	GLI pathogenesis-related 2	25	25	-0.0100708	0.433104
152002	XXYLT1	xyloside xylosyltransferase 1	25	24	-0.0100157	0.288157
388697	HRNR	hornerin	25	25	-0.0199585	0.928434
7128	TNFAIP3	tumor necrosis factor, alpha-induced protein 3	25	25	0.0150102	0.558156
162417	NAGS	N-acetylglutamate synthase	25	23	-0.0476179	0.00322861
7126	TNFAIP1	tumor necrosis factor, alpha-induced protein 1 (endothelial)	25	24	-0.0134458	0.727245
7127	TNFAIP2	tumor necrosis factor, alpha-induced protein 2	25	23	-0.0495164	0.055117
7124	TNF	tumor necrosis factor	25	25	-0.02559	0.290039
7125	TNNC2	troponin C type 2 (fast)	25	24	-0.0219954	0.776662
7122	CLDN5	claudin 5	25	24	-0.056495	0.00958106
7123	CLEC3B	C-type lectin domain family 3, member B	25	22	-0.0213797	0.390838
84541	KBTBD8	kelch repeat and BTB (POZ) domain containing 8	25	24	-0.0119803	0.413007
84232	MAF1	MAF1 homolog (S. cerevisiae)	25	25	-0.0433098	0.14366
84231	TRAF7	TNF receptor-associated factor 7, E3 ubiquitin protein ligase	25	24	0.01026	0.964056
1666	DECR1	2,4-dienoyl CoA reductase 1, mitochondrial	25	24	-0.0113788	0.944386
1663	DDX11	DEAD/H (Asp-Glu-Ala-Asp/His) box helicase 11	25	25	-0.0291131	0.204797
1662	DDX10	DEAD (Asp-Glu-Ala-Asp) box polypeptide 10	25	25	-0.00393402	0.845601
1660	DHX9	DEAH (Asp-Glu-Ala-His) box helicase 9	24	24	-0.159068	4.08585e-07
590	BCHE	butyrylcholinesterase	25	23	0.0172407	0.56534
595	CCND1	cyclin D1	25	25	-0.0275063	0.506736
597	BCL2A1	BCL2-related protein A1	25	23	0.0236487	0.814619
596	BCL2	B-cell CLL/lymphoma 2	25	25	-0.00853642	0.633342
599	BCL2L2	BCL2-like 2	25	25	-0.0207372	0.936905
598	BCL2L1	BCL2-like 1	25	23	-0.133107	9.379e-06
51268	PIPOX	pipecolic acid oxidase	25	24	0.0150596	0.297823
2821	GPI	glucose-6-phosphate isomerase	25	25	-0.0306462	0.390353
2822	GPLD1	glycosylphosphatidylinositol specific phospholipase D1	25	25	-0.0183516	0.682936
5414	SEPT4	septin 4	25	25	-0.0483266	0.20529
3385	ICAM3	intercellular adhesion molecule 3	25	25	-0.0730161	0.0804466
3382	ICA1	islet cell autoantigen 1, 69kDa	25	25	0.0449146	0.804612
3383	ICAM1	intercellular adhesion molecule 1	25	25	-0.0112898	0.938102
5412	UBL3	ubiquitin-like 3	25	25	0.0457228	0.239097
5413	SEPT5	septin 5	24	22	-0.0148858	0.752317
3290	HSD11B1	hydroxysteroid (11-beta) dehydrogenase 1	25	25	-0.0488701	0.453454
1409	CRYAA	crystallin, alpha A	25	22	-0.0385313	0.218878
3965	LGALS9	lectin, galactoside-binding, soluble, 9	24	24	0.0143287	0.536791
1373	CPS1	carbamoyl-phosphate synthase 1, mitochondrial	25	25	0.00696915	0.251159
1401	CRP	C-reactive protein, pentraxin-related	25	25	-0.020155	0.457997
1406	CRX	cone-rod homeobox	25	25	0.0362992	0.054879
5792	PTPRF	protein tyrosine phosphatase, receptor type, F	25	24	-0.0312808	0.0631285
4215	MAP3K3	mitogen-activated protein kinase kinase kinase 3	25	20	-0.0156033	0.294635
4214	MAP3K1	mitogen-activated protein kinase kinase kinase 1, E3 ubiquitin protein ligase	25	17	-0.0498047	0.0107111
4217	MAP3K5	mitogen-activated protein kinase kinase kinase 5	23	23	-0.0495713	0.377999
4216	MAP3K4	mitogen-activated protein kinase kinase kinase 4	25	23	-0.0638424	0.000713211
4211	MEIS1	Meis homeobox 1	25	25	0.0542457	0.206459
4210	MEFV	Mediterranean fever	25	25	0.0181379	0.0342109
4218	RAB8A	RAB8A, member RAS oncogene family	25	24	-0.0208608	0.992449
171568	POLR3H	polymerase (RNA) III (DNA directed) polypeptide H (22.9kD)	25	25	-0.0201691	0.587328
1545	CYP1B1	cytochrome P450, family 1, subfamily B, polypeptide 1	25	25	-0.0555114	0.0418603
342897	NCCRP1	non-specific cytotoxic cell receptor protein 1 homolog (zebrafish)	25	25	0.0113922	0.820072
81620	CDT1	chromatin licensing and DNA replication factor 1	25	25	-0.0712134	0.00014803
342898	SYCN	syncollin	25	19	-0.0244963	0.0440782
1540	CYLD	cylindromatosis (turban tumor syndrome)	25	25	0.0157393	0.927139
5579	PRKCB	protein kinase C, beta	25	23	-0.0381706	0.677974
5578	PRKCA	protein kinase C, alpha	25	22	-0.0761618	0.15176
5577	PRKAR2B	protein kinase, cAMP-dependent, regulatory, type II, beta	25	23	-0.0274384	0.880184
5576	PRKAR2A	protein kinase, cAMP-dependent, regulatory, type II, alpha	25	23	0.0134049	0.210038
5575	PRKAR1B	protein kinase, cAMP-dependent, regulatory, type I, beta	25	20	-0.0185499	0.0508729
5573	PRKAR1A	protein kinase, cAMP-dependent, regulatory, type I, alpha	25	24	-0.140089	0.000995433
84296	GINS4	GINS complex subunit 4 (Sld5 homolog)	25	24	0.0470263	0.906648
5571	PRKAG1	protein kinase, AMP-activated, gamma 1 non-catalytic subunit	25	23	0.0290023	0.474952
5570	PKIB	protein kinase (cAMP-dependent, catalytic) inhibitor beta	25	23	-0.0226242	0.852083
51265	CDKL3	cyclin-dependent kinase-like 3	25	20	-0.0045804	0.302736
84290	CAPNS2	calpain, small subunit 2	24	24	-0.0354661	0.0178346
79596	RNF219	ring finger protein 219	25	24	0.040615	0.152909
79595	SAP130	Sin3A-associated protein, 130kDa	25	24	-0.148687	0.00293301
79594	MUL1	mitochondrial E3 ubiquitin protein ligase 1	25	24	-0.00602769	0.79454
114134	SLC2A13	solute carrier family 2 (facilitated glucose transporter), member 13	25	25	0.0258903	0.0129945
699	BUB1	BUB1 mitotic checkpoint serine/threonine kinase	25	23	-0.107552	1.54126e-07
339	APOBEC1	apolipoprotein B mRNA editing enzyme, catalytic polypeptide 1	25	25	0.00892497	0.51974
338	APOB	apolipoprotein B	25	24	-0.0107325	0.131959
335	APOA1	apolipoprotein A-I	25	22	-0.0102931	0.363023
337	APOA4	apolipoprotein A-IV	25	21	0.0517032	0.393056
336	APOA2	apolipoprotein A-II	25	24	0.0162268	0.356383
331	XIAP	X-linked inhibitor of apoptosis	25	25	0.0142968	0.124015
330	BIRC3	baculoviral IAP repeat containing 3	25	25	-0.0163034	0.836093
333	APLP1	amyloid beta (A4) precursor-like protein 1	25	25	-0.0315132	0.294289
332	BIRC5	baculoviral IAP repeat containing 5	25	24	-0.0976194	0.138948
11227	GALNT5	UDP-N-acetyl-alpha-D-galactosamine:polypeptide N-acetylgalactosaminyltransferase 5 (GalNAc-T5)	25	25	-0.0311661	0.379723
1549	CYP2A7	cytochrome P450, family 2, subfamily A, polypeptide 7	25	24	-0.0590897	0.0982883
11221	DUSP10	dual specificity phosphatase 10	25	23	-0.0496061	0.0190128
10788	IQGAP2	IQ motif containing GTPase activating protein 2	25	25	-0.0100329	0.541512
51340	CRNKL1	crooked neck pre-mRNA splicing factor-like 1 (Drosophila)	25	25	-0.0850423	0.0335732
51434	ANAPC7	anaphase promoting complex subunit 7	25	25	0.006931	0.279151
51343	FZR1	fizzy/cell division cycle 20 related 1 (Drosophila)	25	25	-0.0538331	0.00217906
51433	ANAPC5	anaphase promoting complex subunit 5	25	25	-0.0182887	0.48211
51347	TAOK3	TAO kinase 3	25	22	-0.0581202	0.376671
25904	CNOT10	CCR4-NOT transcription complex, subunit 10	24	24	0.0062726	0.32468
149986	LSM14B	LSM14B, SCD6 homolog B (S. cerevisiae)	25	24	0.0136477	0.508985
642273	FAM110C	family with sequence similarity 110, member C	25	25	-0.0431268	0.451116
23433	RHOQ	ras homolog family member Q	25	25	-0.0209849	0.977749
23431	AP4E1	adaptor-related protein complex 4, epsilon 1 subunit	25	25	-0.0418713	0.152694
23436	CELA3B	chymotrypsin-like elastase family, member 3B	25	22	-0.015436	0.354751
23435	TARDBP	TAR DNA binding protein	25	25	-0.161998	0.149978
348235	SKA2	spindle and kinetochore associated complex subunit 2	25	25	-0.0144	0.370143
55972	SLC25A40	solute carrier family 25, member 40	25	25	0.00876384	0.125431
55971	BAIAP2L1	BAI1-associated protein 2-like 1	24	22	0.0440463	0.700287
55975	KLHL7	kelch-like family member 7	25	23	0.0174362	0.0619983
6102	RP2	retinitis pigmentosa 2 (X-linked recessive)	25	24	0.0129781	0.46188
10938	EHD1	EH-domain containing 1	25	25	-0.0413262	0.425566
10939	AFG3L2	AFG3 ATPase family member 3-like 2 (S. cerevisiae)	25	23	-0.133738	0.00760062
10933	MORF4L1	mortality factor 4 like 1	25	24	-0.0583416	0.18437
57538	ALPK3	alpha-kinase 3	24	19	-0.0687009	0.276364
9448	MAP4K4	mitogen-activated protein kinase kinase kinase kinase 4	25	21	-0.057664	0.0294016
57531	HACE1	HECT domain and ankyrin repeat containing E3 ubiquitin protein ligase 1	25	25	-0.0368229	0.493193
9446	GSTO1	glutathione S-transferase omega 1	25	23	-0.0223466	0.341103
9113	LATS1	large tumor suppressor kinase 1	24	23	-0.0154069	0.636331
9444	QKI	QKI, KH domain containing, RNA binding	25	25	0.0485659	6.59965e-07
9114	ATP6V0D1	ATPase, H+ transporting, lysosomal 38kDa, V0 subunit d1	25	24	-0.0237218	0.596597
9117	SEC22C	SEC22 vesicle trafficking protein homolog C (S. cerevisiae)	25	24	-0.0149489	0.989349
150726	FBXO41	F-box protein 41	25	25	-0.0320112	0.949176
219970	GLYATL2	glycine-N-acyltransferase-like 2	25	25	0.0161975	0.295097
283820	NOMO2	NODAL modulator 2	25	25	-0.0321148	0.674765
54532	USP53	ubiquitin specific peptidase 53	25	25	-0.0385713	0.627996
26108	PYGO1	pygopus homolog 1 (Drosophila)	25	25	0.0382919	0.0154996
64087	MCCC2	methylcrotonoyl-CoA carboxylase 2 (beta)	25	25	-0.015168	0.514388
26100	WIPI2	WD repeat domain, phosphoinositide interacting 2	25	24	-0.0301972	0.983548
26103	LRIT1	leucine-rich repeat, immunoglobulin-like and transmembrane domains 1	25	22	-0.0159354	0.27373
254531	LPCAT4	lysophosphatidylcholine acyltransferase 4	25	24	0.0166492	0.137265
3416	IDE	insulin-degrading enzyme	25	23	-0.00153044	0.361043
3417	IDH1	isocitrate dehydrogenase 1 (NADP+), soluble	25	24	-0.0489829	0.17343
22933	SIRT2	sirtuin 2	25	25	-0.071844	0.0534533
22934	RPIA	ribose 5-phosphate isomerase A	25	22	-0.0401695	0.64517
22937	SCAP	SREBF chaperone	25	25	-0.0515577	0.379723
22938	SNW1	SNW domain containing 1	25	23	-0.240929	3.99487e-06
3418	IDH2	isocitrate dehydrogenase 2 (NADP+), mitochondrial	25	25	-0.0229043	0.382108
3419	IDH3A	isocitrate dehydrogenase 3 (NAD+) alpha	25	24	0.0249435	0.0151085
79866	BORA	bora, aurora kinase A activator	25	25	-0.00623736	0.763867
56957	OTUD7B	OTU domain containing 7B	25	25	0.0249625	0.295155
56950	SMYD2	SET and MYND domain containing 2	24	24	0.0146163	0.483004
56951	C5orf15	chromosome 5 open reading frame 15	25	25	0.0342761	0.0909201
8027	STAM	signal transducing adaptor molecule (SH3 domain and ITAM motif) 1	25	25	0.0165448	0.140527
10664	CTCF	CCCTC-binding factor (zinc finger protein)	25	24	0.016097	0.0579579
4868	NPHS1	nephrosis 1, congenital, Finnish type (nephrin)	25	24	0.0850559	0.000140941
10667	FARS2	phenylalanyl-tRNA synthetase 2, mitochondrial	25	23	-0.0151234	0.572227
2014	EMP3	epithelial membrane protein 3	25	22	-0.0149103	0.965255
4860	PNP	purine nucleoside phosphorylase	25	25	-0.0220021	0.0473102
10668	CGRRF1	cell growth regulator with ring finger domain 1	25	25	-0.0152125	0.215747
10669	CGREF1	cell growth regulator with EF-hand domain 1	25	25	-0.0804112	0.0734993
2013	EMP2	epithelial membrane protein 2	25	24	0.00110533	0.832668
2012	EMP1	epithelial membrane protein 1	25	25	-0.0515271	0.205964
55100	WDR70	WD repeat domain 70	25	25	0.00786424	0.162379
1937	EEF1G	eukaryotic translation elongation factor 1 gamma	25	23	0.0388437	0.153378
4893	NRAS	neuroblastoma RAS viral (v-ras) oncogene homolog	25	25	0.00535577	0.85641
10592	SMC2	structural maintenance of chromosomes 2	25	25	-0.123696	0.433619
10594	PRPF8	pre-mRNA processing factor 8	25	25	-0.222437	1.41926e-11
10595	ERN2	endoplasmic reticulum to nucleus signaling 2	25	23	-0.0206496	0.513661
10598	AHSA1	AHA1, activator of heat shock 90kDa protein ATPase homolog 1 (yeast)	25	24	-0.0127107	0.0579413
5611	DNAJC3	DnaJ (Hsp40) homolog, subfamily C, member 3	25	23	0.0330081	0.0011497
7018	TF	transferrin	25	25	-0.0149949	0.501455
54704	PDP1	pyruvate dehyrogenase phosphatase catalytic subunit 1	25	23	0.0156803	0.337997
54708	MARCH5	membrane-associated ring finger (C3HC4) 5	25	24	-0.0220978	0.604883
27436	EML4	echinoderm microtubule associated protein like 4	25	25	-0.0799293	0.983848
27434	POLM	polymerase (DNA directed), mu	25	25	-0.0571211	0.610494
27433	TOR2A	torsin family 2, member A	25	24	0.0150591	0.900592
91107	TRIM47	tripartite motif containing 47	25	23	0.0380135	0.120052
29095	ORMDL2	ORM1-like 2 (S. cerevisiae)	25	25	0.00369658	0.0606263
7015	TERT	telomerase reverse transcriptase	25	25	-0.0603564	0.022299
143630	UBQLNL	ubiquilin-like	25	25	0.0443167	0.171341
10254	STAM2	signal transducing adaptor molecule (SH3 domain and ITAM motif) 2	25	24	0.0187714	0.0165843
1592	CYP26A1	cytochrome P450, family 26, subfamily A, polypeptide 1	25	25	0.00818093	0.966754
29091	STXBP6	syntaxin binding protein 6 (amisyn)	25	25	-0.026639	0.697902
9110	MTMR4	myotubularin related protein 4	25	23	-0.0718743	0.0859538
57026	PDXP	pyridoxal (pyridoxine, vitamin B6) phosphatase	25	21	-0.0507855	0.148529
29028	ATAD2	ATPase family, AAA domain containing 2	25	25	0.00843244	0.605145
4595	MUTYH	mutY homolog (E. coli)	25	25	-0.0749372	0.0101321
79676	OGFOD2	2-oxoglutarate and iron-dependent oxygenase domain containing 2	25	23	-0.0546283	0.939897
79677	SMC6	structural maintenance of chromosomes 6	25	24	0.00959123	0.8083
79672	FN3KRP	fructosamine 3 kinase related protein	24	20	0.0252161	0.647326
1340	COX6B1	cytochrome c oxidase subunit VIb polypeptide 1 (ubiquitous)	25	25	-0.0275827	0.0120007
1345	COX6C	cytochrome c oxidase subunit VIc	25	24	-0.107366	0.151581
1346	COX7A1	cytochrome c oxidase subunit VIIa polypeptide 1 (muscle)	25	19	-0.0467571	0.0493898
6929	TCF3	transcription factor 3	25	24	-0.168464	5.67831e-10
6928	HNF1B	HNF1 homeobox B	25	24	0.0253248	0.0470312
284904	SEC14L4	SEC14-like 4 (S. cerevisiae)	25	25	0.0376233	0.294346
8110	DPF3	D4, zinc and double PHD fingers, family 3	25	24	0.00957288	0.798313
6926	TBX3	T-box 3	25	25	-0.0494268	0.300331
6921	TCEB1	transcription elongation factor B (SIII), polypeptide 1 (15kDa, elongin C)	25	25	0.0108152	0.116304
6923	TCEB2	transcription elongation factor B (SIII), polypeptide 2 (18kDa, elongin B)	25	25	-0.0356342	0.0570358
8115	TCL1A	T-cell leukemia/lymphoma 1A	25	25	-0.0515588	0.0406147
1938	EEF2	eukaryotic translation elongation factor 2	25	23	-0.329839	0.000985277
92106	OXNAD1	oxidoreductase NAD-binding domain containing 1	25	23	-0.0328029	0.699851
55844	PPP2R2D	protein phosphatase 2, regulatory subunit B, delta	25	22	-0.0537495	0.418033
8372	HYAL3	hyaluronoglucosaminidase 3	25	21	-0.0139759	0.852279
8370	HIST2H4A	histone cluster 2, H4a	24	18	0.0305906	0.257812
833	CARS	cysteinyl-tRNA synthetase	25	25	-0.086468	0.0148699
8379	MAD1L1	MAD1 mitotic arrest deficient-like 1 (yeast)	25	25	-0.0577741	0.0066993
28951	TRIB2	tribbles homolog 2 (Drosophila)	25	23	-0.0106535	0.603571
28952	CCDC22	coiled-coil domain containing 22	25	23	-0.0566117	0.550012
28957	MRPS28	mitochondrial ribosomal protein S28	25	25	-0.014207	0.263908
28956	LAMTOR2	late endosomal/lysosomal adaptor, MAPK and MTOR activator 2	25	24	-0.13584	0.00142444
28959	TMEM176B	transmembrane protein 176B	25	22	-0.0283489	0.785466
28958	COA3	cytochrome c oxidase assembly factor 3	25	25	-0.0531801	0.26193
151112	ZSWIM2	zinc finger, SWIM-type containing 2	25	25	-0.00551045	0.217005
85378	TUBGCP6	tubulin, gamma complex associated protein 6	25	25	0.0137699	0.241356
51596	CUTA	cutA divalent cation tolerance homolog (E. coli)	25	22	-0.0547636	0.394795
26353	HSPB8	heat shock 22kDa protein 8	25	17	-0.0524689	0.748047
257364	SNX33	sorting nexin 33	25	24	0.0820452	0.532749
4008	LMO7	LIM domain 7	25	24	-0.00107739	0.983648
4009	LMX1A	LIM homeobox transcription factor 1, alpha	25	25	-0.0178768	0.467161
4000	LMNA	lamin A/C	25	22	-0.0448827	0.530364
4001	LMNB1	lamin B1	25	25	-0.0082475	0.24045
4004	LMO1	LIM domain only 1 (rhombotin 1)	25	25	-0.0414773	0.00543168
4005	LMO2	LIM domain only 2 (rhombotin-like 1)	25	25	-0.0998439	4.33134e-05
4007	PRICKLE3	prickle homolog 3 (Drosophila)	25	23	-0.0206695	0.00355468
55705	IPO9	importin 9	25	25	-0.0177468	0.475572
3973	LHCGR	luteinizing hormone/choriogonadotropin receptor	25	24	0.0153901	0.113733
51083	GAL	galanin/GMAP prepropeptide	25	25	0.0184215	0.356513
51082	POLR1D	polymerase (RNA) I polypeptide D, 16kDa	24	23	-0.0914089	0.205976
3977	LIFR	leukemia inhibitory factor receptor alpha	25	25	-0.0176779	0.882854
55703	POLR3B	polymerase (RNA) III (DNA directed) polypeptide B	25	25	-0.0297302	0.159534
3978	LIG1	ligase I, DNA, ATP-dependent	25	25	-0.0149275	0.242768
55709	KBTBD4	kelch repeat and BTB (POZ) domain containing 4	25	25	-0.0105946	0.179081
51088	KLHL5	kelch-like family member 5	25	25	0.0352357	0.36157
3628	INPP1	inositol polyphosphate-1-phosphatase	25	22	-0.00592324	0.17646
8140	SLC7A5	solute carrier family 7 (amino acid transporter light chain, L system), member 5	25	24	-0.0461075	0.00134677
3621	ING1	inhibitor of growth family, member 1	25	24	-0.0115899	0.92465
3623	INHA	inhibin, alpha	25	25	-0.0467608	0.0474783
3622	ING2	inhibitor of growth family, member 2	25	25	0.0151596	0.163589
3625	INHBB	inhibin, beta B	25	25	-0.0415811	0.400038
3624	INHBA	inhibin, beta A	25	24	0.0609046	0.920369
3627	CXCL10	chemokine (C-X-C motif) ligand 10	25	25	0.0470161	0.00604365
81792	ADAMTS12	ADAM metallopeptidase with thrombospondin type 1 motif, 12	25	24	-0.0169951	0.684408
81790	RNF170	ring finger protein 170	23	23	0.0104184	0.604859
81794	ADAMTS10	ADAM metallopeptidase with thrombospondin type 1 motif, 10	25	23	0.0119236	0.270556
414301	DDI1	DNA-damage inducible 1 homolog 1 (S. cerevisiae)	25	23	-0.0189743	0.894046
64083	GOLPH3	golgi phosphoprotein 3 (coat-protein)	25	24	-0.0420219	0.572397
201294	UNC13D	unc-13 homolog D (C. elegans)	25	25	-0.0298576	0.237949
201292	TRIM65	tripartite motif containing 65	25	23	-0.0417166	0.770951
55561	CDC42BPG	CDC42 binding protein kinase gamma (DMPK-like)	24	20	-0.0186563	0.00458498
51661	FKBP7	FK506 binding protein 7	25	25	0.0370421	0.057298
51667	NUB1	negative regulator of ubiquitin-like proteins 1	25	24	-0.0191688	0.217776
51666	ASB4	ankyrin repeat and SOCS box containing 4	25	25	-0.0387028	0.452096
51665	ASB1	ankyrin repeat and SOCS box containing 1	25	24	0.0187576	0.0205065
64080	RBKS	ribokinase	25	23	-0.0508029	0.22447
494470	RNF165	ring finger protein 165	25	25	-0.0128572	0.810729
4478	MSN	moesin	25	25	0.0136835	0.0127406
80222	TARS2	threonyl-tRNA synthetase 2, mitochondrial (putative)	25	25	-0.0283138	0.992849
80227	PAAF1	proteasomal ATPase-associated factor 1	25	24	-0.0165271	0.311763
148362	BROX	BRO1 domain and CAAX motif containing	25	25	0.0136322	0.0977539
113026	PLCD3	phospholipase C, delta 3	25	21	-0.006454	0.167721
51550	CINP	cyclin-dependent kinase 2 interacting protein	24	22	-0.0617977	0.0591362
1026	CDKN1A	cyclin-dependent kinase inhibitor 1A (p21, Cip1)	25	20	-0.0678807	0.00187371
1021	CDK6	cyclin-dependent kinase 6	25	23	-0.180512	5.61993e-09
22931	RAB18	RAB18, member RAS oncogene family	25	25	0.00907321	0.146079
6317	SERPINB3	serpin peptidase inhibitor, clade B (ovalbumin), member 3	25	25	-0.0180417	0.800734
6318	SERPINB4	serpin peptidase inhibitor, clade B (ovalbumin), member 4	25	25	0.00765916	0.309489
10439	OLFM1	olfactomedin 1	25	23	-0.0044152	0.832374
10438	C1D	C1D nuclear receptor corepressor	25	23	-0.0160699	0.909232
10129	FRY	furry homolog (Drosophila)	25	25	0.0104778	0.109003
10128	LRPPRC	leucine-rich pentatricopeptide repeat containing	25	25	-0.0580359	0.00632409
9656	MDC1	mediator of DNA-damage checkpoint 1	25	24	-0.0541451	0.637454
9657	IQCB1	IQ motif containing B1	25	24	-0.0162397	0.431928
9655	SOCS5	suppressor of cytokine signaling 5	25	25	0.0513878	0.10618
10123	ARL4C	ADP-ribosylation factor-like 4C	25	25	0.0182022	0.25059
10430	TMEM147	transmembrane protein 147	25	24	-0.0210122	0.262144
9306	SOCS6	suppressor of cytokine signaling 6	25	25	0.015278	0.00319217
9659	PDE4DIP	phosphodiesterase 4D interacting protein	24	23	-0.00278966	0.822777
10434	LYPLA1	lysophospholipase I	25	25	0.0156018	0.276708
10437	IFI30	interferon, gamma-inducible protein 30	25	25	-0.0445134	0.625597
10124	ARL4A	ADP-ribosylation factor-like 4A	25	25	-0.0362047	0.478835
54935	DUSP23	dual specificity phosphatase 23	25	24	0.0135008	0.951472
54938	SARS2	seryl-tRNA synthetase 2, mitochondrial	25	25	-0.0604343	0.0750652
54939	COMMD4	COMM domain containing 4	25	25	-0.0460641	4.04578e-05
8969	HIST1H2AG	histone cluster 1, H2ag	25	24	0.0174709	0.357626
8968	HIST1H3F	histone cluster 1, H3f	25	24	-0.0541348	0.850707
149095	DCST1	DC-STAMP domain containing 1	25	23	-0.0212245	0.145004
125228	FAM210A	family with sequence similarity 210, member A	25	24	-0.0144879	0.114768
1645	AKR1C1	aldo-keto reductase family 1, member C1	25	25	-0.0121823	0.568226
1644	DDC	dopa decarboxylase (aromatic L-amino acid decarboxylase)	25	24	-0.0154662	0.787105
1647	GADD45A	growth arrest and DNA-damage-inducible, alpha	25	25	-0.0409981	0.0166354
1646	AKR1C2	aldo-keto reductase family 1, member C2	25	24	-0.00538453	0.0808816
1641	DCX	doublecortin	25	25	-0.0203191	0.771239
1643	DDB2	damage-specific DNA binding protein 2, 48kDa	25	25	-0.0182637	0.227788
1642	DDB1	damage-specific DNA binding protein 1, 127kDa	25	25	-0.283085	1.65733e-05
1649	DDIT3	DNA-damage-inducible transcript 3	25	25	-0.0741101	0.2881
9456	HOMER1	homer homolog 1 (Drosophila)	25	25	0.011909	0.0226169
84219	WDR24	WD repeat domain 24	25	21	-0.0528582	0.313565
579	NKX3-2	NK3 homeobox 2	25	24	-0.0581569	0.0267575
578	BAK1	BCL2-antagonist/killer 1	25	24	-0.0573742	0.0510068
29949	IL19	interleukin 19	25	25	-0.0467031	0.0940287
29945	ANAPC4	anaphase promoting complex subunit 4	25	23	0.00857923	0.542675
572	BAD	BCL2-associated agonist of cell death	25	25	-0.0417985	3.4342e-05
570	BAAT	bile acid CoA: amino acid N-acyltransferase (glycine N-choloyltransferase)	25	25	0.032901	0.162681
29941	PKN3	protein kinase N3	25	19	-0.0518406	0.000739373
29940	DSE	dermatan sulfate epimerase	25	25	0.0229296	0.450552
29943	PADI1	peptidyl arginine deiminase, type I	25	25	0.0140088	0.306871
151613	TTC14	tetratricopeptide repeat domain 14	25	25	0.00267206	0.0159981
2802	GOLGA3	golgin A3	25	23	-0.0306823	0.755849
2803	GOLGA4	golgin A4	25	25	-0.00992185	0.555631
2800	GOLGA1	golgin A1	25	25	0.00776623	0.337113
2801	GOLGA2	golgin A2	25	24	-0.0156068	0.605933
2806	GOT2	glutamic-oxaloacetic transaminase 2, mitochondrial	25	25	-0.0101261	0.0854513
2804	GOLGB1	golgin B1	25	25	0.0310868	0.0259341
2805	GOT1	glutamic-oxaloacetic transaminase 1, soluble	25	25	-0.00486173	0.867937
5432	POLR2C	polymerase (RNA) II (DNA directed) polypeptide C, 33kDa	25	25	-0.0717074	0.208855
1420	CRYGC	crystallin, gamma C	25	24	-0.0158389	0.772965
5430	POLR2A	polymerase (RNA) II (DNA directed) polypeptide A, 220kDa	25	25	-0.106543	0.0011157
5431	POLR2B	polymerase (RNA) II (DNA directed) polypeptide B, 140kDa	25	24	-0.141359	0.00015561
5436	POLR2G	polymerase (RNA) II (DNA directed) polypeptide G	25	24	-0.135849	0.00672468
5437	POLR2H	polymerase (RNA) II (DNA directed) polypeptide H	25	24	-0.135209	0.00021016
1427	CRYGS	crystallin, gamma S	25	25	-0.0343996	0.424402
5435	POLR2F	polymerase (RNA) II (DNA directed) polypeptide F	25	25	-0.0274473	0.529132
3364	HUS1	HUS1 checkpoint homolog (S. pombe)	25	25	-0.0910865	0.0581571
5438	POLR2I	polymerase (RNA) II (DNA directed) polypeptide I, 14.5kDa	25	24	-0.0650141	0.000442558
5439	POLR2J	polymerase (RNA) II (DNA directed) polypeptide J, 13.3kDa	25	23	-0.0532721	0.0519074
3360	HTR4	5-hydroxytryptamine (serotonin) receptor 4, G protein-coupled	25	25	0.0194158	0.764536
58477	SRPRB	signal recognition particle receptor, B subunit	25	25	0.0493079	0.0128852
3363	HTR7	5-hydroxytryptamine (serotonin) receptor 7, adenylate cyclase-coupled	25	24	0.00570669	0.791255
4869	NPM1	nucleophosmin (nucleolar phosphoprotein B23, numatrin)	25	25	-0.0898339	0.0004103
164091	PAQR7	progestin and adipoQ receptor family member VII	25	24	0.015524	0.0072316
79065	ATG9A	autophagy related 9A	25	25	-0.073718	0.468467
388015	RTL1	retrotransposon-like 1	25	25	0.0123247	0.704034
79798	ARMC5	armadillo repeat containing 5	25	22	-0.0331985	0.384776
197131	UBR1	ubiquitin protein ligase E3 component n-recognin 1	25	25	-0.0174921	0.229387
5557	PRIM1	primase, DNA, polypeptide 1 (49kDa)	25	25	0.0108427	0.446911
5550	PREP	prolyl endopeptidase	25	24	-0.0080357	0.872378
5553	PRG2	proteoglycan 2, bone marrow (natural killer cell activator, eosinophil granule major basic protein)	25	22	0.0120772	0.931124
5552	SRGN	serglycin	25	24	0.0157156	0.944885
2017	CTTN	cortactin	25	24	-0.00505819	0.763962
91647	ATPAF2	ATP synthase mitochondrial F1 complex assembly factor 2	25	23	-0.0246766	0.833744
2011	MARK2	MAP/microtubule affinity-regulating kinase 2	25	24	-0.0290905	0.322741
91319	DERL3	derlin 3	25	25	-0.0611282	0.384982
143570	XRRA1	X-ray radiation resistance associated 1	25	25	-0.00758239	0.474836
4864	NPC1	Niemann-Pick disease, type C1	25	25	-0.0181776	0.381664
5883	RAD9A	RAD9 homolog A (S. pombe)	25	24	-0.0910709	0.375792
23181	DIP2A	DIP2 disco-interacting protein 2 homolog A (Drosophila)	25	24	-0.047922	0.269141
5880	RAC2	ras-related C3 botulinum toxin substrate 2 (rho family, small GTP binding protein Rac2)	25	25	-0.058132	2.73957e-05
5887	RAD23B	RAD23 homolog B (S. cerevisiae)	25	25	-0.0872146	3.06834e-07
5886	RAD23A	RAD23 homolog A (S. cerevisiae)	25	25	-0.0566179	0.110366
5885	RAD21	RAD21 homolog (S. pombe)	25	23	-0.234497	1.50428e-14
5884	RAD17	RAD17 homolog (S. pombe)	25	25	-0.0449556	0.00862503
23637	RABGAP1	RAB GTPase activating protein 1	25	25	0.0237932	0.30162
5888	RAD51	RAD51 homolog (S. cerevisiae)	25	24	-0.148803	0.00047964
23633	KPNA6	karyopherin alpha 6 (importin alpha 7)	25	25	0.00737827	0.0715056
23632	CA14	carbonic anhydrase XIV	25	24	0.00111828	0.496759
6555	SLC10A2	solute carrier family 10 (sodium/bile acid cotransporter family), member 2	25	25	-0.0232445	0.232804
6556	SLC11A1	solute carrier family 11 (proton-coupled divalent metal ion transporters), member 1	25	24	-0.0176093	0.272249
6557	SLC12A1	solute carrier family 12 (sodium/potassium/chloride transporters), member 1	25	24	-0.0169614	0.752516
6558	SLC12A2	solute carrier family 12 (sodium/potassium/chloride transporters), member 2	25	25	0.0542218	0.0135823
6559	SLC12A3	solute carrier family 12 (sodium/chloride transporters), member 3	25	23	-0.0414838	0.0438022
25923	ATL3	atlastin GTPase 3	25	25	0.0243417	0.318344
25925	ZNF521	zinc finger protein 521	25	25	-0.0233812	0.00549491
25924	MYRIP	myosin VIIA and Rab interacting protein	25	25	0.0423685	0.0621211
23457	ABCB9	ATP-binding cassette, sub-family B (MDR/TAP), member 9	25	24	-0.0844541	0.167489
23456	ABCB10	ATP-binding cassette, sub-family B (MDR/TAP), member 10	25	25	-0.0125012	0.629865
115825	WDFY2	WD repeat and FYVE domain containing 2	25	23	0.00921031	0.526183
27299	ADAMDEC1	ADAM-like, decysin 1	25	25	-0.0117998	0.420415
27297	CRCP	CGRP receptor component	24	24	0.000859483	0.810256
3229	HOXC13	homeobox C13	25	25	-0.0119695	0.772294
356	FASLG	Fas ligand (TNF superfamily, member 6)	25	25	0.0589182	0.532666
355	FAS	Fas cell surface death receptor	25	25	0.0106261	0.102595
7507	XPA	xeroderma pigmentosum, complementation group A	25	24	-0.0323584	0.852673
353	APRT	adenine phosphoribosyltransferase	25	18	-0.0704773	0.0148184
9882	TBC1D4	TBC1 domain family, member 4	25	25	-0.0528583	0.769035
351	APP	amyloid beta (A4) precursor protein	25	25	0.00403825	0.561193
350	APOH	apolipoprotein H (beta-2-glycoprotein I)	24	23	0.012903	0.899354
7508	XPC	xeroderma pigmentosum, complementation group C	25	25	0.0161795	0.580183
11070	TMEM115	transmembrane protein 115	25	20	0.0155904	0.644181
359	AQP2	aquaporin 2 (collecting duct)	25	22	-0.0428833	0.254488
358	AQP1	aquaporin 1 (Colton blood group)	25	25	-0.0304229	0.755563
3101	HK3	hexokinase 3 (white cell)	25	24	-0.100315	0.0516057
10116	FEM1B	fem-1 homolog b (C. elegans)	25	24	-0.0553265	0.185367
56852	RAD18	RAD18 homolog (S. cerevisiae)	25	25	-0.0289177	0.0778975
6122	RPL3	ribosomal protein L3	25	24	-0.203837	9.04728e-07
401494	PTPLAD2	protein tyrosine phosphatase-like A domain containing 2	25	24	-0.0215281	0.660355
11075	STMN2	stathmin-like 2	25	25	0.0421738	0.0633601
6129	RPL7	ribosomal protein L7	25	25	-0.261911	3.22392e-10
55914	ERBB2IP	erbb2 interacting protein	25	24	-0.00682326	0.0136586
84851	TRIM52	tripartite motif containing 52	25	25	-0.0050315	0.760905
9616	RNF7	ring finger protein 7	25	25	0.072137	6.99575e-06
171019	ADAMTS19	ADAM metallopeptidase with thrombospondin type 1 motif, 19	25	25	0.0372565	0.12871
10110	SGK2	serum/glucocorticoid regulated kinase 2	25	21	-0.0187436	0.015046
64718	UNKL	unkempt homolog (Drosophila)-like	25	25	0.0370538	0.00256948
10952	SEC61B	Sec61 beta subunit	25	24	-0.015991	0.655549
10950	BTG3	BTG family, member 3	25	25	0.0116707	0.280657
10951	CBX1	chromobox homolog 1	25	25	-0.0645861	0.291872
10956	OS9	osteosarcoma amplified 9, endoplasmic reticulum lectin	25	25	-0.0367693	0.298609
10954	PDIA5	protein disulfide isomerase family A, member 5	25	25	-0.0121494	0.82612
10955	SERINC3	serine incorporator 3	25	24	-0.00810818	0.930726
221823	PRPS1L1	phosphoribosyl pyrophosphate synthetase 1-like 1	25	22	-0.0488527	0.0247603
283847	CCDC79	coiled-coil domain containing 79	25	25	-0.0202342	0.597119
283849	EXOC3L1	exocyst complex component 3-like 1	25	23	-0.0151034	0.851985
349565	NMNAT3	nicotinamide nucleotide adenylyltransferase 3	25	25	-0.047704	0.743208
26168	SENP3	SUMO1/sentrin/SMT3 specific peptidase 3	25	24	0.0335588	0.0623849
2259	FGF14	fibroblast growth factor 14	25	25	-0.00303416	0.609967
2258	FGF13	fibroblast growth factor 13	25	25	0.0083766	0.295849
81631	MAP1LC3B	microtubule-associated protein 1 light chain 3 beta	25	25	-0.0585497	0.00972862
2194	FASN	fatty acid synthase	25	25	-0.0675802	0.00119985
26160	IFT172	intraflagellar transport 172 homolog (Chlamydomonas)	25	25	-0.0343518	0.842363
2254	FGF9	fibroblast growth factor 9 (glia-activating factor)	25	25	-0.00472827	0.610054
2253	FGF8	fibroblast growth factor 8 (androgen-induced)	25	23	-0.0100622	0.753277
387680	FAM21A	family with sequence similarity 21, member A	25	25	-0.0708637	0.12068
166929	SGMS2	sphingomyelin synthase 2	25	25	-0.0347381	0.896029
22919	MAPRE1	microtubule-associated protein, RP/EB family, member 1	25	24	-0.0527802	7.29095e-05
22918	CD93	CD93 molecule	25	25	-0.0502766	0.580612
391013	PLA2G2C	phospholipase A2, group IIC	25	25	-0.0491477	0.560686
2785	GNG3	guanine nucleotide binding protein (G protein), gamma 3	25	25	-0.00970727	0.249919
4802	NFYC	nuclear transcription factor Y, gamma	24	24	0.0106431	0.675614
4803	NGF	nerve growth factor (beta polypeptide)	25	24	-0.0122577	0.758042
222484	LNX2	ligand of numb-protein X 2	25	25	-0.0306342	0.872476
2783	GNB2	guanine nucleotide binding protein (G protein), beta polypeptide 2	25	25	-0.108897	4.25287e-07
2782	GNB1	guanine nucleotide binding protein (G protein), beta polypeptide 1	25	21	-0.0341235	0.0272561
94031	HTRA3	HtrA serine peptidase 3	25	24	-0.0174922	0.122916
4809	NHP2L1	NHP2 non-histone chromosome protein 2-like 1 (S. cerevisiae)	25	25	-0.217398	0.00032732
79803	HPS6	Hermansky-Pudlak syndrome 6	25	25	-0.0524509	0.874057
56931	DUS3L	dihydrouridine synthase 3-like (S. cerevisiae)	25	21	-0.0744787	0.288413
56934	CA10	carbonic anhydrase X	25	24	0.0110957	0.0331469
9465	AKAP7	A kinase (PRKA) anchor protein 7	25	24	-0.0209528	0.190877
57515	SERINC1	serine incorporator 1	25	25	0.0409744	8.3633e-05
2078	ERG	v-ets erythroblastosis virus E26 oncogene homolog (avian)	25	25	0.00952694	0.570693
10606	PAICS	phosphoribosylaminoimidazole carboxylase, phosphoribosylaminoimidazole succinocarboxamide synthetase	25	25	-0.0270163	0.843736
10607	TBL3	transducin (beta)-like 3	25	23	-0.0812183	0.00993572
9463	PICK1	protein interacting with PRKCA 1	25	23	-0.0592386	0.00175189
2073	ERCC5	excision repair cross-complementing rodent repair deficiency, complementation group 5	25	22	-0.035949	0.0468228
2072	ERCC4	excision repair cross-complementing rodent repair deficiency, complementation group 4	25	25	-0.00863303	0.909132
2071	ERCC3	excision repair cross-complementing rodent repair deficiency, complementation group 3	25	25	-0.00663235	0.0916412
2077	ERF	Ets2 repressor factor	25	22	0.0111019	0.206324
9468	PCYT1B	phosphate cytidylyltransferase 1, choline, beta	25	25	0.0327292	0.0218404
2074	ERCC6	excision repair cross-complementing rodent repair deficiency, complementation group 6	25	25	-0.047381	0.174264
54893	MTMR10	myotubularin related protein 10	25	23	-0.0456292	0.512692
54892	NCAPG2	non-SMC condensin II complex, subunit G2	25	25	-0.0595837	1.45846e-05
54896	PQLC2	PQ loop repeat containing 2	25	24	-0.0649398	0.412578
54894	RNF43	ring finger protein 43	25	25	0.0216386	0.278928
54545	MTMR12	myotubularin related protein 12	25	22	-0.00878462	0.798023
54899	PXK	PX domain containing serine/threonine kinase	24	24	-0.0425495	0.0610009
54898	ELOVL2	ELOVL fatty acid elongase 2	25	25	0.00449452	0.114135
54541	DDIT4	DNA-damage-inducible transcript 4	25	25	0.0149746	0.0353696
54542	RC3H2	ring finger and CCCH-type domains 2	25	25	-0.0672544	0.821193
8972	MGAM	maltase-glucoamylase (alpha-glucosidase)	25	25	0.00441607	0.527656
157285	SGK223	homolog of rat pragma of Rnd2	25	20	-0.046225	0.0257754
5737	PTGFR	prostaglandin F receptor (FP)	25	25	0.0115656	0.706642
54926	UBE2R2	ubiquitin-conjugating enzyme E2R 2	25	25	-0.00906845	0.740745
9793	CKAP5	cytoskeleton associated protein 5	25	24	-0.149363	3.85457e-08
9791	PTDSS1	phosphatidylserine synthase 1	25	23	0.0519784	0.0524236
9794	MAML1	mastermind-like 1 (Drosophila)	25	25	-0.0705843	3.76583e-05
23583	SMUG1	single-strand-selective monofunctional uracil-DNA glycosylase 1	25	25	-0.0551885	0.0809034
388695	LYSMD1	LysM, putative peptidoglycan-binding, domain containing 1	25	24	-0.0411929	0.286794
64714	PDIA2	protein disulfide isomerase family A, member 2	25	24	-0.0202312	0.931124
5733	PTGER3	prostaglandin E receptor 3 (subtype EP3)	25	24	0.0544658	0.0224686
54760	PCSK4	proprotein convertase subtilisin/kexin type 4	25	24	-0.000286826	0.072099
5732	PTGER2	prostaglandin E receptor 2 (subtype EP2), 53kDa	25	25	0.0142154	0.147405
84669	USP32	ubiquitin specific peptidase 32	25	25	-0.0400923	0.89028
54764	ZRANB1	zinc finger, RAN-binding domain containing 1	25	25	0.0347069	0.290897
54766	BTG4	B-cell translocation gene 4	25	25	0.0168682	0.418321
11315	PARK7	parkinson protein 7	25	23	0.0121331	0.988849
11313	LYPLA2	lysophospholipase II	24	23	0.00159357	0.686685
202374	STK32A	serine/threonine kinase 32A	25	20	0.000645831	0.0302614
225689	MAPK15	mitogen-activated protein kinase 15	25	21	-0.0974257	0.602959
57007	CXCR7	chemokine (C-X-C motif) receptor 7	25	25	-0.0504372	0.971251
7080	NKX2-1	NK2 homeobox 1	25	25	-0.0189619	0.0679342
7083	TK1	thymidine kinase 1, soluble	25	22	-0.040541	0.257163
7084	TK2	thymidine kinase 2, mitochondrial	25	20	-0.0179979	0.106805
7087	ICAM5	intercellular adhesion molecule 5, telencephalin	25	25	-0.0735607	0.00928173
7088	TLE1	transducin-like enhancer of split 1 (E(sp1) homolog, Drosophila)	25	25	0.0261341	0.705058
388228	SBK1	SH3-binding domain kinase 1	25	22	-0.0175546	0.646881
6494	SIPA1	signal-induced proliferation-associated 1	25	25	-0.0637093	0.000169825
6491	STIL	SCL/TAL1 interrupting locus	25	24	-0.00821739	0.325262
8204	NRIP1	nuclear receptor interacting protein 1	25	25	-0.0434704	0.12423
51542	VPS54	vacuolar protein sorting 54 homolog (S. cerevisiae)	25	24	0.0073967	0.441686
57418	WDR18	WD repeat domain 18	25	18	-0.0571853	0.00495959
79652	TMEM204	transmembrane protein 204	25	22	-0.0168654	0.902974
283208	P4HA3	prolyl 4-hydroxylase, alpha polypeptide III	25	23	-0.0132064	0.0886199
6949	TCOF1	Treacher Collins-Franceschetti syndrome 1	25	23	-0.118933	1.05812e-05
6947	TCN1	transcobalamin I (vitamin B12 binding protein, R binder family)	25	25	-0.010151	0.825828
6945	MLX	MLX, MAX dimerization protein	24	22	0.00677462	0.468047
114818	KLHL29	kelch-like family member 29	25	24	-0.0355639	0.706176
147040	KCTD11	potassium channel tetramerization domain containing 11	25	25	-0.0393345	0.168533
8398	PLA2G6	phospholipase A2, group VI (cytosolic, calcium-independent)	25	25	0.0181652	0.722075
333929	SNAI3	snail family zinc finger 3	25	25	-0.0367684	0.0152607
8394	PIP5K1A	phosphatidylinositol-4-phosphate 5-kinase, type I, alpha	24	23	-0.0179755	0.842744
8395	PIP5K1B	phosphatidylinositol-4-phosphate 5-kinase, type I, beta	25	22	-0.060528	0.0105181
8396	PIP4K2B	phosphatidylinositol-5-phosphate 4-kinase, type II, beta	25	20	0.0542356	0.266758
119692	OR51S1	olfactory receptor, family 51, subfamily S, member 1	25	25	0.0185084	0.651661
25839	COG4	component of oligomeric golgi complex 4	25	23	-0.018876	0.525201
472	ATM	ataxia telangiectasia mutated	25	21	-0.0348244	0.470007
3195	TLX1	T-cell leukemia homeobox 1	25	24	0.0143405	0.0362423
471	ATIC	5-aminoimidazole-4-carboxamide ribonucleotide formyltransferase/IMP cyclohydrolase	25	25	-0.0504696	0.000518392
1362	CPD	carboxypeptidase D	25	25	-0.0487074	0.416378
1363	CPE	carboxypeptidase E	25	24	0.0101953	0.0956645
1360	CPB1	carboxypeptidase B1 (tissue)	25	24	-0.0154045	0.951572
1361	CPB2	carboxypeptidase B2 (plasma)	25	25	-0.0518407	0.505053
478	ATP1A3	ATPase, Na+/K+ transporting, alpha 3 polypeptide	25	24	0.0045115	0.0226094
375686	SPATC1	spermatogenesis and centriole associated 1	24	24	-0.0508899	0.000512029
28973	MRPS18B	mitochondrial ribosomal protein S18B	25	25	-0.0362188	0.542841
28972	SPCS1	signal peptidase complex subunit 1 homolog (S. cerevisiae)	25	25	-0.0442004	0.518034
1368	CPM	carboxypeptidase M	25	25	0.0251137	0.0564171
1369	CPN1	carboxypeptidase N, polypeptide 1	25	24	-0.0195028	0.100735
261729	STEAP2	STEAP family member 2, metalloreductase	25	25	-0.0481664	0.119664
4026	LPP	LIM domain containing preferred translocation partner in lipoma	25	25	0.00815464	0.869713
4023	LPL	lipoprotein lipase	25	24	-0.0193911	0.795701
51028	VPS36	vacuolar protein sorting 36 homolog (S. cerevisiae)	25	25	-0.0195967	0.0128218
55764	IFT122	intraflagellar transport 122 homolog (Chlamydomonas)	25	24	-0.0752154	0.398986
3998	LMAN1	lectin, mannose-binding, 1	25	25	0.0543113	0.00747391
3996	LLGL1	lethal giant larvae homolog 1 (Drosophila)	25	24	0.00949341	0.648322
51067	YARS2	tyrosyl-tRNA synthetase 2, mitochondrial	25	25	-0.0249279	0.988248
51061	TXNDC11	thioredoxin domain containing 11	25	25	-0.0250226	0.182225
51060	TXNDC12	thioredoxin domain containing 12 (endoplasmic reticulum)	25	24	-0.015136	0.284701
3991	LIPE	lipase, hormone-sensitive	25	22	-0.0544665	0.00604134
3990	LIPC	lipase, hepatic	25	23	-0.00854439	0.0310448
8697	CDC23	cell division cycle 23	25	25	-0.0766889	0.99775
130888	FBXO36	F-box protein 36	25	25	0.0113144	0.662445
57721	METTL14	methyltransferase like 14	25	25	-0.0471074	0.398356
57727	NCOA5	nuclear receptor coactivator 5	25	23	-0.043446	0.139249
27173	SLC39A1	solute carrier family 39 (zinc transporter), member 1	25	24	0.0103824	0.64571
55589	BMP2K	BMP2 inducible kinase	25	24	-0.0428077	0.739609
51601	LIPT1	lipoyltransferase 1	25	25	-0.0201156	0.674674
55584	CHRNA9	cholinergic receptor, nicotinic, alpha 9 (neuronal)	25	25	-0.0214764	0.207722
51602	NOP58	NOP58 ribonucleoprotein	25	25	-0.08698	0.214078
292	SLC25A5	solute carrier family 25 (mitochondrial carrier; adenine nucleotide translocator), member 5	25	23	-0.0119821	0.135632
293	SLC25A6	solute carrier family 25 (mitochondrial carrier; adenine nucleotide translocator), member 6	24	18	-0.0486755	0.942218
290	ANPEP	alanyl (membrane) aminopeptidase	25	25	-0.0431478	0.303324
291	SLC25A4	solute carrier family 25 (mitochondrial carrier; adenine nucleotide translocator), member 4	25	23	0.00515132	0.89702
587	BCAT2	branched chain amino-acid transaminase 2, mitochondrial	25	21	-0.0163105	0.165492
80205	CHD9	chromodomain helicase DNA binding protein 9	25	25	-0.0152601	0.0219996
80204	FBXO11	F-box protein 11	25	24	0.0363545	0.0110115
6196	RPS6KA2	ribosomal protein S6 kinase, 90kDa, polypeptide 2	25	22	0.00243718	0.771622
253558	LCLAT1	lysocardiolipin acyltransferase 1	25	25	-0.0252717	0.936008
6197	RPS6KA3	ribosomal protein S6 kinase, 90kDa, polypeptide 3	25	20	-0.0557351	0.4362
200895	DHFRL1	dihydrofolate reductase-like 1	25	25	-0.0440045	0.737527
2444	FRK	fyn-related kinase	24	22	-0.0406398	0.0731968
7867	MAPKAPK3	mitogen-activated protein kinase-activated protein kinase 3	25	19	-0.0347052	0.719166
57188	ADAMTSL3	ADAMTS-like 3	25	25	-0.00493528	0.990449
7862	BRPF1	bromodomain and PHD finger containing, 1	25	24	-0.0521415	0.226389
57180	ACTR3B	ARP3 actin-related protein 3 homolog B (yeast)	25	25	-0.0355722	0.121794
2516	NR5A1	nuclear receptor subfamily 5, group A, member 1	25	25	-0.0507473	0.719541
286436	H2BFM	H2B histone family, member M	25	25	0.0179269	0.022065
389840	MAP3K15	mitogen-activated protein kinase kinase kinase 15	25	21	-0.0534132	0.691559
26047	CNTNAP2	contactin associated protein-like 2	25	25	-0.00848029	0.946182
6374	CXCL5	chemokine (C-X-C motif) ligand 5	25	25	0.0286277	0.106724
53354	PANK1	pantothenate kinase 1	25	23	-0.0527175	0.479302
10142	AKAP9	A kinase (PRKA) anchor protein (yotiao) 9	24	20	0.0141173	0.605083
53353	LRP1B	low density lipoprotein receptor-related protein 1B	25	25	0.0196575	0.18545
10410	IFITM3	interferon induced transmembrane protein 3	25	24	-0.0119881	0.603134
90007	MIDN	midnolin	25	25	0.00383192	0.214541
10419	PRMT5	protein arginine methyltransferase 5	25	25	-0.323432	9.01996e-14
9638	FEZ1	fasciculation and elongation protein zeta 1 (zygin I)	25	25	-0.0448126	0.0143775
9639	ARHGEF10	Rho guanine nucleotide exchange factor (GEF) 10	25	25	-0.0121133	0.607072
9322	TRIP10	thyroid hormone receptor interactor 10	25	23	0.0150039	0.879887
9320	TRIP12	thyroid hormone receptor interactor 12	25	25	-0.0564446	1.77772e-05
9321	TRIP11	thyroid hormone receptor interactor 11	25	25	0.01789	0.276376
137886	UBXN2B	UBX domain protein 2B	25	25	-0.0232424	0.525038
9636	ISG15	ISG15 ubiquitin-like modifier	25	22	-0.0176413	0.591045
8941	CDK5R2	cyclin-dependent kinase 5, regulatory subunit 2 (p39)	24	18	-0.0501584	0.42672
8943	AP3D1	adaptor-related protein complex 3, delta 1 subunit	25	25	-0.0169998	0.863204
8942	KYNU	kynureninase	25	25	0.00674506	0.210494
8945	BTRC	beta-transducin repeat containing E3 ubiquitin protein ligase	25	25	-0.0136494	0.728657
54957	TXNL4B	thioredoxin-like 4B	25	25	-0.0451401	0.8996
401720	FIGNL2	fidgetin-like 2	25	23	0.0115145	0.368004
349667	RTN4RL2	reticulon 4 receptor-like 2	25	18	-0.0283321	0.0284131
3855	KRT7	keratin 7	25	25	-0.0535997	0.127422
26973	CHORDC1	cysteine and histidine-rich domain (CHORD) containing 1	25	24	0.0155979	0.306871
1437	CSF2	colony stimulating factor 2 (granulocyte-macrophage)	25	24	-0.0223229	0.790096
124930	ANKRD13B	ankyrin repeat domain 13B	25	23	0.0349844	0.00623091
1432	MAPK14	mitogen-activated protein kinase 14	24	21	-0.0528452	0.0580775
80975	TMPRSS5	transmembrane protease, serine 5	25	25	-0.0171413	0.894442
1991	ELANE	elastase, neutrophil expressed	25	22	0.00700303	0.0904419
1990	CELA1	chymotrypsin-like elastase family, member 1	25	21	-0.0241441	0.451192
1621	DBH	dopamine beta-hydroxylase (dopamine beta-monooxygenase)	25	22	0.00954229	0.373499
1620	DBC1	deleted in bladder cancer 1	25	25	-0.0114911	0.961459
1994	ELAVL1	ELAV (embryonic lethal, abnormal vision, Drosophila)-like 1 (Hu antigen R)	25	25	-0.101424	5.4276e-05
5184	PEPD	peptidase D	25	23	0.030847	0.92709
1628	DBP	D site of albumin promoter (albumin D-box) binding protein	25	21	-0.0648355	0.000438503
9184	BUB3	BUB3 mitotic checkpoint protein	25	25	-0.148786	0.913009
3209	HOXA13	homeobox A13	25	25	-0.0231769	0.396957
84277	DNAJC30	DnaJ (Hsp40) homolog, subfamily C, member 30	25	23	-0.0133398	0.27428
84275	SLC25A33	solute carrier family 25 (pyrimidine nucleotide carrier), member 33	25	24	0.0287366	0.0110788
2861	GPR37	G protein-coupled receptor 37 (endothelin receptor type B-like)	25	25	-0.0309444	0.442281
29968	PSAT1	phosphoserine aminotransferase 1	25	24	-0.0603974	4.22723e-05
2864	FFAR1	free fatty acid receptor 1	25	22	-0.0629417	0.0063772
558	AXL	AXL receptor tyrosine kinase	25	21	-0.0224254	0.0613873
2867	FFAR2	free fatty acid receptor 2	25	25	0.0308978	0.743113
2868	GRK4	G protein-coupled receptor kinase 4	25	21	0.0235557	0.17658
554	AVPR2	arginine vasopressin receptor 2	25	23	-0.0342517	0.937902
29967	LRP12	low density lipoprotein receptor-related protein 12	25	23	-0.0252408	0.83717
550	AUP1	ancient ubiquitous protein 1	25	24	-0.0163694	0.82056
29965	CDIP1	cell death-inducing p53 target 1	25	25	-0.0114853	0.736582
552	AVPR1A	arginine vasopressin receptor 1A	25	25	0.0170231	0.220951
5409	PNMT	phenylethanolamine N-methyltransferase	25	22	-0.0463054	0.143625
151636	DTX3L	deltex 3-like (Drosophila)	25	25	0.00783878	0.488224
5408	PNLIPRP2	pancreatic lipase-related protein 2	24	21	0.0636872	0.000956359
79001	VKORC1	vitamin K epoxide reductase complex, subunit 1	25	22	0.0336599	0.273016
1198	CLK3	CDC-like kinase 3	25	20	-0.0171961	0.461956
79003	MIS12	MIS12, MIND kinetochore complex component, homolog (S. pombe)	25	25	0.0151783	0.308357
79005	SCNM1	sodium channel modifier 1	25	24	0.0171281	0.0721784
79004	CUEDC2	CUE domain containing 2	25	24	-0.0107019	0.00466551
5450	POU2AF1	POU class 2 associating factor 1	25	25	-0.0609012	0.206864
3340	NDST1	N-deacetylase/N-sulfotransferase (heparan glucosaminyl) 1	25	24	0.0176006	0.112905
1195	CLK1	CDC-like kinase 1	25	24	0.0224176	0.602173
5457	POU4F1	POU class 4 homeobox 1	25	22	-0.0292214	0.0844984
57099	AVEN	apoptosis, caspase activation inhibitor	25	25	-0.0622288	0.568311
4259	MGST3	microsomal glutathione S-transferase 3	25	24	0.0177173	0.346855
4258	MGST2	microsomal glutathione S-transferase 2	25	25	0.0111146	0.885229
4255	MGMT	O-6-methylguanine-DNA methyltransferase	25	25	-0.0176896	0.249971
4254	KITLG	KIT ligand	25	24	0.0292314	0.104429
4257	MGST1	microsomal glutathione S-transferase 1	25	25	-0.055712	0.0405655
4256	MGP	matrix Gla protein	25	25	-0.0024519	0.111715
5533	PPP3CC	protein phosphatase 3, catalytic subunit, gamma isozyme	25	20	0.0137111	0.950623
5532	PPP3CB	protein phosphatase 3, catalytic subunit, beta isozyme	25	23	-0.0133418	0.1959
5531	PPP4C	protein phosphatase 4, catalytic subunit	25	23	-0.0992012	0.000424133
5530	PPP3CA	protein phosphatase 3, catalytic subunit, alpha isozyme	25	18	-0.0563329	0.670786
5537	PPP6C	protein phosphatase 6, catalytic subunit	25	24	-0.00931164	0.213201
5536	PPP5C	protein phosphatase 5, catalytic subunit	25	24	-0.048365	0.00645149
5535	PPP3R2	protein phosphatase 3, regulatory subunit B, beta	25	25	-0.00192137	0.596076
5534	PPP3R1	protein phosphatase 3, regulatory subunit B, alpha	25	22	-0.0069476	0.933616
5538	PPT1	palmitoyl-protein thioesterase 1	25	25	-0.0301746	0.985848
91662	NLRP12	NLR family, pyrin domain containing 12	25	23	-0.018275	0.299863
1349	COX7B	cytochrome c oxidase subunit VIIb	25	24	-0.0693321	0.414511
130502	TTC32	tetratricopeptide repeat domain 32	25	25	-0.0356911	0.874649
130507	UBR3	ubiquitin protein ligase E3 component n-recognin 3 (putative)	25	25	-0.0163895	0.187414
51477	ISYNA1	inositol-3-phosphate synthase 1	24	21	-0.0706226	0.149289
7356	SCGB1A1	secretoglobin, family 1A, member 1 (uteroglobin)	25	24	-0.0479484	0.32317
23613	ZMYND8	zinc finger, MYND-type containing 8	25	23	-0.0752228	0.0935374
51478	HSD17B7	hydroxysteroid (17-beta) dehydrogenase 7	25	25	-0.0158754	0.837953
7204	TRIO	trio Rho guanine nucleotide exchange factor	23	20	0.000931785	0.125487
23617	TSSK2	testis-specific serine kinase 2	25	21	-0.0586948	0.00019529
4697	NDUFA4	NADH dehydrogenase (ubiquinone) 1 alpha subcomplex, 4, 9kDa	25	25	-0.0193745	0.872082
6570	SLC18A1	solute carrier family 18 (vesicular monoamine), member 1	25	25	-0.0130013	0.738473
6571	SLC18A2	solute carrier family 18 (vesicular monoamine), member 2	25	24	-0.010384	0.71196
6574	SLC20A1	solute carrier family 20 (phosphate transporter), member 1	25	25	-0.0139433	0.324831
127247	ASB17	ankyrin repeat and SOCS box containing 17	25	25	0.0185543	0.371885
25949	SYF2	SYF2 homolog, RNA splicing factor (S. cerevisiae)	25	25	0.010496	0.146915
25948	KBTBD2	kelch repeat and BTB (POZ) domain containing 2	25	24	0.0359568	0.00222982
25940	FAM98A	family with sequence similarity 98, member A	25	25	-0.0103088	0.508583
25942	SIN3A	SIN3 transcription regulator homolog A (yeast)	25	24	-0.0896763	7.94583e-05
[truncated: 5,713 more rows]
