# Supplementary material for: Paradoxical resistance of multiple myeloma to proteasome inhibitors by decreased levels of 19S proteasomal subunits
Source: eLife. 2015 Sep 1;4:e08153. doi: 10.7554/eLife.08153 (PMC4602331; doi:10.7554/eLife.08153)
Supplement: Supplementary file 2. — Carfilzomib phenotypes from shRNA screen. DOI: http://dx.doi.org/10.7554/eLife.08153.015 [file elife08153s002.xlsx]

## Sheet: Carfilzomib resistance phenotyp
#GeneID	Symbol	GeneInfo	Resistance Phenotype	P value
1973	EIF4A1	eukaryotic translation initiation factor 4A1	0.813574	1.44595e-16
9861	PSMD6	proteasome (prosome, macropain) 26S subunit, non-ATPase, 6	0.510452	1.45509e-16
5885	RAD21	RAD21 homolog (S. pombe)	0.69307	1.16173e-14
5708	PSMD2	proteasome (prosome, macropain) 26S subunit, non-ATPase, 2	0.911684	1.41809e-14
6189	RPS3A	ribosomal protein S3A	0.47341	1.23406e-13
5757	PTMA	prothymosin, alpha	0.704261	1.38617e-13
10733	PLK4	polo-like kinase 4	0.435525	2.18916e-13
5718	PSMD12	proteasome (prosome, macropain) 26S subunit, non-ATPase, 12	0.96834	4.32713e-13
3716	JAK1	Janus kinase 1	0.557894	1.64765e-12
1859	DYRK1A	dual-specificity tyrosine-(Y)-phosphorylation regulated kinase 1A	0.343586	2.6173e-12
5684	PSMA3	proteasome (prosome, macropain) subunit, alpha type, 3	-0.913332	3.8466e-12
25836	NIPBL	Nipped-B homolog (Drosophila)	0.495469	3.89817e-12
1021	CDK6	cyclin-dependent kinase 6	0.439742	4.1923e-12
8661	EIF3A	eukaryotic translation initiation factor 3, subunit A	0.708253	4.27864e-12
1982	EIF4G2	eukaryotic translation initiation factor 4 gamma, 2	0.345439	4.46843e-12
3718	JAK3	Janus kinase 3	0.669489	5.94817e-12
1460	CSNK2B	casein kinase 2, beta polypeptide	0.482818	6.38191e-12
23392	KIAA0368	KIAA0368	-0.774969	6.66272e-12
5709	PSMD3	proteasome (prosome, macropain) 26S subunit, non-ATPase, 3	0.813394	7.93986e-12
5694	PSMB6	proteasome (prosome, macropain) subunit, beta type, 6	-1.0287	8.19395e-12
2475	MTOR	mechanistic target of rapamycin (serine/threonine kinase)	0.54998	8.79514e-12
3297	HSF1	heat shock transcription factor 1	-0.403523	9.74899e-12
6194	RPS6	ribosomal protein S6	0.885229	1.60796e-11
5693	PSMB5	proteasome (prosome, macropain) subunit, beta type, 5	-0.90768	2.50454e-11
5707	PSMD1	proteasome (prosome, macropain) 26S subunit, non-ATPase, 1	0.722512	4.11522e-11
8621	CDK13	cyclin-dependent kinase 13	0.497907	6.67025e-11
7415	VCP	valosin containing protein	0.760425	8.0025e-11
10213	PSMD14	proteasome (prosome, macropain) 26S subunit, non-ATPase, 14	0.819443	8.58963e-11
8289	ARID1A	AT rich interactive domain 1A (SWI-like)	0.343864	1.06241e-10
6230	RPS25	ribosomal protein S25	0.448541	1.29338e-10
4779	NFE2L1	nuclear factor (erythroid-derived 2)-like 1	-0.430664	1.87012e-10
5781	PTPN11	protein tyrosine phosphatase, non-receptor type 11	0.311755	1.97861e-10
23476	BRD4	bromodomain containing 4	0.693953	2.31576e-10
1981	EIF4G1	eukaryotic translation initiation factor 4 gamma, 1	0.650363	2.47744e-10
6613	SUMO2	small ubiquitin-like modifier 2	0.361691	3.26544e-10
1984	EIF5A	eukaryotic translation initiation factor 5A	0.796646	4.59554e-10
5719	PSMD13	proteasome (prosome, macropain) 26S subunit, non-ATPase, 13	0.991516	1.11941e-09
3561	IL2RG	interleukin 2 receptor, gamma	0.393012	7.70666e-09
5243	ABCB1	ATP-binding cassette, sub-family B (MDR/TAP), member 1	-0.505644	1.3793e-08
7150	TOP1	topoisomerase (DNA) I	0.60134	1.63299e-08
5702	PSMC3	proteasome (prosome, macropain) 26S subunit, ATPase, 3	0.72743	1.67152e-08
10735	STAG2	stromal antigen 2	0.56575	1.96853e-08
1977	EIF4E	eukaryotic translation initiation factor 4E	0.525407	2.02938e-08
9867	PJA2	praja ring finger 2, E3 ubiquitin protein ligase	-0.21301	2.07246e-08
5683	PSMA2	proteasome (prosome, macropain) subunit, alpha type, 2	-0.246063	2.61081e-08
5721	PSME2	proteasome (prosome, macropain) activator subunit 2 (PA28 beta)	0.37328	2.96879e-08
9031	BAZ1B	bromodomain adjacent to zinc finger domain, 1B	-0.237102	3.30977e-08
3308	HSPA4	heat shock 70kDa protein 4	-0.450149	3.8032e-08
10664	CTCF	CCCTC-binding factor (zinc finger protein)	-0.401804	3.98866e-08
11338	U2AF2	U2 small nuclear RNA auxiliary factor 2	0.352945	4.06585e-08
2885	GRB2	growth factor receptor-bound protein 2	0.254807	4.73442e-08
9774	BCLAF1	BCL2-associated transcription factor 1	0.242731	5.33361e-08
51755	CDK12	cyclin-dependent kinase 12	0.396896	6.24641e-08
5725	PTBP1	polypyrimidine tract binding protein 1	0.481339	1.09307e-07
5720	PSME1	proteasome (prosome, macropain) activator subunit 1 (PA28 alpha)	0.408702	1.09458e-07
9126	SMC3	structural maintenance of chromosomes 3	0.503533	1.16401e-07
65125	WNK1	WNK lysine deficient protein kinase 1	0.489681	1.35152e-07
5770	PTPN1	protein tyrosine phosphatase, non-receptor type 1	-0.249603	1.9923e-07
9360	PPIG	peptidylprolyl isomerase G (cyclophilin G)	0.212841	2.68948e-07
9320	TRIP12	thyroid hormone receptor interactor 12	0.244341	3.33211e-07
4007	PRICKLE3	prickle homolog 3 (Drosophila)	-0.300145	3.36987e-07
10155	TRIM28	tripartite motif containing 28	0.45119	3.39836e-07
57680	CHD8	chromodomain helicase DNA binding protein 8	0.431987	3.41935e-07
10569	SLU7	SLU7 splicing factor homolog (S. cerevisiae)	0.206677	3.45348e-07
6129	RPL7	ribosomal protein L7	0.338783	3.74856e-07
123879	DCUN1D3	DCN1, defective in cullin neddylation 1, domain containing 3	-0.193659	3.80339e-07
3326	HSP90AB1	heat shock protein 90kDa alpha (cytosolic), class B member 1	-0.342459	4.04385e-07
23197	FAF2	Fas associated factor family member 2	0.361438	4.14082e-07
8662	EIF3B	eukaryotic translation initiation factor 3, subunit B	0.452501	4.14627e-07
6240	RRM1	ribonucleotide reductase M1	0.333823	4.29331e-07
5687	PSMA6	proteasome (prosome, macropain) subunit, alpha type, 6	-0.982524	5.25946e-07
10951	CBX1	chromobox homolog 1	-0.220987	7.43528e-07
5894	RAF1	v-raf-1 murine leukemia viral oncogene homolog 1	0.167336	8.96273e-07
1439	CSF2RB	colony stimulating factor 2 receptor, beta, low-affinity (granulocyte-macrophage)	0.375375	1.10256e-06
9924	PAN2	PAN2 poly(A) specific ribonuclease subunit homolog (S. cerevisiae)	-0.231946	1.20411e-06
5573	PRKAR1A	protein kinase, cAMP-dependent, regulatory, type I, alpha	0.300457	1.26658e-06
80204	FBXO11	F-box protein 11	-0.204171	1.3288e-06
6873	TAF2	TAF2 RNA polymerase II, TATA box binding protein (TBP)-associated factor, 150kDa	0.31991	1.39045e-06
90850	ZNF598	zinc finger protein 598	-0.223545	1.42677e-06
10260	DENND4A	DENN/MADD domain containing 4A	0.29341	1.60737e-06
9584	RBM39	RNA binding motif protein 39	0.201249	1.72499e-06
27102	EIF2AK1	eukaryotic translation initiation factor 2-alpha kinase 1	-0.186895	1.72603e-06
6119	RPA3	replication protein A3, 14kDa	-0.485329	2.01156e-06
3054	HCFC1	host cell factor C1 (VP16-accessory protein)	0.423863	2.02408e-06
3320	HSP90AA1	heat shock protein 90kDa alpha (cytosolic), class A member 1	-0.264815	2.07233e-06
4066	LYL1	lymphoblastic leukemia derived sequence 1	-0.320594	2.07747e-06
5688	PSMA7	proteasome (prosome, macropain) subunit, alpha type, 7	-0.616228	2.18024e-06
4650	MYO9B	myosin IXB	0.25512	2.38292e-06
2547	XRCC6	X-ray repair complementing defective repair in Chinese hamster cells 6	-0.0661686	3.41245e-06
4144	MAT2A	methionine adenosyltransferase II, alpha	0.282505	3.53471e-06
3276	PRMT1	protein arginine methyltransferase 1	0.485428	3.54114e-06
83590	TMUB1	transmembrane and ubiquitin-like domain containing 1	-0.286704	3.8427e-06
5326	PLAGL2	pleiomorphic adenoma gene-like 2	0.193502	4.09164e-06
57634	EP400	E1A binding protein p400	0.0809488	4.41928e-06
3169	FOXA1	forkhead box A1	-0.182311	4.49963e-06
1163	CKS1B	CDC28 protein kinase regulatory subunit 1B	0.194995	4.90226e-06
8452	CUL3	cullin 3	0.307293	5.10866e-06
3312	HSPA8	heat shock 70kDa protein 8	-0.537669	5.12394e-06
5531	PPP4C	protein phosphatase 4, catalytic subunit	0.285851	5.14847e-06
26232	FBXO2	F-box protein 2	-0.144489	5.35201e-06
1655	DDX5	DEAD (Asp-Glu-Ala-Asp) box helicase 5	-0.173247	5.47129e-06
7465	WEE1	WEE1 homolog (S. pombe)	0.159275	5.9214e-06
25831	HECTD1	HECT domain containing E3 ubiquitin protein ligase 1	-0.211	6.66951e-06
79798	ARMC5	armadillo repeat containing 5	-0.263523	8.03137e-06
4666	NACA	nascent polypeptide-associated complex alpha subunit	0.419268	8.04655e-06
4713	NDUFB7	NADH dehydrogenase (ubiquinone) 1 beta subcomplex, 7, 18kDa	-0.189836	9.52855e-06
5717	PSMD11	proteasome (prosome, macropain) 26S subunit, non-ATPase, 11	0.567768	1.02039e-05
7337	UBE3A	ubiquitin protein ligase E3A	-0.209751	1.04551e-05
9782	MATR3	matrin 3	0.148013	1.09817e-05
4478	MSN	moesin	-0.229725	1.16136e-05
10049	DNAJB6	DnaJ (Hsp40) homolog, subfamily B, member 6	-0.198051	1.17549e-05
9807	IP6K1	inositol hexakisphosphate kinase 1	0.174513	1.28719e-05
51132	RLIM	ring finger protein, LIM domain interacting	-0.196829	1.33602e-05
699	BUB1	BUB1 mitotic checkpoint serine/threonine kinase	0.263694	1.36148e-05
4591	TRIM37	tripartite motif containing 37	-0.288656	1.3646e-05
3658	IREB2	iron-responsive element binding protein 2	0.196721	1.40736e-05
26086	GPSM1	G-protein signaling modulator 1	-0.176221	1.58791e-05
6464	SHC1	SHC (Src homology 2 domain containing) transforming protein 1	0.203065	1.62658e-05
7874	USP7	ubiquitin specific peptidase 7 (herpes virus-associated)	0.434171	1.63268e-05
23032	USP33	ubiquitin specific peptidase 33	-0.176209	1.64756e-05
6904	TBCD	tubulin folding cofactor D	-0.17459	1.74647e-05
5700	PSMC1	proteasome (prosome, macropain) 26S subunit, ATPase, 1	0.772527	1.75339e-05
6651	SON	SON DNA binding protein	0.283221	1.78437e-05
5685	PSMA4	proteasome (prosome, macropain) subunit, alpha type, 4	-0.505326	1.79245e-05
23049	SMG1	smg-1 homolog, phosphatidylinositol 3-kinase-related kinase (C. elegans)	0.231478	1.82099e-05
10908	PNPLA6	patatin-like phospholipase domain containing 6	-0.159507	1.84061e-05
7175	TPR	translocated promoter region, nuclear basket protein	0.426403	1.85102e-05
2923	PDIA3	protein disulfide isomerase family A, member 3	-0.29047	1.8552e-05
6294	SAFB	scaffold attachment factor B	0.135548	1.89748e-05
5591	PRKDC	protein kinase, DNA-activated, catalytic polypeptide	0.222883	1.98257e-05
118881	COMTD1	catechol-O-methyltransferase domain containing 1	-0.16743	2.12136e-05
4718	NDUFC2	NADH dehydrogenase (ubiquinone) 1, subcomplex unknown, 2, 14.5kDa	-0.135045	2.16137e-05
23743	BHMT2	betaine--homocysteine S-methyltransferase 2	-0.180981	2.28814e-05
55192	DNAJC17	DnaJ (Hsp40) homolog, subfamily C, member 17	-0.24409	2.29453e-05
84993	UBL7	ubiquitin-like 7 (bone marrow stromal cell-derived)	-0.195736	2.48995e-05
26873	OPLAH	5-oxoprolinase (ATP-hydrolysing)	-0.212745	2.49995e-05
8655	DYNLL1	dynein, light chain, LC8-type 1	0.140205	2.53913e-05
11177	BAZ1A	bromodomain adjacent to zinc finger domain, 1A	-0.218315	2.74395e-05
20	ABCA2	ATP-binding cassette, sub-family A (ABC1), member 2	-0.254818	2.76528e-05
10933	MORF4L1	mortality factor 4 like 1	0.236109	2.77907e-05
84179	MFSD7	major facilitator superfamily domain containing 7	-0.307622	2.8053e-05
2744	GLS	glutaminase	0.165502	2.82864e-05
79759	ZNF668	zinc finger protein 668	-0.348139	2.8443e-05
4602	MYB	v-myb myeloblastosis viral oncogene homolog (avian)	0.37619	2.92064e-05
8269	TMEM187	transmembrane protein 187	-0.0953339	3.09446e-05
2068	ERCC2	excision repair cross-complementing rodent repair deficiency, complementation group 2	-0.252718	3.16497e-05
51255	RNF181	ring finger protein 181	-0.220078	3.35808e-05
3480	IGF1R	insulin-like growth factor 1 receptor	0.203072	3.37836e-05
152	ADRA2C	adrenoceptor alpha 2C	-0.190771	3.38576e-05
58190	CTDSP1	CTD (carboxy-terminal domain, RNA polymerase II, polypeptide A) small phosphatase 1	0.206183	3.51019e-05
51082	POLR1D	polymerase (RNA) I polypeptide D, 16kDa	0.369657	3.61629e-05
9275	BCL7B	B-cell CLL/lymphoma 7B	0.0579116	3.81141e-05
9121	SLC16A5	solute carrier family 16, member 5 (monocarboxylic acid transporter 6)	-0.144453	3.82179e-05
5275	SERPINB13	serpin peptidase inhibitor, clade B (ovalbumin), member 13	-0.154667	3.95922e-05
10734	STAG3	stromal antigen 3	-0.251583	3.9851e-05
3093	UBE2K	ubiquitin-conjugating enzyme E2K	-0.0809469	4.0155e-05
5689	PSMB1	proteasome (prosome, macropain) subunit, beta type, 1	-0.425624	4.10578e-05
165721	DNAJB8	DnaJ (Hsp40) homolog, subfamily B, member 8	-0.0487876	4.12362e-05
1154	CISH	cytokine inducible SH2-containing protein	-0.138903	4.24598e-05
113130	CDCA5	cell division cycle associated 5	-0.246544	4.26901e-05
10492	SYNCRIP	synaptotagmin binding, cytoplasmic RNA interacting protein	-0.159677	4.36941e-05
25886	POC1A	POC1 centriolar protein homolog A (Chlamydomonas)	-0.229491	4.64155e-05
7520	XRCC5	X-ray repair complementing defective repair in Chinese hamster cells 5 (double-strand-break rejoining)	0.604728	4.75535e-05
54815	GATAD2A	GATA zinc finger domain containing 2A	-0.149219	4.781e-05
7490	WT1	Wilms tumor 1	-0.244046	4.78614e-05
944	TNFSF8	tumor necrosis factor (ligand) superfamily, member 8	0.139296	4.81453e-05
1434	CSE1L	CSE1 chromosome segregation 1-like (yeast)	0.281458	4.87965e-05
8665	EIF3F	eukaryotic translation initiation factor 3, subunit F	0.487273	4.91384e-05
1948	EFNB2	ephrin-B2	-0.366806	5.14031e-05
8805	TRIM24	tripartite motif containing 24	0.143041	5.22356e-05
863	CBFA2T3	core-binding factor, runt domain, alpha subunit 2; translocated to, 3	0.360787	5.43731e-05
7317	UBA1	ubiquitin-like modifier activating enzyme 1	-0.270945	5.54579e-05
54863	TOR4A	torsin family 4, member A	-0.241484	5.76893e-05
11124	FAF1	Fas (TNFRSF6) associated factor 1	-0.15087	5.89934e-05
146	ADRA1D	adrenoceptor alpha 1D	-0.186698	5.94658e-05
55658	RNF126	ring finger protein 126	-0.125344	5.97034e-05
1147	CHUK	conserved helix-loop-helix ubiquitous kinase	0.237752	5.97828e-05
10728	PTGES3	prostaglandin E synthase 3 (cytosolic)	-0.199912	6.15548e-05
967	CD63	CD63 molecule	-0.114599	6.43916e-05
57805	KIAA1967	KIAA1967	-0.225216	6.46991e-05
23512	SUZ12	SUZ12 polycomb repressive complex 2 subunit	0.324272	6.56994e-05
9955	HS3ST3A1	heparan sulfate (glucosamine) 3-O-sulfotransferase 3A1	-0.278248	6.58037e-05
4804	NGFR	nerve growth factor receptor	-0.233227	6.66087e-05
1457	CSNK2A1	casein kinase 2, alpha 1 polypeptide	0.243874	6.83908e-05
9039	UBA3	ubiquitin-like modifier activating enzyme 3	-0.560402	7.03292e-05
2034	EPAS1	endothelial PAS domain protein 1	-0.230165	7.07379e-05
3670	ISL1	ISL LIM homeobox 1	-0.188304	7.1374e-05
1384	CRAT	carnitine O-acetyltransferase	-0.0959805	7.25098e-05
5436	POLR2G	polymerase (RNA) II (DNA directed) polypeptide G	0.0447023	7.45192e-05
23526	HMHA1	histocompatibility (minor) HA-1	-0.212505	7.60207e-05
8803	SUCLA2	succinate-CoA ligase, ADP-forming, beta subunit	-0.209304	7.75508e-05
161725	OTUD7A	OTU domain containing 7A	-0.186165	7.76126e-05
84301	DDI2	DNA-damage inducible 1 homolog 2 (S. cerevisiae)	-0.224844	7.82037e-05
55062	WIPI1	WD repeat domain, phosphoinositide interacting 1	-0.169308	7.86144e-05
4928	NUP98	nucleoporin 98kDa	0.481161	8.011e-05
10992	SF3B2	splicing factor 3b, subunit 2, 145kDa	0.238383	8.60957e-05
23307	FKBP15	FK506 binding protein 15, 133kDa	-0.197198	8.79081e-05
25823	TPSG1	tryptase gamma 1	-0.195026	8.985e-05
10567	RABAC1	Rab acceptor 1 (prenylated)	-0.189368	9.32735e-05
10320	IKZF1	IKAROS family zinc finger 1 (Ikaros)	0.112889	9.79287e-05
5499	PPP1CA	protein phosphatase 1, catalytic subunit, alpha isozyme	0.173095	9.8284e-05
3615	IMPDH2	IMP (inosine 5'-monophosphate) dehydrogenase 2	0.0884423	9.92545e-05
9684	LRRC14	leucine rich repeat containing 14	-0.185007	0.00010835
166614	DCLK2	doublecortin-like kinase 2	0.160915	0.000111286
26091	HERC4	HECT and RLD domain containing E3 ubiquitin protein ligase 4	-0.167102	0.000111457
5802	PTPRS	protein tyrosine phosphatase, receptor type, S	0.179587	0.000116306
6721	SREBF2	sterol regulatory element binding transcription factor 2	0.0842488	0.000118895
64326	RFWD2	ring finger and WD repeat domain 2, E3 ubiquitin protein ligase	-0.186314	0.000119017
168620	BHLHA15	basic helix-loop-helix family, member a15	-0.125209	0.000119934
387266	KRTAP5-3	keratin associated protein 5-3	-0.188464	0.000120862
10808	HSPH1	heat shock 105kDa/110kDa protein 1	-0.136752	0.000121291
5704	PSMC4	proteasome (prosome, macropain) 26S subunit, ATPase, 4	0.525604	0.000122162
84315	MON1A	MON1 homolog A (yeast)	-0.17608	0.000124238
64710	NUCKS1	nuclear casein kinase and cyclin-dependent kinase substrate 1	0.153118	0.000125129
10425	ARIH2	ariadne homolog 2 (Drosophila)	-0.16332	0.000125193
36	ACADSB	acyl-CoA dehydrogenase, short/branched chain	-0.140285	0.000129543
255374	MBLAC1	metallo-beta-lactamase domain containing 1	-0.192528	0.000131136
55746	NUP133	nucleoporin 133kDa	0.387471	0.000138042
2053	EPHX2	epoxide hydrolase 2, cytoplasmic	0.183001	0.000138987
26019	UPF2	UPF2 regulator of nonsense transcripts homolog (yeast)	0.27467	0.000139237
6491	STIL	SCL/TAL1 interrupting locus	0.373	0.000141873
8021	NUP214	nucleoporin 214kDa	0.0734455	0.000142377
8882	ZNF259	zinc finger protein 259	-0.321559	0.000142594
22986	SORCS3	sortilin-related VPS10 domain containing receptor 3	0.130076	0.000147212
5706	PSMC6	proteasome (prosome, macropain) 26S subunit, ATPase, 6	0.307575	0.000148483
10254	STAM2	signal transducing adaptor molecule (SH3 domain and ITAM motif) 2	-0.130689	0.000148708
25987	TSKU	tsukushi, small leucine rich proteoglycan	-0.121708	0.000154055
476	ATP1A1	ATPase, Na+/K+ transporting, alpha 1 polypeptide	0.262732	0.000154288
25948	KBTBD2	kelch repeat and BTB (POZ) domain containing 2	-0.215284	0.00015499
133121	ENPP6	ectonucleotide pyrophosphatase/phosphodiesterase 6	-0.18937	0.000155303
10087	COL4A3BP	collagen, type IV, alpha 3 (Goodpasture antigen) binding protein	-0.176113	0.000159182
10286	BCAS2	breast carcinoma amplified sequence 2	0.133545	0.000163317
79734	KCTD17	potassium channel tetramerization domain containing 17	-0.13043	0.000163564
345	APOC3	apolipoprotein C-III	-0.25919	0.00016414
10949	HNRNPA0	heterogeneous nuclear ribonucleoprotein A0	0.144607	0.000167805
10419	PRMT5	protein arginine methyltransferase 5	0.078793	0.000168734
84078	KBTBD7	kelch repeat and BTB (POZ) domain containing 7	-0.137382	0.000178643
23562	CLDN14	claudin 14	-0.257718	0.000181703
5695	PSMB7	proteasome (prosome, macropain) subunit, beta type, 7	-0.584193	0.000183526
4869	NPM1	nucleophosmin (nucleolar phosphoprotein B23, numatrin)	0.234446	0.000186293
201255	LRRC45	leucine rich repeat containing 45	-0.162883	0.000188159
128866	CHMP4B	charged multivesicular body protein 4B	-0.197702	0.000188159
939	CD27	CD27 molecule	0.247052	0.00018891
2044	EPHA5	EPH receptor A5	0.104633	0.000194442
2138	EYA1	eyes absent homolog 1 (Drosophila)	-0.165037	0.000197265
55735	DNAJC11	DnaJ (Hsp40) homolog, subfamily C, member 11	-0.135827	0.000199531
9825	SPATA2	spermatogenesis associated 2	0.0516922	0.000210608
50674	NEUROG3	neurogenin 3	-0.0116326	0.000211652
56951	C5orf15	chromosome 5 open reading frame 15	-0.135659	0.0002177
4695	NDUFA2	NADH dehydrogenase (ubiquinone) 1 alpha subcomplex, 2, 8kDa	-0.199835	0.000222091
54414	SIAE	sialic acid acetylesterase	-0.154475	0.000222479
5013	OTX1	orthodenticle homeobox 1	-0.0370031	0.00022402
8913	CACNA1G	calcium channel, voltage-dependent, T type, alpha 1G subunit	-0.211967	0.00022413
1571	CYP2E1	cytochrome P450, family 2, subfamily E, polypeptide 1	-0.256472	0.000229832
79733	E2F8	E2F transcription factor 8	-0.250597	0.000234514
50700	RDH8	retinol dehydrogenase 8 (all-trans)	-0.103657	0.000238231
8837	CFLAR	CASP8 and FADD-like apoptosis regulator	-0.188546	0.000239286
7014	TERF2	telomeric repeat binding factor 2	-0.1927	0.000246795
84108	PCGF6	polycomb group ring finger 6	-0.0845922	0.000250817
9616	RNF7	ring finger protein 7	-0.25887	0.000259805
3163	HMOX2	heme oxygenase (decycling) 2	-0.178692	0.000262227
160335	TMTC2	transmembrane and tetratricopeptide repeat containing 2	-0.140748	0.000267134
2642	GCGR	glucagon receptor	-0.173818	0.000279102
136371	ASB10	ankyrin repeat and SOCS box containing 10	-0.264549	0.000280189
5500	PPP1CB	protein phosphatase 1, catalytic subunit, beta isozyme	0.164612	0.000281008
151242	PPP1R1C	protein phosphatase 1, regulatory (inhibitor) subunit 1C	0.207232	0.000285134
1339	COX6A2	cytochrome c oxidase subunit VIa polypeptide 2	-0.173054	0.000286174
91074	ANKRD30A	ankyrin repeat domain 30A	-0.150117	0.000289316
8539	API5	apoptosis inhibitor 5	0.167941	0.000291005
2161	F12	coagulation factor XII (Hageman factor)	-0.056176	0.00029313
440738	MAP1LC3C	microtubule-associated protein 1 light chain 3 gamma	-0.213331	0.000298432
6887	TAL2	T-cell acute lymphocytic leukemia 2	-0.257996	0.000298576
64224	HERPUD2	HERPUD family member 2	-0.0596955	0.000301481
5705	PSMC5	proteasome (prosome, macropain) 26S subunit, ATPase, 5	0.694383	0.000302267
7326	UBE2G1	ubiquitin-conjugating enzyme E2G 1	-0.137352	0.000307221
8995	TNFSF18	tumor necrosis factor (ligand) superfamily, member 18	0.16928	0.000308859
116988	AGAP3	ArfGAP with GTPase domain, ankyrin repeat and PH domain 3	-0.159311	0.000311255
257397	TAB3	TGF-beta activated kinase 1/MAP3K7 binding protein 3	-0.12752	0.000314731
27	ABL2	v-abl Abelson murine leukemia viral oncogene homolog 2	0.177813	0.000323656
1164	CKS2	CDC28 protein kinase regulatory subunit 2	0.131377	0.000324437
493829	TRIM72	tripartite motif containing 72	-0.0620021	0.000324906
23403	FBXO46	F-box protein 46	-0.0574463	0.000326003
5479	PPIB	peptidylprolyl isomerase B (cyclophilin B)	-0.130175	0.000328524
10963	STIP1	stress-induced-phosphoprotein 1	-0.260618	0.00032884
23139	MAST2	microtubule associated serine/threonine kinase 2	0.0551723	0.000331381
5287	PIK3C2B	phosphatidylinositol-4-phosphate 3-kinase, catalytic subunit type 2 beta	0.116197	0.00033418
140901	STK35	serine/threonine kinase 35	0.190255	0.00033533
57102	C12orf4	chromosome 12 open reading frame 4	-0.155059	0.000340421
56946	C11orf30	chromosome 11 open reading frame 30	-0.0680849	0.000345027
3449	IFNA16	interferon, alpha 16	-0.136854	0.000352382
10277	UBE4B	ubiquitination factor E4B	-0.317258	0.000353058
3551	IKBKB	inhibitor of kappa light polypeptide gene enhancer in B-cells, kinase beta	0.0682489	0.000353227
5017	OVOL1	ovo-like 1(Drosophila)	-0.176118	0.000362129
4925	NUCB2	nucleobindin 2	-0.130825	0.000369648
57542	KLHL42	kelch-like family member 42	-0.116904	0.000372839
84172	POLR1B	polymerase (RNA) I polypeptide B, 128kDa	0.096803	0.000380929
148066	ZNRF4	zinc and ring finger 4	-0.0699698	0.000382931
54896	PQLC2	PQ loop repeat containing 2	-0.133602	0.000384577
5160	PDHA1	pyruvate dehydrogenase (lipoamide) alpha 1	-0.181105	0.000387703
164	AP1G1	adaptor-related protein complex 1, gamma 1 subunit	0.217669	0.000390296
9101	USP8	ubiquitin specific peptidase 8	-0.156492	0.000390481
2968	GTF2H4	general transcription factor IIH, polypeptide 4, 52kDa	-0.290892	0.000391039
400668	PRSS57	protease, serine, 57	-0.180432	0.000399687
1938	EEF2	eukaryotic translation elongation factor 2	0.47267	0.000399687
10128	LRPPRC	leucine-rich pentatricopeptide repeat containing	0.199232	0.000405038
116541	MRPL54	mitochondrial ribosomal protein L54	-0.217805	0.000412799
51279	C1RL	complement component 1, r subcomponent-like	-0.198679	0.000418115
1388	ATF6B	activating transcription factor 6 beta	-0.174149	0.000418314
7165	TPD52L2	tumor protein D52-like 2	0.160335	0.000422495
11113	CIT	citron (rho-interacting, serine/threonine kinase 21)	0.0845794	0.00042813
25820	ARIH1	ariadne homolog, ubiquitin-conjugating enzyme E2 binding protein, 1 (Drosophila)	-0.178197	0.000436922
80895	ILKAP	integrin-linked kinase-associated serine/threonine phosphatase	0.0886496	0.000437112
6915	TBXA2R	thromboxane A2 receptor	-0.0691642	0.000437128
6323	SCN1A	sodium channel, voltage-gated, type I, alpha subunit	-0.135423	0.000437541
203068	TUBB	tubulin, beta class I	-0.260616	0.000437748
6927	HNF1A	HNF1 homeobox A	-0.237879	0.000440028
23060	ZNF609	zinc finger protein 609	-0.0697984	0.000453942
6921	TCEB1	transcription elongation factor B (SIII), polypeptide 1 (15kDa, elongin C)	-0.144721	0.000457807
23560	GTPBP4	GTP binding protein 4	0.125955	0.000460185
25942	SIN3A	SIN3 transcription regulator homolog A (yeast)	0.270051	0.000464974
23387	SIK3	SIK family kinase 3	0.16182	0.000466727
6259	RYK	receptor-like tyrosine kinase	0.0674327	0.000468706
4733	DRG1	developmentally regulated GTP binding protein 1	-0.143954	0.000471358
3430	IFI35	interferon-induced protein 35	-0.0445283	0.000479847
9655	SOCS5	suppressor of cytokine signaling 5	-0.141406	0.000480749
9716	AQR	aquarius homolog (mouse)	-0.310861	0.000483464
11221	DUSP10	dual specificity phosphatase 10	0.139799	0.000491004
578	BAK1	BCL2-antagonist/killer 1	0.127677	0.000500759
79786	KLHL36	kelch-like family member 36	-0.213256	0.000504995
2152	F3	coagulation factor III (thromboplastin, tissue factor)	-0.167879	0.000505231
22818	COPZ1	coatomer protein complex, subunit zeta 1	-0.151441	0.000511172
10541	ANP32B	acidic (leucine-rich) nuclear phosphoprotein 32 family, member B	0.0487721	0.000512129
5093	PCBP1	poly(rC) binding protein 1	0.123105	0.000512608
4772	NFATC1	nuclear factor of activated T-cells, cytoplasmic, calcineurin-dependent 1	-0.0872811	0.000515008
875	CBS	cystathionine-beta-synthase	-0.197656	0.00051549
11218	DDX20	DEAD (Asp-Glu-Ala-Asp) box polypeptide 20	0.196597	0.000521057
991	CDC20	cell division cycle 20	-0.271192	0.000524473
51701	NLK	nemo-like kinase	0.201444	0.000530872
79595	SAP130	Sin3A-associated protein, 130kDa	0.273714	0.000535594
10987	COPS5	COP9 signalosome subunit 5	0.0265207	0.000544142
10054	UBA2	ubiquitin-like modifier activating enzyme 2	0.340556	0.000559798
27159	CHIA	chitinase, acidic	-0.208728	0.00057082
126961	HIST2H3C	histone cluster 2, H3c	-0.176106	0.00057188
3187	HNRNPH1	heterogeneous nuclear ribonucleoprotein H1 (H)	0.506707	0.000578012
6418	SET	SET nuclear oncogene	0.298401	0.000582044
10743	RAI1	retinoic acid induced 1	-0.0501105	0.000588005
3337	DNAJB1	DnaJ (Hsp40) homolog, subfamily B, member 1	-0.162768	0.000591554
23012	STK38L	serine/threonine kinase 38 like	0.233778	0.000595949
2668	GDNF	glial cell derived neurotrophic factor	-0.250815	0.000600375
3351	HTR1B	5-hydroxytryptamine (serotonin) receptor 1B, G protein-coupled	-0.168456	0.000607772
6198	RPS6KB1	ribosomal protein S6 kinase, 70kDa, polypeptide 1	0.27907	0.000612876
51594	NBAS	neuroblastoma amplified sequence	0.164216	0.000620672
4939	OAS2	2'-5'-oligoadenylate synthetase 2, 69/71kDa	-0.215317	0.000620672
29095	ORMDL2	ORM1-like 2 (S. cerevisiae)	-0.120713	0.000626711
602	BCL3	B-cell CLL/lymphoma 3	-0.26407	0.000632805
9943	OXSR1	oxidative stress responsive 1	0.0523799	0.00066046
124540	MSI2	musashi RNA-binding protein 2	0.227704	0.000661978
5681	PSKH1	protein serine kinase H1	0.108935	0.000665024
10537	UBD	ubiquitin D	-0.186233	0.000665635
4790	NFKB1	nuclear factor of kappa light polypeptide gene enhancer in B-cells 1	0.0870615	0.000668083
1	A1BG	alpha-1-B glycoprotein	-0.293107	0.000669152
26273	FBXO3	F-box protein 3	-0.205919	0.000678894
11274	USP18	ubiquitin specific peptidase 18	-0.173994	0.000682012
3832	KIF11	kinesin family member 11	0.210945	0.00068295
26270	FBXO6	F-box protein 6	-0.189822	0.000687238
25895	METTL21B	methyltransferase like 21B	-0.165316	0.000708414
5861	RAB1A	RAB1A, member RAS oncogene family	0.124993	0.00071557
83985	SPNS1	spinster homolog 1 (Drosophila)	-0.194302	0.000728843
4037	LRP3	low density lipoprotein receptor-related protein 3	-0.185743	0.000730541
23509	POFUT1	protein O-fucosyltransferase 1	-0.275784	0.000736098
23527	ACAP2	ArfGAP with coiled-coil, ankyrin repeat and PH domains 2	-0.116481	0.00073946
57105	CYSLTR2	cysteinyl leukotriene receptor 2	-0.166367	0.000742836
2158	F9	coagulation factor IX	-0.132654	0.000743223
144699	FBXL14	F-box and leucine-rich repeat protein 14	-0.172855	0.00074929
706	TSPO	translocator protein (18kDa)	-0.0293737	0.000750656
2986	GUCY2F	guanylate cyclase 2F, retinal	0.168128	0.000752023
491	ATP2B2	ATPase, Ca++ transporting, plasma membrane 2	-0.214895	0.00075614
10565	ARFGEF1	ADP-ribosylation factor guanine nucleotide-exchange factor 1 (brefeldin A-inhibited)	-0.206812	0.000762702
80352	RNF39	ring finger protein 39	-0.182129	0.000765828
30820	KCNIP1	Kv channel interacting protein 1	0.132772	0.000768966
868	CBLB	Cbl proto-oncogene, E3 ubiquitin protein ligase B	-0.0823418	0.000781639
9100	USP10	ubiquitin specific peptidase 10	-0.123654	0.000781994
10475	TRIM38	tripartite motif containing 38	-0.118564	0.000784838
284996	RNF149	ring finger protein 149	-0.125465	0.000789479
8287	USP9Y	ubiquitin specific peptidase 9, Y-linked	-0.195498	0.000798115
5612	PRKRIR	protein-kinase, interferon-inducible double stranded RNA dependent inhibitor, repressor of (P58 repressor)	0.128497	0.000806473
1810	DR1	down-regulator of transcription 1, TBP-binding (negative cofactor 2)	-0.204187	0.000818977
4969	OGN	osteoglycin	-0.135995	0.000819348
1146	CHRNG	cholinergic receptor, nicotinic, gamma (muscle)	-0.130492	0.00082866
6051	RNPEP	arginyl aminopeptidase (aminopeptidase B)	-0.183121	0.000830159
8355	HIST1H3G	histone cluster 1, H3g	-0.224423	0.000831661
10893	MMP24	matrix metallopeptidase 24 (membrane-inserted)	-0.0445432	0.000832037
158798	AKAP14	A kinase (PRKA) anchor protein 14	0.198395	0.000843765
5711	PSMD5	proteasome (prosome, macropain) 26S subunit, non-ATPase, 5	-0.274167	0.000858738
84532	ACSS1	acyl-CoA synthetase short-chain family member 1	-0.0677812	0.000866511
8858	PROZ	protein Z, vitamin K-dependent plasma glycoprotein	-0.126586	0.000869247
4055	LTBR	lymphotoxin beta receptor (TNFR superfamily, member 3)	0.14389	0.000881065
1119	CHKA	choline kinase alpha	0.241104	0.000915771
6760	SS18	synovial sarcoma translocation, chromosome 18	0.262224	0.000915771
55589	BMP2K	BMP2 inducible kinase	0.185871	0.000919475
1557	CYP2C19	cytochrome P450, family 2, subfamily C, polypeptide 19	-0.0461857	0.000919769
1577	CYP3A5	cytochrome P450, family 3, subfamily A, polypeptide 5	-0.236261	0.000921539
10162	LPCAT3	lysophosphatidylcholine acyltransferase 3	-0.144335	0.000923194
4542	MYO1F	myosin IF	-0.0303877	0.000926926
5170	PDPK1	3-phosphoinositide dependent protein kinase-1	0.136052	0.000927757
84901	NFATC2IP	nuclear factor of activated T-cells, cytoplasmic, calcineurin-dependent 2 interacting protein	-0.162278	0.00093527
136541	PRSS58	protease, serine, 58	-0.137009	0.000937367
8916	HERC3	HECT and RLD domain containing E3 ubiquitin protein ligase 3	-0.12702	0.000941152
136227	COL26A1	collagen, type XXVI, alpha 1	-0.0913493	0.000944528
59272	ACE2	angiotensin I converting enzyme 2	-0.175031	0.000946644
10102	TSFM	Ts translation elongation factor, mitochondrial	-0.302025	0.000949189
9833	MELK	maternal embryonic leucine zipper kinase	0.178645	0.000952289
1118	CHIT1	chitinase 1 (chitotriosidase)	-0.16952	0.000956007
388743	CAPN8	calpain 8	-0.271637	0.000956007
83693	HSDL1	hydroxysteroid dehydrogenase like 1	-0.17912	0.000958575
11075	STMN2	stathmin-like 2	-0.118885	0.000959862
6872	TAF1	TAF1 RNA polymerase II, TATA box binding protein (TBP)-associated factor, 250kDa	0.218198	0.00099034
56984	PSMG2	proteasome (prosome, macropain) assembly chaperone 2	-0.224557	0.00100591
146760	RTN4RL1	reticulon 4 receptor-like 1	-0.154509	0.00100636
83593	RASSF5	Ras association (RalGDS/AF-6) domain family member 5	0.0361832	0.00100681
8237	USP11	ubiquitin specific peptidase 11	-0.0424126	0.00101311
3778	KCNMA1	potassium large conductance calcium-activated channel, subfamily M, alpha member 1	-0.0573888	0.00101401
55699	IARS2	isoleucyl-tRNA synthetase 2, mitochondrial	-0.0550332	0.00101627
51257	MARCH2	membrane-associated ring finger (C3HC4) 2, E3 ubiquitin protein ligase	-0.171431	0.00102764
5577	PRKAR2B	protein kinase, cAMP-dependent, regulatory, type II, beta	0.15342	0.00103406
123099	DEGS2	delta(4)-desaturase, sphingolipid 2	-0.1868	0.00103959
363	AQP6	aquaporin 6, kidney specific	-0.126172	0.001054
2992	GYG1	glycogenin 1	-0.128647	0.00105494
7919	DDX39B	DEAD (Asp-Glu-Ala-Asp) box polypeptide 39B	0.319237	0.00105963
8968	HIST1H3F	histone cluster 1, H3f	-0.235561	0.00106104
5161	PDHA2	pyruvate dehydrogenase (lipoamide) alpha 2	-0.231317	0.00109885
25793	FBXO7	F-box protein 7	-0.147548	0.00110665
5832	ALDH18A1	aldehyde dehydrogenase 18 family, member A1	0.305195	0.00111156
8740	TNFSF14	tumor necrosis factor (ligand) superfamily, member 14	0.181996	0.0011254
55832	CAND1	cullin-associated and neddylation-dissociated 1	0.301129	0.00114192
51272	BET1L	Bet1 golgi vesicular membrane trafficking protein-like	-0.124812	0.00115204
55720	TSR1	TSR1, 20S rRNA accumulation, homolog (S. cerevisiae)	0.332358	0.00116122
6886	TAL1	T-cell acute lymphocytic leukemia 1	0.0834336	0.00116789
15	AANAT	aralkylamine N-acetyltransferase	-0.033073	0.00116995
51128	SAR1B	SAR1 homolog B (S. cerevisiae)	-0.147175	0.00117149
3674	ITGA2B	integrin, alpha 2b (platelet glycoprotein IIb of IIb/IIIa complex, antigen CD41)	-0.197514	0.00119178
4335	MNT	MNT, MAX dimerization protein	-0.196445	0.00120178
6749	SSRP1	structure specific recognition protein 1	0.37482	0.00120548
2896	GRN	granulin	-0.0446251	0.00121292
5504	PPP1R2	protein phosphatase 1, regulatory (inhibitor) subunit 2	0.147784	0.00121559
23087	TRIM35	tripartite motif containing 35	-0.229916	0.00122631
7024	TFCP2	transcription factor CP2	-0.134424	0.00123983
27258	LSM3	LSM3 homolog, U6 small nuclear RNA associated (S. cerevisiae)	0.233114	0.0012456
2012	EMP1	epithelial membrane protein 1	0.168499	0.0012502
116496	FAM129A	family with sequence similarity 129, member A	-0.138754	0.00125075
1056	CEL	carboxyl ester lipase	-0.159211	0.0012601
1111	CHEK1	checkpoint kinase 1	0.170277	0.00127453
3081	HGD	homogentisate 1,2-dioxygenase	-0.18448	0.00127564
1155	TBCB	tubulin folding cofactor B	-0.0638675	0.001279
56934	CA10	carbonic anhydrase X	-0.184535	0.00128292
256949	KANK3	KN motif and ankyrin repeat domains 3	-0.0747664	0.00128516
83939	EIF2A	eukaryotic translation initiation factor 2A, 65kDa	-0.0399601	0.00130954
6005	RHAG	Rh-associated glycoprotein	-0.161721	0.0013193
81545	FBXO38	F-box protein 38	-0.151628	0.00133202
10549	PRDX4	peroxiredoxin 4	-0.129076	0.00134486
554251	FBXO48	F-box protein 48	-0.153002	0.00134486
84958	SYTL1	synaptotagmin-like 1	-0.158292	0.00134721
8517	IKBKG	inhibitor of kappa light polypeptide gene enhancer in B-cells, kinase gamma	0.0497147	0.00136196
23047	PDS5B	PDS5, regulator of cohesion maintenance, homolog B (S. cerevisiae)	-0.0388223	0.0013703
201254	STRA13	stimulated by retinoic acid 13	-0.164981	0.0013709
56648	EIF5A2	eukaryotic translation initiation factor 5A2	-0.159699	0.00138286
84232	MAF1	MAF1 homolog (S. cerevisiae)	-0.397087	0.0014004
7371	UCK2	uridine-cytidine kinase 2	0.109764	0.00140283
811	CALR	calreticulin	-0.210383	0.00140619
10062	NR1H3	nuclear receptor subfamily 1, group H, member 3	-0.219569	0.00140711
57599	WDR48	WD repeat domain 48	-0.0470655	0.00140894
283927	NUDT7	nudix (nucleoside diphosphate linked moiety X)-type motif 7	-0.232506	0.00141262
8638	OASL	2'-5'-oligoadenylate synthetase-like	-0.125095	0.00141323
51747	LUC7L3	LUC7-like 3 (S. cerevisiae)	-0.129198	0.00141876
26020	LRP10	low density lipoprotein receptor-related protein 10	-0.277953	0.00146882
64386	MMP25	matrix metallopeptidase 25	-0.0539773	0.00147009
10209	EIF1	eukaryotic translation initiation factor 1	-0.147283	0.00147072
3083	HGFAC	HGF activator	-0.266978	0.00148929
6522	SLC4A2	solute carrier family 4, anion exchanger, member 2 (erythrocyte membrane protein band 3-like 1)	-0.224867	0.0014945
54941	RNF125	ring finger protein 125, E3 ubiquitin protein ligase	-0.117313	0.00150937
8789	FBP2	fructose-1,6-bisphosphatase 2	0.173555	0.00151068
5644	PRSS1	protease, serine, 1 (trypsin 1)	-0.173248	0.00151525
114785	MBD6	methyl-CpG binding domain protein 6	-0.098981	0.00151787
57418	WDR18	WD repeat domain 18	-0.206499	0.00151984
10901	DHRS4	dehydrogenase/reductase (SDR family) member 4	-0.178017	0.00152707
9581	PREPL	prolyl endopeptidase-like	-0.123616	0.00152773
2879	GPX4	glutathione peroxidase 4	-0.0446798	0.00153037
57337	SENP7	SUMO1/sentrin specific peptidase 7	-0.124379	0.001535
51530	ZC3HC1	zinc finger, C3HC-type containing 1	0.0608578	0.00153732
55072	RNF31	ring finger protein 31	-0.0454876	0.00153765
1815	DRD4	dopamine receptor D4	-0.166852	0.00153964
51540	SCLY	selenocysteine lyase	-0.119566	0.001559
8682	PEA15	phosphoprotein enriched in astrocytes 15	0.1483	0.00156102
4879	NPPB	natriuretic peptide B	-0.202345	0.00156911
2874	GPS2	G protein pathway suppressor 2	-0.280694	0.0015752
149371	EXOC8	exocyst complex component 8	-0.0454219	0.00157757
28986	MAGEH1	melanoma antigen family H, 1	0.0883202	0.00158063
6733	SRPK2	SRSF protein kinase 2	0.121308	0.00158063
904	CCNT1	cyclin T1	-0.38748	0.00158063
23378	RRP8	ribosomal RNA processing 8, methyltransferase, homolog (yeast)	-0.185965	0.00158472
9517	SPTLC2	serine palmitoyltransferase, long chain base subunit 2	-0.216301	0.00160598
4058	LTK	leukocyte receptor tyrosine kinase	0.178212	0.0016129
57172	CAMK1G	calcium/calmodulin-dependent protein kinase IG	0.0971786	0.00161915
8794	TNFRSF10C	tumor necrosis factor receptor superfamily, member 10c, decoy without an intracellular domain	0.0692221	0.00163592
83884	SLC25A2	solute carrier family 25 (mitochondrial carrier; ornithine transporter) member 2	-0.135599	0.00163802
23468	CBX5	chromobox homolog 5	-0.012653	0.00164084
26279	PLA2G2D	phospholipase A2, group IID	-0.148411	0.00164931
220202	ATOH7	atonal homolog 7 (Drosophila)	-0.216158	0.00166137
154865	IQUB	IQ motif and ubiquitin domain containing	-0.165534	0.00166779
987	LRBA	LPS-responsive vesicle trafficking, beach and anchor containing	0.241907	0.00167711
10146	G3BP1	GTPase activating protein (SH3 domain) binding protein 1	-0.146389	0.00168719
64083	GOLPH3	golgi phosphoprotein 3 (coat-protein)	-0.190059	0.00169117
140766	ADAMTS14	ADAM metallopeptidase with thrombospondin type 1 motif, 14	-0.161482	0.00171631
401720	FIGNL2	fidgetin-like 2	-0.163146	0.00172661
726	CAPN5	calpain 5	-0.170266	0.0017303
6048	RNF5	ring finger protein 5, E3 ubiquitin protein ligase	0.200977	0.00173623
7531	YWHAE	tyrosine 3-monooxygenase/tryptophan 5-monooxygenase activation protein, epsilon polypeptide	0.112647	0.00174254
10430	TMEM147	transmembrane protein 147	-0.20628	0.00174962
8189	SYMPK	symplekin	-0.214904	0.00176537
1456	CSNK1G3	casein kinase 1, gamma 3	0.0977672	0.00176612
1025	CDK9	cyclin-dependent kinase 9	0.150588	0.0017688
5506	PPP1R3A	protein phosphatase 1, regulatory subunit 3A	0.183353	0.00177216
10695	CNPY3	canopy 3 homolog (zebrafish)	-0.120833	0.00177443
7994	KAT6A	K(lysine) acetyltransferase 6A	0.337843	0.00177518
64786	TBC1D15	TBC1 domain family, member 15	-0.0361106	0.00177746
10616	RBCK1	RanBP-type and C3HC4-type zinc finger containing 1	-0.178861	0.00178125
2752	GLUL	glutamate-ammonia ligase	-0.051829	0.00178277
22918	CD93	CD93 molecule	-0.190374	0.00178885
2033	EP300	E1A binding protein p300	0.257309	0.00179573
23788	MTCH2	mitochondrial carrier 2	-0.0366078	0.001808
55643	BTBD2	BTB (POZ) domain containing 2	-0.108954	0.00181494
1213	CLTC	clathrin, heavy chain (Hc)	-0.219862	0.00185473
5903	RANBP2	RAN binding protein 2	0.366321	0.00185552
5052	PRDX1	peroxiredoxin 1	-0.178232	0.00185867
10005	ACOT8	acyl-CoA thioesterase 8	-0.138737	0.00186263
5788	PTPRC	protein tyrosine phosphatase, receptor type, C	0.224116	0.00186789
22876	INPP5F	inositol polyphosphate-5-phosphatase F	-0.0275894	0.00190337
3705	ITPK1	inositol-tetrakisphosphate 1-kinase	0.133499	0.00190579
8557	TCAP	titin-cap	-0.183176	0.00191042
84261	FBXW9	F-box and WD repeat domain containing 9	-0.176625	0.00191795
79370	BCL2L14	BCL2-like 14 (apoptosis facilitator)	0.196626	0.0019212
55336	FBXL8	F-box and leucine-rich repeat protein 8	-0.248762	0.00192364
348487	FAM131C	family with sequence similarity 131, member C	-0.162888	0.00192446
1290	COL5A2	collagen, type V, alpha 2	-0.152595	0.00192772
605	BCL7A	B-cell CLL/lymphoma 7A	0.245511	0.00193836
135293	PM20D2	peptidase M20 domain containing 2	-0.15805	0.00194494
9354	UBE4A	ubiquitination factor E4A	-0.101544	0.00194906
4751	NEK2	NIMA-related kinase 2	0.0898285	0.00196229
1459	CSNK2A2	casein kinase 2, alpha prime polypeptide	0.100642	0.00197728
1019	CDK4	cyclin-dependent kinase 4	0.204179	0.00199659
9953	HS3ST3B1	heparan sulfate (glucosamine) 3-O-sulfotransferase 3B1	-0.18466	0.00201649
253827	MSRB3	methionine sulfoxide reductase B3	-0.0423745	0.00202118
6656	SOX1	SRY (sex determining region Y)-box 1	-0.0566212	0.00203314
8467	SMARCA5	SWI/SNF related, matrix associated, actin dependent regulator of chromatin, subfamily a, member 5	0.395109	0.00203572
9141	PDCD5	programmed cell death 5	0.135349	0.00204949
221914	GPC2	glypican 2	-0.199766	0.00205728
260429	PRSS33	protease, serine, 33	-0.165572	0.00208255
1565	CYP2D6	cytochrome P450, family 2, subfamily D, polypeptide 6	-0.15422	0.00209045
23609	MKRN2	makorin ring finger protein 2	-0.131108	0.00209485
8797	TNFRSF10A	tumor necrosis factor receptor superfamily, member 10a	0.132832	0.00210103
6427	SRSF2	serine/arginine-rich splicing factor 2	0.286174	0.0021028
5501	PPP1CC	protein phosphatase 1, catalytic subunit, gamma isozyme	0.160933	0.00210956
10401	PIAS3	protein inhibitor of activated STAT, 3	-0.210695	0.00211343
246175	CNOT6L	CCR4-NOT transcription complex, subunit 6-like	-0.409928	0.00212144
3727	JUND	jun D proto-oncogene	-0.0715538	0.00216281
4208	MEF2C	myocyte enhancer factor 2C	-0.0603588	0.00216826
152002	XXYLT1	xyloside xylosyltransferase 1	-0.0272019	0.0021719
260293	CYP4X1	cytochrome P450, family 4, subfamily X, polypeptide 1	-0.145446	0.00218103
6184	RPN1	ribophorin I	-0.460146	0.00218286
1105	CHD1	chromodomain helicase DNA binding protein 1	-0.173866	0.00218377
7965	AIMP2	aminoacyl tRNA synthetase complex-interacting multifunctional protein 2	-0.220166	0.00219478
8527	DGKD	diacylglycerol kinase, delta 130kDa	0.165184	0.00219938
9898	UBAP2L	ubiquitin associated protein 2-like	0.166517	0.0022003
56922	MCCC1	methylcrotonoyl-CoA carboxylase 1 (alpha)	-0.0777232	0.00220399
79676	OGFOD2	2-oxoglutarate and iron-dependent oxygenase domain containing 2	-0.0731898	0.00221232
10024	TROAP	trophinin associated protein	0.0720981	0.00221649
238	ALK	anaplastic lymphoma receptor tyrosine kinase	0.170595	0.0022184
29119	CTNNA3	catenin (cadherin-associated protein), alpha 3	-0.331051	0.0022216
43	ACHE	acetylcholinesterase	-0.104019	0.00224355
10451	VAV3	vav 3 guanine nucleotide exchange factor	-0.105422	0.00225342
144193	AMDHD1	amidohydrolase domain containing 1	-0.0529309	0.00225814
84197	SGK196	protein kinase-like protein SgK196	0.11986	0.00226665
5898	RALA	v-ral simian leukemia viral oncogene homolog A (ras related)	-0.165152	0.00227423
7681	MKRN3	makorin ring finger protein 3	-0.154096	0.00227423
2677	GGCX	gamma-glutamyl carboxylase	-0.194579	0.00228185
57799	RAB40C	RAB40C, member RAS oncogene family	-0.179956	0.00230578
91107	TRIM47	tripartite motif containing 47	-0.170474	0.00231349
25	ABL1	c-abl oncogene 1, non-receptor tyrosine kinase	0.12664	0.00232122
90293	KLHL13	kelch-like family member 13	-0.158449	0.00233773
9123	SLC16A3	solute carrier family 16, member 3 (monocarboxylic acid transporter 4)	-0.164914	0.00233871
78990	OTUB2	OTU domain, ubiquitin aldehyde binding 2	-0.142162	0.00234847
10109	ARPC2	actin related protein 2/3 complex, subunit 2, 34kDa	0.307406	0.00235337
57617	VPS18	vacuolar protein sorting 18 homolog (S. cerevisiae)	-0.241434	0.00235533
338323	NLRP14	NLR family, pyrin domain containing 14	-0.218471	0.00238791
79879	CCDC134	coiled-coil domain containing 134	-0.152344	0.00239487
3985	LIMK2	LIM domain kinase 2	0.0311487	0.00241287
1108	CHD4	chromodomain helicase DNA binding protein 4	-0.150364	0.00243603
9021	SOCS3	suppressor of cytokine signaling 3	-0.273002	0.00244922
23244	PDS5A	PDS5, regulator of cohesion maintenance, homolog A (S. cerevisiae)	0.228485	0.00248917
1871	E2F3	E2F transcription factor 3	0.0246936	0.00248917
57223	SMEK2	SMEK homolog 2, suppressor of mek1 (Dictyostelium)	0.00368417	0.00249847
6595	SMARCA2	SWI/SNF related, matrix associated, actin dependent regulator of chromatin, subfamily a, member 2	0.294061	0.00249951
55717	WDR11	WD repeat domain 11	-0.125408	0.00250469
5653	KLK6	kallikrein-related peptidase 6	-0.126329	0.00253076
23475	QPRT	quinolinate phosphoribosyltransferase	-0.133597	0.00253495
9214	FAIM3	Fas apoptotic inhibitory molecule 3	0.13251	0.00254126
152110	NEK10	NIMA-related kinase 10	0.226457	0.00254547
64324	NSD1	nuclear receptor binding SET domain protein 1	0.0874016	0.00254863
8405	SPOP	speckle-type POZ protein	-0.188556	0.00257405
213	ALB	albumin	-0.129767	0.00257724
83547	RILP	Rab interacting lysosomal protein	-0.165206	0.00258151
3454	IFNAR1	interferon (alpha, beta and omega) receptor 1	-0.145652	0.00258685
55027	HEATR3	HEAT repeat containing 3	-0.169577	0.00259113
56675	NRIP3	nuclear receptor interacting protein 3	-0.117379	0.00260615
55914	ERBB2IP	erbb2 interacting protein	-0.0500442	0.00261262
2931	GSK3A	glycogen synthase kinase 3 alpha	0.118379	0.00262126
79663	HSPBAP1	HSPB (heat shock 27kDa) associated protein 1	0.0338435	0.00262668
10307	APBB3	amyloid beta (A4) precursor protein-binding, family B, member 3	-0.155258	0.00263319
55829	VIMP	VCP-interacting membrane protein	-0.260629	0.00263536
10940	POP1	processing of precursor 1, ribonuclease P/MRP subunit (S. cerevisiae)	-0.053809	0.00263536
151613	TTC14	tetratricopeptide repeat domain 14	-0.185643	0.00263754
4174	MCM5	minichromosome maintenance complex component 5	-0.260942	0.00264625
138639	PTPDC1	protein tyrosine phosphatase domain containing 1	0.0991712	0.00264844
3447	IFNA13	interferon, alpha 13	-0.145631	0.00266487
4130	MAP1A	microtubule-associated protein 1A	-0.11999	0.00266706
221687	RNF182	ring finger protein 182	-0.102491	0.0026836
7818	DAP3	death associated protein 3	0.283051	0.00269024
23617	TSSK2	testis-specific serine kinase 2	0.178624	0.00270134
143879	KBTBD3	kelch repeat and BTB (POZ) domain containing 3	-0.164416	0.00270245
4493	MT1E	metallothionein 1E	-0.204008	0.00270467
2319	FLOT2	flotillin 2	-0.115612	0.00271248
5805	PTS	6-pyruvoyltetrahydropterin synthase	-0.13488	0.0027259
115207	KCTD12	potassium channel tetramerization domain containing 12	-0.154555	0.00273714
11151	CORO1A	coronin, actin binding protein, 1A	-0.241838	0.00273826
26986	PABPC1	poly(A) binding protein, cytoplasmic 1	0.195663	0.00275294
526	ATP6V1B2	ATPase, H+ transporting, lysosomal 56/58kDa, V1 subunit B2	-0.0175033	0.00277964
5467	PPARD	peroxisome proliferator-activated receptor delta	-0.259506	0.00279509
114088	TRIM9	tripartite motif containing 9	-0.112491	0.00280198
2119	ETV5	ets variant 5	0.0321777	0.00280774
146754	DNAH2	dynein, axonemal, heavy chain 2	-0.145097	0.00280889
9113	LATS1	large tumor suppressor kinase 1	0.0715457	0.00283307
5913	RAPSN	receptor-associated protein of the synapse	-0.0547238	0.002839
346606	MOGAT3	monoacylglycerol O-acyltransferase 3	-0.168764	0.00284716
9313	MMP20	matrix metallopeptidase 20	-0.180355	0.00285417
43847	KLK14	kallikrein-related peptidase 14	-0.125805	0.00285688
3382	ICA1	islet cell autoantigen 1, 69kDa	-0.214245	0.00288118
170575	GIMAP1	GTPase, IMAP family member 1	-0.120803	0.00288472
79577	CDC73	cell division cycle 73	0.313339	0.00289655
56992	KIF15	kinesin family member 15	-0.0660423	0.00291199
318	NUDT2	nudix (nucleoside diphosphate linked moiety X)-type motif 2	0.129248	0.00292154
84129	ACAD11	acyl-CoA dehydrogenase family, member 11	-0.14831	0.00294071
8989	TRPA1	transient receptor potential cation channel, subfamily A, member 1	-0.182053	0.00294071
7177	TPSAB1	tryptase alpha/beta 1	-0.160522	0.00295456
51321	AMZ2	archaelysin family metallopeptidase 2	-0.0944015	0.00297818
51014	TMED7	transmembrane emp24 protein transport domain containing 7	-0.110846	0.00299524
27336	HTATSF1	HIV-1 Tat specific factor 1	0.156585	0.00300258
29925	GMPPB	GDP-mannose pyrophosphorylase B	-0.232157	0.00300381
9967	THRAP3	thyroid hormone receptor associated protein 3	-0.437394	0.00300994
10914	PAPOLA	poly(A) polymerase alpha	0.233297	0.00301301
130507	UBR3	ubiquitin protein ligase E3 component n-recognin 3 (putative)	-0.130997	0.00301608
221120	ALKBH3	alkB, alkylation repair homolog 3 (E. coli)	0.211027	0.00303458
8314	BAP1	BRCA1 associated protein-1 (ubiquitin carboxy-terminal hydrolase)	-0.0365868	0.00303705
55655	NLRP2	NLR family, pyrin domain containing 2	0.147401	0.00304325
11080	DNAJB4	DnaJ (Hsp40) homolog, subfamily B, member 4	-0.149544	0.00308441
161	AP2A2	adaptor-related protein complex 2, alpha 2 subunit	-0.109824	0.00310582
246330	PELI3	pellino E3 ubiquitin protein ligase family member 3	-0.215181	0.00310582
912	CD1D	CD1d molecule	-0.112105	0.00310961
116068	LYSMD3	LysM, putative peptidoglycan-binding, domain containing 3	-0.14179	0.00312101
10540	DCTN2	dynactin 2 (p50)	0.194067	0.00313245
5320	PLA2G2A	phospholipase A2, group IIA (platelets, synovial fluid)	-0.192966	0.003158
150160	CCT8L2	chaperonin containing TCP1, subunit 8 (theta)-like 2	-0.169388	0.00315929
820	CAMP	cathelicidin antimicrobial peptide	-0.221117	0.00316057
4599	MX1	myxovirus (influenza virus) resistance 1, interferon-inducible protein p78 (mouse)	0.106183	0.00316699
1515	CTSL2	cathepsin L2	-0.0708209	0.00319669
11343	MGLL	monoglyceride lipase	-0.149346	0.00320188
254122	SNX32	sorting nexin 32	-0.16173	0.00321359
5910	RAP1GDS1	RAP1, GTP-GDP dissociation stimulator 1	0.127854	0.00322011
51665	ASB1	ankyrin repeat and SOCS box containing 1	-0.0341483	0.00322403
6642	SNX1	sorting nexin 1	-0.182396	0.00327271
64783	RBM15	RNA binding motif protein 15	-0.255401	0.00327271
8351	HIST1H3D	histone cluster 1, H3d	-0.102292	0.00327419
285800	PRR18	proline rich 18	-0.161315	0.00329931
23770	FKBP8	FK506 binding protein 8, 38kDa	-0.224113	0.00330198
47	ACLY	ATP citrate lyase	-0.148648	0.00331
65018	PINK1	PTEN induced putative kinase 1	0.158273	0.00336112
1800	DPEP1	dipeptidase 1 (renal)	-0.148129	0.00338711
10270	AKAP8	A kinase (PRKA) anchor protein 8	0.223972	0.00338916
10592	SMC2	structural maintenance of chromosomes 2	-0.0796348	0.00343664
57332	CBX8	chromobox homolog 8	-0.0769921	0.00344219
1606	DGKA	diacylglycerol kinase, alpha 80kDa	0.140631	0.00345748
6556	SLC11A1	solute carrier family 11 (proton-coupled divalent metal ion transporters), member 1	-0.146031	0.00346445
283518	KCNRG	potassium channel regulator	-0.128786	0.00347143
10312	TCIRG1	T-cell, immune regulator 1, ATPase, H+ transporting, lysosomal V0 subunit A3	-0.19791	0.00347843
6534	SLC6A7	solute carrier family 6 (neurotransmitter transporter, L-proline), member 7	-0.183861	0.00352776
2998	GYS2	glycogen synthase 2 (liver)	-0.113533	0.00355337
151230	KLHL23	kelch-like family member 23	-0.122339	0.00355954
27344	PCSK1N	proprotein convertase subtilisin/kexin type 1 inhibitor	-0.148156	0.00356173
148281	SYT6	synaptotagmin VI	-0.0336524	0.00357198
54620	FBXL19	F-box and leucine-rich repeat protein 19	-0.0689252	0.00358491
1031	CDKN2C	cyclin-dependent kinase inhibitor 2C (p18, inhibits CDK4)	-0.114447	0.00359068
23646	PLD3	phospholipase D family, member 3	-0.277193	0.00360656
25782	RAB3GAP2	RAB3 GTPase activating protein subunit 2 (non-catalytic)	-0.131467	0.00360656
11059	WWP1	WW domain containing E3 ubiquitin protein ligase 1	-0.129757	0.00362979
8260	NAA10	N(alpha)-acetyltransferase 10, NatA catalytic subunit	-0.284312	0.00365022
11070	TMEM115	transmembrane protein 115	-0.16291	0.00365901
11261	CHP1	calcineurin-like EF-hand protein 1	-0.314448	0.00367076
2697	GJA1	gap junction protein, alpha 1, 43kDa	-0.371765	0.00367812
1657	DMXL1	Dmx-like 1	-0.178806	0.00370473
173	AFM	afamin	-0.132315	0.00370918
3933	LCN1	lipocalin 1	-0.200824	0.00370918
3107	HLA-C	major histocompatibility complex, class I, C	-0.200226	0.00371215
551	AVP	arginine vasopressin	-0.0885886	0.00374722
169436	C9orf96	chromosome 9 open reading frame 96	0.149535	0.00377202
6335	SCN9A	sodium channel, voltage-gated, type IX, alpha subunit	-0.193675	0.00379469
10285	SMNDC1	survival motor neuron domain containing 1	0.169484	0.00380683
199720	GGN	gametogenetin	-0.00902225	0.00381106
7511	XPNPEP1	X-prolyl aminopeptidase (aminopeptidase P) 1, soluble	-0.157318	0.00381416
3760	KCNJ3	potassium inwardly-rectifying channel, subfamily J, member 3	-0.156408	0.00381749
9058	SLC13A2	solute carrier family 13 (sodium-dependent dicarboxylate transporter), member 2	-0.0562056	0.00382359
56269	IRGC	immunity-related GTPase family, cinema	-0.13905	0.00382817
140735	DYNLL2	dynein, light chain, LC8-type 2	-0.0386354	0.00387272
9794	MAML1	mastermind-like 1 (Drosophila)	-0.326816	0.00388509
7332	UBE2L3	ubiquitin-conjugating enzyme E2L 3	-0.180112	0.00389749
4258	MGST2	microsomal glutathione S-transferase 2	-0.234611	0.00392085
3185	HNRNPF	heterogeneous nuclear ribonucleoprotein F	0.148673	0.00393023
200734	SPRED2	sprouty-related, EVH1 domain containing 2	-0.145055	0.00393493
6997	TDGF1	teratocarcinoma-derived growth factor 1	0.135918	0.00395534
84501	SPIRE2	spire homolog 2 (Drosophila)	-0.174002	0.00396953
57142	RTN4	reticulon 4	0.154999	0.00398693
5080	PAX6	paired box 6	-0.141199	0.00400282
10437	IFI30	interferon, gamma-inducible protein 30	-0.156526	0.00401876
84971	ATG4D	autophagy related 4D, cysteine peptidase	-0.263237	0.00401876
389898	UBE2NL	ubiquitin-conjugating enzyme E2N-like	-0.20278	0.00401876
23080	AVL9	AVL9 homolog (S. cerevisiase)	-0.223243	0.00402355
279	AMY2A	amylase, alpha 2A (pancreatic)	-0.171664	0.00402515
11160	ERLIN2	ER lipid raft associated 2	-0.121272	0.00402835
7264	TSTA3	tissue specific transplantation antigen P35B	-0.0774448	0.00403796
28988	DBNL	drebrin-like	-0.0886452	0.00403956
9643	MORF4L2	mortality factor 4 like 2	-0.188694	0.00405403
80700	UBXN6	UBX domain protein 6	-0.156822	0.00405564
55250	ELP2	elongator acetyltransferase complex subunit 2	-0.186715	0.00406692
4671	NAIP	NLR family, apoptosis inhibitory protein	0.130095	0.00407015
1409	CRYAA	crystallin, alpha A	-0.0399122	0.00407985
7272	TTK	TTK protein kinase	0.151791	0.00409351
972	CD74	CD74 molecule, major histocompatibility complex, class II invariant chain	-0.0566609	0.00411398
11041	B3GNT1	UDP-GlcNAc:betaGal beta-1,3-N-acetylglucosaminyltransferase 1	-0.19173	0.00414179
54455	FBXO42	F-box protein 42	-0.0290984	0.00415165
6870	TACR3	tachykinin receptor 3	0.123071	0.0041797
23436	CELA3B	chymotrypsin-like elastase family, member 3B	-0.056983	0.00418632
23127	COLGALT2	collagen beta(1-O)galactosyltransferase 2	-0.182857	0.00422292
23066	CAND2	cullin-associated and neddylation-dissociated 2 (putative)	-0.201002	0.00422292
4825	NKX6-1	NK6 homeobox 1	-0.0143682	0.00426993
7098	TLR3	toll-like receptor 3	0.253407	0.00428683
5652	PRSS8	protease, serine, 8	-0.184562	0.00430379
150290	DUSP18	dual specificity phosphatase 18	0.162372	0.004314
3632	INPP5A	inositol polyphosphate-5-phosphatase, 40kDa	0.0864237	0.00431419
8764	TNFRSF14	tumor necrosis factor receptor superfamily, member 14	0.139879	0.00434647
201595	STT3B	STT3B, subunit of the oligosaccharyltransferase complex (catalytic)	-0.0569851	0.00434818
11280	SCN11A	sodium channel, voltage-gated, type XI, alpha subunit	-0.249864	0.00436536
23350	U2SURP	U2 snRNP-associated SURP domain containing	0.204002	0.00437053
7123	CLEC3B	C-type lectin domain family 3, member B	-0.279506	0.00438423
27010	TPK1	thiamin pyrophosphokinase 1	0.250271	0.00440685
30819	KCNIP2	Kv channel interacting protein 2	-0.0640095	0.00441033
1311	COMP	cartilage oligomeric matrix protein	-0.187758	0.00441076
2171	FABP5	fatty acid binding protein 5 (psoriasis-associated)	-0.130417	0.00441815
978	CDA	cytidine deaminase	-0.142528	0.00442076
387923	SERP2	stress-associated endoplasmic reticulum protein family member 2	-0.13711	0.0044225
10753	CAPN9	calpain 9	-0.392393	0.00442947
9355	LHX2	LIM homeobox 2	-0.118119	0.0044417
7265	TTC1	tetratricopeptide repeat domain 1	-0.058807	0.0044452
10993	SDS	serine dehydratase	-0.13045	0.0044522
2356	FPGS	folylpolyglutamate synthase	-0.196282	0.00445395
2521	FUS	fused in sarcoma	0.206907	0.00445746
6729	SRP54	signal recognition particle 54kDa	-0.0985168	0.00446448
55054	ATG16L1	autophagy related 16-like 1 (S. cerevisiae)	-0.171512	0.00450328
4124	MAN2A1	mannosidase, alpha, class 2A, member 1	-0.194194	0.00450328
3299	HSF4	heat shock transcription factor 4	-0.0553807	0.00451569
8226	HDHD1	haloacid dehalogenase-like hydrolase domain containing 1	0.0749507	0.0045228
2079	ERH	enhancer of rudimentary homolog (Drosophila)	-0.132828	0.00452457
202374	STK32A	serine/threonine kinase 32A	0.207186	0.00453704
5795	PTPRJ	protein tyrosine phosphatase, receptor type, J	0.0490199	0.00454596
29959	NRBP1	nuclear receptor binding protein 1	0.1708	0.00456743
84871	AGBL4	ATP/GTP binding protein-like 4	-0.147744	0.00457641
1421	CRYGD	crystallin, gamma D	-0.174757	0.00458
5443	POMC	proopiomelanocortin	-0.170294	0.0045872
11119	BTN3A1	butyrophilin, subfamily 3, member A1	-0.100811	0.0045944
348158	ACSM2B	acyl-CoA synthetase medium-chain family member 2B	-0.136458	0.0046179
5208	PFKFB2	6-phosphofructo-2-kinase/fructose-2,6-biphosphatase 2	0.0406484	0.00462878
5836	PYGL	phosphorylase, glycogen, liver	-0.200049	0.00463241
5496	PPM1G	protein phosphatase, Mg2+/Mn2+ dependent, 1G	0.181811	0.00467296
10802	SEC24A	SEC24 family, member A (S. cerevisiae)	-0.0971844	0.00468352
309	ANXA6	annexin A6	-0.163372	0.00468536
28957	MRPS28	mitochondrial ribosomal protein S28	-0.0713702	0.00468903
3831	KLC1	kinesin light chain 1	-0.175217	0.00469086
398	ARHGDIG	Rho GDP dissociation inhibitor (GDI) gamma	-0.210947	0.00473515
169166	SNX31	sorting nexin 31	-0.164043	0.00473885
51284	TLR7	toll-like receptor 7	-0.181253	0.00474256
83737	ITCH	itchy E3 ubiquitin protein ligase	-0.147588	0.00474442
653505	PPIAL4B	peptidylprolyl isomerase A (cyclophilin A)-like 4B	-0.123421	0.00475557
55217	TMLHE	trimethyllysine hydroxylase, epsilon	-0.235305	0.00475557
1209	CLPTM1	cleft lip and palate associated transmembrane protein 1	-0.168687	0.00477794
54858	PGPEP1	pyroglutamyl-peptidase I	-0.160702	0.0047798
1584	CYP11B1	cytochrome P450, family 11, subfamily B, polypeptide 1	0.0809054	0.0047929
84727	SPSB2	splA/ryanodine receptor domain and SOCS box containing 2	-0.203488	0.00481355
254531	LPCAT4	lysophosphatidylcholine acyltransferase 4	-0.182505	0.00484561
1643	DDB2	damage-specific DNA binding protein 2, 48kDa	0.185801	0.00486077
4240	MFGE8	milk fat globule-EGF factor 8 protein	-0.0803203	0.00487787
373156	GSTK1	glutathione S-transferase kappa 1	-0.143872	0.00488359
132158	GLYCTK	glycerate kinase	-0.202189	0.00490382
7538	ZFP36	ZFP36 ring finger protein	-0.2157	0.00491033
4076	CAPRIN1	cell cycle associated protein 1	-0.208606	0.00492375
27440	CECR5	cat eye syndrome chromosome region, candidate 5	-0.0395062	0.00493143
79148	MMP28	matrix metallopeptidase 28	-0.13404	0.00496034
134111	UBE2QL1	ubiquitin-conjugating enzyme E2Q family-like 1	-0.138996	0.00496421
10178	TENM1	teneurin transmembrane protein 1	-0.317221	0.00501667
5611	DNAJC3	DnaJ (Hsp40) homolog, subfamily C, member 3	-0.184375	0.00504603
7145	TNS1	tensin 1	-0.180218	0.00504996
80023	NRSN2	neurensin 2	-0.18012	0.00505585
1135	CHRNA2	cholinergic receptor, nicotinic, alpha 2 (neuronal)	-0.145556	0.00505979
57558	USP35	ubiquitin specific peptidase 35	-0.169272	0.00505979
6844	VAMP2	vesicle-associated membrane protein 2 (synaptobrevin 2)	-0.142757	0.00506175
27348	TOR1B	torsin family 1, member B (torsin B)	-0.168266	0.00509333
57099	AVEN	apoptosis, caspase activation inhibitor	0.173966	0.00510324
55183	RIF1	RAP1 interacting factor homolog (yeast)	0.0803393	0.00512907
2027	ENO3	enolase 3 (beta, muscle)	-0.106818	0.00513106
6337	SCNN1A	sodium channel, non-voltage-gated 1 alpha subunit	-0.161057	0.00513904
84909	C9orf3	chromosome 9 open reading frame 3	-0.0506977	0.00514503
22985	ACIN1	apoptotic chromatin condensation inducer 1	0.37003	0.00517507
121278	TPH2	tryptophan hydroxylase 2	-0.184874	0.0052093
2617	GARS	glycyl-tRNA synthetase	-0.269698	0.00521537
5692	PSMB4	proteasome (prosome, macropain) subunit, beta type, 4	-0.451314	0.00522751
151648	SGOL1	shugoshin-like 1 (S. pombe)	-0.414971	0.00526002
4762	NEUROG1	neurogenin 1	-0.279547	0.00526206
327	APEH	acylaminoacyl-peptide hydrolase	-0.0595955	0.0052641
6400	SEL1L	sel-1 suppressor of lin-12-like (C. elegans)	0.208382	0.00526818
388389	CCDC103	coiled-coil domain containing 103	0.1184	0.0052743
56163	RNF17	ring finger protein 17	-0.157702	0.00529272
730	C7	complement component 7	0.103853	0.00529477
9589	WTAP	Wilms tumor 1 associated protein	-0.219003	0.00530297
26234	FBXL5	F-box and leucine-rich repeat protein 5	-0.0511746	0.00531941
29951	PDZRN4	PDZ domain containing ring finger 4	-0.143746	0.00532353
51201	ZDHHC2	zinc finger, DHHC-type containing 2	-0.0725045	0.00532353
51320	MEX3C	mex-3 homolog C (C. elegans)	-0.135516	0.00534004
23081	KDM4C	lysine (K)-specific demethylase 4C	-0.163857	0.00537318
388323	GLTPD2	glycolipid transfer protein domain containing 2	-0.0738261	0.00537526
84612	PARD6B	par-6 partitioning defective 6 homolog beta (C. elegans)	-0.164902	0.00538774
1767	DNAH5	dynein, axonemal, heavy chain 5	-0.114292	0.00540442
64222	TOR3A	torsin family 3, member A	-0.0653226	0.00541278
3150	HMGN1	high mobility group nucleosome binding domain 1	-0.137798	0.00543162
93492	TPTE2	transmembrane phosphoinositide 3-phosphatase and tensin homolog 2	0.175872	0.00543897
1417	CRYBB3	crystallin, beta B3	-0.00884884	0.00545896
5786	PTPRA	protein tyrosine phosphatase, receptor type, A	0.18626	0.00546106
3707	ITPKB	inositol-trisphosphate 3-kinase B	0.123851	0.00548218
112770	C1orf85	chromosome 1 open reading frame 85	-0.149057	0.00550974
182	JAG1	jagged 1	-0.0606476	0.00551824
22875	ENPP4	ectonucleotide pyrophosphatase/phosphodiesterase 4 (putative)	-0.10977	0.00552037
155066	ATP6V0E2	ATPase, H+ transporting V0 subunit e2	-0.0543058	0.00555452
51032	CELA2B	chymotrypsin-like elastase family, member 2B	-0.188843	0.00556523
387680	FAM21A	family with sequence similarity 21, member A	0.0441576	0.00556952
134266	GRPEL2	GrpE-like 2, mitochondrial (E. coli)	-0.146112	0.00556952
151871	DPPA2	developmental pluripotency associated 2	-0.14794	0.00557596
9361	LONP1	lon peptidase 1, mitochondrial	-0.229574	0.00560179
7555	CNBP	CCHC-type zinc finger, nucleic acid binding protein	-0.0582016	0.00560826
84133	ZNRF3	zinc and ring finger 3	-0.0276673	0.00562123
115825	WDFY2	WD repeat and FYVE domain containing 2	-0.140511	0.00562773
23508	TTC9	tetratricopeptide repeat domain 9	-0.137331	0.00567119
29106	SCG3	secretogranin III	-0.0332545	0.00567338
3004	GZMM	granzyme M (lymphocyte met-ase 1)	-0.203987	0.00567338
8493	PPM1D	protein phosphatase, Mg2+/Mn2+ dependent, 1D	0.067442	0.00567556
9978	RBX1	ring-box 1, E3 ubiquitin protein ligase	-0.567327	0.00569523
4714	NDUFB8	NADH dehydrogenase (ubiquinone) 1 beta subcomplex, 8, 19kDa	-0.188324	0.00574358
5576	PRKAR2A	protein kinase, cAMP-dependent, regulatory, type II, alpha	0.0897421	0.00577454
26258	BLOC1S6	biogenesis of lysosomal organelles complex-1, subunit 6, pallidin	-0.0402383	0.00577897
6185	RPN2	ribophorin II	-0.234258	0.00580342
4017	LOXL2	lysyl oxidase-like 2	0.152288	0.00581233
156	ADRBK1	adrenergic, beta, receptor kinase 1	0.143501	0.00581902
200312	RNF215	ring finger protein 215	-0.241732	0.00582126
386618	KCTD4	potassium channel tetramerization domain containing 4	-0.153485	0.00584362
3780	KCNN1	potassium intermediate/small conductance calcium-activated channel, subfamily N, member 1	-0.204184	0.00589169
2558	GABRA5	gamma-aminobutyric acid (GABA) A receptor, alpha 5	-0.162735	0.0059316
29115	SAP30BP	SAP30 binding protein	0.15749	0.00596347
728373	USP17L25	ubiquitin specific peptidase 17-like family member 25	-0.102214	0.00598715
2263	FGFR2	fibroblast growth factor receptor 2	0.146319	0.00600467
51567	TDP2	tyrosyl-DNA phosphodiesterase 2	0.140693	0.0060925
197021	LCTL	lactase-like	-0.108673	0.00609483
9510	ADAMTS1	ADAM metallopeptidase with thrombospondin type 1 motif, 1	-0.168503	0.00609716
9184	BUB3	BUB3 mitotic checkpoint protein	-0.387275	0.00610881
4987	OPRL1	opiate receptor-like 1	-0.132957	0.00611114
5165	PDK3	pyruvate dehydrogenase kinase, isozyme 3	0.254646	0.00612048
84282	RNF135	ring finger protein 135	-0.142793	0.00615561
9358	ITGBL1	integrin, beta-like 1 (with EGF-like repeat domains)	-0.123587	0.0061603
286256	LCN12	lipocalin 12	-0.0252652	0.00616501
5747	PTK2	protein tyrosine kinase 2	0.13686	0.00620983
53347	UBASH3A	ubiquitin associated and SH3 domain containing A	-0.176659	0.00626209
239	ALOX12	arachidonate 12-lipoxygenase	0.131512	0.00630035
9928	KIF14	kinesin family member 14	-0.0293479	0.00632196
26260	FBXO25	F-box protein 25	-0.163393	0.00633882
29789	OLA1	Obg-like ATPase 1	-0.155465	0.00633946
60401	EDA2R	ectodysplasin A2 receptor	0.117952	0.00634847
558	AXL	AXL receptor tyrosine kinase	0.199311	0.00637993
3460	IFNGR2	interferon gamma receptor 2 (interferon gamma transducer 1)	-0.133112	0.00639206
54800	KLHL24	kelch-like family member 24	-0.1588	0.00639692
440275	EIF2AK4	eukaryotic translation initiation factor 2 alpha kinase 4	0.235469	0.00641639
348303	SELV	selenoprotein V	-0.167822	0.00642615
1131	CHRM3	cholinergic receptor, muscarinic 3	-0.0768382	0.00642737
5470	PPEF2	protein phosphatase, EF-hand calcium binding domain 2	0.204163	0.00642859
80724	ACAD10	acyl-CoA dehydrogenase family, member 10	-0.168445	0.0064457
5594	MAPK1	mitogen-activated protein kinase 1	0.209975	0.00644859
6011	GRK1	G protein-coupled receptor kinase 1	0.158399	0.00647362
7416	VDAC1	voltage-dependent anion channel 1	-0.0819199	0.00647513
8347	HIST1H2BC	histone cluster 1, H2bc	-0.170217	0.00650222
6558	SLC12A2	solute carrier family 12 (sodium/potassium/chloride transporters), member 2	-0.177489	0.00650469
114780	PKD1L2	polycystic kidney disease 1-like 2	-0.219381	0.00651456
3801	KIFC3	kinesin family member C3	-0.153678	0.00651456
116444	GRIN3B	glutamate receptor, ionotropic, N-methyl-D-aspartate 3B	-0.0681138	0.00661408
4820	NKTR	natural killer-tumor recognition sequence	-0.043805	0.00664672
348378	FAM159A	family with sequence similarity 159, member A	-0.131179	0.00664923
4038	LRP4	low density lipoprotein receptor-related protein 4	-0.165936	0.00666687
11258	DCTN3	dynactin 3 (p22)	-0.031524	0.00667192
6191	RPS4X	ribosomal protein S4, X-linked	0.606979	0.00669467
7494	XBP1	X-box binding protein 1	-0.13261	0.00672258
387522	TMEM189-UBE2V1	TMEM189-UBE2V1 readthrough	-0.181775	0.00672258
55254	TMEM39A	transmembrane protein 39A	-0.044467	0.00673276
81502	HM13	histocompatibility (minor) 13	-0.127825	0.00673922
91703	ACY3	aspartoacylase (aminocyclase) 3	-0.137832	0.00674549
55223	TRIM62	tripartite motif containing 62	-0.100186	0.00677103
79922	MRM1	mitochondrial rRNA methyltransferase 1 homolog (S. cerevisiae)	-0.159398	0.00677359
8812	CCNK	cyclin K	0.298931	0.0068198
4534	MTM1	myotubularin 1	0.169191	0.00685593
140432	RNF113B	ring finger protein 113B	-0.0408367	0.00686629
386676	KRTAP10-9	keratin associated protein 10-9	-0.216177	0.00688185
129080	EMID1	EMI domain containing 1	-0.180249	0.00691827
1896	EDA	ectodysplasin A	-0.2405	0.00693917
339906	PRSS42	protease, serine, 42	-0.112472	0.00697062
79005	SCNM1	sodium channel modifier 1	-0.0768535	0.00699165
3984	LIMK1	LIM domain kinase 1	0.149719	0.00699429
9641	IKBKE	inhibitor of kappa light polypeptide gene enhancer in B-cells, kinase epsilon	0.150535	0.00700747
54532	USP53	ubiquitin specific peptidase 53	-0.12758	0.00701274
5192	PEX10	peroxisomal biogenesis factor 10	-0.14106	0.00701274
51099	ABHD5	abhydrolase domain containing 5	-0.174532	0.00701539
29941	PKN3	protein kinase N3	0.237154	0.00704184
51633	OTUD6B	OTU domain containing 6B	-0.18889	0.00704449
10612	TRIM3	tripartite motif containing 3	-0.0412919	0.00713246
2253	FGF8	fibroblast growth factor 8 (androgen-induced)	-0.172924	0.007162
682	BSG	basigin (Ok blood group)	0.0592252	0.00717008
79660	PPP1R3B	protein phosphatase 1, regulatory subunit 3B	0.0587721	0.00718895
4669	NAGLU	N-acetylglucosaminidase, alpha	-0.0783505	0.0072377
9340	GLP2R	glucagon-like peptide 2 receptor	-0.145752	0.00724313
8288	EPX	eosinophil peroxidase	-0.117991	0.00725541
267004	PGBD3	piggyBac transposable element derived 3	-0.100382	0.00726218
54431	DNAJC10	DnaJ (Hsp40) homolog, subfamily C, member 10	-0.181347	0.0072649
8893	EIF2B5	eukaryotic translation initiation factor 2B, subunit 5 epsilon, 82kDa	0.0577667	0.00728127
126393	HSPB6	heat shock protein, alpha-crystallin-related, B6	-0.176623	0.007284
85865	GTPBP10	GTP-binding protein 10 (putative)	-0.156795	0.0072922
26191	PTPN22	protein tyrosine phosphatase, non-receptor type 22 (lymphoid)	0.127385	0.00730278
2104	ESRRG	estrogen-related receptor gamma	-0.137416	0.00731685
148327	CREB3L4	cAMP responsive element binding protein 3-like 4	-0.171834	0.00733057
7443	VRK1	vaccinia related kinase 1	0.154515	0.00733057
60681	FKBP10	FK506 binding protein 10, 65 kDa	-0.127535	0.00734707
64718	UNKL	unkempt homolog (Drosophila)-like	-0.128117	0.00734707
7136	TNNI2	troponin I type 2 (skeletal, fast)	-0.0887064	0.00736637
113675	SDSL	serine dehydratase-like	-0.134957	0.00736913
9896	FIG4	FIG4 homolog, SAC1 lipid phosphatase domain containing (S. cerevisiae)	-0.14127	0.00737189
57685	CACHD1	cache domain containing 1	-0.161195	0.00741619
9546	APBA3	amyloid beta (A4) precursor protein-binding, family A, member 3	-0.1935	0.00743008
9622	KLK4	kallikrein-related peptidase 4	-0.412411	0.00744399
159195	USP54	ubiquitin specific peptidase 54	-0.161801	0.00744399
516	ATP5G1	ATP synthase, H+ transporting, mitochondrial Fo complex, subunit C1 (subunit 9)	-0.125758	0.00746351
29099	COMMD9	COMM domain containing 9	-0.110315	0.00747749
6049	RNF6	ring finger protein (C3H2C3 type) 6	-0.0957438	0.00747749
6327	SCN2B	sodium channel, voltage-gated, type II, beta subunit	-0.197748	0.00751673
23768	FLRT2	fibronectin leucine rich transmembrane protein 2	-0.159169	0.00752235
10072	DPP3	dipeptidyl-peptidase 3	-0.0138455	0.00753079
6745	SSR1	signal sequence receptor, alpha	-0.050969	0.00755334
5232	PGK2	phosphoglycerate kinase 2	0.234853	0.00756746
7542	ZFPL1	zinc finger protein-like 1	-0.152364	0.00757029
4176	MCM7	minichromosome maintenance complex component 7	0.29337	0.00762988
1536	CYBB	cytochrome b-245, beta polypeptide	-0.142456	0.00763558
7170	TPM3	tropomyosin 3	-0.246568	0.00766984
125981	ACER1	alkaline ceramidase 1	-0.12879	0.00770137
51304	ZDHHC3	zinc finger, DHHC-type containing 3	-0.174243	0.00770425
63874	ABHD4	abhydrolase domain containing 4	-0.17658	0.00771862
5122	PCSK1	proprotein convertase subtilisin/kexin type 1	-0.10022	0.0077359
7189	TRAF6	TNF receptor-associated factor 6, E3 ubiquitin protein ligase	-0.168898	0.00775033
2182	ACSL4	acyl-CoA synthetase long-chain family member 4	-0.155098	0.00777346
55182	RNF220	ring finger protein 220	-0.0432158	0.00777926
4868	NPHS1	nephrosis 1, congenital, Finnish type (nephrin)	-0.113943	0.00778796
8898	MTMR2	myotubularin related protein 2	0.143649	0.00778796
84317	CCDC115	coiled-coil domain containing 115	-0.0722199	0.00781119
654	BMP6	bone morphogenetic protein 6	-0.0293034	0.00781992
2900	GRIK4	glutamate receptor, ionotropic, kainate 4	0.0283211	0.00784616
1994	ELAVL1	ELAV (embryonic lethal, abnormal vision, Drosophila)-like 1 (Hu antigen R)	-0.242978	0.007852
2248	FGF3	fibroblast growth factor 3	-0.017709	0.00786077
7444	VRK2	vaccinia related kinase 2	0.117419	0.00790227
375387	LRRC33	leucine rich repeat containing 33	-0.143606	0.00791064
2878	GPX3	glutathione peroxidase 3 (plasma)	-0.186691	0.00793125
79368	FCRL2	Fc receptor-like 2	0.153079	0.00794896
733	C8G	complement component 8, gamma polypeptide	-0.0907214	0.00796078
55157	DARS2	aspartyl-tRNA synthetase 2, mitochondrial	-0.121921	0.00797559
6789	STK4	serine/threonine kinase 4	0.152001	0.00797559
282679	AQP11	aquaporin 11	-0.148163	0.00797559
11044	PAPD7	PAP associated domain containing 7	0.143451	0.00798745
4224	MEP1A	meprin A, alpha (PABA peptide hydrolase)	-0.0479633	0.00798745
7547	ZIC3	Zic family member 3	-0.134269	0.00801419
23443	SLC35A3	solute carrier family 35 (UDP-N-acetylglucosamine (UDP-GlcNAc) transporter), member A3	-0.17721	0.00803504
26249	KLHL3	kelch-like family member 3	-0.164378	0.00804101
57602	USP36	ubiquitin specific peptidase 36	-0.12461	0.00804101
152559	PAQR3	progestin and adipoQ receptor family member III	-0.145887	0.00805595
4504	MT3	metallothionein 3	-0.185166	0.00806193
115701	ALPK2	alpha-kinase 2	0.0531466	0.0080814
7448	VTN	vitronectin	-0.186464	0.00810091
57716	PRX	periaxin	-0.0229639	0.0081915
254240	BPIFC	BPI fold containing family C	-0.146171	0.00819757
26580	BSCL2	Berardinelli-Seip congenital lipodystrophy 2 (seipin)	-0.179105	0.00825092
116255	MOGAT1	monoacylglycerol O-acyltransferase 1	-0.058467	0.00826768
9422	ZNF264	zinc finger protein 264	0.0559445	0.00830755
54567	DLL4	delta-like 4 (Drosophila)	-0.066433	0.00834493
3350	HTR1A	5-hydroxytryptamine (serotonin) receptor 1A, G protein-coupled	-0.147055	0.00836303
4759	NEU2	sialidase 2 (cytosolic sialidase)	-0.17083	0.0083816
10961	ERP29	endoplasmic reticulum protein 29	-0.071488	0.0083909
4976	OPA1	optic atrophy 1 (autosomal dominant)	-0.120826	0.00840952
6865	TACR2	tachykinin receptor 2	-0.0486768	0.00842196
6590	SLPI	secretory leukocyte peptidase inhibitor	-0.197001	0.00844688
4482	MSRA	methionine sulfoxide reductase A	-0.0734025	0.00844688
171019	ADAMTS19	ADAM metallopeptidase with thrombospondin type 1 motif, 19	-0.135606	0.00847187
3376	IARS	isoleucyl-tRNA synthetase	0.2989	0.00849692
2149	F2R	coagulation factor II (thrombin) receptor	-0.162619	0.00850006
7126	TNFAIP1	tumor necrosis factor, alpha-induced protein 1 (endothelial)	-0.0579894	0.00850947
3298	HSF2	heat shock transcription factor 2	-0.150122	0.00854722
9739	SETD1A	SET domain containing 1A	0.249768	0.00857564
254042	METAP1D	methionyl aminopeptidase type 1D (mitochondrial)	-0.134221	0.00863749
6532	SLC6A4	solute carrier family 6 (neurotransmitter transporter, serotonin), member 4	-0.131948	0.00866139
22888	UBOX5	U-box domain containing 5	-0.0338097	0.00866777
22941	SHANK2	SH3 and multiple ankyrin repeat domains 2	-0.176183	0.00867735
23287	AGTPBP1	ATP/GTP binding protein 1	-0.121843	0.00869014
4438	MSH4	mutS homolog 4 (E. coli)	-0.144353	0.00869654
155185	AMZ1	archaelysin family metallopeptidase 1	-0.0974675	0.00870615
9421	HAND1	heart and neural crest derivatives expressed 1	-0.126608	0.0087479
3052	HCCS	holocytochrome c synthase	-0.161644	0.00877046
3593	IL12B	interleukin 12B (natural killer cell stimulatory factor 2, cytotoxic lymphocyte maturation factor 2, p40)	-0.214382	0.00878014
27115	PDE7B	phosphodiesterase 7B	-0.154729	0.00878983
124056	NOXO1	NADPH oxidase organizer 1	-0.0498722	0.00879953
1397	CRIP2	cysteine-rich protein 2	-0.105878	0.008806
10212	DDX39A	DEAD (Asp-Glu-Ala-Asp) box polypeptide 39A	-0.160827	0.00886445
587	BCAT2	branched chain amino-acid transaminase 2, mitochondrial	-0.165564	0.0089298
353143	LCE3B	late cornified envelope 3B	0.0419601	0.00895278
3274	HRH2	histamine receptor H2	-0.200185	0.00896593
7841	MOGS	mannosyl-oligosaccharide glucosidase	-0.150095	0.00904023
23190	UBXN4	UBX domain protein 4	-0.0611336	0.00904852
53339	BTBD1	BTB (POZ) domain containing 1	-0.0489416	0.00912176
29993	PACSIN1	protein kinase C and casein kinase substrate in neurons 1	0.268181	0.0091636
57140	RNPEPL1	arginyl aminopeptidase (aminopeptidase B)-like 1	-0.0695869	0.00919889
80122	MAP3K19	mitogen-activated protein kinase kinase kinase 19	0.110597	0.00926305
1069	CETN2	centrin, EF-hand protein, 2	-0.317782	0.00926643
285590	SH3PXD2B	SH3 and PX domains 2B	-0.174377	0.00926982
55125	CEP192	centrosomal protein 192kDa	0.0672739	0.0093857
23569	PADI4	peptidyl arginine deiminase, type IV	-0.170169	0.0093857
81786	TRIM7	tripartite motif containing 7	-0.0425487	0.00942347
4780	NFE2L2	nuclear factor (erythroid-derived 2)-like 2	-0.179358	0.00943035
3170	FOXA2	forkhead box A2	-0.138698	0.00943379
5777	PTPN6	protein tyrosine phosphatase, non-receptor type 6	0.161047	0.00944404
26031	OSBPL3	oxysterol binding protein-like 3	-0.0562595	0.00944413
5590	PRKCZ	protein kinase C, zeta	0.129961	0.00947173
79047	KCTD15	potassium channel tetramerization domain containing 15	-0.134032	0.00949249
8945	BTRC	beta-transducin repeat containing E3 ubiquitin protein ligase	-0.15537	0.00949249
1033	CDKN3	cyclin-dependent kinase inhibitor 3	0.188897	0.00952369
5716	PSMD10	proteasome (prosome, macropain) 26S subunit, non-ATPase, 10	0.0455083	0.00953411
158747	MOSPD2	motile sperm domain containing 2	-0.163017	0.0095515
23498	HAAO	3-hydroxyanthranilate 3,4-dioxygenase	-0.167673	0.00956892
4281	MID1	midline 1 (Opitz/BBB syndrome)	-0.0726329	0.00959336
25842	ASF1A	anti-silencing function 1A histone chaperone	-0.401248	0.00961435
9407	TMPRSS11D	transmembrane protease, serine 11D	-0.155555	0.00962135
220323	OAF	OAF homolog (Drosophila)	-0.164393	0.00962836
1735	DIO3	deiodinase, iodothyronine, type III	-0.16611	0.00965293
4214	MAP3K1	mitogen-activated protein kinase kinase kinase 1, E3 ubiquitin protein ligase	-0.0645812	0.00967756
3783	KCNN4	potassium intermediate/small conductance calcium-activated channel, subfamily N, member 4	-0.150314	0.00969871
4673	NAP1L1	nucleosome assembly protein 1-like 1	0.0807435	0.0097093
3098	HK1	hexokinase 1	0.14064	0.00972344
80243	PREX2	phosphatidylinositol-3,4,5-trisphosphate-dependent Rac exchange factor 2	0.282267	0.00975532
1436	CSF1R	colony stimulating factor 1 receptor	0.159719	0.00979797
29785	CYP2S1	cytochrome P450, family 2, subfamily S, polypeptide 1	-0.211047	0.00980509
11140	CDC37	cell division cycle 37	0.488155	0.00981222
11235	PDCD10	programmed cell death 10	0.102939	0.0098551
3445	IFNA8	interferon, alpha 8	-0.186869	0.00987832
8379	MAD1L1	MAD1 mitotic arrest deficient-like 1 (yeast)	-0.0687723	0.00991252
8330	HIST1H2AK	histone cluster 1, H2ak	-0.156687	0.00991504
2997	GYS1	glycogen synthase 1 (muscle)	-0.117299	0.00991972
7517	XRCC3	X-ray repair complementing defective repair in Chinese hamster cells 3	-0.273289	0.00993413
6476	SI	sucrase-isomaltase (alpha-glucosidase)	-0.157278	0.00993773
80271	ITPKC	inositol-trisphosphate 3-kinase C	0.0723982	0.00995939
90410	IFT20	intraflagellar transport 20 homolog (Chlamydomonas)	-0.166278	0.00996301
113026	PLCD3	phospholipase C, delta 3	-0.138318	0.00997385
164022	PPIAL4A	peptidylprolyl isomerase A (cyclophilin A)-like 4A	-0.128834	0.0100028
10558	SPTLC1	serine palmitoyltransferase, long chain base subunit 1	-0.158051	0.0100355
55293	UEVLD	UEV and lactate/malate dehyrogenase domains	-0.148774	0.0100392
10786	SLC17A3	solute carrier family 17 (sodium phosphate), member 3	-0.133108	0.0100464
80777	CYB5B	cytochrome b5 type B (outer mitochondrial membrane)	-0.149523	0.0100555
2864	FFAR1	free fatty acid receptor 1	-0.0921815	0.0100793
617	BCS1L	BC1 (ubiquinol-cytochrome c reductase) synthesis-like	-0.0449542	0.0100902
10874	NMU	neuromedin U	-0.13573	0.0101085
2023	ENO1	enolase 1, (alpha)	-0.370928	0.0101342
9706	ULK2	unc-51-like kinase 2 (C. elegans)	0.0304963	0.0101894
10640	EXOC5	exocyst complex component 5	-0.0311409	0.0102004
1355	COX15	cytochrome c oxidase assembly homolog 15 (yeast)	-0.108264	0.0102041
1956	EGFR	epidermal growth factor receptor	0.134524	0.0102263
54542	RC3H2	ring finger and CCCH-type domains 2	-0.133472	0.0102337
5783	PTPN13	protein tyrosine phosphatase, non-receptor type 13 (APO-1/CD95 (Fas)-associated phosphatase)	0.016364	0.0102355
9918	NCAPD2	non-SMC condensin I complex, subunit D2	-0.218601	0.0102633
3993	LLGL2	lethal giant larvae homolog 2 (Drosophila)	-0.293944	0.0102671
1733	DIO1	deiodinase, iodothyronine, type I	-0.171847	0.0103042
196374	KRT78	keratin 78	-0.110158	0.0103528
5871	MAP4K2	mitogen-activated protein kinase kinase kinase kinase 2	0.158973	0.0103602
134429	STARD4	StAR-related lipid transfer (START) domain containing 4	-0.236904	0.0104015
2295	FOXF2	forkhead box F2	-0.169906	0.0104015
5892	RAD51D	RAD51 homolog D (S. cerevisiae)	-0.268021	0.0104052
11112	HIBADH	3-hydroxyisobutyrate dehydrogenase	-0.138739	0.0104316
8372	HYAL3	hyaluronoglucosaminidase 3	-0.189149	0.0104353
1173	AP2M1	adaptor-related protein complex 2, mu 1 subunit	0.144343	0.0104391
23194	FBXL7	F-box and leucine-rich repeat protein 7	-0.169567	0.0104391
205428	C3orf58	chromosome 3 open reading frame 58	-0.045068	0.0104504
5571	PRKAG1	protein kinase, AMP-activated, gamma 1 non-catalytic subunit	0.307274	0.0104768
118788	PIK3AP1	phosphoinositide-3-kinase adaptor protein 1	0.142001	0.0104882
339745	SPOPL	speckle-type POZ protein-like	-0.134434	0.0104995
27309	ZNF330	zinc finger protein 330	-0.170022	0.0105071
27165	GLS2	glutaminase 2 (liver, mitochondrial)	-0.134491	0.0105109
8678	BECN1	beclin 1, autophagy related	-0.130602	0.0105223
5476	CTSA	cathepsin A	-0.132444	0.0105527
25925	ZNF521	zinc finger protein 521	-0.11266	0.0105794
1027	CDKN1B	cyclin-dependent kinase inhibitor 1B (p27, Kip1)	-0.16891	0.0106042
63973	NEUROG2	neurogenin 2	-0.186403	0.0106329
57007	CXCR7	chemokine (C-X-C motif) receptor 7	-0.0916285	0.0106405
23644	EDC4	enhancer of mRNA decapping 4	-0.0185233	0.0106559
2592	GALT	galactose-1-phosphate uridylyltransferase	-0.207605	0.0107793
146330	FBXL16	F-box and leucine-rich repeat protein 16	-0.121858	0.0107793
50613	UBQLN3	ubiquilin 3	-0.171191	0.0107909
10211	FLOT1	flotillin 1	-0.0962581	0.0108259
254863	TMEM256	transmembrane protein 256	-0.0889858	0.0108454
55975	KLHL7	kelch-like family member 7	-0.102905	0.0108493
6598	SMARCB1	SWI/SNF related, matrix associated, actin dependent regulator of chromatin, subfamily b, member 1	0.0475514	0.0109118
2172	FABP6	fatty acid binding protein 6, ileal	-0.13475	0.0109786
5475	PPEF1	protein phosphatase, EF-hand calcium binding domain 1	0.0446187	0.011026
8317	CDC7	cell division cycle 7	0.0548187	0.0110418
6616	SNAP25	synaptosomal-associated protein, 25kDa	-0.136545	0.0110954
8030	CCDC6	coiled-coil domain containing 6	0.0944827	0.0111054
57486	NLN	neurolysin (metallopeptidase M3 family)	-0.168589	0.0111054
146057	TTBK2	tau tubulin kinase 2	0.163449	0.0111253
54629	FAM63B	family with sequence similarity 63, member B	-0.170752	0.0111293
766	CA7	carbonic anhydrase VII	-0.151181	0.0111333
6908	TBP	TATA box binding protein	0.169405	0.0111732
341359	SYT10	synaptotagmin X	-0.179868	0.0111932
7389	UROD	uroporphyrinogen decarboxylase	-0.0451759	0.0112233
6646	SOAT1	sterol O-acyltransferase 1	-0.0652918	0.0112981
4708	NDUFB2	NADH dehydrogenase (ubiquinone) 1 beta subcomplex, 2, 8kDa	-0.462913	0.011306
23464	GCAT	glycine C-acetyltransferase	-0.0721272	0.0113222
4256	MGP	matrix Gla protein	-0.212217	0.0113425
10845	CLPX	ClpX caseinolytic peptidase X homolog (E. coli)	-0.134387	0.0113831
2932	GSK3B	glycogen synthase kinase 3 beta	0.158276	0.0114034
51283	BFAR	bifunctional apoptosis regulator	-0.0792854	0.0114279
171568	POLR3H	polymerase (RNA) III (DNA directed) polypeptide H (22.9kD)	-0.325957	0.0114402
3313	HSPA9	heat shock 70kDa protein 9 (mortalin)	-0.190755	0.0114443
22980	TCF25	transcription factor 25 (basic helix-loop-helix)	-0.142541	0.0114484
5896	RAG1	recombination activating gene 1	-0.048188	0.0115263
85481	PSKH2	protein serine kinase H2	0.118553	0.0116088
345062	PRSS48	protease, serine, 48	-0.00826273	0.011613
10402	ST3GAL6	ST3 beta-galactoside alpha-2,3-sialyltransferase 6	-0.128609	0.0116379
9203	ZMYM3	zinc finger, MYM-type 3	0.0657656	0.0116462
5592	PRKG1	protein kinase, cGMP-dependent, type I	0.184354	0.0116669
83752	LONP2	lon peptidase 2, peroxisomal	-0.108123	0.0116794
23463	ICMT	isoprenylcysteine carboxyl methyltransferase	-0.048088	0.0117044
2321	FLT1	fms-related tyrosine kinase 1	0.181043	0.0117546
26259	FBXW8	F-box and WD repeat domain containing 8	-0.12981	0.011763
55968	NSFL1C	NSFL1 (p97) cofactor (p47)	-0.0702866	0.0117644
55771	PRR11	proline rich 11	-0.191585	0.0117671
6657	SOX2	SRY (sex determining region Y)-box 2	0.0487601	0.0117671
335	APOA1	apolipoprotein A-I	0.00402987	0.0118091
10287	RGS19	regulator of G-protein signaling 19	-0.21749	0.0118115
23435	TARDBP	TAR DNA binding protein	0.0470506	0.0118217
26517	TIMM13	translocase of inner mitochondrial membrane 13 homolog (yeast)	-0.0109341	0.0118217
115677	NOSTRIN	nitric oxide synthase trafficker	-0.115548	0.0118892
117166	WFIKKN1	WAP, follistatin/kazal, immunoglobulin, kunitz and netrin domain containing 1	-0.258068	0.0119486
7975	MAFK	v-maf musculoaponeurotic fibrosarcoma oncogene homolog K (avian)	-0.294577	0.0119613
23327	NEDD4L	neural precursor cell expressed, developmentally down-regulated 4-like, E3 ubiquitin protein ligase	-0.191876	0.0120082
123103	KLHL33	kelch-like family member 33	-0.211142	0.0120124
57478	USP31	ubiquitin specific peptidase 31	-0.115559	0.0120253
192111	PGAM5	phosphoglycerate mutase family member 5	-0.00968563	0.0120424
118856	MMP21	matrix metallopeptidase 21	-0.0344761	0.0120638
51400	PPME1	protein phosphatase methylesterase 1	0.120703	0.0120852
90	ACVR1	activin A receptor, type I	-0.00279635	0.0120978
114818	KLHL29	kelch-like family member 29	-0.0568214	0.0121368
268	AMH	anti-Mullerian hormone	0.107146	0.0121411
3265	HRAS	v-Ha-ras Harvey rat sarcoma viral oncogene homolog	-0.202242	0.0122536
23657	SLC7A11	solute carrier family 7 (anionic amino acid transporter light chain, xc- system), member 11	0.0991583	0.0122971
5269	SERPINB6	serpin peptidase inhibitor, clade B (ovalbumin), member 6	-0.162073	0.0123145
8382	NME5	NME/NM23 family member 5	0.145097	0.0123188
80216	ALPK1	alpha-kinase 1	0.0607546	0.0123189
4651	MYO10	myosin X	-0.0818227	0.0123451
2953	GSTT2	glutathione S-transferase theta 2	-0.225272	0.0124152
81562	LMAN2L	lectin, mannose-binding 2-like	-0.141448	0.0124846
83694	RPS6KL1	ribosomal protein S6 kinase-like 1	0.190066	0.0124902
11331	PHB2	prohibitin 2	0.070537	0.0124946
8996	NOL3	nucleolar protein 3 (apoptosis repressor with CARD domain)	0.0685609	0.0125167
285755	PPIL6	peptidylprolyl isomerase (cyclophilin)-like 6	-0.155773	0.0125477
51741	WWOX	WW domain containing oxidoreductase	-0.141064	0.0125566
3270	HRC	histidine rich calcium binding protein	-0.0338658	0.0125566
8480	RAE1	RAE1 RNA export 1 homolog (S. pombe)	0.200183	0.0125877
23111	SPG20	spastic paraplegia 20 (Troyer syndrome)	-0.131746	0.0125944
89832	CHRFAM7A	CHRNA7 (cholinergic receptor, nicotinic, alpha 7, exons 5-10) and FAM7A (family with sequence similarity 7A, exons A-E) fusion	-0.106836	0.012601
85235	HIST1H2AH	histone cluster 1, H2ah	-0.137414	0.0126233
26003	GORASP2	golgi reassembly stacking protein 2, 55kDa	-0.177135	0.0126769
10059	DNM1L	dynamin 1-like	-0.129554	0.0127263
552	AVPR1A	arginine vasopressin receptor 1A	-0.121845	0.0127398
8879	SGPL1	sphingosine-1-phosphate lyase 1	-0.147462	0.0127533
713	C1QB	complement component 1, q subcomponent, B chain	-0.131416	0.0128119
55764	IFT122	intraflagellar transport 122 homolog (Chlamydomonas)	-0.149739	0.0128209
27036	SIGLEC7	sialic acid binding Ig-like lectin 7	-0.0560104	0.0128345
5169	ENPP3	ectonucleotide pyrophosphatase/phosphodiesterase 3	0.181994	0.0128661
5053	PAH	phenylalanine hydroxylase	-0.108218	0.0128662
6256	RXRA	retinoid X receptor, alpha	-0.0112393	0.0128844
1730	DIAPH2	diaphanous-related formin 2	0.0406029	0.0129207
765	CA6	carbonic anhydrase VI	-0.15013	0.0129253
5817	PVR	poliovirus receptor	-0.126143	0.0129344
140885	SIRPA	signal-regulatory protein alpha	0.17194	0.012952
266629	SEC14L3	SEC14-like 3 (S. cerevisiae)	-0.216689	0.0129709
10273	STUB1	STIP1 homology and U-box containing protein 1, E3 ubiquitin protein ligase	-0.156717	0.0129755
80853	JHDM1D	jumonji C domain containing histone demethylase 1 homolog D (S. cerevisiae)	-0.224161	0.0129755
129642	MBOAT2	membrane bound O-acyltransferase domain containing 2	-0.175142	0.0130304
2815	GP9	glycoprotein IX (platelet)	-0.224346	0.0130304
10457	GPNMB	glycoprotein (transmembrane) nmb	-0.0385619	0.013035
90007	MIDN	midnolin	-0.0938777	0.0130396
139341	FUNDC1	FUN14 domain containing 1	-0.177307	0.0130396
5698	PSMB9	proteasome (prosome, macropain) subunit, beta type, 9	-0.102029	0.0130488
5510	PPP1R7	protein phosphatase 1, regulatory subunit 7	0.157691	0.0130649
3249	HPN	hepsin	-0.15248	0.0130856
9940	DLEC1	deleted in lung and esophageal cancer 1	0.213026	0.0131409
8745	ADAM23	ADAM metallopeptidase domain 23	-0.0879746	0.0131455
84619	ZGPAT	zinc finger, CCCH-type with G patch domain	0.0453806	0.0131502
249	ALPL	alkaline phosphatase, liver/bone/kidney	0.187038	0.0131617
2720	GLB1	galactosidase, beta 1	-0.0522016	0.0131918
4142	MAS1	MAS1 oncogene	-0.229726	0.0132197
11141	IL1RAPL1	interleukin 1 receptor accessory protein-like 1	-0.244514	0.0132802
9709	HERPUD1	homocysteine-inducible, endoplasmic reticulum stress-inducible, ubiquitin-like domain member 1	-0.158042	0.0133129
8988	HSPB3	heat shock 27kDa protein 3	-0.138825	0.0133503
60	ACTB	actin, beta	0.0615233	0.0133644
23178	PASK	PAS domain containing serine/threonine kinase	-0.0345108	0.0134114
1267	CNP	2',3'-cyclic nucleotide 3' phosphodiesterase	-0.0448677	0.0134155
10113	PREB	prolactin regulatory element binding	-0.14247	0.0134349
9578	CDC42BPB	CDC42 binding protein kinase beta (DMPK-like)	0.0444011	0.0134444
5149	PDE6H	phosphodiesterase 6H, cGMP-specific, cone, gamma	-0.253844	0.0134774
10811	NOXA1	NADPH oxidase activator 1	-0.197918	0.0134798
2887	GRB10	growth factor receptor-bound protein 10	-0.125282	0.0135295
140462	ASB9	ankyrin repeat and SOCS box containing 9	-0.103086	0.013539
64699	TMPRSS3	transmembrane protease, serine 3	-0.12014	0.0135437
1716	DGUOK	deoxyguanosine kinase	0.165836	0.0136235
143570	XRRA1	X-ray radiation resistance associated 1	-0.0755596	0.0136341
23355	VPS8	vacuolar protein sorting 8 homolog (S. cerevisiae)	-0.201302	0.0136724
10755	GIPC1	GIPC PDZ domain containing family, member 1	-0.0454165	0.0137155
64651	CSRNP1	cysteine-serine-rich nuclear protein 1	0.151157	0.0137443
23268	DNMBP	dynamin binding protein	-0.0388829	0.0137684
129807	NEU4	sialidase 4	0.0156043	0.013807
55187	VPS13D	vacuolar protein sorting 13 homolog D (S. cerevisiae)	-0.179826	0.0138166
11284	PNKP	polynucleotide kinase 3'-phosphatase	0.199052	0.013836
284098	PIGW	phosphatidylinositol glycan anchor biosynthesis, class W	-0.169373	0.0138602
266747	RGL4	ral guanine nucleotide dissociation stimulator-like 4	-0.159899	0.0138844
55898	UNC45A	unc-45 homolog A (C. elegans)	-0.170677	0.0138893
3752	KCND3	potassium voltage-gated channel, Shal-related subfamily, member 3	-0.169749	0.0138893
5481	PPID	peptidylprolyl isomerase D	-0.311087	0.0139136
2014	EMP3	epithelial membrane protein 3	0.130621	0.0139379
208	AKT2	v-akt murine thymoma viral oncogene homolog 2	0.129938	0.0140111
26108	PYGO1	pygopus homolog 1 (Drosophila)	-0.0180604	0.0140895
64499	TPSB2	tryptase beta 2 (gene/pseudogene)	-0.218036	0.0140931
5264	PHYH	phytanoyl-CoA 2-hydroxylase	-0.0565696	0.0140944
3950	LECT2	leukocyte cell-derived chemotaxin 2	-0.147274	0.0141239
349667	RTN4RL2	reticulon 4 receptor-like 2	-0.0989767	0.0141683
160851	DGKH	diacylglycerol kinase, eta	0.137219	0.0141881
721	C4B	complement component 4B (Chido blood group)	-0.142227	0.0141906
8607	RUVBL1	RuvB-like 1 (E. coli)	-0.187189	0.0142128
26998	FETUB	fetuin B	-0.160427	0.0142525
11336	EXOC3	exocyst complex component 3	-0.0592795	0.0142873
81858	SHARPIN	SHANK-associated RH domain interactor	0.280329	0.0143072
553	AVPR1B	arginine vasopressin receptor 1B	-0.151595	0.0143371
286826	LIN9	lin-9 homolog (C. elegans)	0.256036	0.0143471
150372	NFAM1	NFAT activating protein with ITAM motif 1	-0.163943	0.0143521
6693	SPN	sialophorin	0.154493	0.0144473
6626	SNRPA	small nuclear ribonucleoprotein polypeptide A	-0.0723695	0.0144574
1196	CLK2	CDC-like kinase 2	0.165683	0.0144725
389812	LCN15	lipocalin 15	-0.110743	0.014533
84277	DNAJC30	DnaJ (Hsp40) homolog, subfamily C, member 30	-0.125431	0.0145431
2570	GABRR2	gamma-aminobutyric acid (GABA) A receptor, rho 2	-0.126669	0.0145532
26267	FBXO10	F-box protein 10	-0.150098	0.0145532
9748	SLK	STE20-like kinase	0.177346	0.0145835
393	ARHGAP4	Rho GTPase activating protein 4	-0.0390441	0.0145937
4645	MYO5B	myosin VB	-0.161341	0.0146038
4884	NPTX1	neuronal pentraxin I	-0.0831809	0.014614
10945	KDELR1	KDEL (Lys-Asp-Glu-Leu) endoplasmic reticulum protein retention receptor 1	-0.136697	0.0146216
4267	CD99	CD99 molecule	-0.193158	0.0146343
112970	KTI12	KTI12 homolog, chromatin associated (S. cerevisiae)	0.0235094	0.0146343
79102	RNF26	ring finger protein 26	-0.0384144	0.0146368
1208	CLPS	colipase, pancreatic	-0.176391	0.0146394
4222	MEOX1	mesenchyme homeobox 1	-0.134831	0.0146394
23024	PDZRN3	PDZ domain containing ring finger 3	-0.0412122	0.0146954
339105	PRSS53	protease, serine, 53	-0.0498478	0.0146954
11095	ADAMTS8	ADAM metallopeptidase with thrombospondin type 1 motif, 8	-0.210133	0.0147005
27246	RNF115	ring finger protein 115	-0.138744	0.0147107
1143	CHRNB4	cholinergic receptor, nicotinic, beta 4 (neuronal)	-0.0121085	0.0147311
4298	MLLT1	myeloid/lymphoid or mixed-lineage leukemia (trithorax homolog, Drosophila); translocated to, 1	0.270301	0.0147618
283237	TTC9C	tetratricopeptide repeat domain 9C	-0.143538	0.0148131
3628	INPP1	inositol polyphosphate-1-phosphatase	0.0453674	0.0148697
55697	VAC14	Vac14 homolog (S. cerevisiae)	-0.107109	0.0148697
8510	MMP23B	matrix metallopeptidase 23B	-0.253691	0.0148944
3856	KRT8	keratin 8	-0.0236297	0.0148953
586	BCAT1	branched chain amino-acid transaminase 1, cytosolic	0.205923	0.0149007
155051	CRYGN	crystallin, gamma N	-0.173476	0.0149265
84696	ABHD1	abhydrolase domain containing 1	-0.050399	0.0149369
6199	RPS6KB2	ribosomal protein S6 kinase, 70kDa, polypeptide 2	0.0422034	0.0149705
27247	NFU1	NFU1 iron-sulfur cluster scaffold homolog (S. cerevisiae)	-0.161331	0.0149904
2134	EXTL1	exostosin-like glycosyltransferase 1	-0.0473961	0.0150043
202018	TAPT1	transmembrane anterior posterior transformation 1	-0.026649	0.0150355
146845	WDR16	WD repeat domain 16	-0.26993	0.0150459
8907	AP1M1	adaptor-related protein complex 1, mu 1 subunit	0.237464	0.0150511
3190	HNRNPK	heterogeneous nuclear ribonucleoprotein K	0.0606403	0.0150563
4921	DDR2	discoidin domain receptor tyrosine kinase 2	0.158479	0.0150615
7110	TMF1	TATA element modulatory factor 1	0.019156	0.0151137
796	CALCA	calcitonin-related polypeptide alpha	0.04346	0.0151661
54498	SMOX	spermine oxidase	-0.0353927	0.0151713
51166	AADAT	aminoadipate aminotransferase	-0.113726	0.0152028
2077	ERF	Ets2 repressor factor	-0.167418	0.0152396
8793	TNFRSF10D	tumor necrosis factor receptor superfamily, member 10d, decoy with truncated death domain	-0.0621573	0.015266
200931	SLC51A	solute carrier family 51, alpha subunit	-0.177292	0.0153083
6248	RSC1A1	regulatory solute carrier protein, family 1, member 1	-0.120907	0.0153135
80128	TRIM46	tripartite motif containing 46	-0.164365	0.0153438
81794	ADAMTS10	ADAM metallopeptidase with thrombospondin type 1 motif, 10	-0.193278	0.0153559
26098	C10orf137	chromosome 10 open reading frame 137	0.130355	0.0153771
65263	PYCRL	pyrroline-5-carboxylate reductase-like	-0.171254	0.0153931
127435	PODN	podocan	-0.151757	0.0154223
1280	COL2A1	collagen, type II, alpha 1	-0.176743	0.015425
4916	NTRK3	neurotrophic tyrosine kinase, receptor, type 3	0.0282833	0.0154463
10269	ZMPSTE24	zinc metallopeptidase STE24	-0.0518201	0.0154516
6530	SLC6A2	solute carrier family 6 (neurotransmitter transporter, noradrenalin), member 2	-0.121233	0.0154569
90933	TRIM41	tripartite motif containing 41	-0.196834	0.015489
158833	AWAT1	acyl-CoA wax alcohol acyltransferase 1	-0.0585369	0.0155264
5424	POLD1	polymerase (DNA directed), delta 1, catalytic subunit	-0.235933	0.0155264
952	CD38	CD38 molecule	0.139279	0.0156015
79876	UBA5	ubiquitin-like modifier activating enzyme 5	-0.0674562	0.0156338
5887	RAD23B	RAD23 homolog B (S. cerevisiae)	0.177672	0.0156662
3588	IL10RB	interleukin 10 receptor, beta	0.131956	0.0156716
51645	PPIL1	peptidylprolyl isomerase (cyclophilin)-like 1	-0.0388755	0.0156986
84313	VPS25	vacuolar protein sorting 25 homolog (S. cerevisiae)	-0.185579	0.015731
55275	VPS53	vacuolar protein sorting 53 homolog (S. cerevisiae)	0.0211891	0.0157473
63036	CELA2A	chymotrypsin-like elastase family, member 2A	-0.136798	0.0157707
554	AVPR2	arginine vasopressin receptor 2	0.0454956	0.0158888
1124	CHN2	chimerin 2	-0.135343	0.015949
79634	SCRN3	secernin 3	-0.112222	0.0159874
28952	CCDC22	coiled-coil domain containing 22	-0.284005	0.0160094
160760	PPTC7	PTC7 protein phosphatase homolog (S. cerevisiae)	0.147603	0.0160149
10690	FUT9	fucosyltransferase 9 (alpha (1,3) fucosyltransferase)	-0.286184	0.016081
64924	SLC30A5	solute carrier family 30 (zinc transporter), member 5	-0.0614881	0.0160921
168002	DACT2	dishevelled-binding antagonist of beta-catenin 2	-0.0794177	0.0161031
142891	SAMD8	sterile alpha motif domain containing 8	-0.0412302	0.0161696
646754	TRIM64C	tripartite motif containing 64C	-0.185903	0.0162196
4312	MMP1	matrix metallopeptidase 1 (interstitial collagenase)	-0.0464405	0.0162196
256471	MFSD8	major facilitator superfamily domain containing 8	-0.0428337	0.0162307
8370	HIST2H4A	histone cluster 2, H4a	-0.161957	0.0162394
2841	GPR18	G protein-coupled receptor 18	-0.215699	0.0162474
55879	GABRQ	gamma-aminobutyric acid (GABA) A receptor, theta	-0.109342	0.0162753
4693	NDP	Norrie disease (pseudoglioma)	-0.133261	0.0162809
51303	FKBP11	FK506 binding protein 11, 19 kDa	-0.100991	0.0163592
401548	SNX30	sorting nexin family member 30	-0.203894	0.016376
1363	CPE	carboxypeptidase E	-0.067922	0.0163873
114971	PTPMT1	protein tyrosine phosphatase, mitochondrial 1	0.0537744	0.0163901
51702	PADI3	peptidyl arginine deiminase, type III	-0.0596742	0.0164097
842	CASP9	caspase 9, apoptosis-related cysteine peptidase	-0.321545	0.0164136
7113	TMPRSS2	transmembrane protease, serine 2	-0.194214	0.0164379
80124	VCPIP1	valosin containing protein (p97)/p47 complex interacting protein 1	-0.1805	0.0164379
1534	CYB561	cytochrome b561	-0.115193	0.0164491
10524	KAT5	K(lysine) acetyltransferase 5	-0.0803155	0.0164491
949	SCARB1	scavenger receptor class B, member 1	-0.0502205	0.0164717
57003	CCDC47	coiled-coil domain containing 47	-0.210973	0.0165961
79109	MAPKAP1	mitogen-activated protein kinase associated protein 1	0.127956	0.0166701
7056	THBD	thrombomodulin	-0.24662	0.0166986
4352	MPL	myeloproliferative leukemia virus oncogene	0.0604728	0.0167272
11101	ATE1	arginyltransferase 1	-0.0647062	0.0167672
1139	CHRNA7	cholinergic receptor, nicotinic, alpha 7 (neuronal)	-0.14379	0.0167959
5816	PVALB	parvalbumin	-0.0444798	0.0168016
114134	SLC2A13	solute carrier family 2 (facilitated glucose transporter), member 13	-0.136186	0.0168188
23037	PDZD2	PDZ domain containing 2	-0.0386633	0.0168648
22870	PPP6R1	protein phosphatase 6, regulatory subunit 1	-0.132925	0.0168764
8139	GAN	gigaxonin	-0.0875901	0.0168937
23014	FBXO21	F-box protein 21	-0.0718793	0.0169167
220972	MARCH8	membrane-associated ring finger (C3HC4) 8, E3 ubiquitin protein ligase	-0.138891	0.0169456
5297	PI4KA	phosphatidylinositol 4-kinase, catalytic, alpha	0.0601352	0.0169919
3998	LMAN1	lectin, mannose-binding, 1	-0.0765562	0.0169919
27101	CACYBP	calcyclin binding protein	0.0880371	0.0170325
30837	SOCS7	suppressor of cytokine signaling 7	-0.118111	0.0170849
79646	PANK3	pantothenate kinase 3	0.0562003	0.0171329
5714	PSMD8	proteasome (prosome, macropain) 26S subunit, non-ATPase, 8	0.475949	0.017149
11127	KIF3A	kinesin family member 3A	-0.106688	0.0171841
9175	MAP3K13	mitogen-activated protein kinase kinase kinase 13	0.143296	0.01719
27443	CECR2	cat eye syndrome chromosome region, candidate 2	-0.165535	0.0172839
6468	FBXW4	F-box and WD repeat domain containing 4	-0.0935987	0.0173015
254170	FBXO33	F-box protein 33	-0.0653127	0.0173133
10519	CIB1	calcium and integrin binding 1 (calmyrin)	-0.334057	0.0173251
56254	RNF20	ring finger protein 20, E3 ubiquitin protein ligase	0.0686764	0.0173546
360200	TMPRSS9	transmembrane protease, serine 9	-0.0522285	0.0173841
28991	COMMD5	COMM domain containing 5	-0.133102	0.017396
65061	CDK15	cyclin-dependent kinase 15	0.116062	0.0174019
131118	DNAJC19	DnaJ (Hsp40) homolog, subfamily C, member 19	-0.136788	0.0174078
53917	RAB24	RAB24, member RAS oncogene family	-0.0973188	0.0174819
645836	USP17L3	ubiquitin specific peptidase 17-like family member 3	-0.129976	0.0174892
841	CASP8	caspase 8, apoptosis-related cysteine peptidase	-0.0869114	0.0175325
6195	RPS6KA1	ribosomal protein S6 kinase, 90kDa, polypeptide 1	0.252698	0.0175922
4968	OGG1	8-oxoguanine DNA glycosylase	-0.414203	0.0175982
8659	ALDH4A1	aldehyde dehydrogenase 4 family, member A1	-0.196787	0.01764
22838	RNF44	ring finger protein 44	-0.187958	0.017652
29110	TBK1	TANK-binding kinase 1	0.221237	0.0176888
5608	MAP2K6	mitogen-activated protein kinase kinase 6	0.0491914	0.0176898
4709	NDUFB3	NADH dehydrogenase (ubiquinone) 1 beta subcomplex, 3, 12kDa	-0.0477464	0.0177963
4848	CNOT2	CCR4-NOT transcription complex, subunit 2	0.0509962	0.0178447
80331	DNAJC5	DnaJ (Hsp40) homolog, subfamily C, member 5	-0.0691982	0.0179174
10972	TMED10	transmembrane emp24-like trafficking protein 10 (yeast)	-0.143662	0.0179235
260434	PYDC1	PYD (pyrin domain) containing 1	-0.266868	0.0179296
84680	ACCS	1-aminocyclopropane-1-carboxylate synthase homolog (Arabidopsis)(non-functional)	-0.193488	0.017966
112936	VPS26B	vacuolar protein sorting 26 homolog B (S. pombe)	-0.189117	0.018027
26100	WIPI2	WD repeat domain, phosphoinositide interacting 2	-0.180318	0.0180514
5663	PSEN1	presenilin 1	0.25446	0.0180881
6439	SFTPB	surfactant protein B	-0.153784	0.0180943
1059	CENPB	centromere protein B, 80kDa	-0.0680991	0.0181065
57559	STAMBPL1	STAM binding protein-like 1	-0.20167	0.0181126
84888	SPPL2A	signal peptide peptidase like 2A	-0.112031	0.0181249
51449	PCYOX1	prenylcysteine oxidase 1	-0.0363219	0.018131
4543	MTNR1A	melatonin receptor 1A	-0.0530042	0.0181494
374654	KIF7	kinesin family member 7	-0.1643	0.0181771
347735	SERINC2	serine incorporator 2	-0.166417	0.0182603
2162	F13A1	coagulation factor XIII, A1 polypeptide	-0.137994	0.018285
610	HCN2	hyperpolarization activated cyclic nucleotide-gated potassium channel 2	-0.184642	0.0183035
201562	PTPLB	protein tyrosine phosphatase-like (proline instead of catalytic arginine), member b	0.25546	0.0183645
1745	DLX1	distal-less homeobox 1	-0.00253437	0.0183779
139322	APOOL	apolipoprotein O-like	-0.107523	0.0183965
54472	TOLLIP	toll interacting protein	-0.197153	0.0185399
83548	COG3	component of oligomeric golgi complex 3	-0.149001	0.0186214
6277	S100A6	S100 calcium binding protein A6	-0.0928915	0.0186591
8294	HIST1H4I	histone cluster 1, H4i	-0.229276	0.0186717
26154	ABCA12	ATP-binding cassette, sub-family A (ABC1), member 12	-0.0597122	0.018678
6923	TCEB2	transcription elongation factor B (SIII), polypeptide 2 (18kDa, elongin B)	0.0562719	0.0186906
6396	SEC13	SEC13 homolog (S. cerevisiae)	0.211191	0.0187158
23390	ZDHHC17	zinc finger, DHHC-type containing 17	-0.150932	0.0187284
60496	AASDHPPT	aminoadipate-semialdehyde dehydrogenase-phosphopantetheinyl transferase	-0.091242	0.018741
55971	BAIAP2L1	BAI1-associated protein 2-like 1	0.0590555	0.0187772
84954	MPND	MPN domain containing	-0.140148	0.0188106
6839	SUV39H1	suppressor of variegation 3-9 homolog 1 (Drosophila)	-0.272791	0.0188233
115992	RNF166	ring finger protein 166	-0.0502571	0.018855
11015	KDELR3	KDEL (Lys-Asp-Glu-Leu) endoplasmic reticulum protein retention receptor 3	-0.149211	0.0188741
27301	APEX2	APEX nuclease (apurinic/apyrimidinic endonuclease) 2	-0.186602	0.0188804
3291	HSD11B2	hydroxysteroid (11-beta) dehydrogenase 2	0.00237642	0.0189696
51465	UBE2J1	ubiquitin-conjugating enzyme E2, J1	-0.139099	0.0190079
5729	PTGDR	prostaglandin D2 receptor (DP)	-0.085829	0.0190463
5251	PHEX	phosphate regulating endopeptidase homolog, X-linked	-0.0500947	0.0190463
6038	RNASE4	ribonuclease, RNase A family, 4	-0.144458	0.0190912
28960	DCPS	decapping enzyme, scavenger	-0.155946	0.0190976
22843	PPM1E	protein phosphatase, Mg2+/Mn2+ dependent, 1E	0.0340729	0.019178
4481	MSR1	macrophage scavenger receptor 1	-0.219635	0.0192006
10942	PRSS21	protease, serine, 21 (testisin)	-0.0364409	0.0192406
10057	ABCC5	ATP-binding cassette, sub-family C (CFTR/MRP), member 5	-0.202135	0.0192522
9114	ATP6V0D1	ATPase, H+ transporting, lysosomal 38kDa, V0 subunit d1	-0.157359	0.0192846
4988	OPRM1	opioid receptor, mu 1	-0.14559	0.0194145
25940	FAM98A	family with sequence similarity 98, member A	-0.071513	0.0194275
53944	CSNK1G1	casein kinase 1, gamma 1	0.140544	0.0194928
3106	HLA-B	major histocompatibility complex, class I, B	-0.0938453	0.0195124
375775	PNPLA7	patatin-like phospholipase domain containing 7	-0.065308	0.0195255
7268	TTC4	tetratricopeptide repeat domain 4	-0.124029	0.0195386
26136	TES	testis derived transcript (3 LIM domains)	-0.205885	0.0195648
23312	DMXL2	Dmx-like 2	-0.00985397	0.0196173
92799	SHKBP1	SH3KBP1 binding protein 1	-0.153954	0.0196239
9585	KIF20B	kinesin family member 20B	0.236938	0.019637
6728	SRP19	signal recognition particle 19kDa	-0.0483781	0.0196502
5803	PTPRZ1	protein tyrosine phosphatase, receptor-type, Z polypeptide 1	0.0680882	0.0197813
9063	PIAS2	protein inhibitor of activated STAT, 2	-0.182924	0.0198054
113178	SCAMP4	secretory carrier membrane protein 4	-0.214497	0.0198153
336	APOA2	apolipoprotein A-II	-0.17454	0.019822
6820	SULT2B1	sulfotransferase family, cytosolic, 2B, member 1	-0.118278	0.0198751
3996	LLGL1	lethal giant larvae homolog 1 (Drosophila)	-0.17776	0.019955
169026	SLC30A8	solute carrier family 30 (zinc transporter), member 8	-0.165636	0.0200821
3426	CFI	complement factor I	-0.134193	0.0200821
4147	MATN2	matrilin 2	-0.142146	0.0201425
143187	VTI1A	vesicle transport through interaction with t-SNAREs 1A	-0.161826	0.0201897
84275	SLC25A33	solute carrier family 25 (pyrimidine nucleotide carrier), member 33	-0.118117	0.0201964
90809	TMEM55B	transmembrane protein 55B	-0.0487251	0.0201964
83943	IMMP2L	IMP2 inner mitochondrial membrane peptidase-like (S. cerevisiae)	-0.191484	0.0202234
5409	PNMT	phenylethanolamine N-methyltransferase	-0.163513	0.0202437
5988	RFPL1	ret finger protein-like 1	-0.105872	0.0203927
10471	PFDN6	prefoldin subunit 6	-0.0831743	0.0204608
79643	CHMP6	charged multivesicular body protein 6	-0.269448	0.0204677
9678	PHF14	PHD finger protein 14	-0.123113	0.020495
29988	SLC2A8	solute carrier family 2 (facilitated glucose transporter), member 8	-0.161675	0.0205257
9810	RNF40	ring finger protein 40, E3 ubiquitin protein ligase	-0.0218829	0.0205702
164091	PAQR7	progestin and adipoQ receptor family member VII	-0.0721565	0.0205976
439996	IFIT1B	interferon-induced protein with tetratricopeptide repeats 1B	-0.158227	0.0206938
10370	CITED2	Cbp/p300-interacting transactivator, with Glu/Asp-rich carboxy-terminal domain, 2	-0.0724371	0.0207214
51155	HN1	hematological and neurological expressed 1	0.0549809	0.0208042
9604	RNF14	ring finger protein 14	-0.0643177	0.0208042
80267	EDEM3	ER degradation enhancer, mannosidase alpha-like 3	-0.165304	0.0208458
84259	DCUN1D5	DCN1, defective in cullin neddylation 1, domain containing 5	-0.247522	0.0208666
10621	POLR3F	polymerase (RNA) III (DNA directed) polypeptide F, 39 kDa	0.180224	0.0209082
257364	SNX33	sorting nexin 33	-0.201132	0.0209152
2046	EPHA8	EPH receptor A8	0.150715	0.0209326
2712	GK2	glycerol kinase 2	0.0737996	0.0209569
91647	ATPAF2	ATP synthase mitochondrial F1 complex assembly factor 2	-0.0369234	0.0209778
5365	PLXNB3	plexin B3	-0.273096	0.0209848
5756	TWF1	twinfilin actin-binding protein 1	0.183998	0.0209987
9052	GPRC5A	G protein-coupled receptor, family C, group 5, member A	-0.132505	0.0210267
23097	CDK19	cyclin-dependent kinase 19	0.2116	0.0210267
3420	IDH3B	isocitrate dehydrogenase 3 (NAD+) beta	-0.141336	0.0210336
80309	SPHKAP	SPHK1 interactor, AKAP domain containing	0.0943838	0.0210546
3158	HMGCS2	3-hydroxy-3-methylglutaryl-CoA synthase 2 (mitochondrial)	-0.0212674	0.0210686
5641	LGMN	legumain	-0.0491986	0.0211737
8357	HIST1H3H	histone cluster 1, H3h	-0.0550086	0.0211948
4855	NOTCH4	notch 4	-0.19691	0.0212089
9459	ARHGEF6	Rac/Cdc42 guanine nucleotide exchange factor (GEF) 6	0.107242	0.0212159
369	ARAF	v-raf murine sarcoma 3611 viral oncogene homolog	0.217948	0.0212159
922	CD5L	CD5 molecule-like	0.144748	0.0212652
8738	CRADD	CASP2 and RIPK1 domain containing adaptor with death domain	-0.0415773	0.0213146
7357	UGCG	UDP-glucose ceramide glucosyltransferase	-0.0234179	0.021435
5515	PPP2CA	protein phosphatase 2, catalytic subunit, alpha isozyme	-0.167996	0.0214914
22908	SACM1L	SAC1 suppressor of actin mutations 1-like (yeast)	0.0736743	0.0214919
26872	STEAP1	six transmembrane epithelial antigen of the prostate 1	-0.163218	0.0215204
54456	MOV10L1	Mov10l1, Moloney leukemia virus 10-like 1, homolog (mouse)	-0.280136	0.0215703
9252	RPS6KA5	ribosomal protein S6 kinase, 90kDa, polypeptide 5	0.187775	0.0216061
9261	MAPKAPK2	mitogen-activated protein kinase-activated protein kinase 2	0.0553656	0.0216562
166379	BBS12	Bardet-Biedl syndrome 12	-0.162939	0.0216562
343578	ARHGAP40	Rho GTPase activating protein 40	-0.258946	0.0216777
56265	CPXM1	carboxypeptidase X (M14 family), member 1	-0.0481653	0.0217279
286827	TRIM59	tripartite motif containing 59	-0.154738	0.0217351
3140	MR1	major histocompatibility complex, class I-related	-0.120821	0.0217423
202	AIM1	absent in melanoma 1	0.0597332	0.0217567
221079	ARL5B	ADP-ribosylation factor-like 5B	-0.14085	0.0217638
255022	CALHM1	calcium homeostasis modulator 1	-0.0375883	0.021771
114792	KLHL32	kelch-like family member 32	-0.121876	0.021771
54808	DYM	dymeclin	-0.177252	0.0218071
644591	PPIAL4G	peptidylprolyl isomerase A (cyclophilin A)-like 4G	-0.0883571	0.0218343
9590	AKAP12	A kinase (PRKA) anchor protein 12	0.178862	0.0218359
9508	ADAMTS3	ADAM metallopeptidase with thrombospondin type 1 motif, 3	-0.0261845	0.0218431
10055	SAE1	SUMO1 activating enzyme subunit 1	-0.0500299	0.021872
10960	LMAN2	lectin, mannose-binding 2	-0.137365	0.0218792
338	APOB	apolipoprotein B	-0.193545	0.0218792
1583	CYP11A1	cytochrome P450, family 11, subfamily A, polypeptide 1	-0.246564	0.0218865
59343	SENP2	SUMO1/sentrin/SMT3 specific peptidase 2	-0.0245316	0.0219806
10542	LAMTOR5	late endosomal/lysosomal adaptor, MAPK and MTOR activator 5	0.136526	0.0219879
3605	IL17A	interleukin 17A	0.128463	0.0221043
3483	IGFALS	insulin-like growth factor binding protein, acid labile subunit	0.0507298	0.0221116
373	TRIM23	tripartite motif containing 23	-0.0427366	0.0221481
1130	LYST	lysosomal trafficking regulator	-0.1629	0.0221554
9306	SOCS6	suppressor of cytokine signaling 6	-0.0276153	0.0221847
10941	UGT2A1	UDP glucuronosyltransferase 2 family, polypeptide A1, complex locus	-0.0475535	0.0221847
90861	HN1L	hematological and neurological expressed 1-like	-0.0412519	0.0221993
10910	SUGT1	SGT1, suppressor of G2 allele of SKP1 (S. cerevisiae)	-0.185298	0.0222066
6566	SLC16A1	solute carrier family 16, member 1 (monocarboxylic acid transporter 1)	0.0128754	0.0222506
1845	DUSP3	dual specificity phosphatase 3	0.140192	0.0222506
27243	CHMP2A	charged multivesicular body protein 2A	-0.309407	0.02228
64127	NOD2	nucleotide-binding oligomerization domain containing 2	0.16155	0.0223241
28987	NOB1	NIN1/RPN12 binding protein 1 homolog (S. cerevisiae)	-0.0420778	0.0223241
319101	KRT73	keratin 73	-0.0329801	0.0223461
255798	C3orf43	chromosome 3 open reading frame 43	-0.0274373	0.0223535
18	ABAT	4-aminobutyrate aminotransferase	-0.183064	0.0223609
10020	GNE	glucosamine (UDP-N-acetyl)-2-epimerase/N-acetylmannosamine kinase	0.00732455	0.0224272
11253	MAN1B1	mannosidase, alpha, class 1B, member 1	-0.120984	0.0224313
256356	GK5	glycerol kinase 5 (putative)	0.0736348	0.0224494
8555	CDC14B	cell division cycle 14B	0.150597	0.0225605
221662	RBM24	RNA binding motif protein 24	-0.164644	0.0225605
4640	MYO1A	myosin IA	-0.142112	0.022568
673	BRAF	v-raf murine sarcoma viral oncogene homolog B1	0.151067	0.0225754
23786	BCL2L13	BCL2-like 13 (apoptosis facilitator)	0.0508577	0.02262
10217	CTDSPL	CTD (carboxy-terminal domain, RNA polymerase II, polypeptide A) small phosphatase-like	0.163171	0.0226572
29881	NPC1L1	NPC1-like 1	-0.0489804	0.0227244
3446	IFNA10	interferon, alpha 10	-0.102402	0.0227393
389668	XKR9	XK, Kell blood group complex subunit-related family, member 9	-0.051017	0.0227617
25879	DCAF13	DDB1 and CUL4 associated factor 13	-0.167584	0.0227767
129868	TRIM43	tripartite motif containing 43	-0.175085	0.0228067
10607	TBL3	transducin (beta)-like 3	0.071893	0.0228592
8335	HIST1H2AB	histone cluster 1, H2ab	-0.202975	0.0228592
138050	HGSNAT	heparan-alpha-glucosaminide N-acetyltransferase	-0.113193	0.0228817
6696	SPP1	secreted phosphoprotein 1	-0.124552	0.0228817
26589	MRPL46	mitochondrial ribosomal protein L46	0.070665	0.0228892
1358	CPA2	carboxypeptidase A2 (pancreatic)	-0.143194	0.0229419
10669	CGREF1	cell growth regulator with EF-hand domain 1	0.162477	0.0229494
79158	GNPTAB	N-acetylglucosamine-1-phosphate transferase, alpha and beta subunits	-0.23783	0.0229645
122553	TRAPPC6B	trafficking protein particle complex 6B	-0.0913885	0.0229871
54904	WHSC1L1	Wolf-Hirschhorn syndrome candidate 1-like 1	-0.0116837	0.0230098
389208	TMPRSS11F	transmembrane protease, serine 11F	-0.169264	0.0230627
344387	CDKL4	cyclin-dependent kinase-like 4	0.147646	0.0230854
65009	NDRG4	NDRG family member 4	-0.0364207	0.0231082
25977	NECAP1	NECAP endocytosis associated 1	-0.111626	0.0231654
83464	APH1B	APH1B gamma secretase subunit	-0.124987	0.0232069
785	CACNB4	calcium channel, voltage-dependent, beta 4 subunit	-0.154431	0.0232678
4688	NCF2	neutrophil cytosolic factor 2	-0.0697136	0.0232678
1160	CKMT2	creatine kinase, mitochondrial 2 (sarcomeric)	0.136156	0.023306
7184	HSP90B1	heat shock protein 90kDa beta (Grp94), member 1	0.10575	0.0233671
5408	PNLIPRP2	pancreatic lipase-related protein 2	-0.214961	0.0234976
26353	HSPB8	heat shock 22kDa protein 8	0.0722993	0.023536
5646	PRSS3	protease, serine, 3	-0.159349	0.0236441
55867	SLC22A11	solute carrier family 22 (organic anion/urate transporter), member 11	-0.214187	0.023706
183	AGT	angiotensinogen (serpin peptidase inhibitor, clade A, member 8)	0.0585876	0.0237138
3762	KCNJ5	potassium inwardly-rectifying channel, subfamily J, member 5	-0.0336842	0.0237836
3257	HPS1	Hermansky-Pudlak syndrome 1	-0.148026	0.0237914
283748	PLA2G4D	phospholipase A2, group IVD (cytosolic)	-0.189628	0.0238303
58	ACTA1	actin, alpha 1, skeletal muscle	-0.155752	0.0238848
79901	CYBRD1	cytochrome b reductase 1	-0.132721	0.0240021
54103	GSAP	gamma-secretase activating protein	-0.043654	0.0240099
164118	TTC24	tetratricopeptide repeat domain 24	-0.177077	0.0240178
286	ANK1	ankyrin 1, erythrocytic	-0.153198	0.0240256
6881	TAF10	TAF10 RNA polymerase II, TATA box binding protein (TBP)-associated factor, 30kDa	0.362219	0.0240884
51684	SUFU	suppressor of fused homolog (Drosophila)	-0.244581	0.024112
26985	AP3M1	adaptor-related protein complex 3, mu 1 subunit	-0.135357	0.0241671
5063	PAK3	p21 protein (Cdc42/Rac)-activated kinase 3	-0.0921585	0.024246
2567	GABRG3	gamma-aminobutyric acid (GABA) A receptor, gamma 3	-0.144927	0.0242618
151525	WDSUB1	WD repeat, sterile alpha motif and U-box domain containing 1	0.167725	0.0243807
4986	OPRK1	opioid receptor, kappa 1	-0.183495	0.0243807
10004	NAALADL1	N-acetylated alpha-linked acidic dipeptidase-like 1	-0.115474	0.0248208
54546	RNF186	ring finger protein 186	-0.151174	0.0248208
55304	SPTLC3	serine palmitoyltransferase, long chain base subunit 3	-0.0410278	0.0248854
120103	SLC36A4	solute carrier family 36 (proton/amino acid symporter), member 4	-0.182828	0.0249016
23095	KIF1B	kinesin family member 1B	-0.0700152	0.0250638
10675	CSPG5	chondroitin sulfate proteoglycan 5 (neuroglycan C)	-0.13846	0.0251126
150379	PNPLA5	patatin-like phospholipase domain containing 5	-0.133686	0.0251208
5604	MAP2K1	mitogen-activated protein kinase kinase 1	0.172193	0.0251371
79872	CBLL1	Cbl proto-oncogene, E3 ubiquitin protein ligase-like 1	-0.133144	0.0251534
84079	ANKRD27	ankyrin repeat domain 27 (VPS9 domain)	-0.0489919	0.0251616
7178	TPT1	tumor protein, translationally-controlled 1	0.225219	0.0252024
90780	PYGO2	pygopus homolog 2 (Drosophila)	-0.198993	0.0252024
5054	SERPINE1	serpin peptidase inhibitor, clade E (nexin, plasminogen activator inhibitor type 1), member 1	-0.124069	0.0252515
64080	RBKS	ribokinase	0.0633791	0.0252515
93979	CPA5	carboxypeptidase A5	-0.12652	0.0252515
51366	UBR5	ubiquitin protein ligase E3 component n-recognin 5	-0.0699812	0.0252597
64219	PJA1	praja ring finger 1, E3 ubiquitin protein ligase	-0.0122083	0.0252597
148581	UBE2U	ubiquitin-conjugating enzyme E2U (putative)	-0.153598	0.0253088
51643	TMBIM4	transmembrane BAX inhibitor motif containing 4	-0.0687489	0.0253499
1962	EHHADH	enoyl-CoA, hydratase/3-hydroxyacyl CoA dehydrogenase	-0.124484	0.0253679
29085	PHPT1	phosphohistidine phosphatase 1	0.131629	0.0253745
64839	FBXL17	F-box and leucine-rich repeat protein 17	-0.0456567	0.025391
63929	XPNPEP3	X-prolyl aminopeptidase (aminopeptidase P) 3, putative	-0.0377822	0.0253992
7103	TSPAN8	tetraspanin 8	-0.157446	0.0255064
24137	KIF4A	kinesin family member 4A	-0.188268	0.0255109
2395	FXN	frataxin	-0.0986817	0.025589
1266	CNN3	calponin 3, acidic	-0.133137	0.0255973
4841	NONO	non-POU domain containing, octamer-binding	-0.0741803	0.0256056
4627	MYH9	myosin, heavy chain 9, non-muscle	-0.10301	0.0256222
8513	LIPF	lipase, gastric	-0.145361	0.0257052
6747	SSR3	signal sequence receptor, gamma (translocon-associated protein gamma)	-0.0572	0.0257218
6755	SSTR5	somatostatin receptor 5	0.0454775	0.0257968
11240	PADI2	peptidyl arginine deiminase, type II	-0.0923296	0.0258385
5151	PDE8A	phosphodiesterase 8A	-0.110208	0.0258636
9051	PSTPIP1	proline-serine-threonine phosphatase interacting protein 1	0.0498963	0.0258719
2877	GPX2	glutathione peroxidase 2 (gastrointestinal)	-0.0167153	0.0259305
8329	HIST1H2AI	histone cluster 1, H2ai	-0.0449006	0.0259724
3452	IFNA21	interferon, alpha 21	-0.119534	0.0260125
54469	ZFAND6	zinc finger, AN1-type domain 6	-0.0219746	0.0260312
4594	MUT	methylmalonyl CoA mutase	-0.187893	0.0260564
60509	AGBL5	ATP/GTP binding protein-like 5	-0.0527669	0.0260985
124739	USP43	ubiquitin specific peptidase 43	-0.138573	0.0261069
2779	GNAT1	guanine nucleotide binding protein (G protein), alpha transducing activity polypeptide 1	-0.131468	0.0261153
6422	SFRP1	secreted frizzled-related protein 1	0.105141	0.0261238
130399	ACVR1C	activin A receptor, type IC	0.424611	0.0261238
23556	PIGN	phosphatidylinositol glycan anchor biosynthesis, class N	-0.613261	0.0261575
8749	ADAM18	ADAM metallopeptidase domain 18	-0.135777	0.0261997
5524	PPP2R4	protein phosphatase 2A activator, regulatory subunit 4	0.0367833	0.0262759
2935	GSPT1	G1 to S phase transition 1	-0.0626075	0.0262844
3281	HSBP1	heat shock factor binding protein 1	-0.0524225	0.0262928
142685	ASB15	ankyrin repeat and SOCS box containing 15	-0.0517631	0.0263098
51172	NAGPA	N-acetylglucosamine-1-phosphodiester alpha-N-acetylglucosaminidase	-0.166264	0.0264117
4117	MAK	male germ cell-associated kinase	0.146193	0.0264268
2241	FER	fer (fps/fes related) tyrosine kinase	0.175111	0.0264288
65078	RTN4R	reticulon 4 receptor	-0.294341	0.0264458
55709	KBTBD4	kelch repeat and BTB (POZ) domain containing 4	-0.220025	0.0264543
10484	SEC23A	Sec23 homolog A (S. cerevisiae)	-0.0728352	0.0264799
4690	NCK1	NCK adaptor protein 1	-0.0538509	0.0264799
85464	SSH2	slingshot protein phosphatase 2	0.0986911	0.0264884
3638	INSIG1	insulin induced gene 1	-0.119075	0.026497
6792	CDKL5	cyclin-dependent kinase-like 5	0.202543	0.0265397
85443	DCLK3	doublecortin-like kinase 3	0.129057	0.0266011
10768	AHCYL1	adenosylhomocysteinase-like 1	-0.150454	0.0266767
11143	KAT7	K(lysine) acetyltransferase 7	0.156706	0.0266767
8454	CUL1	cullin 1	0.244307	0.0266939
1176	AP3S1	adaptor-related protein complex 3, sigma 1 subunit	-0.00978893	0.0267369
55437	STRADB	STE20-related kinase adaptor beta	0.135501	0.0267627
23041	MON2	MON2 homolog (S. cerevisiae)	-0.0201904	0.0267799
157753	TMEM74	transmembrane protein 74	-0.0395754	0.0267885
283234	CCDC88B	coiled-coil domain containing 88B	-0.16437	0.0268575
5210	PFKFB4	6-phosphofructo-2-kinase/fructose-2,6-biphosphatase 4	0.0812411	0.0269786
1429	CRYZ	crystallin, zeta (quinone reductase)	-0.175566	0.0269959
165	AEBP1	AE binding protein 1	-0.176523	0.027048
10268	RAMP3	receptor (G protein-coupled) activity modifying protein 3	-0.142548	0.0271437
6903	TBCC	tubulin folding cofactor C	-0.129713	0.0271524
2534	FYN	FYN oncogene related to SRC, FGR, YES	-0.0648107	0.027266
29058	TMEM230	transmembrane protein 230	-0.045284	0.0272922
1215	CMA1	chymase 1, mast cell	0.0657178	0.027301
7804	LRP8	low density lipoprotein receptor-related protein 8, apolipoprotein e receptor	-0.13483	0.0273097
9784	SNX17	sorting nexin 17	-0.0192732	0.0273272
23109	DDN	dendrin	-0.19219	0.027336
9248	GPR50	G protein-coupled receptor 50	-0.0509279	0.0273799
246213	SLC17A8	solute carrier family 17 (sodium-dependent inorganic phosphate cotransporter), member 8	-0.153471	0.0273799
115209	OMA1	OMA1 zinc metallopeptidase	-0.164603	0.0274678
10577	NPC2	Niemann-Pick disease, type C2	-0.00549789	0.0275118
350	APOH	apolipoprotein H (beta-2-glycoprotein I)	-0.143228	0.0275236
53632	PRKAG3	protein kinase, AMP-activated, gamma 3 non-catalytic subunit	0.0140505	0.0275383
23541	SEC14L2	SEC14-like 2 (S. cerevisiae)	-0.146183	0.0275559
468	ATF4	activating transcription factor 4	0.160853	0.0276001
124923	SGK494	uncharacterized serine/threonine-protein kinase SgK494	0.12487	0.0276532
339976	TRIML1	tripartite motif family-like 1	-0.138654	0.0276798
9318	COPS2	COP9 signalosome subunit 2	-0.0599418	0.0277152
5257	PHKB	phosphorylase kinase, beta	0.0134058	0.0277774
166655	TRIM60	tripartite motif containing 60	-0.142304	0.0278041
6545	SLC7A4	solute carrier family 7 (orphan transporter), member 4	0.068705	0.0278041
53335	BCL11A	B-cell CLL/lymphoma 11A (zinc finger protein)	0.130033	0.0279646
8704	B4GALT2	UDP-Gal:betaGlcNAc beta 1,4- galactosyltransferase, polypeptide 2	-0.0357964	0.0280004
356	FASLG	Fas ligand (TNF superfamily, member 6)	-0.205037	0.0280093
445	ASS1	argininosuccinate synthase 1	0.00693221	0.0280362
55016	MARCH1	membrane-associated ring finger (C3HC4) 1, E3 ubiquitin protein ligase	-0.0614063	0.0280541
8724	SNX3	sorting nexin 3	-0.0406042	0.0280721
63904	DUSP21	dual specificity phosphatase 21	0.198202	0.0281075
2683	B4GALT1	UDP-Gal:betaGlcNAc beta 1,4- galactosyltransferase, polypeptide 1	-0.125586	0.0281934
116138	KLHDC3	kelch domain containing 3	-0.0525068	0.0281979
10479	SLC9A6	solute carrier family 9, subfamily A (NHE6, cation proton antiporter 6), member 6	-0.134202	0.0282429
259217	HSPA12A	heat shock 70kDa protein 12A	-0.0499348	0.028252
56061	UBFD1	ubiquitin family domain containing 1	0.135143	0.0282881
7044	LEFTY2	left-right determination factor 2	-0.0480182	0.0283061
89857	KLHL6	kelch-like family member 6	-0.0717362	0.0283242
168391	GALNTL5	UDP-N-acetyl-alpha-D-galactosamine:polypeptide N-acetylgalactosaminyltransferase-like 5	-0.112143	0.0283242
83732	RIOK1	RIO kinase 1	0.0101666	0.0283694
5596	MAPK4	mitogen-activated protein kinase 4	0.142927	0.028383
5579	PRKCB	protein kinase C, beta	0.0198009	0.0283875
92912	UBE2Q2	ubiquitin-conjugating enzyme E2Q family member 2	0.000206329	0.0284238
50489	CD207	CD207 molecule, langerin	-0.124882	0.028451
5132	PDC	phosducin	-0.108402	0.0284601
92312	MEX3A	mex-3 homolog A (C. elegans)	0.0421739	0.0285055
7267	TTC3	tetratricopeptide repeat domain 3	-0.135689	0.0285237
643904	RNF222	ring finger protein 222	-0.0544726	0.0285419
10462	CLEC10A	C-type lectin domain family 10, member A	-0.257094	0.028551
431705	ASTL	astacin-like metallo-endopeptidase (M12 family)	0.0858791	0.0285692
285148	IAH1	isoamyl acetate-hydrolyzing esterase 1 homolog (S. cerevisiae)	-0.191509	0.0285783
60685	ZFAND3	zinc finger, AN1-type domain 3	-0.119246	0.0286238
64975	MRPL41	mitochondrial ribosomal protein L41	-0.247513	0.028633
2267	FGL1	fibrinogen-like 1	-0.0214392	0.0286786
79411	GLB1L	galactosidase, beta 1-like	-0.0438246	0.0287793
3053	SERPIND1	serpin peptidase inhibitor, clade D (heparin cofactor), member 1	-0.110686	0.0288251
22871	NLGN1	neuroligin 1	-0.160102	0.0288527
10133	OPTN	optineurin	-0.050385	0.028871
126433	FBXO27	F-box protein 27	-0.042573	0.028917
10907	TXNL4A	thioredoxin-like 4A	-0.042822	0.028917
6650	SOLH	small optic lobes homolog (Drosophila)	-0.0788496	0.0289539
151835	CPNE9	copine family member IX	-0.176183	0.0290184
5648	MASP1	mannan-binding lectin serine peptidase 1 (C4/C2 activating component of Ra-reactive factor)	-0.153748	0.0290461
6367	CCL22	chemokine (C-C motif) ligand 22	0.0619665	0.0291016
150726	FBXO41	F-box protein 41	-0.0799051	0.0291386
858	CAV2	caveolin 2	-0.138119	0.0292778
2792	GNGT1	guanine nucleotide binding protein (G protein), gamma transducing activity polypeptide 1	-0.0537315	0.0292871
6118	RPA2	replication protein A2, 32kDa	-0.135719	0.0292871
7072	TIA1	TIA1 cytotoxic granule-associated RNA binding protein	0.16374	0.0294083
22836	RHOBTB3	Rho-related BTB domain containing 3	-0.0723993	0.029455
6652	SORD	sorbitol dehydrogenase	-0.0880444	0.0295392
345557	PLCXD3	phosphatidylinositol-specific phospholipase C, X domain containing 3	-0.144479	0.0295955
200185	KRTCAP2	keratinocyte associated protein 2	-0.132772	0.0296002
3655	ITGA6	integrin, alpha 6	-0.196374	0.0296331
126792	B3GALT6	UDP-Gal:betaGal beta 1,3-galactosyltransferase polypeptide 6	-0.187607	0.0296707
534	ATP6V1G2	ATPase, H+ transporting, lysosomal 13kDa, V1 subunit G2	-0.230748	0.0297649
84959	UBASH3B	ubiquitin associated and SH3 domain containing B	-0.033809	0.0298027
27030	MLH3	mutL homolog 3 (E. coli)	-0.184303	0.0298121
114907	FBXO32	F-box protein 32	-0.0275305	0.0298405
137964	AGPAT6	1-acylglycerol-3-phosphate O-acyltransferase 6	-0.148837	0.0298688
23423	TMED3	transmembrane emp24 protein transport domain containing 3	-0.241853	0.0298972
7358	UGDH	UDP-glucose 6-dehydrogenase	-0.0347818	0.0299067
8099	CDK2AP1	cyclin-dependent kinase 2 associated protein 1	-0.0178437	0.0299351
1431	CS	citrate synthase	-0.133487	0.0299921
2581	GALC	galactosylceramidase	-0.0533004	0.0300301
2909	ARHGAP35	Rho GTPase activating protein 35	-0.186852	0.0300967
3305	HSPA1L	heat shock 70kDa protein 1-like	-0.192066	0.0301253
3329	HSPD1	heat shock 60kDa protein 1 (chaperonin)	0.040812	0.0301539
10517	FBXW10	F-box and WD repeat domain containing 10	-0.131501	0.0301634
5291	PIK3CB	phosphatidylinositol-4,5-bisphosphate 3-kinase, catalytic subunit beta	0.193403	0.030259
9695	EDEM1	ER degradation enhancer, mannosidase alpha-like 1	-0.122759	0.0302973
23234	DNAJC9	DnaJ (Hsp40) homolog, subfamily C, member 9	-0.153612	0.0302973
162466	PHOSPHO1	phosphatase, orphan 1	0.127925	0.0303212
84750	FUT10	fucosyltransferase 10 (alpha (1,3) fucosyltransferase)	-0.0778288	0.0304028
84945	ABHD13	abhydrolase domain containing 13	-0.0774284	0.030422
786	CACNG1	calcium channel, voltage-dependent, gamma subunit 1	-0.145733	0.0304797
4796	TONSL	tonsoku-like, DNA repair protein	-0.0605585	0.0305279
3338	DNAJC4	DnaJ (Hsp40) homolog, subfamily C, member 4	0.0392192	0.0305858
3055	HCK	hemopoietic cell kinase	0.0160275	0.0305954
6565	SLC15A2	solute carrier family 15 (H+/peptide transporter), member 2	-0.156508	0.0306534
2719	GPC3	glypican 3	-0.123805	0.0307019
23237	ARC	activity-regulated cytoskeleton-associated protein	-0.127202	0.0307212
84333	PCGF5	polycomb group ring finger 5	0.0508639	0.0307503
4738	NEDD8	neural precursor cell expressed, developmentally down-regulated 8	-0.11495	0.0308086
23219	FBXO28	F-box protein 28	-0.150652	0.0308572
80025	PANK2	pantothenate kinase 2	0.0033983	0.0308635
220296	HEPACAM	hepatic and glial cell adhesion molecule	-0.255102	0.0308669
379	ARL4D	ADP-ribosylation factor-like 4D	-0.170746	0.0308767
8341	HIST1H2BN	histone cluster 1, H2bn	-0.0618915	0.0309937
22806	IKZF3	IKAROS family zinc finger 3 (Aiolos)	0.087773	0.0310719
4140	MARK3	MAP/microtubule affinity-regulating kinase 3	0.0522039	0.0311127
5701	PSMC2	proteasome (prosome, macropain) 26S subunit, ATPase, 2	0.668058	0.0312092
5162	PDHB	pyruvate dehydrogenase (lipoamide) beta	-0.13987	0.0313174
23276	KLHL18	kelch-like family member 18	-0.166135	0.0316242
5775	PTPN4	protein tyrosine phosphatase, non-receptor type 4 (megakaryocyte)	0.164377	0.0316342
4521	NUDT1	nudix (nucleoside diphosphate linked moiety X)-type motif 1	-0.234151	0.031674
242	ALOX12B	arachidonate 12-lipoxygenase, 12R type	0.0317617	0.0316939
4701	NDUFA7	NADH dehydrogenase (ubiquinone) 1 alpha subcomplex, 7, 14.5kDa	0.0227401	0.0317237
3060	HCRT	hypocretin (orexin) neuropeptide precursor	-0.191695	0.0317337
84033	OBSCN	obscurin, cytoskeletal calmodulin and titin-interacting RhoGEF	-0.163429	0.0318635
3982	LIM2	lens intrinsic membrane protein 2, 19kDa	-0.145857	0.0318935
2207	FCER1G	Fc fragment of IgE, high affinity I, receptor for; gamma polypeptide	-0.0452262	0.0319837
3105	HLA-A	major histocompatibility complex, class I, A	-0.0583537	0.0319887
3848	KRT1	keratin 1	-0.190218	0.0320741
2000	ELF4	E74-like factor 4 (ets domain transcription factor)	0.0448438	0.0321547
64167	ERAP2	endoplasmic reticulum aminopeptidase 2	-0.160182	0.0321648
124912	SPACA3	sperm acrosome associated 3	-0.153775	0.0321849
11056	DDX52	DEAD (Asp-Glu-Ala-Asp) box polypeptide 52	-0.0417136	0.0322253
25824	PRDX5	peroxiredoxin 5	-0.128132	0.0322556
340485	ACER2	alkaline ceramidase 2	-0.134559	0.0322657
219	ALDH1B1	aldehyde dehydrogenase 1 family, member B1	-0.122786	0.0323214
30001	ERO1L	ERO1-like (S. cerevisiae)	-0.138838	0.0323366
8993	PGLYRP1	peptidoglycan recognition protein 1	-0.058308	0.0324076
51510	CHMP5	charged multivesicular body protein 5	-0.152512	0.0324279
1891	ECH1	enoyl CoA hydratase 1, peroxisomal	-0.0198873	0.0324482
6470	SHMT1	serine hydroxymethyltransferase 1 (soluble)	-0.0891304	0.0324685
8739	HRK	harakiri, BCL2 interacting protein (contains only BH3 domain)	0.130431	0.0326315
2912	GRM2	glutamate receptor, metabotropic 2	-0.158633	0.0326315
259173	ALS2CL	ALS2 C-terminal like	-0.138908	0.0326519
170691	ADAMTS17	ADAM metallopeptidase with thrombospondin type 1 motif, 17	-0.0382479	0.0326723
23385	NCSTN	nicastrin	-0.0329158	0.0326825
93487	MAPK1IP1L	mitogen-activated protein kinase 1 interacting protein 1-like	-0.246496	0.032703
51079	NDUFA13	NADH dehydrogenase (ubiquinone) 1 alpha subcomplex, 13	-0.184972	0.0327132
894	CCND2	cyclin D2	-0.330752	0.0327235
5522	PPP2R2C	protein phosphatase 2, regulatory subunit B, gamma	0.0762535	0.0328259
26286	ARFGAP3	ADP-ribosylation factor GTPase activating protein 3	-0.281813	0.0328567
161835	FSIP1	fibrous sheath interacting protein 1	-0.137447	0.0328773
11045	UPK1A	uroplakin 1A	-0.165755	0.0329184
10257	ABCC4	ATP-binding cassette, sub-family C (CFTR/MRP), member 4	0.0398797	0.0329595
3815	KIT	v-kit Hardy-Zuckerman 4 feline sarcoma viral oncogene homolog	0.130307	0.0329904
23295	MGRN1	mahogunin ring finger 1, E3 ubiquitin protein ligase	-0.130306	0.0329904
23193	GANAB	glucosidase, alpha; neutral AB	0.0766611	0.0330111
11188	NISCH	nischarin	-0.0326464	0.033104
9540	TP53I3	tumor protein p53 inducible protein 3	0.146037	0.033135
9636	ISG15	ISG15 ubiquitin-like modifier	0.0728926	0.0331919
9690	UBE3C	ubiquitin protein ligase E3C	-0.226654	0.0332489
392255	GDF6	growth differentiation factor 6	0.0122951	0.0332593
23523	CABIN1	calcineurin binding protein 1	-0.160573	0.0332697
5553	PRG2	proteoglycan 2, bone marrow (natural killer cell activator, eosinophil granule major basic protein)	0.0579489	0.0333216
8334	HIST1H2AC	histone cluster 1, H2ac	-0.178746	0.0333216
63893	UBE2O	ubiquitin-conjugating enzyme E2O	-0.217874	0.033332
1969	EPHA2	EPH receptor A2	0.213816	0.0334555
151246	SGOL2	shugoshin-like 2 (S. pombe)	-0.057129	0.0334882
4791	NFKB2	nuclear factor of kappa light polypeptide gene enhancer in B-cells 2 (p49/p100)	-0.209225	0.03353
660	BMX	BMX non-receptor tyrosine kinase	0.117647	0.0336346
57169	ZNFX1	zinc finger, NFX1-type containing 1	-0.103552	0.0336346
5928	RBBP4	retinoblastoma binding protein 4	0.0761298	0.0336556
23420	NOMO1	NODAL modulator 1	-0.0166863	0.0336766
175	AGA	aspartylglucosaminidase	-0.137378	0.0336975
55509	BATF3	basic leucine zipper transcription factor, ATF-like 3	-0.0643095	0.0336975
27347	STK39	serine threonine kinase 39	0.0241097	0.0337448
92591	ASB16	ankyrin repeat and SOCS box containing 16	-0.0217809	0.0337605
5610	EIF2AK2	eukaryotic translation initiation factor 2-alpha kinase 2	0.160963	0.0338552
27252	KLHL20	kelch-like family member 20	-0.149811	0.0338552
388581	FAM132A	family with sequence similarity 132, member A	-0.0411489	0.0338658
10241	CALCOCO2	calcium binding and coiled-coil domain 2	-0.0799209	0.0338658
2313	FLI1	Friend leukemia virus integration 1	-0.319444	0.0338763
3576	IL8	interleukin 8	0.225719	0.0339185
3784	KCNQ1	potassium voltage-gated channel, KQT-like subfamily, member 1	-0.0138787	0.0339819
466	ATF1	activating transcription factor 1	-0.222733	0.0340242
402	ARL2	ADP-ribosylation factor-like 2	-0.0253097	0.0340983
113451	ADC	arginine decarboxylase	-0.137471	0.0341407
1894	ECT2	epithelial cell transforming sequence 2 oncogene	-0.281659	0.0341513
3611	ILK	integrin-linked kinase	0.111282	0.0341969
54541	DDIT4	DNA-damage-inducible transcript 4	-0.0872388	0.0343322
5292	PIM1	pim-1 oncogene	0.130655	0.0343382
7423	VEGFB	vascular endothelial growth factor B	0.187399	0.0344175
153339	TMEM167A	transmembrane protein 167A	-0.165222	0.0344496
5437	POLR2H	polymerase (RNA) II (DNA directed) polypeptide H	-0.442095	0.0345352
55214	LEPREL1	leprecan-like 1	-0.0430962	0.0345674
245711	SPDYA	speedy/RINGO cell cycle regulator family member A	0.126125	0.034664
90226	UCN2	urocortin 2	-0.162537	0.0346855
374291	NDUFS7	NADH dehydrogenase (ubiquinone) Fe-S protein 7, 20kDa (NADH-coenzyme Q reductase)	-0.161248	0.0347286
6241	RRM2	ribonucleotide reductase M2	0.0922528	0.0347932
57396	CLK4	CDC-like kinase 4	-0.0561393	0.0348089
795	S100G	S100 calcium binding protein G	-0.138771	0.034858
6753	SSTR3	somatostatin receptor 3	0.0367963	0.0349012
8702	B4GALT4	UDP-Gal:betaGlcNAc beta 1,4- galactosyltransferase, polypeptide 4	-0.119686	0.0349012
56999	ADAMTS9	ADAM metallopeptidase with thrombospondin type 1 motif, 9	-0.0475859	0.034912
7075	TIE1	tyrosine kinase with immunoglobulin-like and EGF-like domains 1	0.0649947	0.0349337
3921	RPSA	ribosomal protein SA	0.360929	0.0349553
30849	PIK3R4	phosphoinositide-3-kinase, regulatory subunit 4	0.0837404	0.0349932
5971	RELB	v-rel reticuloendotheliosis viral oncogene homolog B	-0.0206613	0.0350529
5740	PTGIS	prostaglandin I2 (prostacyclin) synthase	-0.176282	0.0350746
55835	CENPJ	centromere protein J	-0.0682385	0.0350854
814	CAMK4	calcium/calmodulin-dependent protein kinase IV	-0.129642	0.0350854
2560	GABRB1	gamma-aminobutyric acid (GABA) A receptor, beta 1	-0.0444591	0.0353032
26022	TMEM98	transmembrane protein 98	-0.134222	0.0353688
443	ASPA	aspartoacylase	-0.221113	0.0353797
6654	SOS1	son of sevenless homolog 1 (Drosophila)	0.183269	0.0354564
439	ASNA1	arsA arsenite transporter, ATP-binding, homolog 1 (bacterial)	-0.190291	0.0355112
132724	TMPRSS11B	transmembrane protease, serine 11B	0.0600559	0.0355551
152579	SCFD2	sec1 family domain containing 2	-0.130602	0.0356211
11196	SEC23IP	SEC23 interacting protein	-0.123914	0.0356211
84101	USP44	ubiquitin specific peptidase 44	-0.219177	0.0356651
11093	ADAMTS13	ADAM metallopeptidase with thrombospondin type 1 motif, 13	0.0357028	0.0356872
92369	SPSB4	splA/ryanodine receptor domain and SOCS box containing 4	-0.124975	0.0357975
81620	CDT1	chromatin licensing and DNA replication factor 1	0.0758328	0.0358417
4982	TNFRSF11B	tumor necrosis factor receptor superfamily, member 11b	0.161617	0.0358749
23645	PPP1R15A	protein phosphatase 1, regulatory subunit 15A	0.145781	0.0359081
51268	PIPOX	pipecolic acid oxidase	-0.0420635	0.0359081
353	APRT	adenine phosphoribosyltransferase	0.173908	0.0360746
6519	SLC3A1	solute carrier family 3 (cystine, dibasic and neutral amino acid transporters, activator of cystine, dibasic and neutral amino acid transport), member 1	-0.158308	0.0360746
147	ADRA1B	adrenoceptor alpha 1B	-0.133483	0.0360746
8576	STK16	serine/threonine kinase 16	0.133475	0.0360969
84557	MAP1LC3A	microtubule-associated protein 1 light chain 3 alpha	-0.0656474	0.0363424
79726	WDR59	WD repeat domain 59	-0.0134723	0.036376
84919	PPP1R15B	protein phosphatase 1, regulatory subunit 15B	0.150598	0.0364143
79618	HMBOX1	homeobox containing 1	-0.102186	0.0364208
2963	GTF2F2	general transcription factor IIF, polypeptide 2, 30kDa	-0.00902802	0.0364545
9472	AKAP6	A kinase (PRKA) anchor protein 6	0.143098	0.0364715
54555	DDX49	DEAD (Asp-Glu-Ala-Asp) box polypeptide 49	-0.0644954	0.0365106
6869	TACR1	tachykinin receptor 1	-0.135873	0.0365556
90480	GADD45GIP1	growth arrest and DNA-damage-inducible, gamma interacting protein 1	-0.237097	0.0365668
2731	GLDC	glycine dehydrogenase (decarboxylating)	-0.136781	0.0366006
27141	CIDEB	cell death-inducing DFFA-like effector b	0.0630791	0.0366344
23621	BACE1	beta-site APP-cleaving enzyme 1	-0.0521901	0.0366569
8438	RAD54L	RAD54-like (S. cerevisiae)	0.375755	0.0366795
7705	ZNF146	zinc finger protein 146	-0.155561	0.0367134
3948	LDHC	lactate dehydrogenase C	-0.0665257	0.0367246
10096	ACTR3	ARP3 actin-related protein 3 homolog (yeast)	0.401526	0.0367698
4175	MCM6	minichromosome maintenance complex component 6	-0.108437	0.0368038
8082	SSPN	sarcospan	-0.159909	0.0368717
137886	UBXN2B	UBX domain protein 2B	-0.119109	0.036917
7066	THPO	thrombopoietin	0.106897	0.0369284
258010	SVIP	small VCP/p97-interacting protein	-0.0284109	0.0369511
255239	ANKK1	ankyrin repeat and kinase domain containing 1	0.0610833	0.0369624
284366	KLK9	kallikrein-related peptidase 9	-0.0445995	0.0370022
5201	PFDN1	prefoldin subunit 1	0.0239328	0.0371217
81847	RNF146	ring finger protein 146	-0.174943	0.0371331
140801	RPL10L	ribosomal protein L10-like	-0.126655	0.037213
81493	SYNC	syncoilin, intermediate filament protein	-0.144152	0.0372701
3375	IAPP	islet amyloid polypeptide	-0.155602	0.0373273
9064	MAP3K6	mitogen-activated protein kinase kinase kinase 6	0.0193603	0.0373273
55206	SBNO1	strawberry notch homolog 1 (Drosophila)	-0.131237	0.0373731
115273	RAB42	RAB42, member RAS oncogene family	-0.0406586	0.0374075
2339	FNTA	farnesyltransferase, CAAX box, alpha	-0.1003	0.0374305
51057	WDPCP	WD repeat containing planar cell polarity effector	-0.215	0.037442
23683	PRKD3	protein kinase D3	0.0800824	0.0374801
90423	ATP6V1E2	ATPase, H+ transporting, lysosomal 31kDa, V1 subunit E2	-0.103671	0.0375109
1464	CSPG4	chondroitin sulfate proteoglycan 4	0.0289692	0.037603
2876	GPX1	glutathione peroxidase 1	0.153738	0.037626
945	CD33	CD33 molecule	-0.0246431	0.0379152
5824	PEX19	peroxisomal biogenesis factor 19	0.00633266	0.0379616
1082	CGB	chorionic gonadotropin, beta polypeptide	0.0302146	0.0379616
9296	ATP6V1F	ATPase, H+ transporting, lysosomal 14kDa, V1 subunit F	-0.10781	0.0381245
3251	HPRT1	hypoxanthine phosphoribosyltransferase 1	-0.181571	0.0381478
285671	RNF180	ring finger protein 180	-0.00192046	0.0381478
201456	FBXO15	F-box protein 15	-0.180183	0.0382179
34	ACADM	acyl-CoA dehydrogenase, C-4 to C-12 straight chain	0.0456869	0.0382296
3931	LCAT	lecithin-cholesterol acyltransferase	-0.0315708	0.0383583
3853	KRT6A	keratin 6A	-0.0609391	0.0384404
5868	RAB5A	RAB5A, member RAS oncogene family	-0.107319	0.0385815
26047	CNTNAP2	contactin associated protein-like 2	-0.172328	0.0387348
4775	NFATC3	nuclear factor of activated T-cells, cytoplasmic, calcineurin-dependent 3	-0.179761	0.0387348
4915	NTRK2	neurotrophic tyrosine kinase, receptor, type 2	0.171583	0.0388413
1137	CHRNA4	cholinergic receptor, nicotinic, alpha 4 (neuronal)	-0.286526	0.0389361
9159	PCSK7	proprotein convertase subtilisin/kexin type 7	0.142611	0.0389718
10594	PRPF8	pre-mRNA processing factor 8	0.137064	0.0390312
84749	USP30	ubiquitin specific peptidase 30	-0.198231	0.0390788
51035	UBXN1	UBX domain protein 1	-0.162113	0.0390907
11328	FKBP9	FK506 binding protein 9, 63 kDa	-0.265306	0.0391026
3065	HDAC1	histone deacetylase 1	-0.188828	0.0391503
57171	DOLPP1	dolichyldiphosphatase 1	0.14886	0.0391741
25924	MYRIP	myosin VIIA and Rab interacting protein	0.0270774	0.0392099
3781	KCNN2	potassium intermediate/small conductance calcium-activated channel, subfamily N, member 2	-0.0231953	0.0392099
81844	TRIM56	tripartite motif containing 56	-0.0291927	0.0392338
10635	RAD51AP1	RAD51 associated protein 1	-0.149227	0.0392338
4033	LRMP	lymphoid-restricted membrane protein	-0.201166	0.0392697
81551	STMN4	stathmin-like 4	-0.18624	0.0393534
55666	NPLOC4	nuclear protein localization 4 homolog (S. cerevisiae)	-0.180715	0.0393774
5800	PTPRO	protein tyrosine phosphatase, receptor type, O	0.156224	0.0394253
1413	CRYBA4	crystallin, beta A4	-0.0834229	0.0394253
835	CASP2	caspase 2, apoptosis-related cysteine peptidase	-0.0366589	0.0394974
2590	GALNT2	UDP-N-acetyl-alpha-D-galactosamine:polypeptide N-acetylgalactosaminyltransferase 2 (GalNAc-T2)	-0.113229	0.0395094
9542	NRG2	neuregulin 2	0.0120688	0.0396056
2584	GALK1	galactokinase 1	0.142208	0.0397081
6622	SNCA	synuclein, alpha (non A4 component of amyloid precursor)	0.0291663	0.0397141
388697	HRNR	hornerin	0.188388	0.0397262
1138	CHRNA5	cholinergic receptor, nicotinic, alpha 5 (neuronal)	-0.151689	0.0397383
8899	PRPF4B	PRP4 pre-mRNA processing factor 4 homolog B (yeast)	0.22296	0.0397443
1672	DEFB1	defensin, beta 1	0.158732	0.0397503
135892	TRIM50	tripartite motif containing 50	-0.174421	0.0399138
2268	FGR	Gardner-Rasheed feline sarcoma viral (v-fgr) oncogene homolog	0.0346641	0.0399258
8602	NOP14	NOP14 nucleolar protein	0.383855	0.0400047
90580	C19orf52	chromosome 19 open reading frame 52	-0.145028	0.0400107
22999	RIMS1	regulating synaptic membrane exocytosis 1	-0.153262	0.0400168
124359	CDYL2	chromodomain protein, Y-like 2	-0.123841	0.0400898
3352	HTR1D	5-hydroxytryptamine (serotonin) receptor 1D, G protein-coupled	-0.163198	0.0401141
1181	CLCN2	chloride channel, voltage-sensitive 2	-3.66667e-05	0.040175
1559	CYP2C9	cytochrome P450, family 2, subfamily C, polypeptide 9	-0.113995	0.0402238
23650	TRIM29	tripartite motif containing 29	-0.0518168	0.0402726
57520	HECW2	HECT, C2 and WW domain containing E3 ubiquitin protein ligase 2	-0.0667123	0.0403093
[truncated: 5,713 more rows]
