# Supplementary material for: Paradoxical resistance of multiple myeloma to proteasome inhibitors by decreased levels of 19S proteasomal subunits
Source: eLife. 2015 Sep 1;4:e08153. doi: 10.7554/eLife.08153 (PMC4602331; doi:10.7554/eLife.08153)
Supplement: Supplementary file 3. — Proteome changes from SILAC experiments. DOI: http://dx.doi.org/10.7554/eLife.08153.016 [file elife08153s003.xlsx]

## Sheet: proteinGroups setupA
Supplementary Table S3: List of proteins quantified in the experimental setup A (SILAC L= untreated, SILAC M = bortezomib-treated, SILAC H =PSMD6 knockdown + bortezomib-treated)
Protein ID	Identifier of protein contained in the protein group
Protein names	The name of the identified protein
Gene names	Official gene name
Fasta headers	Description of the protein that the identified peptides are associated with
Peptides	The total number of peptides identified
Unique peptides	The number of peptides that map uniquely to this protein group
Sequence coverage [%]	The % of protein sequence that is covered by the peptides identified
Mol. weight [kDa]	Molecular weight of the identified protein
PEP	Posterior Error Probability of the identification
Ratio M/L normalized	Normalized SILAC M/L ratio for protein (bortezomib-treated/untreated)
Ratio H/L normalized	Normalized SILAC H/L ratio for protein (PSMD6 knockdown + bortezomib-treated/untreated)
Ratio H/M normalized	Normalized SILAC H/M ratio for protein (PSMD6 knockdown + bortezomib-treated/bortezomib-treated)
Protein IDs	Protein names	Gene names	Fasta headers	Peptides	Unique peptides	Sequence coverage [%]	Mol. weight [kDa]	PEP	Ratio M/L normalized	Ratio H/L normalized	Ratio H/M normalized
Q96RU7;B0QYQ2	Tribbles homolog 3	TRIB3	>sp|Q96RU7|TRIB3_HUMAN Tribbles homolog 3 OS=Homo sapiens GN=TRIB3 PE=1 SV=2;>tr|B0QYQ2|B0QYQ2_HUMAN Tribbles homolog 3 (Drosophila) (Fragment) OS=Homo sapiens GN=TRIB3 PE=4 SV=1	5	5	22.1	39.577	4.157e-22	8.4014	8.325	1.0804
P11309-2;P11309	Serine/threonine-protein kinase pim-1	PIM1	>sp|P11309-2|PIM1_HUMAN Isoform 2 of Serine/threonine-protein kinase pim-1 OS=Homo sapiens GN=PIM1;>sp|P11309|PIM1_HUMAN Serine/threonine-protein kinase pim-1 OS=Homo sapiens GN=PIM1 PE=1 SV=3	4	4	12.1	35.685	1.1908e-17	5.3949	4.8393	1.6018
P35222;E7ERS9;B4DGU4;E7EMJ5;P35222-2;E9PDF9;E7EV28;C9IZ65	Catenin beta-1	CTNNB1	>sp|P35222|CTNB1_HUMAN Catenin beta-1 OS=Homo sapiens GN=CTNNB1 PE=1 SV=1;>tr|E7ERS9|E7ERS9_HUMAN Uncharacterized protein OS=Homo sapiens GN=CTNNB1 PE=4 SV=1;>tr|B4DGU4|B4DGU4_HUMAN Uncharacterized protein OS=Homo sapiens GN=CTNNB1 PE=2 SV=1	21	19	36	85.496	0	5.3783	5.184	0.895
O15519-13;O15519-2;F8WBH9;E9PAP3;O15519-9;O15519-12;O15519-10;C9JK38;O15519-14;O15519-6;O15519-8;O15519-5;O15519-11;O15519;C9JSU3;C9J4Q0;C9JV51;C9J408;O15519-7;O15519-3;B4DJE0	CASP8 and FADD-like apoptosis regulator;CASP8 and FADD-like apoptosis regulator subunit p43;CASP8 and FADD-like apoptosis regulator subunit p12	CFLAR	>sp|O15519-13|CFLAR_HUMAN Isoform 13 of CASP8 and FADD-like apoptosis regulator OS=Homo sapiens GN=CFLAR;>sp|O15519-2|CFLAR_HUMAN Isoform 2 of CASP8 and FADD-like apoptosis regulator OS=Homo sapiens GN=CFLAR;>tr|F8WBH9|F8WBH9_HUMAN CASP8 and FADD-like apop	2	2	12.9	23.289	1.1097e-06	4.7785	3.5178	0.78144
Q9NX09	DNA damage-inducible transcript 4 protein	DDIT4	>sp|Q9NX09|DDIT4_HUMAN DNA damage-inducible transcript 4 protein OS=Homo sapiens GN=DDIT4 PE=1 SV=1	4	4	27.6	25.37	4.4982e-36	4.637	3.8112	0.83502
P30279;H0YGD4	G1/S-specific cyclin-D2	CCND2	>sp|P30279|CCND2_HUMAN G1/S-specific cyclin-D2 OS=Homo sapiens GN=CCND2 PE=1 SV=1;>tr|H0YGD4|H0YGD4_HUMAN Cyclin D2 (Fragment) OS=Homo sapiens GN=CCND2 PE=3 SV=1	2	2	11.1	33.067	2.3449e-23	4.3923	2.8747	0.66303
P43365	Melanoma-associated antigen 12	MAGEA12	>sp|P43365|MAGAC_HUMAN Melanoma-associated antigen 12 OS=Homo sapiens GN=MAGEA12 PE=2 SV=2	3	3	14	34.836	1.8162e-50	3.966	3.2783	0.78802
P05412	Transcription factor AP-1	JUN	>sp|P05412|JUN_HUMAN Transcription factor AP-1 OS=Homo sapiens GN=JUN PE=1 SV=2	3	3	14.5	35.675	2.5926e-28	3.9603	4.8941	1.2865
Q9NWD9	Protein BEX4	BEX4	>sp|Q9NWD9|BEX4_HUMAN Protein BEX4 OS=Homo sapiens GN=BEX4 PE=2 SV=1	2	2	23.3	14.066	7.4389e-11	3.9103	3.2449	0.82187
F5H1Y0;H0YGT5;Q96B01-3;Q96B01-2;Q96B01;B4DUS5	RAD51-associated protein 1	RAD51AP1	>tr|F5H1Y0|F5H1Y0_HUMAN RAD51-associated protein 1 OS=Homo sapiens GN=RAD51AP1 PE=4 SV=1;>tr|H0YGT5|H0YGT5_HUMAN RAD51-associated protein 1 (Fragment) OS=Homo sapiens GN=RAD51AP1 PE=4 SV=1;>sp|Q96B01-3|R51A1_HUMAN Isoform 3 of RAD51-associated protein 1 OS	2	2	11.9	26.432	6.4747e-05	3.5648	4.5286	1.2644
Q9NWT8	Aurora kinase A-interacting protein	AURKAIP1	>sp|Q9NWT8|AKIP_HUMAN Aurora kinase A-interacting protein OS=Homo sapiens GN=AURKAIP1 PE=1 SV=1	3	3	18.1	22.354	1.3301e-18	3.412	2.6901	0.82799
P43360;E7EUF2;E7ETG4	Melanoma-associated antigen 6	MAGEA6	>sp|P43360|MAGA6_HUMAN Melanoma-associated antigen 6 OS=Homo sapiens GN=MAGEA6 PE=2 SV=1	3	2	9.2	34.891	5.4196e-09	3.319	2.8472	0.85182
B7Z6X4;Q14094;H0YA27	Cyclin-I	CCNI	>tr|B7Z6X4|B7Z6X4_HUMAN Cyclin I OS=Homo sapiens GN=CCNI PE=2 SV=1;>sp|Q14094|CCNI_HUMAN Cyclin-I OS=Homo sapiens GN=CCNI PE=1 SV=1;>tr|H0YA27|H0YA27_HUMAN Cyclin I (Fragment) OS=Homo sapiens GN=CCNI PE=4 SV=1	2	2	11.3	40.877	4.038e-68	3.2218	1.3388	1.0945
P43356;E7ER35;E9PC03	Melanoma-associated antigen 2	MAGEA2;MAGEA2B	>sp|P43356|MAGA2_HUMAN Melanoma-associated antigen 2 OS=Homo sapiens GN=MAGEA2 PE=1 SV=1;>tr|E7ER35|E7ER35_HUMAN Melanoma antigen family A, 2B (Fragment) OS=Homo sapiens GN=MAGEA2B PE=4 SV=1;>tr|E9PC03|E9PC03_HUMAN Melanoma antigen family A, 2B (Fragment)	2	1	6.4	35.054	1.6069e-06	3.1229	3.1731	0.97987
O14503;B7Z8M6;Q9C0J9	Class E basic helix-loop-helix protein 40;Class E basic helix-loop-helix protein 41	BHLHE40;BHLHE41	>sp|O14503|BHE40_HUMAN Class E basic helix-loop-helix protein 40 OS=Homo sapiens GN=BHLHE40 PE=1 SV=1;>tr|B7Z8M6|B7Z8M6_HUMAN Basic helix-loop-helix family, member e41 OS=Homo sapiens GN=BHLHE41 PE=2 SV=1;>sp|Q9C0J9|BHE41_HUMAN Class E basic helix-loop-hel	4	4	11.9	45.51	5.1001e-10	3.0129	4.3306	1.3084
Q99741	Cell division control protein 6 homolog	CDC6	>sp|Q99741|CDC6_HUMAN Cell division control protein 6 homolog OS=Homo sapiens GN=CDC6 PE=1 SV=1	3	3	6.4	62.72	3.0161e-11	2.9766	4.8477	1.5425
Q7Z628-2;Q5SQI6			>sp|Q7Z628-2|ARHG8_HUMAN Isoform 2 of Neuroepithelial cell-transforming gene 1 protein OS=Homo sapiens GN=NET1	8	1	24.9	61.884	2.6288e-64	2.9348	2.4277	0.7888
B4E0Q1;F5GWB6;E1P5Q0;Q8TEL6;B4DW48;Q8TEL6-2	Short transient receptor potential channel 4-associated protein	TRPC4AP	>tr|B4E0Q1|B4E0Q1_HUMAN Uncharacterized protein OS=Homo sapiens GN=TRPC4AP PE=2 SV=1;>tr|F5GWB6|F5GWB6_HUMAN Transient receptor potential cation channel, subfamily C, member 4-associated protein OS=Homo sapiens GN=TRPC4AP PE=4 SV=1;>tr|E1P5Q0|E1P5Q0_HUMAN	4	4	6.6	86.411	7.9032e-24	2.9325	3.119	1.0755
O95997;Q9NZH5-2;Q9NZH5;E5RJR4;Q9NZH4	Securin;Securin-2	PTTG1;PTTG2	>sp|O95997|PTTG1_HUMAN Securin OS=Homo sapiens GN=PTTG1 PE=1 SV=1;>sp|Q9NZH5-2|PTTG2_HUMAN Isoform 2 of Securin-2 OS=Homo sapiens GN=PTTG2;>sp|Q9NZH5|PTTG2_HUMAN Securin-2 OS=Homo sapiens GN=PTTG2 PE=1 SV=2	3	3	16.3	22.024	1.338e-07	2.9203	2.1495	0.7574
Q9H211	DNA replication factor Cdt1	CDT1	>sp|Q9H211|CDT1_HUMAN DNA replication factor Cdt1 OS=Homo sapiens GN=CDT1 PE=1 SV=3	7	7	22.3	60.39	1.3349e-76	2.7875	3.0487	1.0525
F5GYE6;P04035-2;P04035;H0Y8F6;H0Y8K6;E7ERA8	3-hydroxy-3-methylglutaryl-coenzyme A reductase	HMGCR	>tr|F5GYE6|F5GYE6_HUMAN 3-hydroxy-3-methylglutaryl-CoA reductase OS=Homo sapiens GN=HMGCR PE=3 SV=1;>sp|P04035-2|HMDH_HUMAN Isoform 2 of 3-hydroxy-3-methylglutaryl-coenzyme A reductase OS=Homo sapiens GN=HMGCR;>sp|P04035|HMDH_HUMAN 3-hydroxy-3-methylglutar	6	6	8.1	90.048	1.3314e-21	2.72	2.1984	0.94828
Q6P582	Mitotic-spindle organizing protein 2A	MZT2A	>sp|Q6P582|MZT2A_HUMAN Mitotic-spindle organizing protein 2A OS=Homo sapiens GN=MZT2A PE=1 SV=2	5	1	56.3	16.22	2.1418e-68	2.7155	2.7114	1.0083
E9PFC3;B7Z8L5;Q14188-2;Q14188-3;F8W6Z7;Q14188-4;Q14188-5;F8WAI2;Q14188;C9J977;C9J461;C9J872	Transcription factor Dp-2	TFDP2	>tr|E9PFC3|E9PFC3_HUMAN Transcription factor Dp-2 (E2F dimerization partner 2) OS=Homo sapiens GN=TFDP2 PE=3 SV=1;>tr|B7Z8L5|B7Z8L5_HUMAN Transcription factor Dp-2 (E2F dimerization partner 2) OS=Homo sapiens GN=TFDP2 PE=2 SV=1;>sp|Q14188-2|TFDP2_HUMAN Iso	2	2	8.7	34.685	1.0294e-13	2.7101	2.5921	0.89675
Q07820;Q07820-2;E7ENM2	Induced myeloid leukemia cell differentiation protein Mcl-1	MCL1	>sp|Q07820|MCL1_HUMAN Induced myeloid leukemia cell differentiation protein Mcl-1 OS=Homo sapiens GN=MCL1 PE=1 SV=3;>sp|Q07820-2|MCL1_HUMAN Isoform 2 of Induced myeloid leukemia cell differentiation protein Mcl-1 OS=Homo sapiens GN=MCL1	6	6	20.9	37.337	3.1229e-35	2.6968	3.1799	1.1827
P69905;G3V1N2	Hemoglobin subunit alpha	HBA1;HBA2	>sp|P69905|HBA_HUMAN Hemoglobin subunit alpha OS=Homo sapiens GN=HBA1 PE=1 SV=2;>tr|G3V1N2|G3V1N2_HUMAN HCG1745306, isoform CRA_a OS=Homo sapiens GN=HBA2 PE=3 SV=1	6	2	54.9	15.257	5.3378e-64	2.6478	2.2702	0.78301
P55061;F8W034;F8VQW0;F8VX73;F8VPI1;F8W201;F8W086;F8VR05;B7Z984;F8VQQ5;F8VSI7;F8VVJ4;F8VPZ7;F8W1G3;F8W1V3	Bax inhibitor 1	TMBIM6	>sp|P55061|BI1_HUMAN Bax inhibitor 1 OS=Homo sapiens GN=TMBIM6 PE=1 SV=2;>tr|F8W034|F8W034_HUMAN Transmembrane BAX inhibitor motif-containing 6 OS=Homo sapiens GN=TMBIM6 PE=3 SV=1;>tr|F8VQW0|F8VQW0_HUMAN Transmembrane BAX inhibitor motif-containing 6 (Frag	3	3	19	26.537	4.0414e-09	2.63	2.4798	1.0032
P43357;E7EMU0	Melanoma-associated antigen 3	MAGEA3	>sp|P43357|MAGA3_HUMAN Melanoma-associated antigen 3 OS=Homo sapiens GN=MAGEA3 PE=1 SV=1	3	3	14	34.747	3.6815e-60	2.5149	2.3328	0.87492
Q9H9L7;H0YEQ5;B4DQP0;B4DZU6	Akirin-1	AKIRIN1	>sp|Q9H9L7|AKIR1_HUMAN Akirin-1 OS=Homo sapiens GN=AKIRIN1 PE=1 SV=1;>tr|H0YEQ5|H0YEQ5_HUMAN Akirin 1 (Fragment) OS=Homo sapiens GN=AKIRIN1 PE=4 SV=1;>tr|B4DQP0|B4DQP0_HUMAN Uncharacterized protein OS=Homo sapiens GN=AKIRIN1 PE=2 SV=1;>tr|B4DZU6|B4DZU6_HUM	3	2	17.2	21.867	1.1547e-13	2.4845	3.1044	1.3823
Q6NZ67;B8ZZ87	Mitotic-spindle organizing protein 2B	MZT2B	>sp|Q6NZ67|MZT2B_HUMAN Mitotic-spindle organizing protein 2B OS=Homo sapiens GN=MZT2B PE=1 SV=1;>tr|B8ZZ87|B8ZZ87_HUMAN Mitotic spindle organizing protein 2B OS=Homo sapiens GN=MZT2B PE=4 SV=1	6	2	65.2	16.225	3.589e-61	2.4529	2.4796	1.0101
P58004;P58005-2;P58005-3;P58005	Sestrin-2	SESN2	>sp|P58004|SESN2_HUMAN Sestrin-2 OS=Homo sapiens GN=SESN2 PE=1 SV=1	5	5	12.5	54.493	4.6918e-35	2.4148	2.6406	1.0519
Q86YD1;Q86YD1-3;Q86YD1-2	Prostate tumor-overexpressed gene 1 protein	PTOV1	>sp|Q86YD1|PTOV1_HUMAN Prostate tumor-overexpressed gene 1 protein OS=Homo sapiens GN=PTOV1 PE=1 SV=1;>sp|Q86YD1-3|PTOV1_HUMAN Isoform 3 of Prostate tumor-overexpressed gene 1 protein OS=Homo sapiens GN=PTOV1;>sp|Q86YD1-2|PTOV1_HUMAN Isoform 2 of Prostate	8	7	28.1	46.868	3.6416e-114	2.3962	2.9796	1.0371
Q9BTL4	Immediate early response gene 2 protein	IER2	>sp|Q9BTL4|IER2_HUMAN Immediate early response gene 2 protein OS=Homo sapiens GN=IER2 PE=2 SV=1	4	4	24.7	24.195	1.2257e-68	2.3544	2.5575	1.0924
Q9BWK5	Modulator of retrovirus infection homolog	MRI	>sp|Q9BWK5|MRI_HUMAN Modulator of retrovirus infection homolog OS=Homo sapiens GN=MRI PE=2 SV=2	2	2	14	16.829	4.6868e-07	2.3517	2.0721	0.87796
Q9Y605	MORF4 family-associated protein 1	MRFAP1	>sp|Q9Y605|MOFA1_HUMAN MORF4 family-associated protein 1 OS=Homo sapiens GN=MRFAP1 PE=1 SV=1	3	3	33.1	14.649	3.05e-135	2.3375	2.1529	0.9935
F5H4V4;P46013;P46013-2;E7EN66;Q70L72	Antigen KI-67	MKI67	>tr|F5H4V4|F5H4V4_HUMAN Antigen identified by monoclonal antibody Ki-67 OS=Homo sapiens GN=MKI67 PE=4 SV=1;>sp|P46013|KI67_HUMAN Antigen KI-67 OS=Homo sapiens GN=MKI67 PE=1 SV=2;>sp|P46013-2|KI67_HUMAN Isoform Short of Antigen KI-67 OS=Homo sapiens GN=MKI6	21	21	10.2	358.62	5.7865e-84	2.3335	1.1194	0.49704
P14923	Junction plakoglobin	JUP	>sp|P14923|PLAK_HUMAN Junction plakoglobin OS=Homo sapiens GN=JUP PE=1 SV=3	16	8	26.4	81.744	9.9003e-173	2.2911	2.2966	0.94178
P30304-2;P30304	M-phase inducer phosphatase 1	CDC25A	>sp|P30304-2|MPIP1_HUMAN Isoform 2 of M-phase inducer phosphatase 1 OS=Homo sapiens GN=CDC25A;>sp|P30304|MPIP1_HUMAN M-phase inducer phosphatase 1 OS=Homo sapiens GN=CDC25A PE=1 SV=2	3	3	6.6	54.55	2.1262e-09	2.2868	2.5959	0.82211
Q15397	Pumilio domain-containing protein KIAA0020	KIAA0020	>sp|Q15397|K0020_HUMAN Pumilio domain-containing protein KIAA0020 OS=Homo sapiens GN=KIAA0020 PE=1 SV=3	3	3	6.5	73.584	1.8411e-56	2.2706	2.1427	0.96636
P26232-3;P26232-2;P26232-5;P26232;C9J144;C9IZ88;P26232-4;P26232-6	Catenin alpha-2	CTNNA2	>sp|P26232-3|CTNA2_HUMAN Isoform 3 of Catenin alpha-2 OS=Homo sapiens GN=CTNNA2;>sp|P26232-2|CTNA2_HUMAN Isoform 2 of Catenin alpha-2 OS=Homo sapiens GN=CTNNA2;>sp|P26232-5|CTNA2_HUMAN Isoform 5 of Catenin alpha-2 OS=Homo sapiens GN=CTNNA2;>sp|P26232|CTNA2	2	1	4.1	95.557	2.6513e-26	2.2345	2.612	1.008
B7Z9U0;B0AZS3;B7Z8R1;B7Z5Z0;Q9UFF9;E5RIL2	CCR4-NOT transcription complex subunit 8	CNOT8	>tr|B7Z9U0|B7Z9U0_HUMAN Uncharacterized protein OS=Homo sapiens GN=CNOT8 PE=2 SV=1;>tr|B0AZS3|B0AZS3_HUMAN Uncharacterized protein OS=Homo sapiens GN=CNOT8 PE=2 SV=1;>tr|B7Z8R1|B7Z8R1_HUMAN Uncharacterized protein OS=Homo sapiens GN=CNOT8 PE=2 SV=1;>tr|B7Z	3	3	33.6	14.656	3.3322e-13	2.2145	3.3908	1.4915
P22557;H0Y6R3;A8K6C4;Q5JZF5	5-aminolevulinate synthase, erythroid-specific, mitochondrial	ALAS2	>sp|P22557|HEM0_HUMAN 5-aminolevulinate synthase, erythroid-specific, mitochondrial OS=Homo sapiens GN=ALAS2 PE=1 SV=2;>tr|H0Y6R3|H0Y6R3_HUMAN Aminolevulinate, delta-, synthase 2 (Fragment) OS=Homo sapiens GN=ALAS2 PE=4 SV=1;>tr|A8K6C4|A8K6C4_HUMAN Aminole	5	5	14	64.633	3.146e-18	2.2042	1.2252	0.58557
Q9NZJ9-2;Q9NZJ9-3;Q96G61;Q8NFP7			>sp|Q9NZJ9-2|NUDT4_HUMAN Isoform 2 of Diphosphoinositol polyphosphate phosphohydrolase 2 OS=Homo sapiens GN=NUDT4;>sp|Q9NZJ9-3|NUDT4_HUMAN Isoform 3 of Diphosphoinositol polyphosphate phosphohydrolase 2 OS=Homo sapiens GN=NUDT4	5	1	37.6	20.434	1.8531e-43	2.2028	2.8909	1.244
Q9BUN5;E9PM03;E9PM81	Coiled-coil domain-containing protein 28B	CCDC28B	>sp|Q9BUN5|CC28B_HUMAN Coiled-coil domain-containing protein 28B OS=Homo sapiens GN=CCDC28B PE=1 SV=2;>tr|E9PM03|E9PM03_HUMAN Coiled-coil domain-containing 28B OS=Homo sapiens GN=CCDC28B PE=4 SV=1;>tr|E9PM81|E9PM81_HUMAN Coiled-coil domain-containing 28B O	2	2	20.5	22.036	3.1286e-31	2.1952	2.1035	1.0346
Q5T6F0;Q5VW00	DDB1- and CUL4-associated factor 12	DCAF12	>sp|Q5T6F0|DCA12_HUMAN DDB1- and CUL4-associated factor 12 OS=Homo sapiens GN=DCAF12 PE=1 SV=1	3	3	10.6	50.517	4.9245e-25	2.1923	3.194	1.4873
B1AKU5;B1AKU4;Q92845;F5H591	Kinesin-associated protein 3	KIFAP3	>tr|B1AKU5|B1AKU5_HUMAN Kinesin-associated protein 3 OS=Homo sapiens GN=KIFAP3 PE=2 SV=1;>tr|B1AKU4|B1AKU4_HUMAN Kinesin-associated protein 3 OS=Homo sapiens GN=KIFAP3 PE=4 SV=1;>sp|Q92845|KIFA3_HUMAN Kinesin-associated protein 3 OS=Homo sapiens GN=KIFAP3	4	4	7.9	86.289	9.6484e-57	2.1705	1.7205	0.83646
F5H0P9;Q9HAW0	Transcription factor IIIB 50 kDa subunit	BRF2	>tr|F5H0P9|F5H0P9_HUMAN BRF2, subunit of RNA polymerase III transcription initiation factor, BRF1-like OS=Homo sapiens GN=BRF2 PE=4 SV=1;>sp|Q9HAW0|BRF2_HUMAN Transcription factor IIIB 50 kDa subunit OS=Homo sapiens GN=BRF2 PE=1 SV=1	2	2	7.8	44.103	1.7369e-06	2.1591	3.7233	1.7379
P48552	Nuclear receptor-interacting protein 1	NRIP1	>sp|P48552|NRIP1_HUMAN Nuclear receptor-interacting protein 1 OS=Homo sapiens GN=NRIP1 PE=1 SV=2	5	5	5.9	126.94	3.4193e-25	2.1435	1.8142	0.81825
Q8N635;C9J4P9;C9J0S1	Meiosis-specific with OB domain-containing protein	MEIOB;C16orf73	>sp|Q8N635|CP073_HUMAN Uncharacterized protein C16orf73 OS=Homo sapiens GN=C16orf73 PE=2 SV=3;>tr|C9J4P9|C9J4P9_HUMAN Uncharacterized protein OS=Homo sapiens GN=C16orf73 PE=4 SV=1;>tr|C9J0S1|C9J0S1_HUMAN Uncharacterized protein OS=Homo sapiens GN=C16orf73	3	3	6.1	49.312	7.9144e-09	2.1363	2.2735	1.056
Q9Y2K6	Ubiquitin carboxyl-terminal hydrolase 20	USP20	>sp|Q9Y2K6|UBP20_HUMAN Ubiquitin carboxyl-terminal hydrolase 20 OS=Homo sapiens GN=USP20 PE=1 SV=2	5	5	6.9	102	4.0973e-21	2.117	2.3043	1.1698
Q8TEY7-3;Q8TEY7-2;Q8TEY7;H0YD08;H0YCV3	Ubiquitin carboxyl-terminal hydrolase 33	USP33	>sp|Q8TEY7-3|UBP33_HUMAN Isoform 3 of Ubiquitin carboxyl-terminal hydrolase 33 OS=Homo sapiens GN=USP33;>sp|Q8TEY7-2|UBP33_HUMAN Isoform 2 of Ubiquitin carboxyl-terminal hydrolase 33 OS=Homo sapiens GN=USP33;>sp|Q8TEY7|UBP33_HUMAN Ubiquitin carboxyl-termin	3	3	5.8	93.956	1.4927e-11	2.1151	2.2789	1.1887
Q6NZI2;B3KRY5;Q6NZI2-2;Q6NZI2-3	Polymerase I and transcript release factor	PTRF	>sp|Q6NZI2|PTRF_HUMAN Polymerase I and transcript release factor OS=Homo sapiens GN=PTRF PE=1 SV=1;>tr|B3KRY5|B3KRY5_HUMAN Uncharacterized protein OS=Homo sapiens GN=PTRF PE=2 SV=1;>sp|Q6NZI2-2|PTRF_HUMAN Isoform 2 of Polymerase I and transcript release fa	6	6	19.2	43.476	3.3176e-97	2.1089	3.4771	1.4191
P08107;H0YG33;F8VZJ4;F5H1D3;E7EQL7;E7EP94;Q5SP16;E7EP11;C9IYI3	Heat shock 70 kDa protein 1A/1B	HSPA1A	>sp|P08107|HSP71_HUMAN Heat shock 70 kDa protein 1A/1B OS=Homo sapiens GN=HSPA1A PE=1 SV=5;>tr|H0YG33|H0YG33_HUMAN Heat shock 70kDa protein 1B OS=Homo sapiens GN=HSPA1B PE=3 SV=1;>tr|F8VZJ4|F8VZJ4_HUMAN Heat shock 70kDa protein 1B OS=Homo sapiens GN=HSPA1B	33	3	66.1	70.051	0	2.0984	2.7349	1.2823
Q13415	Origin recognition complex subunit 1	ORC1	>sp|Q13415|ORC1_HUMAN Origin recognition complex subunit 1 OS=Homo sapiens GN=ORC1 PE=1 SV=2	6	6	10.1	97.349	3.0349e-23	2.0672	2.6535	1.4259
P02792;F5H1X1	Ferritin light chain	FTL	>sp|P02792|FRIL_HUMAN Ferritin light chain OS=Homo sapiens GN=FTL PE=1 SV=2;>tr|F5H1X1|F5H1X1_HUMAN Ferritin OS=Homo sapiens GN=FTL PE=3 SV=1	3	3	17.7	20.019	1.7884e-09	2.0639	2.7908	1.3271
Q5BKZ1;A8MYX1;B4E179;Q5BKZ1-2	DBIRD complex subunit ZNF326	ZNF326	>sp|Q5BKZ1|ZN326_HUMAN Zinc finger protein 326 OS=Homo sapiens GN=ZNF326 PE=1 SV=2;>tr|A8MYX1|A8MYX1_HUMAN Zinc finger protein 326 OS=Homo sapiens GN=ZNF326 PE=4 SV=1;>tr|B4E179|B4E179_HUMAN Uncharacterized protein OS=Homo sapiens GN=ZNF326 PE=2 SV=1	9	9	20.6	65.653	1.6785e-80	2.0615	1.1291	0.5113
Q9P1W9	Serine/threonine-protein kinase pim-2	PIM2	>sp|Q9P1W9|PIM2_HUMAN Serine/threonine-protein kinase pim-2 OS=Homo sapiens GN=PIM2 PE=1 SV=1	5	5	20.6	34.19	1.1897e-13	2.0503	1.965	0.94681
Q01664	Transcription factor AP-4	TFAP4	>sp|Q01664|TFAP4_HUMAN Transcription factor AP-4 OS=Homo sapiens GN=TFAP4 PE=1 SV=2	2	2	8	38.725	1.1631e-07	2.0495	1.6288	0.8123
Q53G59;B7Z7B8;Q9H7R2;A6NEN8	Kelch-like protein 12	KLHL12	>sp|Q53G59|KLH12_HUMAN Kelch-like protein 12 OS=Homo sapiens GN=KLHL12 PE=1 SV=2;>tr|B7Z7B8|B7Z7B8_HUMAN Kelch-like 12 (Drosophila) OS=Homo sapiens GN=KLHL12 PE=2 SV=1;>tr|Q9H7R2|Q9H7R2_HUMAN Uncharacterized protein OS=Homo sapiens GN=KLHL12 PE=2 SV=1;>tr|	2	2	4	63.276	1.1157e-06	2.0474	1.9799	0.98089
F5H4B1;P78395;E7EW99;B7Z986;E7EMH2;B5MCY4;B5MD04;Q5VXH5;Q5VWM4;A6NMC2	Melanoma antigen preferentially expressed in tumors	PRAME	>tr|F5H4B1|F5H4B1_HUMAN Preferentially-expressed antigen in melanoma OS=Homo sapiens GN=PRAME PE=4 SV=1;>sp|P78395|PRAME_HUMAN Melanoma antigen preferentially expressed in tumors OS=Homo sapiens GN=PRAME PE=1 SV=1;>tr|E7EW99|E7EW99_HUMAN Preferentially-exp	17	16	34.5	55.869	1.0234e-254	2.0338	2.1195	1.0829
P49754-2;E9PF36;P49754;C9JZ11;C9JU58;C9J3F8	Vacuolar protein sorting-associated protein 41 homolog	VPS41	>sp|P49754-2|VPS41_HUMAN Isoform Short of Vacuolar protein sorting-associated protein 41 homolog OS=Homo sapiens GN=VPS41;>tr|E9PF36|E9PF36_HUMAN Vacuolar protein sorting 41 homolog (S. cerevisiae) OS=Homo sapiens GN=VPS41 PE=4 SV=1;>sp|P49754|VPS41_HUMAN	3	3	4.5	92.845	1.3739e-14	2.0263	1.3138	0.64152
Q9Y3A4;Q9NSQ0	Ribosomal RNA-processing protein 7 homolog A	RRP7A	>sp|Q9Y3A4|RRP7A_HUMAN Ribosomal RNA-processing protein 7 homolog A OS=Homo sapiens GN=RRP7A PE=1 SV=2	9	9	34.6	32.334	3.6622e-41	2.026	1.37	0.72532
E7ETA9;P49675;E9PFA6;H0YB94;E5RH12	Steroidogenic acute regulatory protein, mitochondrial	STAR	>tr|E7ETA9|E7ETA9_HUMAN Steroidogenic acute regulatory protein OS=Homo sapiens GN=STAR PE=4 SV=1;>sp|P49675|STAR_HUMAN Steroidogenic acute regulatory protein, mitochondrial OS=Homo sapiens GN=STAR PE=1 SV=2;>tr|E9PFA6|E9PFA6_HUMAN Uncharacterized protein O	7	7	38.9	27.67	6.8096e-192	2.0245	1.8367	0.87808
Q14690;F5H7X0	Protein RRP5 homolog	PDCD11	>sp|Q14690|RRP5_HUMAN Protein RRP5 homolog OS=Homo sapiens GN=PDCD11 PE=1 SV=3;>tr|F5H7X0|F5H7X0_HUMAN Programmed cell death 11 OS=Homo sapiens GN=PDCD11 PE=4 SV=1	33	33	25.7	208.7	0	2.0244	1.3656	0.68676
Q7L3V2;C9J0V4	Protein Bop	BOP	>sp|Q7L3V2|CV029_HUMAN Uncharacterized protein C22orf29 OS=Homo sapiens GN=C22orf29 PE=2 SV=1	3	3	15.1	39.299	6.1793e-45	2.024	2.9246	1.2451
C9JV95;Q9NY93;F8WDT8;G3V0G3;F8WEI3	Probable ATP-dependent RNA helicase DDX56	DDX56	>tr|C9JV95|C9JV95_HUMAN DEAD (Asp-Glu-Ala-Asp) box polypeptide 56 OS=Homo sapiens GN=DDX56 PE=4 SV=1;>sp|Q9NY93|DDX56_HUMAN Probable ATP-dependent RNA helicase DDX56 OS=Homo sapiens GN=DDX56 PE=1 SV=1;>tr|F8WDT8|F8WDT8_HUMAN DEAD (Asp-Glu-Ala-Asp) box poly	8	8	23.9	57.274	2.7958e-60	2.0033	1.5406	0.76256
F5H732;Q8TF40-3;Q8TF40;Q8TF40-2	Folliculin-interacting protein 1	FNIP1	>tr|F5H732|F5H732_HUMAN Folliculin-interacting protein 1 OS=Homo sapiens GN=FNIP1 PE=4 SV=1;>sp|Q8TF40-3|FNIP1_HUMAN Isoform 3 of Folliculin-interacting protein 1 OS=Homo sapiens GN=FNIP1;>sp|Q8TF40|FNIP1_HUMAN Folliculin-interacting protein 1 OS=Homo sapi	3	2	6.4	103.39	1.3005e-16	2.0005	2.5143	1.2707
Q7Z412;E7EQ81;F6UBB5	Peroxisome assembly protein 26	PEX26	>sp|Q7Z412|PEX26_HUMAN Peroxisome assembly protein 26 OS=Homo sapiens GN=PEX26 PE=1 SV=2;>tr|E7EQ81|E7EQ81_HUMAN Peroxisomal biogenesis factor 26 OS=Homo sapiens GN=PEX26 PE=4 SV=2;>tr|F6UBB5|F6UBB5_HUMAN Peroxisomal biogenesis factor 26 OS=Homo sapiens GN	2	2	9.5	33.898	0.00016796	1.9975	2.1262	1.096
P63092;A6NI00;Q5JWF2;P63092-3;P63092-2;Q5JWF2-2;Q5JWE9;H0Y7F4;P38405;Q86XU3;Q5JWD1;H0Y7E8;F5H3J6;A2A2R6;P11488;P19087;A8MTJ3	Guanine nucleotide-binding protein G(s) subunit alpha isoforms short;Guanine nucleotide-binding protein G(s) subunit alpha isoforms XLas	GNAS	>sp|P63092|GNAS2_HUMAN Guanine nucleotide-binding protein G(s) subunit alpha isoforms short OS=Homo sapiens GN=GNAS PE=1 SV=1;>tr|A6NI00|A6NI00_HUMAN GNAS complex locus OS=Homo sapiens GN=GNAS PE=4 SV=3;>sp|Q5JWF2|GNAS1_HUMAN Guanine nucleotide-binding pro	11	10	33.5	45.664	5.1414e-154	1.9957	1.8605	0.93084
F2Z2A4;C9J7R7;Q9H147;C9J7S2;H0Y501;C9J4E2	Deoxynucleotidyltransferase terminal-interacting protein 1	DNTTIP1	>tr|F2Z2A4|F2Z2A4_HUMAN Deoxynucleotidyltransferase, terminal,-interacting protein 1 (Fragment) OS=Homo sapiens GN=DNTTIP1 PE=4 SV=1;>tr|C9J7R7|C9J7R7_HUMAN Uncharacterized protein OS=Homo sapiens GN=DNTTIP1 PE=4 SV=1;>sp|Q9H147|TDIF1_HUMAN Deoxynucleotidy	4	4	38.6	16.423	2.344e-11	1.9825	1.9032	0.91597
E9PRS2;E9PLZ5;E9PI07;P10242-2;P10242;F8W8G5;E9PNA4;E9PNL6;P10242-4;E9PMQ0;E9PJT2;Q708E6;P10242-3;E9PJ96;E9PMZ0;E9PIW4;E9PN92;P10242-5;E9PNH6;E9PN43;E9PKZ3;Q708E3;E9PPL8;E9PQQ2;E9PJF1;E9PLN0;Q708E1;P10242-6	Transcriptional activator Myb	MYB;c-myb	>tr|E9PRS2|E9PRS2_HUMAN V-myb myeloblastosis viral oncogene homolog (avian) OS=Homo sapiens GN=MYB PE=4 SV=1;>tr|E9PLZ5|E9PLZ5_HUMAN V-myb myeloblastosis viral oncogene homolog (avian) OS=Homo sapiens GN=MYB PE=4 SV=1;>tr|E9PI07|E9PI07_HUMAN V-myb myelobla	2	2	4.3	63.197	6.7757e-17	1.9795	2.75	1.3862
P15151-3;P15151-2;P15151-4;P15151	Poliovirus receptor	PVR	>sp|P15151-3|PVR_HUMAN Isoform Gamma of Poliovirus receptor OS=Homo sapiens GN=PVR;>sp|P15151-2|PVR_HUMAN Isoform Beta of Poliovirus receptor OS=Homo sapiens GN=PVR;>sp|P15151-4|PVR_HUMAN Isoform Delta of Poliovirus receptor OS=Homo sapiens GN=PVR;>sp|P151	2	2	4.7	39.304	0.00013071	1.9712	2.0262	0.98683
P49918-2;P49918;A6NK88	Cyclin-dependent kinase inhibitor 1C	CDKN1C	>sp|P49918-2|CDN1C_HUMAN Isoform Short of Cyclin-dependent kinase inhibitor 1C OS=Homo sapiens GN=CDKN1C;>sp|P49918|CDN1C_HUMAN Cyclin-dependent kinase inhibitor 1C OS=Homo sapiens GN=CDKN1C PE=1 SV=1;>tr|A6NK88|A6NK88_HUMAN Cyclin-dependent kinase inhibit	4	4	13.8	31.04	1.7895e-15	1.9694	1.3344	0.76138
F8W1N9;Q16621	Transcription factor NF-E2 45 kDa subunit	NFE2	>tr|F8W1N9|F8W1N9_HUMAN Nuclear factor (erythroid-derived 2), 45kDa (Fragment) OS=Homo sapiens GN=NFE2 PE=4 SV=1;>sp|Q16621|NFE2_HUMAN Transcription factor NF-E2 45 kDa subunit OS=Homo sapiens GN=NFE2 PE=1 SV=1	3	3	11.1	38.201	4.6154e-17	1.9582	2.4291	1.0843
B7Z2T3;B7Z6R6;C9J2N7;E7ET00;F8W724;A0AVF1;F8WEZ4;E7ES78;Q96CU4	Tetratricopeptide repeat protein 26	TTC26	>tr|B7Z2T3|B7Z2T3_HUMAN Uncharacterized protein OS=Homo sapiens GN=TTC26 PE=2 SV=1;>tr|B7Z6R6|B7Z6R6_HUMAN Uncharacterized protein OS=Homo sapiens GN=TTC26 PE=2 SV=1;>tr|C9J2N7|C9J2N7_HUMAN Tetratricopeptide repeat domain 26 OS=Homo sapiens GN=TTC26 PE=4 S	2	2	5	48.788	1.3199e-05	1.9557	1.8197	0.95935
E7EVM5;Q9NV06;Q9NV06-2;E5RJ28;C9J9I4;E5RHM4	DDB1- and CUL4-associated factor 13	DCAF13	>tr|E7EVM5|E7EVM5_HUMAN DDB1 and CUL4-associated factor 13 OS=Homo sapiens GN=DCAF13 PE=4 SV=1;>sp|Q9NV06|DCA13_HUMAN DDB1- and CUL4-associated factor 13 OS=Homo sapiens GN=DCAF13 PE=1 SV=2;>sp|Q9NV06-2|DCA13_HUMAN Isoform 2 of DDB1- and CUL4-associated fa	4	4	18.4	24.862	1.6983e-08	1.9546	1.8517	0.91942
Q8N0S2-3;Q8N0S2-2;Q8N0S2	Synaptonemal complex central element protein 1	SYCE1	>sp|Q8N0S2-3|SYCE1_HUMAN Isoform 3 of Synaptonemal complex central element protein 1 OS=Homo sapiens GN=SYCE1;>sp|Q8N0S2-2|SYCE1_HUMAN Isoform 2 of Synaptonemal complex central element protein 1 OS=Homo sapiens GN=SYCE1;>sp|Q8N0S2|SYCE1_HUMAN Synaptonemal	2	2	13.2	21.902	2.9466e-11	1.9541	1.6917	0.80645
Q9BYI3;B8ZZJ1;B8ZZA2;E7EWQ2;Q9BYI3-2	Hyccin	FAM126A	>sp|Q9BYI3|HYCCI_HUMAN Hyccin OS=Homo sapiens GN=FAM126A PE=1 SV=2;>tr|B8ZZJ1|B8ZZJ1_HUMAN Uncharacterized protein OS=Homo sapiens GN=FAM126A PE=4 SV=1	4	4	11.5	57.625	1.4648e-08	1.9446	1.3215	0.80499
Q9BTT4	Mediator of RNA polymerase II transcription subunit 10	MED10	>sp|Q9BTT4|MED10_HUMAN Mediator of RNA polymerase II transcription subunit 10 OS=Homo sapiens GN=MED10 PE=1 SV=1	2	2	17	15.688	3.6827e-10	1.9411	1.518	0.76861
Q9P2B7;Q9P2B7-2;D6RDU8	UPF0501 protein KIAA1430	KIAA1430	>sp|Q9P2B7|K1430_HUMAN UPF0501 protein KIAA1430 OS=Homo sapiens GN=KIAA1430 PE=1 SV=2;>sp|Q9P2B7-2|K1430_HUMAN Isoform 2 of UPF0501 protein KIAA1430 OS=Homo sapiens GN=KIAA1430	4	4	10.3	59.474	1.4896e-23	1.9391	2.7324	1.3406
Q71F23;Q71F23-2;D6R9S4;Q09GN1;F5H5V2;Q09GN2	Centromere protein U	MLF1IP	>sp|Q71F23|CENPU_HUMAN Centromere protein U OS=Homo sapiens GN=MLF1IP PE=1 SV=1;>sp|Q71F23-2|CENPU_HUMAN Isoform 2 of Centromere protein U OS=Homo sapiens GN=MLF1IP	3	3	10.5	47.521	1.2482e-23	1.9286	2.0433	1.0745
Q68DQ2;C9J659;Q68DQ2-2;C9J5N2	Beta/gamma crystallin domain-containing protein 3	CRYBG3	>sp|Q68DQ2|CRBG3_HUMAN Beta/gamma crystallin domain-containing protein 3 OS=Homo sapiens GN=CRYBG3 PE=2 SV=2;>tr|C9J659|C9J659_HUMAN Beta-gamma crystallin domain-containing 3 (Fragment) OS=Homo sapiens GN=CRYBG3 PE=4 SV=1;>sp|Q68DQ2-2|CRBG3_HUMAN Isoform 2	2	2	3.7	116.2	8.8418e-06	1.9269	1.6319	0.84252
Q86UY5;Q86UY5-2;Q86UY5-3	Protein FAM83A	FAM83A	>sp|Q86UY5|FA83A_HUMAN Protein FAM83A OS=Homo sapiens GN=FAM83A PE=1 SV=1;>sp|Q86UY5-2|FA83A_HUMAN Isoform 2 of Protein FAM83A OS=Homo sapiens GN=FAM83A;>sp|Q86UY5-3|FA83A_HUMAN Isoform 3 of Protein FAM83A OS=Homo sapiens GN=FAM83A	4	4	11.8	47.457	1.0758e-17	1.9172	1.7291	0.89645
B3KVZ3;Q9H3R5;H0Y9E6;D6RBJ6	Centromere protein H	CENPH	>tr|B3KVZ3|B3KVZ3_HUMAN Centromere protein H, isoform CRA_b OS=Homo sapiens GN=CENPH PE=2 SV=1;>sp|Q9H3R5|CENPH_HUMAN Centromere protein H OS=Homo sapiens GN=CENPH PE=1 SV=1;>tr|H0Y9E6|H0Y9E6_HUMAN Centromere protein H (Fragment) OS=Homo sapiens GN=CENPH P	7	7	37.3	26.239	2.8502e-115	1.9126	2.1851	1.2027
Q14980-2;Q14980;F5H2L0;H0YFY6;Q9BTE9;F5H4J1;F5H6Y5;H0YH75;F5H2F3;F5H3L6;F5H0Z7;F5H763;F5H1L0;F5GZW1;F5H7R5;F5H4Y4;F5GWA2;F5GWK2;F5H073;F5H068;F8W6T3	Nuclear mitotic apparatus protein 1	NUMA1	>sp|Q14980-2|NUMA1_HUMAN Isoform 2 of Nuclear mitotic apparatus protein 1 OS=Homo sapiens GN=NUMA1;>sp|Q14980|NUMA1_HUMAN Nuclear mitotic apparatus protein 1 OS=Homo sapiens GN=NUMA1 PE=1 SV=2;>tr|F5H2L0|F5H2L0_HUMAN Nuclear mitotic apparatus protein 1 OS=	52	52	35.3	236.51	0	1.8926	1.1354	0.56708
Q9H9Y2	Ribosome production factor 1	RPF1	>sp|Q9H9Y2|RPF1_HUMAN Ribosome production factor 1 OS=Homo sapiens GN=RPF1 PE=1 SV=2	2	2	7.7	40.11	4.1863e-13	1.8871	1.4605	0.78693
Q9H6R4-4;Q9H6R4;G8JLK7;Q9H6R4-2;F5H6M7;Q9H6R4-3	Nucleolar protein 6	NOL6	>sp|Q9H6R4-4|NOL6_HUMAN Isoform 4 of Nucleolar protein 6 OS=Homo sapiens GN=NOL6;>sp|Q9H6R4|NOL6_HUMAN Nucleolar protein 6 OS=Homo sapiens GN=NOL6 PE=1 SV=2;>tr|G8JLK7|G8JLK7_HUMAN Nucleolar protein family 6 (RNA-associated) OS=Homo sapiens GN=NOL6 PE=4 SV	13	13	18.2	127.32	7.7939e-166	1.8712	1.2513	0.62172
Q5VU43-6;Q5VU43-7;Q5VU43-3;Q5VU43;Q5VU43-4;E9PJ64;F8WAP3;Q5VU43-11;Q5VU43-10;E9PS60;Q5VU43-12;E9PQH9;Q5VU43-8;Q5VU43-9;E9PQG4;E9PL24;F8WAP5;Q5VU43-2	Myomegalin	PDE4DIP	>sp|Q5VU43-6|MYOME_HUMAN Isoform 6 of Myomegalin OS=Homo sapiens GN=PDE4DIP;>sp|Q5VU43-7|MYOME_HUMAN Isoform 7 of Myomegalin OS=Homo sapiens GN=PDE4DIP;>sp|Q5VU43-3|MYOME_HUMAN Isoform 3 of Myomegalin OS=Homo sapiens GN=PDE4DIP;>sp|Q5VU43|MYOME_HUMAN Myome	6	5	8.4	112.23	3.0463e-59	1.8649	2.0847	1.1461
A8MVZ6;F8W113;Q96G01-3;Q96G01;F8VZX7;Q96G01-2;F8W056	Protein bicaudal D homolog 1	BICD1	>tr|A8MVZ6|A8MVZ6_HUMAN BICD1 protein OS=Homo sapiens GN=BICD1 PE=2 SV=3;>tr|F8W113|F8W113_HUMAN Bicaudal D homolog 1 (Drosophila) OS=Homo sapiens GN=BICD1 PE=4 SV=1;>sp|Q96G01-3|BICD1_HUMAN Isoform 3 of Protein bicaudal D homolog 1 OS=Homo sapiens GN=BICD	3	2	4.1	94.885	3.5618e-15	1.8579	1.8052	0.93409
A6NJD7;Q8IWP9	Coiled-coil domain-containing protein 28A	CCDC28A	>tr|A6NJD7|A6NJD7_HUMAN Coiled-coil domain-containing 28A OS=Homo sapiens GN=CCDC28A PE=4 SV=3;>sp|Q8IWP9|CC28A_HUMAN Coiled-coil domain-containing protein 28A OS=Homo sapiens GN=CCDC28A PE=1 SV=1	2	2	17.4	17.792	6.9436e-24	1.844	2.3006	1.2374
O95067;H0YMP3	G2/mitotic-specific cyclin-B2	CCNB2	>sp|O95067|CCNB2_HUMAN G2/mitotic-specific cyclin-B2 OS=Homo sapiens GN=CCNB2 PE=1 SV=1;>tr|H0YMP3|H0YMP3_HUMAN Cyclin B2 OS=Homo sapiens GN=CCNB2 PE=3 SV=1	8	7	22.6	45.281	3.8573e-96	1.8422	1.314	0.68185
F5GZ90;Q9NZJ0;Q9NZJ0-2;E7ERQ0	Denticleless protein homolog	DTL	>tr|F5GZ90|F5GZ90_HUMAN Denticleless homolog (Drosophila) OS=Homo sapiens GN=DTL PE=4 SV=1;>sp|Q9NZJ0|DTL_HUMAN Denticleless protein homolog OS=Homo sapiens GN=DTL PE=1 SV=3;>sp|Q9NZJ0-2|DTL_HUMAN Isoform 2 of Denticleless protein homolog OS=Homo sapiens G	5	5	8.1	74.999	1.6233e-18	1.841	2.3589	1.1831
E2QRF9;O75496;C9K0U5	Geminin	GMNN	>tr|E2QRF9|E2QRF9_HUMAN Geminin, DNA replication inhibitor (Fragment) OS=Homo sapiens GN=GMNN PE=4 SV=1;>sp|O75496|GEMI_HUMAN Geminin OS=Homo sapiens GN=GMNN PE=1 SV=1;>tr|C9K0U5|C9K0U5_HUMAN Geminin, DNA replication inhibitor (Fragment) OS=Homo sapiens GN	3	3	26.3	20.539	3.2794e-39	1.8406	1.7982	0.92217
Q9NPG3-2;Q9NPG3	Ubinuclein-1	UBN1	>sp|Q9NPG3-2|UBN1_HUMAN Isoform 2 of Ubinuclein-1 OS=Homo sapiens GN=UBN1;>sp|Q9NPG3|UBN1_HUMAN Ubinuclein-1 OS=Homo sapiens GN=UBN1 PE=1 SV=2	3	3	4.5	118.55	3.5308e-15	1.8363	1.8308	0.96828
E9PN20;F5H663;Q8IYB9	Zinc finger protein 595	ZNF595	>tr|E9PN20|E9PN20_HUMAN Zinc finger protein 595 OS=Homo sapiens GN=ZNF595 PE=4 SV=1;>tr|F5H663|F5H663_HUMAN Zinc finger protein 595 OS=Homo sapiens GN=ZNF595 PE=4 SV=1;>sp|Q8IYB9|ZN595_HUMAN Zinc finger protein 595 OS=Homo sapiens GN=ZNF595 PE=2 SV=1	4	2	54.1	9.9373	1.2425e-22	1.8345	1.2771	0.70652
O43164-2;C9JUD6;O43164	E3 ubiquitin-protein ligase Praja-2	PJA2	>sp|O43164-2|PJA2_HUMAN Isoform 2 of E3 ubiquitin-protein ligase Praja-2 OS=Homo sapiens GN=PJA2;>tr|C9JUD6|C9JUD6_HUMAN Uncharacterized protein OS=Homo sapiens GN=PJA2 PE=4 SV=1;>sp|O43164|PJA2_HUMAN E3 ubiquitin-protein ligase Praja-2 OS=Homo sapiens GN=	6	6	13.5	76.09	2.2648e-84	1.8295	2.2393	1.1971
P51587	Breast cancer type 2 susceptibility protein	BRCA2	>sp|P51587|BRCA2_HUMAN Breast cancer type 2 susceptibility protein OS=Homo sapiens GN=BRCA2 PE=1 SV=2	2	2	0.8	384.22	5.2614e-10	1.8278	1.7019	0.86846
B5MCQ4;Q9BY27;F8WCX1;Q14129	Protein DGCR6L;Protein DGCR6	DGCR6L;DGCR6	>tr|B5MCQ4|B5MCQ4_HUMAN DiGeorge syndrome critical region gene 6-like OS=Homo sapiens GN=DGCR6L PE=4 SV=1;>sp|Q9BY27|DGC6L_HUMAN Protein DGCR6L OS=Homo sapiens GN=DGCR6L PE=1 SV=2;>tr|F8WCX1|F8WCX1_HUMAN DiGeorge syndrome critical region gene 6-like OS=Hom	2	2	11.5	20.225	1.2594e-21	1.8223	1.6976	0.88926
A2RRE0;Q9Y4E6-2;Q9Y4E6	WD repeat-containing protein 7	WDR7	>tr|A2RRE0|A2RRE0_HUMAN WD repeat domain 7 OS=Homo sapiens GN=WDR7 PE=2 SV=1;>sp|Q9Y4E6-2|WDR7_HUMAN Isoform 2 of WD repeat-containing protein 7 OS=Homo sapiens GN=WDR7;>sp|Q9Y4E6|WDR7_HUMAN WD repeat-containing protein 7 OS=Homo sapiens GN=WDR7 PE=2 SV=2	2	2	3.2	89.343	1.7693e-05	1.8215	0.58044	0.32641
B0AZS9;H0YBC7;O60238	BCL2/adenovirus E1B 19 kDa protein-interacting protein 3-like	BNIP3L	>tr|B0AZS9|B0AZS9_HUMAN Uncharacterized protein OS=Homo sapiens GN=BNIP3L PE=2 SV=1;>tr|H0YBC7|H0YBC7_HUMAN BCL2/adenovirus E1B 19kDa-interacting protein 3-like (Fragment) OS=Homo sapiens GN=BNIP3L PE=4 SV=1;>sp|O60238|BNI3L_HUMAN BCL2/adenovirus E1B 19 kD	2	2	16.8	19.558	2.2962e-14	1.8128	1.7335	0.98169
Q8N0T1;E5RFW5;Q8N0T1-2;E5RGR5;E5RIV3	Uncharacterized protein C8orf59	C8orf59	>sp|Q8N0T1|CH059_HUMAN Uncharacterized protein C8orf59 OS=Homo sapiens GN=C8orf59 PE=1 SV=2;>tr|E5RFW5|E5RFW5_HUMAN Uncharacterized protein OS=Homo sapiens GN=C8orf59 PE=4 SV=1	3	3	31	11.456	2.8312e-13	1.812	1.4006	0.78426
Q9UMY1;Q9UMY1-2	Nucleolar protein 7	NOL7	>sp|Q9UMY1|NOL7_HUMAN Nucleolar protein 7 OS=Homo sapiens GN=NOL7 PE=1 SV=2	5	5	21	29.426	2.3012e-149	1.7956	1.5891	0.91874
G5E936;O75461;O75461-2;F8WC40;F8WEZ5;B7Z1I8	Transcription factor E2F6	E2F6	>tr|G5E936|G5E936_HUMAN E2F transcription factor 6 OS=Homo sapiens GN=E2F6 PE=3 SV=1;>sp|O75461|E2F6_HUMAN Transcription factor E2F6 OS=Homo sapiens GN=E2F6 PE=1 SV=1;>sp|O75461-2|E2F6_HUMAN Isoform 2 of Transcription factor E2F6 OS=Homo sapiens GN=E2F6	3	3	17.3	28.102	4.9414e-15	1.7906	2.2559	1.3252
Q9H2D1;F5H2Q1;E5RGK5;E5RFL3;E5RGT9;B4DUQ5	Mitochondrial folate transporter/carrier	SLC25A32	>sp|Q9H2D1|MFTC_HUMAN Mitochondrial folate transporter/carrier OS=Homo sapiens GN=SLC25A32 PE=1 SV=2;>tr|F5H2Q1|F5H2Q1_HUMAN Solute carrier family 25, member 32 OS=Homo sapiens GN=SLC25A32 PE=3 SV=1;>tr|E5RGK5|E5RGK5_HUMAN Solute carrier family 25, member	4	4	20.6	35.407	1.1374e-17	1.7893	1.2955	0.92042
Q5VTD9;Q5VTD9-2;Q99684	Zinc finger protein Gfi-1b;Zinc finger protein Gfi-1	GFI1B;GFI1	>sp|Q5VTD9|GFI1B_HUMAN Zinc finger protein Gfi-1b OS=Homo sapiens GN=GFI1B PE=1 SV=1;>sp|Q5VTD9-2|GFI1B_HUMAN Isoform 2 of Zinc finger protein Gfi-1b OS=Homo sapiens GN=GFI1B;>sp|Q99684|GFI1_HUMAN Zinc finger protein Gfi-1 OS=Homo sapiens GN=GFI1 PE=1 SV=2	3	3	13	37.492	3.5924e-29	1.7875	2.0904	1.1543
Q96EU6-2;Q96EU6	Ribosomal RNA processing protein 36 homolog	RRP36	>sp|Q96EU6-2|RRP36_HUMAN Isoform 2 of Ribosomal RNA processing protein 36 homolog OS=Homo sapiens GN=RRP36;>sp|Q96EU6|RRP36_HUMAN Ribosomal RNA processing protein 36 homolog OS=Homo sapiens GN=RRP36 PE=1 SV=1	5	5	19.8	29.129	7.8246e-13	1.7852	1.9196	1.1665
B4DPR7;A6NNY3;Q15782;E9PPX4;E9PRL9;E9PII8;H0YE91;E9PIX1;E9PR52;E9PP75;H0YEJ1;H0YD88	Chitinase-3-like protein 2	CHI3L2	>tr|B4DPR7|B4DPR7_HUMAN Chitinase 3-like 2 OS=Homo sapiens GN=CHI3L2 PE=2 SV=1;>tr|A6NNY3|A6NNY3_HUMAN Chitinase 3-like 2 OS=Homo sapiens GN=CHI3L2 PE=3 SV=1;>sp|Q15782|CH3L2_HUMAN Chitinase-3-like protein 2 OS=Homo sapiens GN=CHI3L2 PE=1 SV=1;>tr|E9PPX4|E	9	9	36.3	34.632	2.0384e-176	1.7845	1.0311	0.57977
Q96BT3;Q96BT3-2;B4DMP9;F5H5A6	Centromere protein T	CENPT	>sp|Q96BT3|CENPT_HUMAN Centromere protein T OS=Homo sapiens GN=CENPT PE=1 SV=2;>sp|Q96BT3-2|CENPT_HUMAN Isoform 2 of Centromere protein T OS=Homo sapiens GN=CENPT	3	3	11.8	60.422	2.3217e-47	1.7736	1.3903	0.86442
E7EPC2;Q8IVB5	LIX1-like protein	LIX1L	>tr|E7EPC2|E7EPC2_HUMAN Lix1 homolog (mouse)-like OS=Homo sapiens GN=LIX1L PE=4 SV=1;>sp|Q8IVB5|LIX1L_HUMAN LIX1-like protein OS=Homo sapiens GN=LIX1L PE=2 SV=1	2	2	7.7	31.538	1.2219e-10	1.7702	2.3647	1.3604
P49454	Centromere protein F	CENPF	>sp|P49454|CENPF_HUMAN Centromere protein F OS=Homo sapiens GN=CENPF PE=1 SV=2	7	7	2.9	367.76	7.7661e-60	1.7656	1.1846	0.65221
P46087-2;P46087;Q3KQS4;Q05BA7;F5GYR3;F5H5X6;F5GWB7;F5H709	Putative ribosomal RNA methyltransferase NOP2	NOP2	>sp|P46087-2|NOP2_HUMAN Isoform 2 of Putative ribosomal RNA methyltransferase NOP2 OS=Homo sapiens GN=NOP2;>sp|P46087|NOP2_HUMAN Putative ribosomal RNA methyltransferase NOP2 OS=Homo sapiens GN=NOP2 PE=1 SV=2;>tr|Q3KQS4|Q3KQS4_HUMAN NOP2 protein OS=Homo sa	16	16	23.1	88.972	5.7832e-205	1.7654	1.3761	0.76254
P11387;E5RIC7;E5RJ95;E5RFS0;E5RJ33;H0YBR3;H0YC03;E5RGE7;E5RGR4;E5RFE3;E5RGR2	DNA topoisomerase 1	TOP1	>sp|P11387|TOP1_HUMAN DNA topoisomerase 1 OS=Homo sapiens GN=TOP1 PE=1 SV=2	16	12	22.1	90.725	7.7908e-148	1.765	1.2813	0.68969
A6PVJ6;Q5JWR1;A6PVJ7;H0Y4S7;E9PFQ1;B4DML5;G3XAG9;Q9BYM8	RanBP-type and C3HC4-type zinc finger-containing protein 1	RBCK1	>tr|A6PVJ6|A6PVJ6_HUMAN RanBP-type and C3HC4-type zinc finger containing 1 OS=Homo sapiens GN=RBCK1 PE=4 SV=1;>tr|Q5JWR1|Q5JWR1_HUMAN RanBP-type and C3HC4-type zinc finger containing 1 (Fragment) OS=Homo sapiens GN=RBCK1 PE=2 SV=2;>tr|A6PVJ7|A6PVJ7_HUMAN R	2	2	28.6	11.781	1.4071e-06	1.7573	1.6536	0.94138
Q9Y3A2;B4DJC6	Probable U3 small nucleolar RNA-associated protein 11	UTP11L	>sp|Q9Y3A2|UTP11_HUMAN Probable U3 small nucleolar RNA-associated protein 11 OS=Homo sapiens GN=UTP11L PE=1 SV=2;>tr|B4DJC6|B4DJC6_HUMAN Uncharacterized protein OS=Homo sapiens GN=UTP11L PE=2 SV=1	4	4	18.2	30.446	1.5124e-18	1.7562	1.9516	1.0943
Q9H116	GDNF-inducible zinc finger protein 1	GZF1	>sp|Q9H116|GZF1_HUMAN GDNF-inducible zinc finger protein 1 OS=Homo sapiens GN=GZF1 PE=1 SV=1	2	2	4.1	80.491	7.9103e-10	1.7488	1.5232	0.89797
Q96DE5	Anaphase-promoting complex subunit 16	ANAPC16	>sp|Q96DE5|APC16_HUMAN Anaphase-promoting complex subunit 16 OS=Homo sapiens GN=ANAPC16 PE=1 SV=1	3	3	37.3	11.667	3.5684e-22	1.7408	1.4487	0.82063
Q9HAW4-2;E7ESG2;Q9HAW4-3;Q9HAW4;F5H7R3	Claspin	CLSPN	>sp|Q9HAW4-2|CLSPN_HUMAN Isoform 2 of Claspin OS=Homo sapiens GN=CLSPN;>tr|E7ESG2|E7ESG2_HUMAN Claspin OS=Homo sapiens GN=CLSPN PE=4 SV=1;>sp|Q9HAW4-3|CLSPN_HUMAN Isoform 3 of Claspin OS=Homo sapiens GN=CLSPN;>sp|Q9HAW4|CLSPN_HUMAN Claspin OS=Homo sapiens	6	6	6.5	144.17	8.9606e-14	1.737	1.9806	1.1165
Q96G74-2;Q96G74-3;G5E9D7;Q96G74;B4DGG7	OTU domain-containing protein 5	OTUD5	>sp|Q96G74-2|OTUD5_HUMAN Isoform 2 of OTU domain-containing protein 5 OS=Homo sapiens GN=OTUD5;>sp|Q96G74-3|OTUD5_HUMAN Isoform 3 of OTU domain-containing protein 5 OS=Homo sapiens GN=OTUD5;>tr|G5E9D7|G5E9D7_HUMAN OTU domain containing 5 OS=Homo sapiens GN	5	5	16.6	58.006	5.4232e-28	1.7351	2.9942	1.7364
Q9H0U9;B4DN10	Testis-specific Y-encoded-like protein 1	TSPYL1	>sp|Q9H0U9|TSYL1_HUMAN Testis-specific Y-encoded-like protein 1 OS=Homo sapiens GN=TSPYL1 PE=1 SV=3	4	4	16.7	49.192	5.3244e-145	1.7291	1.7184	0.99066
E7EUY3;P05166;E9PDR0;P05166-2;C9JQS9;E7EX59;F5H4H8;E7ETT4;E7ETT1;E9PEC3;F8WBI9;E7ENC1;C9JVY9;C9JAW3;C9JVW9	Propionyl-CoA carboxylase beta chain, mitochondrial	PCCB	>tr|E7EUY3|E7EUY3_HUMAN Propionyl CoA carboxylase, beta polypeptide OS=Homo sapiens GN=PCCB PE=4 SV=1;>sp|P05166|PCCB_HUMAN Propionyl-CoA carboxylase beta chain, mitochondrial OS=Homo sapiens GN=PCCB PE=1 SV=3;>tr|E9PDR0|E9PDR0_HUMAN Propionyl CoA carboxyl	15	15	39.7	55.708	5.1014e-251	1.7288	1.6102	0.96253
O60566;O60566-3;O60566-2;C9JLW5;H0YMK5;H0YKQ7	Mitotic checkpoint serine/threonine-protein kinase BUB1 beta	BUB1B	>sp|O60566|BUB1B_HUMAN Mitotic checkpoint serine/threonine-protein kinase BUB1 beta OS=Homo sapiens GN=BUB1B PE=1 SV=3;>sp|O60566-3|BUB1B_HUMAN Isoform 3 of Mitotic checkpoint serine/threonine-protein kinase BUB1 beta OS=Homo sapiens GN=BUB1B	7	7	6.8	119.54	1.9408e-18	1.7208	2.0964	1.2332
Q15014;Q5JXX1;Q5JXX2;Q5JXX3;Q5JXX4;Q5JXX6	Mortality factor 4-like protein 2	MORF4L2	>sp|Q15014|MO4L2_HUMAN Mortality factor 4-like protein 2 OS=Homo sapiens GN=MORF4L2 PE=1 SV=1;>tr|Q5JXX1|Q5JXX1_HUMAN Mortality factor 4 like 2 (Fragment) OS=Homo sapiens GN=MORF4L2 PE=2 SV=1;>tr|Q5JXX2|Q5JXX2_HUMAN Mortality factor 4 like 2 (Fragment) OS=	6	5	24.7	32.307	1.2659e-57	1.7172	1.7998	1.0201
Q9NP50;B7Z287;Q9NP50-2;F5H6U2;F5GZ82	Protein FAM60A	FAM60A	>sp|Q9NP50|FA60A_HUMAN Protein FAM60A OS=Homo sapiens GN=FAM60A PE=1 SV=1;>tr|B7Z287|B7Z287_HUMAN Uncharacterized protein OS=Homo sapiens GN=FAM60A PE=2 SV=1;>sp|Q9NP50-2|FA60A_HUMAN Isoform 2 of Protein FAM60A OS=Homo sapiens GN=FAM60A	5	5	25.8	24.852	6.4572e-19	1.7104	1.5861	0.86611
Q15545	Transcription initiation factor TFIID subunit 7	TAF7	>sp|Q15545|TAF7_HUMAN Transcription initiation factor TFIID subunit 7 OS=Homo sapiens GN=TAF7 PE=1 SV=1	6	6	22.1	40.259	3.4433e-72	1.7067	1.6507	0.99826
O95219;F8W9T3;B4DQV4;F8WDD4	Sorting nexin-4	SNX4	>sp|O95219|SNX4_HUMAN Sorting nexin-4 OS=Homo sapiens GN=SNX4 PE=1 SV=1;>tr|F8W9T3|F8W9T3_HUMAN Sorting nexin 4 OS=Homo sapiens GN=SNX4 PE=4 SV=1;>tr|B4DQV4|B4DQV4_HUMAN Uncharacterized protein OS=Homo sapiens GN=SNX4 PE=2 SV=1	8	8	23.1	51.908	8.4864e-63	1.7025	1.4685	0.93031
O00409-2;O00409;H0YJ54	Forkhead box protein N3	FOXN3	>sp|O00409-2|FOXN3_HUMAN Isoform 2 of Forkhead box protein N3 OS=Homo sapiens GN=FOXN3;>sp|O00409|FOXN3_HUMAN Forkhead box protein N3 OS=Homo sapiens GN=FOXN3 PE=1 SV=1;>tr|H0YJ54|H0YJ54_HUMAN Forkhead box N3 (Fragment) OS=Homo sapiens GN=FOXN3 PE=4 SV=1	2	1	7.3	51.534	3.3218e-09	1.702	1.6375	0.94955
P12525	Putative myc-like protein MYCL1P1	MYCL1P1	>sp|P12525|MYCL2_HUMAN Protein L-Myc-2 OS=Homo sapiens GN=MYCL2 PE=2 SV=1	2	2	5.9	41.113	0.00045006	1.6972	4.2718	2.5159
P15104;E7ESR6	Glutamine synthetase	GLUL	>sp|P15104|GLNA_HUMAN Glutamine synthetase OS=Homo sapiens GN=GLUL PE=1 SV=4	7	7	17.7	42.064	1.2657e-183	1.6957	1.5252	0.88886
P11388;P11388-2;P11388-3;C9J5P2;P11388-4;C9J4C3	DNA topoisomerase 2-alpha	TOP2A	>sp|P11388|TOP2A_HUMAN DNA topoisomerase 2-alpha OS=Homo sapiens GN=TOP2A PE=1 SV=3;>sp|P11388-2|TOP2A_HUMAN Isoform 2 of DNA topoisomerase 2-alpha OS=Homo sapiens GN=TOP2A;>sp|P11388-3|TOP2A_HUMAN Isoform 3 of DNA topoisomerase 2-alpha OS=Homo sapiens GN=	14	8	10.4	174.38	8.5231e-47	1.6946	1.1576	0.67521
Q14CB8-7;Q14CB8;Q14CB8-2;Q14CB8-6;C9IZI4;Q14CB8-3;Q14CB8-5;Q8NA01;Q14CB8-4	Rho GTPase-activating protein 19	ARHGAP19	>sp|Q14CB8-7|RHG19_HUMAN Isoform 7 of Rho GTPase-activating protein 19 OS=Homo sapiens GN=ARHGAP19;>sp|Q14CB8|RHG19_HUMAN Rho GTPase-activating protein 19 OS=Homo sapiens GN=ARHGAP19 PE=1 SV=1;>sp|Q14CB8-2|RHG19_HUMAN Isoform 2 of Rho GTPase-activating pro	8	8	24.2	54.081	3.0279e-39	1.6914	1.3323	0.74699
Q9BYN0	Sulfiredoxin-1	SRXN1	>sp|Q9BYN0|SRXN1_HUMAN Sulfiredoxin-1 OS=Homo sapiens GN=SRXN1 PE=1 SV=2	3	3	32.8	14.259	2.6423e-100	1.6913	2.4791	1.599
E9PRA3;B4E2P1;Q9BZ67;Q8N4M4;E9PRP1;E9PS62;Q9BZ67-2	FERM domain-containing protein 8	FRMD8	>tr|E9PRA3|E9PRA3_HUMAN FERM domain-containing 8 (Fragment) OS=Homo sapiens GN=FRMD8 PE=4 SV=1;>tr|B4E2P1|B4E2P1_HUMAN Uncharacterized protein OS=Homo sapiens GN=FRMD8 PE=2 SV=1;>sp|Q9BZ67|FRMD8_HUMAN FERM domain-containing protein 8 OS=Homo sapiens GN=FRM	2	2	52.2	9.5497	6.5269e-25	1.6885	1.8816	1.0172
A8MTK3;Q9NUX5-2;Q9NUX5;H0Y3L4;H0Y7G8	Protection of telomeres protein 1	POT1	>tr|A8MTK3|A8MTK3_HUMAN POT1 protection of telomeres 1 homolog (S. pombe), isoform CRA_a OS=Homo sapiens GN=POT1 PE=4 SV=1;>sp|Q9NUX5-2|POTE1_HUMAN Isoform 2 of Protection of telomeres protein 1 OS=Homo sapiens GN=POT1;>sp|Q9NUX5|POTE1_HUMAN Protection of	3	3	8.5	56.816	2.1381e-10	1.6816	2.1385	1.0784
Q15714-2;Q15714-3;Q15714;H0Y865;B4DMB2;Q5JRJ0;Q99576-4;E7EWD5;Q99576;B4DU81;Q99576-3	TSC22 domain family protein 1	TSC22D1;TSC22D2	>sp|Q15714-2|T22D1_HUMAN Isoform 2 of TSC22 domain family protein 1 OS=Homo sapiens GN=TSC22D1;>sp|Q15714-3|T22D1_HUMAN Isoform 3 of TSC22 domain family protein 1 OS=Homo sapiens GN=TSC22D1;>sp|Q15714|T22D1_HUMAN TSC22 domain family protein 1 OS=Homo sapie	6	3	67.4	15.68	1.8751e-24	1.6809	1.5814	0.99961
Q6UWU4;Q6UWU4-2;H0YGJ2;Q5TDC7;Q5TDC5	Bombesin receptor-activated protein C6orf89	C6orf89	>sp|Q6UWU4|CF089_HUMAN Bombesin receptor-activated protein C6orf89 OS=Homo sapiens GN=C6orf89 PE=1 SV=1;>sp|Q6UWU4-2|CF089_HUMAN Isoform 2 of Bombesin receptor-activated protein C6orf89 OS=Homo sapiens GN=C6orf89;>tr|H0YGJ2|H0YGJ2_HUMAN Chromosome 6 open r	2	2	6.3	39.87	2.6503e-09	1.6781	1.7037	0.98665
O95900;B7Z7G5	Probable tRNA pseudouridine synthase 2	TRUB2	>sp|O95900|TRUB2_HUMAN Probable tRNA pseudouridine synthase 2 OS=Homo sapiens GN=TRUB2 PE=2 SV=1;>tr|B7Z7G5|B7Z7G5_HUMAN Uncharacterized protein OS=Homo sapiens GN=TRUB2 PE=2 SV=1	8	8	27.2	36.694	1.0477e-36	1.6688	1.7004	0.97956
Q9HB96	Fanconi anemia group E protein	FANCE	>sp|Q9HB96|FANCE_HUMAN Fanconi anemia group E protein OS=Homo sapiens GN=FANCE PE=1 SV=1	2	2	4.9	58.71	2.2546e-09	1.6655	1.5524	0.98349
Q9Y4C8;H0YIL2	Probable RNA-binding protein 19	RBM19	>sp|Q9Y4C8|RBM19_HUMAN Probable RNA-binding protein 19 OS=Homo sapiens GN=RBM19 PE=1 SV=3	13	13	23	107.33	3.0365e-63	1.6632	1.6574	0.99804
Q49AR2;B4DR92;E5RHP8;E5RFG1;Q49AR2-2;H0YGU1	UPF0489 protein C5orf22	C5orf22	>sp|Q49AR2|CE022_HUMAN UPF0489 protein C5orf22 OS=Homo sapiens GN=C5orf22 PE=1 SV=2	6	6	25.1	49.967	1.5266e-69	1.6515	1.8994	1.0848
Q9ULX9;B0QY70;B4DV49	Transcription factor MafF	MAFF	>sp|Q9ULX9|MAFF_HUMAN Transcription factor MafF OS=Homo sapiens GN=MAFF PE=1 SV=2;>tr|B0QY70|B0QY70_HUMAN V-maf musculoaponeurotic fibrosarcoma oncogene homolog F (Avian) (Fragment) OS=Homo sapiens GN=MAFF PE=4 SV=1;>tr|B4DV49|B4DV49_HUMAN V-maf musculoapo	3	2	18.9	17.76	2.4065e-07	1.6507	2.6007	1.5672
Q14493;F8W8D3;H0YAE8;E7EUV9;C9IY53;Q14493-2	Histone RNA hairpin-binding protein	SLBP	>sp|Q14493|SLBP_HUMAN Histone RNA hairpin-binding protein OS=Homo sapiens GN=SLBP PE=1 SV=1;>tr|F8W8D3|F8W8D3_HUMAN Stem-loop-binding protein OS=Homo sapiens GN=SLBP PE=4 SV=1;>tr|H0YAE8|H0YAE8_HUMAN Stem-loop-binding protein (Fragment) OS=Homo sapiens GN=	5	5	22.6	31.285	1.7098e-24	1.6447	1.6396	1.0839
Q96T21;Q96T21-2;F8W892;H0Y3N5	Selenocysteine insertion sequence-binding protein 2	SECISBP2	>sp|Q96T21|SEBP2_HUMAN Selenocysteine insertion sequence-binding protein 2 OS=Homo sapiens GN=SECISBP2 PE=1 SV=2;>sp|Q96T21-2|SEBP2_HUMAN Isoform 2 of Selenocysteine insertion sequence-binding protein 2 OS=Homo sapiens GN=SECISBP2;>tr|F8W892|F8W892_HUMAN S	2	2	3.5	95.461	8.7393e-05	1.6392	1.5753	0.98749
B4DDG9;P13196	5-aminolevulinate synthase, nonspecific, mitochondrial	ALAS1	>tr|B4DDG9|B4DDG9_HUMAN Uncharacterized protein OS=Homo sapiens GN=ALAS1 PE=2 SV=1;>sp|P13196|HEM1_HUMAN 5-aminolevulinate synthase, nonspecific, mitochondrial OS=Homo sapiens GN=ALAS1 PE=1 SV=2	5	5	16.4	48.832	2.6707e-39	1.6389	2.0503	1.1492
P48357-5;P48357-2;P48357-4;P48357-3;P48357	Leptin receptor	LEPR	>sp|P48357-5|LEPR_HUMAN Isoform E of Leptin receptor OS=Homo sapiens GN=LEPR;>sp|P48357-2|LEPR_HUMAN Isoform A of Leptin receptor OS=Homo sapiens GN=LEPR;>sp|P48357-4|LEPR_HUMAN Isoform D of Leptin receptor OS=Homo sapiens GN=LEPR;>sp|P48357-3|LEPR_HUMAN I	2	2	3.5	96.04	6.1431e-06	1.6345	1.2834	0.80405
Q5THJ4-2;Q5THJ4	Vacuolar protein sorting-associated protein 13D	VPS13D	>sp|Q5THJ4-2|VP13D_HUMAN Isoform 2 of Vacuolar protein sorting-associated protein 13D OS=Homo sapiens GN=VPS13D;>sp|Q5THJ4|VP13D_HUMAN Vacuolar protein sorting-associated protein 13D OS=Homo sapiens GN=VPS13D PE=1 SV=1	2	2	0.5	489.05	0.00043751	1.6335	1.6561	1.0647
B3KVE1;P30291;E9PRU3;E9PQ51;E9PRI3;H0YEJ2	Wee1-like protein kinase	WEE1	>tr|B3KVE1|B3KVE1_HUMAN WEE1 homolog (S. pombe) OS=Homo sapiens GN=WEE1 PE=2 SV=1;>sp|P30291|WEE1_HUMAN Wee1-like protein kinase OS=Homo sapiens GN=WEE1 PE=1 SV=2;>tr|E9PRU3|E9PRU3_HUMAN WEE1 homolog (S. pombe) (Fragment) OS=Homo sapiens GN=WEE1 PE=4 SV=1;	4	4	12.7	49.071	1.4824e-17	1.6287	2.0837	1.0571
P13051;F5GYA2;P13051-2;Q68DM5;B4DRT6	Uracil-DNA glycosylase	UNG	>sp|P13051|UNG_HUMAN Uracil-DNA glycosylase OS=Homo sapiens GN=UNG PE=1 SV=2;>tr|F5GYA2|F5GYA2_HUMAN Uracil-DNA glycosylase OS=Homo sapiens GN=UNG PE=3 SV=1;>sp|P13051-2|UNG_HUMAN Isoform 1 of Uracil-DNA glycosylase OS=Homo sapiens GN=UNG	5	5	35.8	34.645	3.9895e-78	1.6252	1.7176	0.88825
P14373;P14373-2;E7EMV4;B0V297;H0Y5J7;H0Y6T1;A2ABL9;H0Y551;H0Y754	Zinc finger protein RFP	TRIM27	>sp|P14373|TRI27_HUMAN Zinc finger protein RFP OS=Homo sapiens GN=TRIM27 PE=1 SV=1;>sp|P14373-2|TRI27_HUMAN Isoform Beta of Zinc finger protein RFP OS=Homo sapiens GN=TRIM27;>tr|E7EMV4|E7EMV4_HUMAN Uncharacterized protein OS=Homo sapiens GN=TRIM27 PE=4 SV=	7	7	18.5	58.489	1.3417e-26	1.6204	1.803	1.0167
P69892;E9PBW4	Hemoglobin subunit gamma-2	HBG2	>sp|P69892|HBG2_HUMAN Hemoglobin subunit gamma-2 OS=Homo sapiens GN=HBG2 PE=1 SV=2;>tr|E9PBW4|E9PBW4_HUMAN Hemoglobin, gamma G OS=Homo sapiens GN=HBG2 PE=3 SV=1	12	1	89.1	16.126	1.6515e-148	1.6187	1.2846	0.76981
Q9HB09;Q3SY13;Q9HB09-2	Bcl-2-like protein 12	BCL2L12	>sp|Q9HB09|B2L12_HUMAN Bcl-2-like protein 12 OS=Homo sapiens GN=BCL2L12 PE=1 SV=1;>tr|Q3SY13|Q3SY13_HUMAN BCL2-like 12 (Proline rich) OS=Homo sapiens GN=BCL2L12 PE=2 SV=1	4	4	13.5	36.821	8.1617e-24	1.6183	1.3881	0.88871
Q504T8	Midnolin	MIDN	>sp|Q504T8|MIDN_HUMAN Midnolin OS=Homo sapiens GN=MIDN PE=2 SV=2	4	4	11.1	49.212	5.3032e-10	1.6178	2.2884	1.3875
P14635;Q5TZP9;E9PC90;D6RHI0;H0YA62	G2/mitotic-specific cyclin-B1	CCNB1	>sp|P14635|CCNB1_HUMAN G2/mitotic-specific cyclin-B1 OS=Homo sapiens GN=CCNB1 PE=1 SV=1;>tr|Q5TZP9|Q5TZP9_HUMAN Cyclin B1 OS=Homo sapiens GN=CCNB1 PE=2 SV=1;>tr|E9PC90|E9PC90_HUMAN Cyclin B1 (Fragment) OS=Homo sapiens GN=CCNB1 PE=3 SV=1	10	9	31.2	48.337	8.3181e-123	1.6174	1.3447	0.8117
Q9NPA3	Mid1-interacting protein 1	MID1IP1	>sp|Q9NPA3|M1IP1_HUMAN Mid1-interacting protein 1 OS=Homo sapiens GN=MID1IP1 PE=1 SV=1	3	3	25.7	20.201	1.1826e-26	1.6137	1.2246	0.77172
Q6P1K2;Q6P1K2-4;Q6P1K2-2;Q6P1K2-3;Q5TCK1;Q6P1K2-5	Polyamine-modulated factor 1	PMF1	>sp|Q6P1K2|PMF1_HUMAN Polyamine-modulated factor 1 OS=Homo sapiens GN=PMF1 PE=1 SV=2;>sp|Q6P1K2-4|PMF1_HUMAN Isoform 4 of Polyamine-modulated factor 1 OS=Homo sapiens GN=PMF1;>sp|Q6P1K2-2|PMF1_HUMAN Isoform 2 of Polyamine-modulated factor 1 OS=Homo sapiens	6	6	36.6	23.339	1.3575e-70	1.6119	1.6777	1.059
D6RDH9;D6RJG9;Q9Y5W7-2;Q9Y5W7-3;Q9Y5W7-4;Q9Y5W7;H0Y926;D6RBA7;D6RDA6;E9PGX1	Sorting nexin-14	SNX14	>tr|D6RDH9|D6RDH9_HUMAN Sorting nexin 14 OS=Homo sapiens GN=SNX14 PE=4 SV=1;>tr|D6RJG9|D6RJG9_HUMAN Sorting nexin 14 (Fragment) OS=Homo sapiens GN=SNX14 PE=4 SV=1;>sp|Q9Y5W7-2|SNX14_HUMAN Isoform 2 of Sorting nexin-14 OS=Homo sapiens GN=SNX14;>sp|Q9Y5W7-3|	5	5	7.7	77.942	1.8813e-13	1.6107	1.7675	1.0197
P02042;E9PFT6;E9PEW8;P68871;F8W6P5	Hemoglobin subunit delta;Hemoglobin subunit beta;LVV-hemorphin-7	HBD;HBB	>sp|P02042|HBD_HUMAN Hemoglobin subunit delta OS=Homo sapiens GN=HBD PE=1 SV=2;>tr|E9PFT6|E9PFT6_HUMAN Hemoglobin, delta OS=Homo sapiens GN=HBD PE=3 SV=1;>tr|E9PEW8|E9PEW8_HUMAN Hemoglobin, delta (Fragment) OS=Homo sapiens GN=HBD PE=3 SV=1;>sp|P68871|HBB_H	7	5	61.9	16.055	3.8905e-68	1.6097	1.0562	0.62237
Q6P5Z2	Serine/threonine-protein kinase N3	PKN3	>sp|Q6P5Z2|PKN3_HUMAN Serine/threonine-protein kinase N3 OS=Homo sapiens GN=PKN3 PE=1 SV=1	7	7	12.9	99.419	1.8617e-37	1.6073	1.8776	1.3008
Q14135-2;Q14135;Q14135-4;F8W708;E7ERW0;E7EQU6;Q14135-5;Q14135-6;E7EWF5;G5E9M9;G5E9F4;G5E9M7;C9JBN2	Transcription cofactor vestigial-like protein 4	VGLL4	>sp|Q14135-2|VGLL4_HUMAN Isoform 2 of Transcription cofactor vestigial-like protein 4 OS=Homo sapiens GN=VGLL4;>sp|Q14135|VGLL4_HUMAN Transcription cofactor vestigial-like protein 4 OS=Homo sapiens GN=VGLL4 PE=1 SV=4;>sp|Q14135-4|VGLL4_HUMAN Isoform 4 of T	3	3	24.7	27.531	2.2235e-36	1.6053	1.9618	1.0154
F5H0I7;B4E127;G8JL98;Q13569;H0YH18;B4DI29	G/T mismatch-specific thymine DNA glycosylase	TDG	>tr|F5H0I7|F5H0I7_HUMAN Thymine-DNA glycosylase (Fragment) OS=Homo sapiens GN=TDG PE=4 SV=1;>tr|B4E127|B4E127_HUMAN Uncharacterized protein OS=Homo sapiens GN=TDG PE=2 SV=1;>tr|G8JL98|G8JL98_HUMAN Thymine-DNA glycosylase OS=Homo sapiens GN=TDG PE=4 SV=1;>s	2	2	8.2	28.909	0.00040094	1.6036	1.5154	0.99853
H0YLJ3;Q9UBU8-2;B3KTM8;H0YMJ0;Q9UBU8;B7Z6R1;H0YM21;H0YMT8;H0YNE0;H0YLV1;H0YNX3	Mortality factor 4-like protein 1	MORF4L1	>tr|H0YLJ3|H0YLJ3_HUMAN Mortality factor 4-like 1 OS=Homo sapiens GN=MORF4L1 PE=4 SV=1;>sp|Q9UBU8-2|MO4L1_HUMAN Isoform 2 of Mortality factor 4-like protein 1 OS=Homo sapiens GN=MORF4L1;>tr|B3KTM8|B3KTM8_HUMAN Uncharacterized protein OS=Homo sapiens GN=MOR	9	8	42.8	31.333	1.1551e-72	1.6031	1.8364	1.0778
P00746	Complement factor D	CFD	>sp|P00746|CFAD_HUMAN Complement factor D OS=Homo sapiens GN=CFD PE=1 SV=5	2	2	11.5	27.033	1.2924e-05	1.6028	1.1695	0.75194
C9JG30;P11926	Ornithine decarboxylase	ODC1	>tr|C9JG30|C9JG30_HUMAN Ornithine decarboxylase 1 (Fragment) OS=Homo sapiens GN=ODC1 PE=4 SV=1;>sp|P11926|DCOR_HUMAN Ornithine decarboxylase OS=Homo sapiens GN=ODC1 PE=1 SV=2	2	2	20.6	7.8527	5.9818e-07	1.6024	1.537	0.95015
P55347-2;H0YL24;P55347;F5H2L8;E7EPN6;F5GZ15;B7ZAF3;Q96KN3	Homeobox protein PKNOX1;Homeobox protein PKNOX2	PKNOX1;PKNOX2	>sp|P55347-2|PKNX1_HUMAN Isoform 2 of Homeobox protein PKNOX1 OS=Homo sapiens GN=PKNOX1;>tr|H0YL24|H0YL24_HUMAN PBX/knotted 1 homeobox 1 OS=Homo sapiens GN=PKNOX1 PE=3 SV=1;>sp|P55347|PKNX1_HUMAN Homeobox protein PKNOX1 OS=Homo sapiens GN=PKNOX1 PE=1 SV=3;	2	2	5.2	44.628	3.1299e-13	1.6002	1.507	1.0397
E7EP35;Q9Y546;A6NL66	Leucine-rich repeat-containing protein 42	LRRC42	>tr|E7EP35|E7EP35_HUMAN Leucine-rich repeat-containing 42 (Fragment) OS=Homo sapiens GN=LRRC42 PE=4 SV=1;>sp|Q9Y546|LRC42_HUMAN Leucine-rich repeat-containing protein 42 OS=Homo sapiens GN=LRRC42 PE=1 SV=1;>tr|A6NL66|A6NL66_HUMAN Leucine-rich repeat-contai	2	2	17.2	27.156	1.6951e-45	1.5981	1.301	0.92124
Q96RR4-6;Q96RR4-5;G8JLD8;Q96RR4-2;Q96RR4-3;Q96RR4-4;Q96RR4-7;Q96RR4;F5GZ00	Calcium/calmodulin-dependent protein kinase kinase 2	CAMKK2	>sp|Q96RR4-6|KKCC2_HUMAN Isoform 6 of Calcium/calmodulin-dependent protein kinase kinase 2 OS=Homo sapiens GN=CAMKK2;>sp|Q96RR4-5|KKCC2_HUMAN Isoform 5 of Calcium/calmodulin-dependent protein kinase kinase 2 OS=Homo sapiens GN=CAMKK2;>tr|G8JLD8|G8JLD8_HUMA	2	2	4.5	54.123	1.7769e-13	1.5981	1.0963	0.80044
Q14894	Thiomorpholine-carboxylate dehydrogenase	CRYM	>sp|Q14894|CRYM_HUMAN Thiomorpholine-carboxylate dehydrogenase OS=Homo sapiens GN=CRYM PE=1 SV=1	5	5	22.6	33.775	1.3687e-25	1.5967	0.84806	0.50326
Q08117;Q14CJ1	Amino-terminal enhancer of split	AES	>sp|Q08117|AES_HUMAN Amino-terminal enhancer of split OS=Homo sapiens GN=AES PE=1 SV=4;>tr|Q14CJ1|Q14CJ1_HUMAN Amino-terminal enhancer of split OS=Homo sapiens GN=AES PE=2 SV=1	4	4	23.9	21.97	3.6915e-56	1.5959	1.4967	0.95
Q9NWH9;A8K5V8;H0YKH2;H0YL55;H0YLW7;H0YMW8;H0YMM0;H0YNF3;H0YMR6;H0YLE6;H0YKU6	SAFB-like transcription modulator	SLTM	>sp|Q9NWH9|SLTM_HUMAN SAFB-like transcription modulator OS=Homo sapiens GN=SLTM PE=1 SV=2;>tr|A8K5V8|A8K5V8_HUMAN Uncharacterized protein OS=Homo sapiens GN=SLTM PE=2 SV=1	11	11	13.6	117.15	1.1125e-63	1.5911	1.0916	0.67648
H0YH69;E9PD44;Q9HBU6;G5E969;H0YGP7;H0YFP7	Ethanolamine kinase 1	ETNK1	>tr|H0YH69|H0YH69_HUMAN Ethanolamine kinase 1 (Fragment) OS=Homo sapiens GN=ETNK1 PE=4 SV=1;>tr|E9PD44|E9PD44_HUMAN Ethanolamine kinase 1 OS=Homo sapiens GN=ETNK1 PE=4 SV=1;>sp|Q9HBU6|EKI1_HUMAN Ethanolamine kinase 1 OS=Homo sapiens GN=ETNK1 PE=1 SV=1;>tr|	6	6	22.8	47.597	5.2189e-112	1.5889	1.6091	0.95269
Q9Y5N6	Origin recognition complex subunit 6	ORC6	>sp|Q9Y5N6|ORC6_HUMAN Origin recognition complex subunit 6 OS=Homo sapiens GN=ORC6 PE=1 SV=1	4	4	23	28.107	1.9442e-13	1.5873	1.7362	1.0677
Q9H3Y8-2;Q9H3Y8	Pancreatic progenitor cell differentiation and proliferation factor	PPDPF	>sp|Q9H3Y8-2|PPDPF_HUMAN Isoform 2 of Pancreatic progenitor cell differentiation and proliferation factor OS=Homo sapiens GN=PPDPF;>sp|Q9H3Y8|PPDPF_HUMAN Pancreatic progenitor cell differentiation and proliferation factor OS=Homo sapiens GN=PPDPF PE=2 SV=1	2	2	44.3	7.4162	3.4097e-07	1.5863	1.6352	0.96514
P08670;B0YJC4;F5H288;B0YJC5;Q5JVS8;P17661;P41219;P41219-2;E7ES34;CON__Q9DCV7;P08729;CON__Q3KNV1;CON__P08729;Q9NSB2;CON__Q9NSB2;CON__Q6ISB0;B4DIR1;F8VZY5;F5GZD1;B4E192;Q8N1N4-2;P14136-3;E9PAX3;P14136;P14136-2;CON__Q61726;F8W6V8;O43790;CON__O43790;P78385;CON__Q6NT21;CON__P78385;Q16352;Q14533;CON__Q14533;P78386;CON__P78386;Q8N1N4;CON__Q8N1N4-2;CON__Q7RTT2;CON__P07744;E9PBF7;P07196;E7EMV2;E7ESP9;P071…	Vimentin	VIM	>sp|P08670|VIME_HUMAN Vimentin OS=Homo sapiens GN=VIM PE=1 SV=4;>tr|B0YJC4|B0YJC4_HUMAN Vimentin OS=Homo sapiens GN=VIM PE=3 SV=1;>tr|F5H288|F5H288_HUMAN Vimentin OS=Homo sapiens GN=VIM PE=3 SV=1	40	37	76.4	53.651	0	1.5861	1.9017	1.1883
Q96BD8;Q96BD8-2	Spindle and kinetochore-associated protein 1	SKA1	>sp|Q96BD8|SKA1_HUMAN Spindle and kinetochore-associated protein 1 OS=Homo sapiens GN=SKA1 PE=1 SV=1;>sp|Q96BD8-2|SKA1_HUMAN Isoform 2 of Spindle and kinetochore-associated protein 1 OS=Homo sapiens GN=SKA1	4	4	16.1	29.484	4.7085e-19	1.586	1.6427	1.0549
Q96EZ8-2;F8W126;Q96EZ8-3;Q96EZ8;Q7Z372;F8W0I9;F8VVA6;F8VP44	Microspherule protein 1	MCRS1;DKFZp686N07218	>sp|Q96EZ8-2|MCRS1_HUMAN Isoform 2 of Microspherule protein 1 OS=Homo sapiens GN=MCRS1;>tr|F8W126|F8W126_HUMAN Microspherule protein 1 (Fragment) OS=Homo sapiens GN=MCRS1 PE=4 SV=1;>sp|Q96EZ8-3|MCRS1_HUMAN Isoform 3 of Microspherule protein 1 OS=Homo sapie	6	6	16.6	53	6.1818e-21	1.5854	1.58	0.86882
B4E393;Q96EA4;Q96EA4-2;D6RCL1;D6REZ1;D6R936;D6RIF7;D6RIB8;D6RGF5;D6RC83;H0YBG5;D6RDK5	Protein Spindly	SPDL1	>tr|B4E393|B4E393_HUMAN Uncharacterized protein OS=Homo sapiens GN=CCDC99 PE=2 SV=1;>sp|Q96EA4|SPDLY_HUMAN Protein Spindly OS=Homo sapiens GN=CCDC99 PE=1 SV=2;>sp|Q96EA4-2|SPDLY_HUMAN Isoform 2 of Protein Spindly OS=Homo sapiens GN=CCDC99	7	7	18.2	61.014	2.4737e-37	1.5841	1.7407	1.0898
O95229;A6NNV6;A6NH27;A6NNP9	ZW10 interactor	ZWINT	>sp|O95229|ZWINT_HUMAN ZW10 interactor OS=Homo sapiens GN=ZWINT PE=1 SV=2;>tr|A6NNV6|A6NNV6_HUMAN ZW10 interactor OS=Homo sapiens GN=ZWINT PE=4 SV=1;>tr|A6NH27|A6NH27_HUMAN Uncharacterized protein OS=Homo sapiens GN=ZWINT PE=2 SV=1	6	6	35.4	31.293	2.9648e-60	1.5795	1.1658	0.88887
O00567;Q5JXT2;H0YDU4;H0Y653;E9PDI8	Nucleolar protein 56	NOP56	>sp|O00567|NOP56_HUMAN Nucleolar protein 56 OS=Homo sapiens GN=NOP56 PE=1 SV=4;>tr|Q5JXT2|Q5JXT2_HUMAN NOP56 ribonucleoprotein homolog (yeast) (Fragment) OS=Homo sapiens GN=NOL5A PE=2 SV=1	28	28	50.8	66.049	1.4923e-269	1.5745	1.2477	0.77804
O14593;F5H1K6;O14593-2;Q24JQ1;F5GY33;H0YGQ6;F5GWY1	DNA-binding protein RFXANK	RFXANK	>sp|O14593|RFXK_HUMAN DNA-binding protein RFXANK OS=Homo sapiens GN=RFXANK PE=1 SV=2;>tr|F5H1K6|F5H1K6_HUMAN Regulatory factor X-associated ankyrin-containing protein (Fragment) OS=Homo sapiens GN=RFXANK PE=4 SV=1;>sp|O14593-2|RFXK_HUMAN Isoform 2 of DNA-b	3	3	20.8	28.102	5.4077e-17	1.5722	1.3976	0.80918
F8VS23;F5H7B0;F8VNU1;B4DM01;Q15477;F5H6Y7	Helicase SKI2W	SKIV2L	>tr|F8VS23|F8VS23_HUMAN Superkiller viralicidic activity 2-like (S. cerevisiae) OS=Homo sapiens GN=SKIV2L PE=4 SV=1;>tr|F5H7B0|F5H7B0_HUMAN Superkiller viralicidic activity 2-like (S. cerevisiae) OS=Homo sapiens GN=SKIV2L PE=4 SV=1;>tr|F8VNU1|F8VNU1_HUMAN	3	3	4.7	116.47	1.1354e-08	1.5685	2.0825	1.3517
O75506	Heat shock factor-binding protein 1	HSBP1	>sp|O75506|HSBP1_HUMAN Heat shock factor-binding protein 1 OS=Homo sapiens GN=HSBP1 PE=1 SV=1	3	3	64.5	8.5435	4.4506e-168	1.5638	1.6496	1.0149
F8W1R7;P60660-2;P60660;G8JLA2;G3V1V0;B7Z6Z4;G3V1Y7;F8VPF3;F8VZV5;F8VZU9;F8W180;H0YI43;F8VXL3	Myosin light polypeptide 6	MYL6	>tr|F8W1R7|F8W1R7_HUMAN Myosin, light chain 6, alkali, smooth muscle and non-muscle OS=Homo sapiens GN=MYL6 PE=4 SV=1;>sp|P60660-2|MYL6_HUMAN Isoform Smooth muscle of Myosin light polypeptide 6 OS=Homo sapiens GN=MYL6;>sp|P60660|MYL6_HUMAN Myosin light pol	5	4	40.7	16.29	1.2869e-71	1.5622	1.454	0.9116
Q8NEJ9-2;Q8NEJ9;H0YJ17;G3V4G1	Neuroguidin	NGDN	>sp|Q8NEJ9-2|NGDN_HUMAN Isoform 2 of Neuroguidin OS=Homo sapiens GN=NGDN;>sp|Q8NEJ9|NGDN_HUMAN Neuroguidin OS=Homo sapiens GN=NGDN PE=1 SV=1;>tr|H0YJ17|H0YJ17_HUMAN Neuroguidin, EIF4E-binding protein (Fragment) OS=Homo sapiens GN=NGDN PE=4 SV=1	6	6	27.3	35.25	2.3899e-50	1.561	1.4074	0.79075
B0UZZ8;Q5HYZ1;A2ABB6;O15213;H0Y6G3	WD repeat-containing protein 46	WDR46	>tr|B0UZZ8|B0UZZ8_HUMAN Uncharacterized protein OS=Homo sapiens GN=WDR46 PE=2 SV=1;>tr|Q5HYZ1|Q5HYZ1_HUMAN WD repeat domain 46 (Fragment) OS=Homo sapiens GN=WDR46 PE=4 SV=2;>tr|A2ABB6|A2ABB6_HUMAN WD repeat domain 46 (Fragment) OS=Homo sapiens GN=WDR46 PE=	4	4	12.1	68.04	9.4024e-16	1.5605	2.1184	1.1041
B4E1N7;P01106;H0YBT0;P01106-2	Myc proto-oncogene protein	MYC	>tr|B4E1N7|B4E1N7_HUMAN V-myc myelocytomatosis viral oncogene homolog (avian) OS=Homo sapiens GN=MYC PE=2 SV=1;>sp|P01106|MYC_HUMAN Myc proto-oncogene protein OS=Homo sapiens GN=MYC PE=1 SV=1;>tr|H0YBT0|H0YBT0_HUMAN V-myc myelocytomatosis viral oncogene ho	2	2	4.8	46.573	7.5729e-10	1.5581	1.8822	1.1909
O75683	Surfeit locus protein 6	SURF6	>sp|O75683|SURF6_HUMAN Surfeit locus protein 6 OS=Homo sapiens GN=SURF6 PE=1 SV=3	4	4	16.3	41.45	3.561e-18	1.5573	1.2233	0.90287
Q9NY61	Protein AATF	AATF	>sp|Q9NY61|AATF_HUMAN Protein AATF OS=Homo sapiens GN=AATF PE=1 SV=1	8	8	24.3	63.132	8.092e-68	1.5548	1.2104	0.78647
F5H6X0;F5GXG6;F5GX35;F5H4K7;F5GWI8;F5GWD3;Q13889;H0YFF7	General transcription factor IIH subunit 3	GTF2H3	>tr|F5H6X0|F5H6X0_HUMAN General transcription factor IIH, polypeptide 3, 34kDa (Fragment) OS=Homo sapiens GN=GTF2H3 PE=4 SV=1;>tr|F5GXG6|F5GXG6_HUMAN General transcription factor IIH, polypeptide 3, 34kDa (Fragment) OS=Homo sapiens GN=GTF2H3 PE=4 SV=1;>tr|	2	2	17.6	16.368	2.7403e-13	1.5523	2.8209	1.9998
P51530;P51530-2;F8VR31;P51530-3;F8VPM6;H0Y455;E9PF98	DNA replication ATP-dependent helicase/nuclease DNA2;DNA replication nuclease DNA2;DNA replication ATP-dependent helicase DNA2	DNA2	>sp|P51530|DNA2L_HUMAN DNA2-like helicase OS=Homo sapiens GN=DNA2 PE=1 SV=3;>sp|P51530-2|DNA2L_HUMAN Isoform 2 of DNA2-like helicase OS=Homo sapiens GN=DNA2;>tr|F8VR31|F8VR31_HUMAN DNA replication helicase 2 homolog (yeast) OS=Homo sapiens GN=DNA2 PE=4 SV=	7	7	10.3	120.41	3.5782e-39	1.5507	1.6941	1.1467
Q9ULW0;Q96RR5	Targeting protein for Xklp2	TPX2;HCA90	>sp|Q9ULW0|TPX2_HUMAN Targeting protein for Xklp2 OS=Homo sapiens GN=TPX2 PE=1 SV=2;>tr|Q96RR5|Q96RR5_HUMAN Hepatocellular carcinoma-associated antigen 90 OS=Homo sapiens GN=HCA90 PE=2 SV=1	15	15	26	85.652	6.9593e-46	1.5498	1.1958	0.79146
P35916-1;E9PD35;P35916;E9PFB0;P35916-3	Vascular endothelial growth factor receptor 3	FLT4	>sp|P35916-1|VGFR3_HUMAN Isoform 2 of Vascular endothelial growth factor receptor 3 OS=Homo sapiens GN=FLT4;>tr|E9PD35|E9PD35_HUMAN Fms-related tyrosine kinase 4 OS=Homo sapiens GN=FLT4 PE=3 SV=1;>sp|P35916|VGFR3_HUMAN Vascular endothelial growth factor re	2	2	2.5	145.6	6.2609e-07	1.5476	9.6026	6.1463
Q9Y221;Q9Y221-2	60S ribosome subunit biogenesis protein NIP7 homolog	NIP7	>sp|Q9Y221|NIP7_HUMAN 60S ribosome subunit biogenesis protein NIP7 homolog OS=Homo sapiens GN=NIP7 PE=1 SV=1;>sp|Q9Y221-2|NIP7_HUMAN Isoform 2 of 60S ribosome subunit biogenesis protein NIP7 homolog OS=Homo sapiens GN=NIP7	3	3	28.9	20.462	3.3644e-31	1.5471	1.462	0.78557
F5GZ80;E9PC26;F5GXI5;O43683;C9IYH4;C9JRC7;C9JQA4	Mitotic checkpoint serine/threonine-protein kinase BUB1	BUB1	>tr|F5GZ80|F5GZ80_HUMAN Budding uninhibited by benzimidazoles 1 homolog (yeast) OS=Homo sapiens GN=BUB1 PE=4 SV=1;>tr|E9PC26|E9PC26_HUMAN Budding uninhibited by benzimidazoles 1 homolog (yeast) OS=Homo sapiens GN=BUB1 PE=4 SV=1;>tr|F5GXI5|F5GXI5_HUMAN Budd	11	11	21	92.06	6.0566e-66	1.5453	1.7075	1.0044
Q15147-2;Q5JYS9;Q15147;E2QRH8;Q15147-4	1-phosphatidylinositol 4,5-bisphosphate phosphodiesterase beta-4	PLCB4	>sp|Q15147-2|PLCB4_HUMAN Isoform 1 of 1-phosphatidylinositol-4,5-bisphosphate phosphodiesterase beta-4 OS=Homo sapiens GN=PLCB4;>tr|Q5JYS9|Q5JYS9_HUMAN Phospholipase C, beta 4 (Fragment) OS=Homo sapiens GN=PLCB4 PE=2 SV=1;>sp|Q15147|PLCB4_HUMAN 1-phosphati	2	2	2.7	117.16	2.1118e-05	1.5441	1.1492	0.69431
Q9NWX5;B4DRC4;Q9NWX5-2	Ankyrin repeat and SOCS box protein 6	ASB6	>sp|Q9NWX5|ASB6_HUMAN Ankyrin repeat and SOCS box protein 6 OS=Homo sapiens GN=ASB6 PE=1 SV=1;>tr|B4DRC4|B4DRC4_HUMAN Ankyrin repeat and SOCS box containing 6 OS=Homo sapiens GN=ASB6 PE=2 SV=1	4	4	10.5	47.135	2.0026e-14	1.5409	2.0801	1.3183
Q12772;E9PBJ6;G3V0I8;Q8NCY3;H0Y7E5	Sterol regulatory element-binding protein 2;Processed sterol regulatory element-binding protein 2	SREBF2	>sp|Q12772|SRBP2_HUMAN Sterol regulatory element-binding protein 2 OS=Homo sapiens GN=SREBF2 PE=1 SV=2;>tr|E9PBJ6|E9PBJ6_HUMAN Sterol regulatory element-binding transcription factor 2 OS=Homo sapiens GN=SREBF2 PE=4 SV=2	7	7	8.9	123.69	3.0156e-28	1.538	1.5066	0.94556
Q9Y244	Proteasome maturation protein	POMP	>sp|Q9Y244|POMP_HUMAN Proteasome maturation protein OS=Homo sapiens GN=POMP PE=1 SV=1	9	9	80.9	15.789	1.5756e-209	1.5379	1.9654	1.1087
Q9Y448;Q9Y448-2;H0YKF8;H0YLA7;H0YM11;Q9Y448-3	Small kinetochore-associated protein	KNSTRN	>sp|Q9Y448|SKAP_HUMAN Small kinetochore-associated protein OS=Homo sapiens GN=SKAP PE=1 SV=2;>sp|Q9Y448-2|SKAP_HUMAN Isoform 2 of Small kinetochore-associated protein OS=Homo sapiens GN=SKAP	3	3	11.1	35.438	2.878e-09	1.5351	2.45	1.5974
Q96H35	Probable RNA-binding protein 18	RBM18	>sp|Q96H35|RBM18_HUMAN Probable RNA-binding protein 18 OS=Homo sapiens GN=RBM18 PE=2 SV=1	2	2	23.2	21.649	0.00032412	1.5347	1.7743	1.1297
B4DZX6;Q9Y575-2;Q9Y575;G8JLA9	Ankyrin repeat and SOCS box protein 3	ASB3	>tr|B4DZX6|B4DZX6_HUMAN Ankyrin repeat and SOCS box containing 3 OS=Homo sapiens GN=ASB3 PE=2 SV=1;>sp|Q9Y575-2|ASB3_HUMAN Isoform 2 of Ankyrin repeat and SOCS box protein 3 OS=Homo sapiens GN=ASB3;>sp|Q9Y575|ASB3_HUMAN Ankyrin repeat and SOCS box protein	2	2	5.5	48.998	5.4523e-13	1.5344	1.7942	1.1863
Q8N999;Q8N999-3;C9J663	Uncharacterized protein C12orf29	C12orf29	>sp|Q8N999|CL029_HUMAN Uncharacterized protein C12orf29 OS=Homo sapiens GN=C12orf29 PE=1 SV=2;>sp|Q8N999-3|CL029_HUMAN Isoform 3 of Uncharacterized protein C12orf29 OS=Homo sapiens GN=C12orf29;>tr|C9J663|C9J663_HUMAN Uncharacterized protein OS=Homo sapiens	3	3	15.1	37.49	2.6595e-12	1.5307	1.2978	1.0667
H0YD09;E9PIG6;Q96LU5;E9PNR7	Mitochondrial inner membrane protease subunit 1	IMMP1L	>tr|H0YD09|H0YD09_HUMAN IMP1 inner mitochondrial membrane peptidase-like (S. cerevisiae) (Fragment) OS=Homo sapiens GN=IMMP1L PE=4 SV=1;>tr|E9PIG6|E9PIG6_HUMAN IMP1 inner mitochondrial membrane peptidase-like (S. cerevisiae) (Fragment) OS=Homo sapiens GN=I	2	2	66.7	3.3698	0.00040901	1.5196	1.4656	0.99697
Q96GI7	Protein FAM89A	FAM89A	>sp|Q96GI7|FA89A_HUMAN Protein FAM89A OS=Homo sapiens GN=FAM89A PE=2 SV=1	2	2	20.7	19.569	2.0772e-07	1.5185	1.2442	1.0002
Q9BWW5;Q9BWG4	Single-stranded DNA-binding protein 4	SSDP4;SSBP4	>tr|Q9BWW5|Q9BWW5_HUMAN Single stranded DNA binding protein-4 OS=Homo sapiens GN=SSDP4 PE=2 SV=1;>sp|Q9BWG4|SSBP4_HUMAN Single-stranded DNA-binding protein 4 OS=Homo sapiens GN=SSBP4 PE=1 SV=1	3	2	17.9	37.214	1.528e-12	1.5169	1.3303	0.91664
P04920-2;F8W682;P04920;E9PCP1;F8WD49;P48751-2;P48751;P48751-3	Anion exchange protein 2;Anion exchange protein 3	SLC4A2;SLC4A3	>sp|P04920-2|B3A2_HUMAN Isoform B1 of Anion exchange protein 2 OS=Homo sapiens GN=SLC4A2;>tr|F8W682|F8W682_HUMAN Solute carrier family 4, anion exchanger, member 2 (erythrocyte membrane protein band 3-like 1) OS=Homo sapiens GN=SLC4A2 PE=4 SV=1;>sp|P04920|	4	4	4.2	135.6	6.6417e-32	1.5084	1.1021	0.64794
Q03014	Hematopoietically-expressed homeobox protein HHEX	HHEX	>sp|Q03014|HHEX_HUMAN Hematopoietically-expressed homeobox protein HHEX OS=Homo sapiens GN=HHEX PE=1 SV=1	6	6	37.4	30.021	6.51e-71	1.5071	1.8409	1.3764
Q13823;B4DPI9;H0YG10	Nucleolar GTP-binding protein 2	GNL2	>sp|Q13823|NOG2_HUMAN Nucleolar GTP-binding protein 2 OS=Homo sapiens GN=GNL2 PE=1 SV=1	21	21	30.8	83.654	1.1002e-194	1.5068	1.9232	1.2553
Q8IX01-4;Q8IX01-3;Q8IX01;E7ETX7	SURP and G-patch domain-containing protein 2	SUGP2	>sp|Q8IX01-4|SUGP2_HUMAN Isoform 4 of SURP and G-patch domain-containing protein 2 OS=Homo sapiens GN=SUGP2;>sp|Q8IX01-3|SUGP2_HUMAN Isoform 3 of SURP and G-patch domain-containing protein 2 OS=Homo sapiens GN=SUGP2;>sp|Q8IX01|SUGP2_HUMAN SURP and G-patch	10	10	15	115.18	3.7327e-39	1.5024	0.98669	0.69118
Q8NB49-2;Q8NB49-3;Q8NB49-4;Q8NB49	Probable phospholipid-transporting ATPase IG	ATP11C	>sp|Q8NB49-2|AT11C_HUMAN Isoform 2 of Probable phospholipid-transporting ATPase IG OS=Homo sapiens GN=ATP11C;>sp|Q8NB49-3|AT11C_HUMAN Isoform 3 of Probable phospholipid-transporting ATPase IG OS=Homo sapiens GN=ATP11C;>sp|Q8NB49-4|AT11C_HUMAN Isoform 4 of	2	2	2.9	126.71	1.0165e-06	1.5001	0.99896	0.6635
Q9BZL4-3;Q9BZL4-4;Q9BZL4;B4DME2;Q9BZL4-2;B5MEC7	Protein phosphatase 1 regulatory subunit 12C	PPP1R12C	>sp|Q9BZL4-3|PP12C_HUMAN Isoform 3 of Protein phosphatase 1 regulatory subunit 12C OS=Homo sapiens GN=PPP1R12C;>sp|Q9BZL4-4|PP12C_HUMAN Isoform 4 of Protein phosphatase 1 regulatory subunit 12C OS=Homo sapiens GN=PPP1R12C;>sp|Q9BZL4|PP12C_HUMAN Protein pho	3	3	5.5	84.681	6.6377e-06	1.4993	0.90208	0.60725
Q9Y6K1-2;E9PEB8;Q9Y6K1;F8WE91	DNA (cytosine-5)-methyltransferase 3A	DNMT3A	>sp|Q9Y6K1-2|DNM3A_HUMAN Isoform 2 of DNA (cytosine-5)-methyltransferase 3A OS=Homo sapiens GN=DNMT3A;>tr|E9PEB8|E9PEB8_HUMAN DNA (cytosine-5-)-methyltransferase 3 alpha OS=Homo sapiens GN=DNMT3A PE=4 SV=1;>sp|Q9Y6K1|DNM3A_HUMAN DNA (cytosine-5)-methyltran	2	2	3.3	77.816	3.5739e-05	1.4988	1.3092	0.85788
Q9NRZ9-2;Q9NRZ9-3;Q9NRZ9;Q9NRZ9-6;Q9NRZ9-5;Q9NRZ9-4;B1ALG6;Q9NRZ9-8;Q9NRZ9-7;Q9NW36;Q76H82;Q9NRZ9-9	Lymphoid-specific helicase	HELLS	>sp|Q9NRZ9-2|HELLS_HUMAN Isoform 2 of Lymphoid-specific helicase OS=Homo sapiens GN=HELLS;>sp|Q9NRZ9-3|HELLS_HUMAN Isoform 3 of Lymphoid-specific helicase OS=Homo sapiens GN=HELLS;>sp|Q9NRZ9|HELLS_HUMAN Lymphoid-specific helicase OS=Homo sapiens GN=HELLS P	10	9	17	95.606	1.253e-76	1.4986	1.6089	1.0709
Q8IXJ9;E7EPD6;A6NIZ6;Q8IXJ9-2;G3V3V0;H0YJC9;Q6P1M8;Q498B9;Q5JWS8	Putative Polycomb group protein ASXL1	ASXL1	>sp|Q8IXJ9|ASXL1_HUMAN Putative Polycomb group protein ASXL1 OS=Homo sapiens GN=ASXL1 PE=1 SV=3;>tr|E7EPD6|E7EPD6_HUMAN Additional sex combs-like 1 (Drosophila) OS=Homo sapiens GN=ASXL1 PE=4 SV=2;>tr|A6NIZ6|A6NIZ6_HUMAN Additional sex combs-like 1 (Drosoph	8	8	8.6	165.45	1.8078e-83	1.4954	1.5661	1.057
Q12756;F5H045;Q12756-2;F8W6F6;F8W8V9	Kinesin-like protein KIF1A	KIF1A	>sp|Q12756|KIF1A_HUMAN Kinesin-like protein KIF1A OS=Homo sapiens GN=KIF1A PE=1 SV=2;>tr|F5H045|F5H045_HUMAN Kinesin family member 1A OS=Homo sapiens GN=KIF1A PE=3 SV=1;>sp|Q12756-2|KIF1A_HUMAN Isoform 2 of Kinesin-like protein KIF1A OS=Homo sapiens GN=KIF	6	4	4.6	191.06	1.6698e-35	1.4944	1.4619	0.85213
Q9UG56-2;F5GYC6;B1AKM8;B1AKM6;B1AKN0;B1AKM9			>sp|Q9UG56-2|PISD_HUMAN Isoform 2 of Phosphatidylserine decarboxylase proenzyme OS=Homo sapiens GN=PISD;>tr|F5GYC6|F5GYC6_HUMAN Phosphatidylserine decarboxylase OS=Homo sapiens GN=PISD PE=4 SV=1	5	1	15.2	43.046	8.5352e-45	1.4893	1.3687	0.90277
Q9Y4E5-4;D6RAS1			>sp|Q9Y4E5-4|ZN451_HUMAN Isoform 3 of Zinc finger protein 451 OS=Homo sapiens GN=ZNF451	3	3	7.7	63.02	2.356e-08	1.489	1.8092	1.2292
P23458	Tyrosine-protein kinase JAK1	JAK1	>sp|P23458|JAK1_HUMAN Tyrosine-protein kinase JAK1 OS=Homo sapiens GN=JAK1 PE=1 SV=2	3	3	3.2	133.28	1.0753e-10	1.4887	1.6738	1.1219
Q9BXS6-4;Q9BXS6-3;Q9BXS6-5;Q9BXS6-2;Q9BXS6;E7ERR5;E9PB35;H0YMD2;H0YKA7	Nucleolar and spindle-associated protein 1	NUSAP1	>sp|Q9BXS6-4|NUSAP_HUMAN Isoform 4 of Nucleolar and spindle-associated protein 1 OS=Homo sapiens GN=NUSAP1;>sp|Q9BXS6-3|NUSAP_HUMAN Isoform 3 of Nucleolar and spindle-associated protein 1 OS=Homo sapiens GN=NUSAP1;>sp|Q9BXS6-5|NUSAP_HUMAN Isoform 5 of Nucl	8	8	22.4	47.569	1.6502e-41	1.4881	1.2244	0.88086
Q9NX24;D6RC52;D6RCB9;H0YC83	H/ACA ribonucleoprotein complex subunit 2	NHP2	>sp|Q9NX24|NHP2_HUMAN H/ACA ribonucleoprotein complex subunit 2 OS=Homo sapiens GN=NHP2 PE=1 SV=1;>tr|D6RC52|D6RC52_HUMAN NHP2 ribonucleoprotein homolog (yeast) (Fragment) OS=Homo sapiens GN=NHP2 PE=4 SV=1;>tr|D6RCB9|D6RCB9_HUMAN NHP2 ribonucleoprotein hom	3	3	25.5	17.201	1.5364e-37	1.488	1.1142	0.74424
Q6RFH5-2;Q6RFH5;E9PS41;H0YFP2;F5H0Q8;F5GYL6;H0YGM6	WD repeat-containing protein 74	WDR74	>sp|Q6RFH5-2|WDR74_HUMAN Isoform 2 of WD repeat-containing protein 74 OS=Homo sapiens GN=WDR74;>sp|Q6RFH5|WDR74_HUMAN WD repeat-containing protein 74 OS=Homo sapiens GN=WDR74 PE=1 SV=1;>tr|E9PS41|E9PS41_HUMAN WD repeat domain 74 OS=Homo sapiens GN=WDR74 PE	6	6	21	40.207	2.6396e-29	1.488	1.6021	0.95427
P62487;E9PIU7;H0YEE4;E9PKH3	DNA-directed RNA polymerase II subunit RPB7	POLR2G	>sp|P62487|RPB7_HUMAN DNA-directed RNA polymerase II subunit RPB7 OS=Homo sapiens GN=POLR2G PE=1 SV=1	7	7	42.4	19.294	5.1155e-35	1.4871	1.635	1.0518
P48681;E7EMJ2	Nestin	NES	>sp|P48681|NEST_HUMAN Nestin OS=Homo sapiens GN=NES PE=1 SV=2	9	9	7.8	177.44	7.1056e-48	1.4871	2.2074	1.4621
P69891;E9PBX7;F8WB96;CON__P02070;A8MUF7	Hemoglobin subunit gamma-1	HBG1	>sp|P69891|HBG1_HUMAN Hemoglobin subunit gamma-1 OS=Homo sapiens GN=HBG1 PE=1 SV=2;>tr|E9PBX7|E9PBX7_HUMAN Hemoglobin, gamma G OS=Homo sapiens GN=HBG2 PE=3 SV=1	12	1	89.1	16.14	1.2122e-145	1.4838	1.2485	0.83277
O94768;C9JZJ1	Serine/threonine-protein kinase 17B	STK17B	>sp|O94768|ST17B_HUMAN Serine/threonine-protein kinase 17B OS=Homo sapiens GN=STK17B PE=1 SV=1	3	3	11	42.344	8.463e-08	1.4812	1.1599	0.7651
Q96E35	Zinc finger MYND domain-containing protein 19	ZMYND19	>sp|Q96E35|ZMY19_HUMAN Zinc finger MYND domain-containing protein 19 OS=Homo sapiens GN=ZMYND19 PE=1 SV=1	2	2	10.1	26.433	1.3459e-06	1.4811	1.6269	1.1314
Q86WA8;B7ZKL7;E7EN44	Lon protease homolog 2, peroxisomal	LONP2	>sp|Q86WA8|LONP2_HUMAN Lon protease homolog 2, peroxisomal OS=Homo sapiens GN=LONP2 PE=1 SV=1;>tr|B7ZKL7|B7ZKL7_HUMAN Lon protease homolog OS=Homo sapiens GN=LONP2 PE=2 SV=1;>tr|E7EN44|E7EN44_HUMAN Lon peptidase 2, peroxisomal OS=Homo sapiens GN=LONP2 PE=4	8	8	13.5	94.615	5.2941e-61	1.4805	1.3625	0.87872
Q9UIG0-2;Q9UIG0	Tyrosine-protein kinase BAZ1B	BAZ1B	>sp|Q9UIG0-2|BAZ1B_HUMAN Isoform 2 of Tyrosine-protein kinase BAZ1B OS=Homo sapiens GN=BAZ1B;>sp|Q9UIG0|BAZ1B_HUMAN Tyrosine-protein kinase BAZ1B OS=Homo sapiens GN=BAZ1B PE=1 SV=2	11	11	11.4	170.45	9.517e-69	1.4803	1.2154	0.81435
Q15004;H0YKX3;H0YMA4;A6NNU5	PCNA-associated factor	KIAA0101	>sp|Q15004|PAF_HUMAN PCNA-associated factor OS=Homo sapiens GN=PAF PE=1 SV=1;>tr|H0YKX3|H0YKX3_HUMAN KIAA0101 OS=Homo sapiens GN=KIAA0101 PE=4 SV=1;>tr|H0YMA4|H0YMA4_HUMAN HCG2039386, isoform CRA_b OS=Homo sapiens GN=KIAA0101 PE=4 SV=1	3	3	40.5	11.986	4.098e-48	1.4788	1.341	0.93865
Q15345;Q15345-3;E9PE58;B5MD92	Leucine-rich repeat-containing protein 41	LRRC41	>sp|Q15345|LRC41_HUMAN Leucine-rich repeat-containing protein 41 OS=Homo sapiens GN=LRRC41 PE=1 SV=3;>sp|Q15345-3|LRC41_HUMAN Isoform 3 of Leucine-rich repeat-containing protein 41 OS=Homo sapiens GN=LRRC41;>tr|E9PE58|E9PE58_HUMAN Leucine-rich repeat-conta	11	11	17	88.649	2.1379e-74	1.4771	1.9482	1.2926
D6RID8;Q6P1K8;Q13888;D6RJD3;D6RIT7;D6RGC9;F5GZM1;D6RAW1	General transcription factor IIH subunit 2-like protein;General transcription factor IIH subunit 2	GTF2H2C;GTF2H2	>tr|D6RID8|D6RID8_HUMAN General transcription factor IIH, polypeptide 2C (Fragment) OS=Homo sapiens GN=GTF2H2C PE=4 SV=1;>sp|Q6P1K8|T2H2L_HUMAN General transcription factor IIH subunit 2-like protein OS=Homo sapiens GN=GTF2H2C PE=2 SV=1;>sp|Q13888|TF2H2_HU	6	6	24.5	28.483	4.9654e-14	1.4749	1.5745	1.0464
Q9H869-3;Q9H869-2;Q9H869-6;Q9H869-4;Q9H869;Q5VYZ1;Q9H869-5;F5H640;Q9H869-7;B0QZ55;A3KFK2;B4DZQ4;A3KFK1;A4PB68;Q68CT8;F8WD62;E9PFY9	YY1-associated protein 1	YY1AP1	>sp|Q9H869-3|YYAP1_HUMAN Isoform 3 of YY1-associated protein 1 OS=Homo sapiens GN=YY1AP1;>sp|Q9H869-2|YYAP1_HUMAN Isoform 2 of YY1-associated protein 1 OS=Homo sapiens GN=YY1AP1;>sp|Q9H869-6|YYAP1_HUMAN Isoform 6 of YY1-associated protein 1 OS=Homo sapiens	11	4	22.6	81.701	8.6997e-54	1.4736	1.4599	1.104
Q16594;D6RIE8;D6RIY1;D6RGK3;D6RIV9;Q9HBM6;D6RHW1	Transcription initiation factor TFIID subunit 9;Transcription initiation factor TFIID subunit 9B	TAF9;TAF9B	>sp|Q16594|TAF9_HUMAN Transcription initiation factor TFIID subunit 9 OS=Homo sapiens GN=TAF9 PE=1 SV=1;>tr|D6RIE8|D6RIE8_HUMAN TAF9 RNA polymerase II, TATA box-binding protein (TBP)-associated factor, 32kDa (Fragment) OS=Homo sapiens GN=TAF9 PE=4 SV=1;>tr	7	7	38.3	28.974	3.1067e-16	1.4729	1.3246	0.9159
Q9H0U3;Q6P577	Magnesium transporter protein 1	MAGT1	>sp|Q9H0U3|MAGT1_HUMAN Magnesium transporter protein 1 OS=Homo sapiens GN=MAGT1 PE=1 SV=1	3	3	9.3	38.036	5.0571e-15	1.4722	1.0052	0.67249
F5GXU8;Q8N653	Leucine-zipper-like transcriptional regulator 1	LZTR1	>tr|F5GXU8|F5GXU8_HUMAN Leucine-zipper-like transcription regulator 1 OS=Homo sapiens GN=LZTR1 PE=4 SV=1;>sp|Q8N653|LZTR1_HUMAN Leucine-zipper-like transcriptional regulator 1 OS=Homo sapiens GN=LZTR1 PE=2 SV=2	3	3	6.1	90.627	2.5228e-67	1.4713	1.4914	1.0332
B4DET9;B4DGZ6;Q14693;D6W506;E7ESE7;F5GY24	Phosphatidate phosphatase LPIN1	LPIN1	>tr|B4DET9|B4DET9_HUMAN Uncharacterized protein OS=Homo sapiens GN=LPIN1 PE=2 SV=1;>tr|B4DGZ6|B4DGZ6_HUMAN Uncharacterized protein OS=Homo sapiens GN=LPIN1 PE=2 SV=1;>sp|Q14693|LPIN1_HUMAN Phosphatidate phosphatase LPIN1 OS=Homo sapiens GN=LPIN1 PE=2 SV=2;	4	4	17.4	44.263	1.8691e-32	1.4698	1.6626	1.0758
C9K0H8;Q8IWY9-1;Q8IWY9	Codanin-1	CDAN1	>tr|C9K0H8|C9K0H8_HUMAN Congenital dyserythropoietic anemia, type I OS=Homo sapiens GN=CDAN1 PE=4 SV=1;>sp|Q8IWY9-1|CDAN1_HUMAN Isoform 1 of Codanin-1 OS=Homo sapiens GN=CDAN1;>sp|Q8IWY9|CDAN1_HUMAN Codanin-1 OS=Homo sapiens GN=CDAN1 PE=1 SV=4	2	2	4.1	133.93	1.1494e-06	1.4697	0.99422	0.68002
P13498	Cytochrome b-245 light chain	CYBA	>sp|P13498|CY24A_HUMAN Cytochrome b-245 light chain OS=Homo sapiens GN=CYBA PE=1 SV=3	2	2	21	21.012	0.00013239	1.4643	1.4598	0.87439
Q96AD5;Q96AD5-2;B1AHL9;E9PGS4;Q7Z6Z6	Patatin-like phospholipase domain-containing protein 2	PNPLA2	>sp|Q96AD5|PLPL2_HUMAN Patatin-like phospholipase domain-containing protein 2 OS=Homo sapiens GN=PNPLA2 PE=1 SV=1	7	7	13.9	55.315	4.3487e-26	1.4643	1.535	0.98145
Q6NUS6-3;Q6NUS6;Q6NUS6-2;B4DR81	Tectonic-3	TCTN3	>sp|Q6NUS6-3|TECT3_HUMAN Isoform 3 of Tectonic-3 OS=Homo sapiens GN=TCTN3;>sp|Q6NUS6|TECT3_HUMAN Tectonic-3 OS=Homo sapiens GN=TCTN3 PE=2 SV=2;>sp|Q6NUS6-2|TECT3_HUMAN Isoform 2 of Tectonic-3 OS=Homo sapiens GN=TCTN3;>tr|B4DR81|B4DR81_HUMAN Uncharacterized	2	2	4	47.284	0.00014781	1.4641	1.1872	0.81645
D6R955;D6R9U1;P78337;D6RBG8;H0YJC8;Q99697-3;D6RFI4;O75364;Q99697;Q99697-2	Pituitary homeobox 1;Pituitary homeobox 3;Pituitary homeobox 2	PITX1;PITX2;PITX3	>tr|D6R955|D6R955_HUMAN Paired-like homeodomain 1 (Fragment) OS=Homo sapiens GN=PITX1 PE=3 SV=1;>tr|D6R9U1|D6R9U1_HUMAN Paired-like homeodomain 1 (Fragment) OS=Homo sapiens GN=PITX1 PE=3 SV=1;>sp|P78337|PITX1_HUMAN Pituitary homeobox 1 OS=Homo sapiens GN=P	2	2	35.1	12.445	7.0889e-50	1.4636	1.0995	0.64466
P18850	Cyclic AMP-dependent transcription factor ATF-6 alpha;Processed cyclic AMP-dependent transcription factor ATF-6 alpha	ATF6	>sp|P18850|ATF6A_HUMAN Cyclic AMP-dependent transcription factor ATF-6 alpha OS=Homo sapiens GN=ATF6 PE=1 SV=3	5	5	11	74.584	2.5939e-20	1.4624	1.8463	1.2768
P07942;G3XAI2;E7EPA6	Laminin subunit beta-1	LAMB1	>sp|P07942|LAMB1_HUMAN Laminin subunit beta-1 OS=Homo sapiens GN=LAMB1 PE=1 SV=2;>tr|G3XAI2|G3XAI2_HUMAN Laminin, beta 1 OS=Homo sapiens GN=LAMB1 PE=4 SV=1	11	11	7.3	198.04	3.1777e-47	1.4617	1.361	0.94988
G8JLE5;Q9BVW5	TIMELESS-interacting protein	TIPIN	>tr|G8JLE5|G8JLE5_HUMAN TIMELESS-interacting protein OS=Homo sapiens GN=TIPIN PE=4 SV=1;>sp|Q9BVW5|TIPIN_HUMAN TIMELESS-interacting protein OS=Homo sapiens GN=TIPIN PE=1 SV=2	2	2	13.5	23.282	5.8438e-10	1.4591	1.4582	1.0418
P21675;P21675-2;B1Q2X3;P21675-3;P21675-4;Q8IZX4	Transcription initiation factor TFIID subunit 1;Transcription initiation factor TFIID subunit 1-like	TAF1;N-TAF1;TAF1L	>sp|P21675|TAF1_HUMAN Transcription initiation factor TFIID subunit 1 OS=Homo sapiens GN=TAF1 PE=1 SV=2;>sp|P21675-2|TAF1_HUMAN Isoform 2 of Transcription initiation factor TFIID subunit 1 OS=Homo sapiens GN=TAF1;>tr|B1Q2X3|B1Q2X3_HUMAN TAF1 RNA polymerase	4	4	4.4	212.67	3.6916e-07	1.4545	1.4054	1.0872
Q9Y421	Protein FAM32A	FAM32A	>sp|Q9Y421|FA32A_HUMAN Protein FAM32A OS=Homo sapiens GN=FAM32A PE=1 SV=2	3	3	28.6	13.178	3.2585e-10	1.4537	1.2247	0.92421
Q14692;A8MXU9;A8MV67	Ribosome biogenesis protein BMS1 homolog	BMS1	>sp|Q14692|BMS1_HUMAN Ribosome biogenesis protein BMS1 homolog OS=Homo sapiens GN=BMS1 PE=1 SV=1	12	12	14.5	145.81	6.1562e-59	1.4531	1.5262	1.0289
P78316;E9PFK5;P78316-2;F5H653	Nucleolar protein 14	NOP14	>sp|P78316|NOP14_HUMAN Nucleolar protein 14 OS=Homo sapiens GN=NOP14 PE=1 SV=3;>tr|E9PFK5|E9PFK5_HUMAN NOP14 nucleolar protein homolog (yeast) OS=Homo sapiens GN=NOP14 PE=4 SV=1;>sp|P78316-2|NOP14_HUMAN Isoform 2 of Nucleolar protein 14 OS=Homo sapiens GN=	10	10	16.5	97.667	5.0268e-127	1.4497	1.1105	0.78939
Q9BUR4;E9PMG4;B4E068;E9PMR3	Telomerase Cajal body protein 1	WRAP53	>sp|Q9BUR4|WAP53_HUMAN Telomerase Cajal body protein 1 OS=Homo sapiens GN=WRAP53 PE=1 SV=1;>tr|E9PMG4|E9PMG4_HUMAN WD repeat-containing, antisense to TP53 OS=Homo sapiens GN=WRAP53 PE=4 SV=1	3	3	8.4	59.309	4.7451e-10	1.4471	1.2931	0.89501
B4E2G8;P35221;F8W845;F6XBD8;P35221-2;G3XAM7;F5GXI1;Q8N1C0;E5RGY7;E5RIC3;E5RIB1;E5RFM3;E5RJL0;E5RIE0;E5RHV7;H0YBB8;E5RGY6;E5RG03;E5RJ41	Catenin alpha-1	CTNNA1	>tr|B4E2G8|B4E2G8_HUMAN Uncharacterized protein OS=Homo sapiens GN=CTNNA1 PE=2 SV=1;>sp|P35221|CTNA1_HUMAN Catenin alpha-1 OS=Homo sapiens GN=CTNNA1 PE=1 SV=1;>tr|F8W845|F8W845_HUMAN Catenin (cadherin-associated protein), alpha 1, 102kDa OS=Homo sapiens GN	11	10	20.9	98.383	5.7412e-130	1.4471	1.6846	1.2313
Q9Y496;F5H1C2;E9PES4;Q05CT3;C9J9X2	Kinesin-like protein KIF3A	KIF3A	>sp|Q9Y496|KIF3A_HUMAN Kinesin-like protein KIF3A OS=Homo sapiens GN=KIF3A PE=1 SV=4;>tr|F5H1C2|F5H1C2_HUMAN Kinesin family member 3A OS=Homo sapiens GN=KIF3A PE=3 SV=1;>tr|E9PES4|E9PES4_HUMAN Kinesin family member 3A OS=Homo sapiens GN=KIF3A PE=3 SV=1;>tr	5	4	9	80.04	1.6981e-33	1.447	1.2285	0.91528
P04183	Thymidine kinase, cytosolic	TK1	>sp|P04183|KITH_HUMAN Thymidine kinase, cytosolic OS=Homo sapiens GN=TK1 PE=1 SV=2	5	5	25.2	25.468	1.4695e-93	1.4462	1.9074	1.3402
Q9BRV8;Q9BRV8-2	Suppressor of IKBKE 1	SIKE1	>sp|Q9BRV8|SIKE1_HUMAN Suppressor of IKBKE 1 OS=Homo sapiens GN=SIKE1 PE=1 SV=1;>sp|Q9BRV8-2|SIKE1_HUMAN Isoform 2 of Suppressor of IKBKE 1 OS=Homo sapiens GN=SIKE1	5	5	37.2	23.721	4.2152e-31	1.4446	1.4985	1.0218
Q14674;Q14674-2	Separin	ESPL1	>sp|Q14674|ESPL1_HUMAN Separin OS=Homo sapiens GN=ESPL1 PE=1 SV=3;>sp|Q14674-2|ESPL1_HUMAN Isoform 2 of Separin OS=Homo sapiens GN=ESPL1	5	5	3.3	233.17	1.4636e-15	1.4443	1.5201	1.0395
Q6NS38;F5H5X2;F5H5S2;F5GZZ0;A4PET2	Alpha-ketoglutarate-dependent dioxygenase alkB homolog 2	ALKBH2	>sp|Q6NS38|ALKB2_HUMAN Alpha-ketoglutarate-dependent dioxygenase alkB homolog 2 OS=Homo sapiens GN=ALKBH2 PE=1 SV=1;>tr|F5H5X2|F5H5X2_HUMAN AlkB, alkylation repair homolog 2 (E. coli) (Fragment) OS=Homo sapiens GN=ALKBH2 PE=4 SV=1;>tr|F5H5S2|F5H5S2_HUMAN A	3	3	17.6	29.322	6.1948e-13	1.442	1.4273	0.86965
Q7Z2K6;E7ER77;B3KSB1	Endoplasmic reticulum metallopeptidase 1	ERMP1	>sp|Q7Z2K6|ERMP1_HUMAN Endoplasmic reticulum metallopeptidase 1 OS=Homo sapiens GN=ERMP1 PE=1 SV=2;>tr|E7ER77|E7ER77_HUMAN Endoplasmic reticulum metallopeptidase 1 OS=Homo sapiens GN=ERMP1 PE=4 SV=1	4	4	5.8	100.23	7.8684e-31	1.4411	0.96744	1.4179
Q96IZ7-2;Q96IZ7	Serine/Arginine-related protein 53	RSRC1	>sp|Q96IZ7-2|RSRC1_HUMAN Isoform 2 of Serine/Arginine-related protein 53 OS=Homo sapiens GN=RSRC1;>sp|Q96IZ7|RSRC1_HUMAN Serine/Arginine-related protein 53 OS=Homo sapiens GN=RSRC1 PE=1 SV=1	3	3	17.4	31.528	6.5454e-15	1.437	1.2727	0.92394
B1AMF0;A6NGS0;Q8N2K1-2;Q8N2K1;A8MYC7	Ubiquitin-conjugating enzyme E2 J2	UBE2J2	>tr|B1AMF0|B1AMF0_HUMAN Ubiquitin-conjugating enzyme E2, J2 (Fragment) OS=Homo sapiens GN=UBE2J2 PE=4 SV=1;>tr|A6NGS0|A6NGS0_HUMAN Ubiquitin-conjugating enzyme E2, J2 (UBC6 homolog, yeast), isoform CRA_e OS=Homo sapiens GN=UBE2J2 PE=4 SV=1;>sp|Q8N2K1-2|UB2	3	3	22.4	22.322	5.3859e-17	1.4341	1.6627	1.1762
Q8WV92;B8ZZL5	MIT domain-containing protein 1	MITD1	>sp|Q8WV92|MITD1_HUMAN MIT domain-containing protein 1 OS=Homo sapiens GN=MITD1 PE=1 SV=1	3	3	17.7	29.314	1.5629e-19	1.4333	1.5903	1.1141
Q6DKI1;B7Z652	60S ribosomal protein L7-like 1	RPL7L1	>sp|Q6DKI1|RL7L_HUMAN 60S ribosomal protein L7-like 1 OS=Homo sapiens GN=RPL7L1 PE=1 SV=1;>tr|B7Z652|B7Z652_HUMAN Uncharacterized protein OS=Homo sapiens GN=RPL7L1 PE=2 SV=1	6	6	23.6	28.661	6.1092e-19	1.4315	1.1939	0.7401
P22087	rRNA 2-O-methyltransferase fibrillarin	FBL	>sp|P22087|FBRL_HUMAN rRNA 2-O-methyltransferase fibrillarin OS=Homo sapiens GN=FBL PE=1 SV=2	15	12	48.6	33.784	1.7598e-270	1.4286	0.94569	0.64806
P53350;B4E083;Q58A51	Serine/threonine-protein kinase PLK1	PLK1	>sp|P53350|PLK1_HUMAN Serine/threonine-protein kinase PLK1 OS=Homo sapiens GN=PLK1 PE=1 SV=1;>tr|B4E083|B4E083_HUMAN Uncharacterized protein OS=Homo sapiens GN=PLK1 PE=2 SV=1	8	8	20.7	68.254	3.4759e-99	1.428	1.2428	0.93495
Q13501;E7EMC7;Q13501-2;E7ERP8;E9PFW8;D6RBF1;C9J6J8;E3W990;C9JRJ8	Sequestosome-1	SQSTM1	>sp|Q13501|SQSTM_HUMAN Sequestosome-1 OS=Homo sapiens GN=SQSTM1 PE=1 SV=1;>tr|E7EMC7|E7EMC7_HUMAN Sequestosome 1 OS=Homo sapiens GN=SQSTM1 PE=4 SV=1;>sp|Q13501-2|SQSTM_HUMAN Isoform 2 of Sequestosome-1 OS=Homo sapiens GN=SQSTM1;>tr|E7ERP8|E7ERP8_HUMAN Sequ	8	8	28.9	47.687	2.7875e-145	1.4279	3.0023	2.1248
Q9C073;D6RGX0	Protein FAM117A	FAM117A	>sp|Q9C073|F117A_HUMAN Protein FAM117A OS=Homo sapiens GN=FAM117A PE=2 SV=1;>tr|D6RGX0|D6RGX0_HUMAN Uncharacterized protein OS=Homo sapiens GN=FAM117A PE=4 SV=1	2	2	5.7	48.318	1.9908e-09	1.4273	1.3442	0.94963
B8ZZI5;O75716;B8ZZN3;B4DPS1	Serine/threonine-protein kinase 16	STK16	>tr|B8ZZI5|B8ZZI5_HUMAN Serine/threonine kinase 16 OS=Homo sapiens GN=STK16 PE=4 SV=1;>sp|O75716|STK16_HUMAN Serine/threonine-protein kinase 16 OS=Homo sapiens GN=STK16 PE=1 SV=4;>tr|B8ZZN3|B8ZZN3_HUMAN Serine/threonine kinase 16 OS=Homo sapiens GN=STK16 P	3	3	21.6	30.89	2.9882e-51	1.4265	1.3677	1.3677
Q9Y2X3	Nucleolar protein 58	NOP58	>sp|Q9Y2X3|NOP58_HUMAN Nucleolar protein 58 OS=Homo sapiens GN=NOP58 PE=1 SV=1	18	18	41.8	59.578	5.7049e-191	1.4259	1.1041	0.76338
F8WD19;Q9NYP3-2;Q9NYP3-3;C9J4K5;C9JSP0;F8W8A5;Q9NYP3;F8WC22	Protein downstream neighbor of Son	DONSON	>tr|F8WD19|F8WD19_HUMAN Downstream neighbor of SON OS=Homo sapiens GN=DONSON PE=4 SV=1;>sp|Q9NYP3-2|DONS_HUMAN Isoform 2 of Protein downstream neighbor of Son OS=Homo sapiens GN=DONSON;>sp|Q9NYP3-3|DONS_HUMAN Isoform 3 of Protein downstream neighbor of Son	3	3	18.6	22.937	6.1925e-15	1.4248	1.4771	0.98064
O95817;C9JFK9	BAG family molecular chaperone regulator 3	BAG3	>sp|O95817|BAG3_HUMAN BAG family molecular chaperone regulator 3 OS=Homo sapiens GN=BAG3 PE=1 SV=3;>tr|C9JFK9|C9JFK9_HUMAN BCL2-associated athanogene 3 (Fragment) OS=Homo sapiens GN=BAG3 PE=4 SV=1	14	14	42.8	61.594	1.8681e-92	1.4248	2.1426	1.5923
P47974	Zinc finger protein 36, C3H1 type-like 2	ZFP36L2	>sp|P47974|TISD_HUMAN Zinc finger protein 36, C3H1 type-like 2 OS=Homo sapiens GN=ZFP36L2 PE=1 SV=3	4	4	10.9	51.062	1.8115e-16	1.4224	1.3349	1.0524
B5MEB7;Q8WXE1-3;Q8WXE1-2;Q8WXE1;F8WE08;C9IZM8	ATR-interacting protein	ATRIP	>tr|B5MEB7|B5MEB7_HUMAN ATR-interacting protein OS=Homo sapiens GN=ATRIP PE=4 SV=2;>sp|Q8WXE1-3|ATRIP_HUMAN Isoform 3 of ATR-interacting protein OS=Homo sapiens GN=ATRIP;>sp|Q8WXE1-2|ATRIP_HUMAN Isoform 2 of ATR-interacting protein OS=Homo sapiens GN=ATRIP	2	2	3.9	72.361	1.0651e-05	1.419	1.2117	0.837
Q6ZT12;Q6ZT12-4;E7EVK3;H0Y3K2;Q6ZT12-2;Q6ZT12-3	E3 ubiquitin-protein ligase UBR3	UBR3	>sp|Q6ZT12|UBR3_HUMAN E3 ubiquitin-protein ligase UBR3 OS=Homo sapiens GN=UBR3 PE=2 SV=2;>sp|Q6ZT12-4|UBR3_HUMAN Isoform 4 of E3 ubiquitin-protein ligase UBR3 OS=Homo sapiens GN=UBR3;>tr|E7EVK3|E7EVK3_HUMAN Ubiquitin protein ligase E3 component n-recognin	12	12	9	212.43	3.8751e-123	1.418	1.7237	1.23
C9JN85;Q13309;Q13309-2;B4DJT4;D6RAG5;D6R9R7	S-phase kinase-associated protein 2	SKP2	>tr|C9JN85|C9JN85_HUMAN S-phase kinase-associated protein 2 (p45) OS=Homo sapiens GN=SKP2 PE=4 SV=2;>sp|Q13309|SKP2_HUMAN S-phase kinase-associated protein 2 OS=Homo sapiens GN=SKP2 PE=1 SV=2;>sp|Q13309-2|SKP2_HUMAN Isoform 2 of S-phase kinase-associated p	4	4	13.6	44.205	2.276e-18	1.4157	1.2442	0.84862
C9K0F5;A2VDJ0-3;A2VDJ0;A2VDJ0-5;A2VDJ0-2;H0Y2M0	Transmembrane protein 131-like	KIAA0922	>tr|C9K0F5|C9K0F5_HUMAN Uncharacterized protein OS=Homo sapiens GN=KIAA0922 PE=4 SV=1;>sp|A2VDJ0-3|T131L_HUMAN Isoform 3 of Transmembrane protein 131-like OS=Homo sapiens GN=KIAA0922;>sp|A2VDJ0|T131L_HUMAN Transmembrane protein 131-like OS=Homo sapiens GN=	4	4	6	125.54	5.0685e-16	1.4137	1.6723	1.2271
Q9BZE4;B7Z7A3;B4DY13;Q5T3R7	Nucleolar GTP-binding protein 1	GTPBP4	>sp|Q9BZE4|NOG1_HUMAN Nucleolar GTP-binding protein 1 OS=Homo sapiens GN=GTPBP4 PE=1 SV=3;>tr|B7Z7A3|B7Z7A3_HUMAN GTP binding protein 4 OS=Homo sapiens GN=GTPBP4 PE=2 SV=1;>tr|B4DY13|B4DY13_HUMAN GTP binding protein 4 OS=Homo sapiens GN=GTPBP4 PE=2 SV=1	30	30	48.4	73.964	0	1.4127	1.4954	1.0645
Q9NY12-2;Q9NY12	H/ACA ribonucleoprotein complex subunit 1	GAR1	>sp|Q9NY12-2|GAR1_HUMAN Isoform 2 of H/ACA ribonucleoprotein complex subunit 1 OS=Homo sapiens GN=GAR1;>sp|Q9NY12|GAR1_HUMAN H/ACA ribonucleoprotein complex subunit 1 OS=Homo sapiens GN=GAR1 PE=1 SV=1	6	6	25.1	20.834	8.8893e-31	1.411	1.1447	0.8094
O14757;F5H7S4;E7EPP6;E9PJI4;E9PPA5;E9PKQ3;E9PQW7;E9PRU7;E9PM65	Serine/threonine-protein kinase Chk1	CHEK1	>sp|O14757|CHK1_HUMAN Serine/threonine-protein kinase Chk1 OS=Homo sapiens GN=CHEK1 PE=1 SV=2;>tr|F5H7S4|F5H7S4_HUMAN Checkpoint kinase 1 OS=Homo sapiens GN=CHEK1 PE=4 SV=1;>tr|E7EPP6|E7EPP6_HUMAN Checkpoint kinase 1 OS=Homo sapiens GN=CHEK1 PE=4 SV=1;>tr|	10	10	23.1	54.433	1.3599e-120	1.4085	2.1139	1.426
Q9BR61	Acyl-CoA-binding domain-containing protein 6	ACBD6	>sp|Q9BR61|ACBD6_HUMAN Acyl-CoA-binding domain-containing protein 6 OS=Homo sapiens GN=ACBD6 PE=1 SV=1	4	4	14.2	31.15	3.2052e-12	1.4082	1.6366	1.328
Q16864;C9J2K4	V-type proton ATPase subunit F	ATP6V1F	>sp|Q16864|VATF_HUMAN V-type proton ATPase subunit F OS=Homo sapiens GN=ATP6V1F PE=1 SV=2;>tr|C9J2K4|C9J2K4_HUMAN V-type proton ATPase subunit F OS=Homo sapiens GN=ATP6V1F PE=3 SV=1	3	3	35.3	13.37	7.2127e-90	1.408	1.558	1.0737
E9PQJ6;Q9NYM9;B8ZZS0	BET1-like protein	BET1L	>tr|E9PQJ6|E9PQJ6_HUMAN Blocked early in transport 1 homolog (S. cerevisiae)-like OS=Homo sapiens GN=BET1L PE=4 SV=1;>sp|Q9NYM9|BET1L_HUMAN BET1-like protein OS=Homo sapiens GN=BET1L PE=1 SV=1;>tr|B8ZZS0|B8ZZS0_HUMAN Blocked early in transport 1 homolog (S	2	2	40.9	9.7631	1.3985e-14	1.4075	1.5958	1.1126
Q7L1W4;E9PL08;E9PMF9	Leucine-rich repeat-containing protein 8D	LRRC8D	>sp|Q7L1W4|LRC8D_HUMAN Leucine-rich repeat-containing protein 8D OS=Homo sapiens GN=LRRC8D PE=1 SV=1	5	5	8.5	98.2	9.2669e-12	1.4064	0.97595	0.85374
Q5QPB1;O76080	AN1-type zinc finger protein 5	ZFAND5	>tr|Q5QPB1|Q5QPB1_HUMAN Zinc finger, AN1-type domain 5 (Fragment) OS=Homo sapiens GN=ZFAND5 PE=2 SV=1;>sp|O76080|ZFAN5_HUMAN AN1-type zinc finger protein 5 OS=Homo sapiens GN=ZFAND5 PE=1 SV=1	2	2	21.8	22.54	5.2079e-16	1.4041	4.6132	3.3412
P63272	Transcription elongation factor SPT4	SUPT4H1	>sp|P63272|SPT4H_HUMAN Transcription elongation factor SPT4 OS=Homo sapiens GN=SUPT4H1 PE=1 SV=1	3	3	25.6	13.193	1.2988e-19	1.4028	1.4313	1.0496
P01116-2;P01116;G3V4K2;G3V5T7	GTPase KRas;GTPase KRas, N-terminally processed	KRAS	>sp|P01116-2|RASK_HUMAN Isoform 2B of GTPase KRas OS=Homo sapiens GN=KRAS;>sp|P01116|RASK_HUMAN GTPase KRas OS=Homo sapiens GN=KRAS PE=1 SV=1	5	2	37.8	21.424	1.1014e-44	1.4026	1.4332	1.0229
Q8WUU5	GATA zinc finger domain-containing protein 1	GATAD1	>sp|Q8WUU5|GATD1_HUMAN GATA zinc finger domain-containing protein 1 OS=Homo sapiens GN=GATAD1 PE=1 SV=1	2	2	12.6	28.69	4.3516e-10	1.4005	1.0705	0.84313
Q13158	Protein FADD	FADD	>sp|Q13158|FADD_HUMAN Protein FADD OS=Homo sapiens GN=FADD PE=1 SV=1	5	5	37	23.279	1.5581e-74	1.3989	1.8824	1.4289
P11802;F8VYH9;B4DNF9;F8VTV8;F8VWX7;F8VZ51;F8VZZ0;F8W1L8;F8VXD2;F8VYY1;Q96BE9;F8VZ13	Cyclin-dependent kinase 4	CDK4	>sp|P11802|CDK4_HUMAN Cyclin-dependent kinase 4 OS=Homo sapiens GN=CDK4 PE=1 SV=2;>tr|F8VYH9|F8VYH9_HUMAN Cyclin-dependent kinase 4 (Fragment) OS=Homo sapiens GN=CDK4 PE=3 SV=1;>tr|B4DNF9|B4DNF9_HUMAN Uncharacterized protein OS=Homo sapiens GN=CDK4 PE=2 SV	8	7	38.3	33.729	1.1251e-140	1.3978	1.5998	1.0539
P24928;F5H841	DNA-directed RNA polymerase II subunit RPB1	POLR2A	>sp|P24928|RPB1_HUMAN DNA-directed RNA polymerase II subunit RPB1 OS=Homo sapiens GN=POLR2A PE=1 SV=2	38	38	26.6	217.17	0	1.3965	1.2748	0.97385
B4DP24;Q9BW60	Elongation of very long chain fatty acids protein 1	ELOVL1	>tr|B4DP24|B4DP24_HUMAN Uncharacterized protein OS=Homo sapiens GN=ELOVL1 PE=2 SV=1;>sp|Q9BW60|ELOV1_HUMAN Elongation of very long chain fatty acids protein 1 OS=Homo sapiens GN=ELOVL1 PE=1 SV=1	2	2	9.9	29.485	5.5711e-19	1.3964	1.1364	0.92627
Q68DT0;O00716	Transcription factor E2F3	E2F3	>tr|Q68DT0|Q68DT0_HUMAN E2F transcription factor 3 OS=Homo sapiens GN=DKFZp686C18211 PE=2 SV=1;>sp|O00716|E2F3_HUMAN Transcription factor E2F3 OS=Homo sapiens GN=E2F3 PE=1 SV=1	2	2	6.9	37.01	4.934e-08	1.3958	1.4307	1.0555
P31350;C9JXC1;H0Y855	Ribonucleoside-diphosphate reductase subunit M2	RRM2	>sp|P31350|RIR2_HUMAN Ribonucleoside-diphosphate reductase subunit M2 OS=Homo sapiens GN=RRM2 PE=1 SV=1;>tr|C9JXC1|C9JXC1_HUMAN Ribonucleotide reductase M2 (Fragment) OS=Homo sapiens GN=RRM2 PE=4 SV=1	15	13	39.8	44.877	9.1993e-137	1.3953	1.7183	1.1293
Q96RN5-3;Q96RN5-2;Q96RN5;G3V1P5;F5GZU5;B4DGD6;F8WDM6;F2Z2B7;C9JM58;C9JLN7;C9JZV5;C9JGN2;C9J1I1;B4DM43	Mediator of RNA polymerase II transcription subunit 15	MED15	>sp|Q96RN5-3|MED15_HUMAN Isoform 3 of Mediator of RNA polymerase II transcription subunit 15 OS=Homo sapiens GN=MED15;>sp|Q96RN5-2|MED15_HUMAN Isoform 2 of Mediator of RNA polymerase II transcription subunit 15 OS=Homo sapiens GN=MED15;>sp|Q96RN5|MED15_HUM	14	14	25.7	75.926	1.2472e-148	1.3948	2.0946	1.5549
E9PNL8;B7Z6M3;A8MVN1;Q13574-2;G3V0F6;E9PPW4;Q6ZVG7;Q13574;F5H033;E9PFX6;F5H0D5;E7EM72;O75912;E7EWQ4	Diacylglycerol kinase zeta	DGKZ	>tr|E9PNL8|E9PNL8_HUMAN Diacylglycerol kinase, zeta OS=Homo sapiens GN=DGKZ PE=4 SV=1;>tr|B7Z6M3|B7Z6M3_HUMAN Diacylglycerol kinase, zeta OS=Homo sapiens GN=DGKZ PE=2 SV=1;>tr|A8MVN1|A8MVN1_HUMAN Diacylglycerol kinase, zeta OS=Homo sapiens GN=DGKZ PE=4 SV=	3	3	5.7	78.927	1.1942e-09	1.3941	1.2562	1.0436
O60671-2;O60671	Cell cycle checkpoint protein RAD1	RAD1	>sp|O60671-2|RAD1_HUMAN Isoform 2 of Cell cycle checkpoint protein RAD1 OS=Homo sapiens GN=RAD1;>sp|O60671|RAD1_HUMAN Cell cycle checkpoint protein RAD1 OS=Homo sapiens GN=RAD1 PE=1 SV=1	3	3	14.2	27.827	5.5946e-08	1.3936	1.4547	1.0435
A8MPS7-3;A8MPS7-2;A8MPS7	UPF0249 protein ydjC homolog	YDJC	>sp|A8MPS7-3|YDJC_HUMAN Isoform 3 of UPF0249 protein ydjC homolog OS=Homo sapiens GN=YDJC;>sp|A8MPS7-2|YDJC_HUMAN Isoform 2 of UPF0249 protein ydjC homolog OS=Homo sapiens GN=YDJC;>sp|A8MPS7|YDJC_HUMAN UPF0249 protein ydjC homolog OS=Homo sapiens GN=YDJC P	4	4	37.5	14.446	2.9282e-31	1.3928	1.0189	0.80439
O75794	Cell division cycle protein 123 homolog	CDC123	>sp|O75794|CD123_HUMAN Cell division cycle protein 123 homolog OS=Homo sapiens GN=CDC123 PE=1 SV=1	7	7	21.1	39.134	6.0964e-31	1.3918	2.7095	1.9521
G5E9D6;Q9NS73-3;Q9NS73-2;H0YJ86;Q9NS73-5;Q9NS73;G3V375;G3V4Y6;G3V4Y9	MAP3K12-binding inhibitory protein 1	MBIP	>tr|G5E9D6|G5E9D6_HUMAN MAP3K12-binding inhibitory protein 1 (Fragment) OS=Homo sapiens GN=MBIP PE=4 SV=1;>sp|Q9NS73-3|MBIP1_HUMAN Isoform 3 of MAP3K12-binding inhibitory protein 1 OS=Homo sapiens GN=MBIP;>sp|Q9NS73-2|MBIP1_HUMAN Isoform 2 of MAP3K12-bindi	5	5	27.4	32.057	7.8824e-24	1.3913	1.1538	0.94774
P04818;Q8WYK3;Q8WYK4	Thymidylate synthase	TYMS;TS	>sp|P04818|TYSY_HUMAN Thymidylate synthase OS=Homo sapiens GN=TYMS PE=1 SV=3;>tr|Q8WYK3|Q8WYK3_HUMAN Thymidylate synthase OS=Homo sapiens GN=TS PE=2 SV=1	14	14	49.8	35.716	2.9448e-245	1.3906	1.9176	1.3286
P63218	Guanine nucleotide-binding protein G(I)/G(S)/G(O) subunit gamma-5	GNG5	>sp|P63218|GBG5_HUMAN Guanine nucleotide-binding protein G(I)/G(S)/G(O) subunit gamma-5 OS=Homo sapiens GN=GNG5 PE=1 SV=3	3	3	38.2	7.3184	1.4923e-07	1.3901	0.98542	0.81765
Q8IW45-4;B4DKX7;Q8IW45;Q8IW45-2;B4DQR1;B7Z3Q0;Q8IW45-3	ATP-dependent (S)-NAD(P)H-hydrate dehydratase	CARKD;FLJ10769	>sp|Q8IW45-4|NNRD_HUMAN Isoform 4 of ATP-dependent (S)-NAD(P)H-hydrate dehydratase OS=Homo sapiens GN=CARKD;>tr|B4DKX7|B4DKX7_HUMAN Uncharacterized protein OS=Homo sapiens GN=CARKD PE=2 SV=1;>sp|Q8IW45|NNRD_HUMAN ATP-dependent (S)-NAD(P)H-hydrate dehydrata	5	5	24.1	25.199	3.3373e-16	1.3899	0.96392	0.80257
Q8WTS1;F8W7B5	1-acylglycerol-3-phosphate O-acyltransferase ABHD5	ABHD5	>sp|Q8WTS1|ABHD5_HUMAN 1-acylglycerol-3-phosphate O-acyltransferase ABHD5 OS=Homo sapiens GN=ABHD5 PE=1 SV=1	5	5	24.9	39.095	4.2202e-34	1.3883	1.3387	1.0452
Q9Y3B9	RRP15-like protein	RRP15	>sp|Q9Y3B9|RRP15_HUMAN RRP15-like protein OS=Homo sapiens GN=RRP15 PE=1 SV=2	8	8	33.3	31.484	5.9079e-29	1.3881	1.2543	0.94526
O15230	Laminin subunit alpha-5	LAMA5	>sp|O15230|LAMA5_HUMAN Laminin subunit alpha-5 OS=Homo sapiens GN=LAMA5 PE=1 SV=8	4	4	1.5	399.73	8.3603e-27	1.3872	1.5308	1.0852
B0QZD4;B4DJM7		ARHGEF16	>tr|B0QZD4|B0QZD4_HUMAN Rho guanine exchange factor (GEF) 16 (Fragment) OS=Homo sapiens GN=ARHGEF16 PE=4 SV=1;>tr|B4DJM7|B4DJM7_HUMAN Rho guanine nucleotide exchange factor (GEF) 16 OS=Homo sapiens GN=ARHGEF16 PE=2 SV=1	2	2	11.7	20.47	0.0027124	1.3865	0.96534	0.8002
Q9BVC3	Sister chromatid cohesion protein DCC1	DSCC1	>sp|Q9BVC3|DCC1_HUMAN Sister chromatid cohesion protein DCC1 OS=Homo sapiens GN=DSCC1 PE=1 SV=2	3	3	8.4	44.825	4.0331e-09	1.3854	1.0102	1.133
F6RU81;Q6PJG2;C9JYU7	ELM2 and SANT domain-containing protein 1	ELMSAN1	>tr|F6RU81|F6RU81_HUMAN Chromosome 14 open reading frame 43 (Fragment) OS=Homo sapiens GN=C14orf43 PE=4 SV=1;>sp|Q6PJG2|CN043_HUMAN Uncharacterized protein C14orf43 OS=Homo sapiens GN=C14orf43 PE=1 SV=2	3	3	4.5	111.92	5.2603e-11	1.3831	1.3175	0.9571
O60333-2;O60333;O60333-4;F8W839	Kinesin-like protein KIF1B	KIF1B	>sp|O60333-2|KIF1B_HUMAN Isoform 2 of Kinesin-like protein KIF1B OS=Homo sapiens GN=KIF1B;>sp|O60333|KIF1B_HUMAN Kinesin-like protein KIF1B OS=Homo sapiens GN=KIF1B PE=1 SV=5;>sp|O60333-4|KIF1B_HUMAN Isoform 4 of Kinesin-like protein KIF1B OS=Homo sapiens	7	2	5.4	199.26	2.9375e-43	1.3828	1.4623	1.1845
Q6PCD5	E3 ubiquitin-protein ligase RFWD3	RFWD3	>sp|Q6PCD5|RFWD3_HUMAN E3 ubiquitin-protein ligase RFWD3 OS=Homo sapiens GN=RFWD3 PE=1 SV=3	3	3	5.6	85.093	4.638e-23	1.382	1.8603	1.377
O94955;H0Y8R9;D6RG10;D6R935	Rho-related BTB domain-containing protein 3	RHOBTB3	>sp|O94955|RHBT3_HUMAN Rho-related BTB domain-containing protein 3 OS=Homo sapiens GN=RHOBTB3 PE=1 SV=2	4	4	10.1	69.413	6.0067e-39	1.3816	1.7373	1.0513
Q9UKB1-2;B4DH70;Q9UKB1-3;Q9UKB1;E5RGC1	F-box/WD repeat-containing protein 11	FBXW11	>sp|Q9UKB1-2|FBW1B_HUMAN Isoform A of F-box/WD repeat-containing protein 11 OS=Homo sapiens GN=FBXW11;>tr|B4DH70|B4DH70_HUMAN F-box and WD repeat domain containing 11 OS=Homo sapiens GN=FBXW11 PE=2 SV=1;>sp|Q9UKB1-3|FBW1B_HUMAN Isoform B of F-box/WD repeat	4	3	11.6	58.422	9.6862e-10	1.3814	1.5237	1.1173
Q86TJ2-3;Q86TJ2-2;Q86TJ2	Transcriptional adapter 2-beta	TADA2B	>sp|Q86TJ2-3|TAD2B_HUMAN Isoform 3 of Transcriptional adapter 2-beta OS=Homo sapiens GN=TADA2B;>sp|Q86TJ2-2|TAD2B_HUMAN Isoform 2 of Transcriptional adapter 2-beta OS=Homo sapiens GN=TADA2B;>sp|Q86TJ2|TAD2B_HUMAN Transcriptional adapter 2-beta OS=Homo sapi	3	3	10.7	37.966	1.3615e-18	1.3808	0.96801	0.75732
O43766;D6RCP8;C9JCF6;E7ENM9	Lipoyl synthase, mitochondrial	LIAS	>sp|O43766|LIAS_HUMAN Lipoyl synthase, mitochondrial OS=Homo sapiens GN=LIAS PE=2 SV=3;>tr|D6RCP8|D6RCP8_HUMAN Lipoic acid synthetase OS=Homo sapiens GN=LIAS PE=4 SV=1;>tr|C9JCF6|C9JCF6_HUMAN Lipoic acid synthetase OS=Homo sapiens GN=LIAS PE=3 SV=1	3	3	13.4	41.911	6.0362e-20	1.3784	1.0732	0.89987
Q6P1L5;Q6P1L5-2	Protein FAM117B	FAM117B	>sp|Q6P1L5|F117B_HUMAN Protein FAM117B OS=Homo sapiens GN=FAM117B PE=1 SV=2	3	3	6.6	61.967	9.1887e-60	1.3771	1.2695	1.0095
O60287	Nucleolar pre-ribosomal-associated protein 1	URB1	>sp|O60287|NPA1P_HUMAN Nucleolar pre-ribosomal-associated protein 1 OS=Homo sapiens GN=URB1 PE=1 SV=4	25	25	17.1	254.39	0	1.3764	1.1432	0.80677
F8VQ24		ZNF385A	>tr|F8VQ24|F8VQ24_HUMAN Zinc finger protein 385A (Fragment) OS=Homo sapiens GN=ZNF385A PE=4 SV=1	2	1	16.3	18.447	7.4778e-06	1.3761	1.3919	1.0508
P41208	Centrin-2	CETN2	>sp|P41208|CETN2_HUMAN Centrin-2 OS=Homo sapiens GN=CETN2 PE=1 SV=1	2	2	26.7	19.738	3.7386e-122	1.3753	1.5656	1.1472
B3KY83;P19793;P48443	Retinoic acid receptor RXR-alpha	RXRA	>tr|B3KY83|B3KY83_HUMAN Retinoid X receptor, alpha OS=Homo sapiens GN=RXRA PE=2 SV=1;>sp|P19793|RXRA_HUMAN Retinoic acid receptor RXR-alpha OS=Homo sapiens GN=RXRA PE=1 SV=1	4	3	16.4	41.06	2.7222e-22	1.3752	1.1012	0.80399
P62699	Protein yippee-like 5	YPEL5	>sp|P62699|YPEL5_HUMAN Protein yippee-like 5 OS=Homo sapiens GN=YPEL5 PE=2 SV=1	3	3	29.8	13.841	1.4861e-28	1.3749	1.4128	1.2113
P05783;F8VZY9;CON__P05784;C9JM50;CON__H-INV:HIT000015463;P08727;CON__P08727;CON__P19001;CON__Q92764;C4AM86;Q92764;CON__Q497I4;P13646-2;C9JA77;Q14525;CON__Q14525;Q15323;CON__Q9UE12;CON__Q15323;CON__A2A5Y0;P13646-3;CON__ENSEMBL:ENSP00000377550;Q04695;CON__Q04695;CON__Q9QWL7;CON__P08730-1;Q14532;CON__Q14532;O76014;CON__Q6IFX2;CON__A2AB72;P19012;O76015;CON__P19012;CON__O76015;P13646;Q7Z3Y7;CON__Q148H…	Keratin, type I cytoskeletal 18	KRT18	>sp|P05783|K1C18_HUMAN Keratin, type I cytoskeletal 18 OS=Homo sapiens GN=KRT18 PE=1 SV=2;>tr|F8VZY9|F8VZY9_HUMAN Keratin 18 OS=Homo sapiens GN=KRT18 PE=3 SV=1	23	22	56.7	48.057	0	1.3747	1.7439	1.2921
Q9ULT8;H0YJP0;G3V4V5;H0YJD4;H0Y3R1	E3 ubiquitin-protein ligase HECTD1	HECTD1	>sp|Q9ULT8|HECD1_HUMAN E3 ubiquitin-protein ligase HECTD1 OS=Homo sapiens GN=HECTD1 PE=1 SV=3;>tr|H0YJP0|H0YJP0_HUMAN HECT domain-containing 1 (Fragment) OS=Homo sapiens GN=HECTD1 PE=4 SV=1	24	24	12.9	289.38	1.8232e-167	1.3726	2.8077	1.9927
P51991-2;E7EWI9;E7ERJ4		HNRNPA3	>sp|P51991-2|ROA3_HUMAN Isoform 2 of Heterogeneous nuclear ribonucleoprotein A3 OS=Homo sapiens GN=HNRNPA3;>tr|E7EWI9|E7EWI9_HUMAN Heterogeneous nuclear ribonucleoprotein A3 OS=Homo sapiens GN=HNRNPA3 PE=4 SV=1;>tr|E7ERJ4|E7ERJ4_HUMAN Heterogeneous nuclear	14	2	34.8	37.029	0	1.3725	1.1589	1.1051
P28289;Q5T7W3;B7Z6N9;Q9NZQ9	Tropomodulin-1	TMOD1	>sp|P28289|TMOD1_HUMAN Tropomodulin-1 OS=Homo sapiens GN=TMOD1 PE=1 SV=1;>tr|Q5T7W3|Q5T7W3_HUMAN Tropomodulin 1 OS=Homo sapiens GN=TMOD1 PE=2 SV=1	9	9	37	40.569	2.2909e-57	1.3709	1.0493	0.82313
Q9Y3A3-3;Q9Y3A3;Q9Y3A3-2;B4DM50;F8WAQ8;F8W8B0	MOB-like protein phocein	MOB4	>sp|Q9Y3A3-3|PHOCN_HUMAN Isoform 3 of MOB-like protein phocein OS=Homo sapiens GN=MOB4;>sp|Q9Y3A3|PHOCN_HUMAN MOB-like protein phocein OS=Homo sapiens GN=MOB4 PE=1 SV=1;>sp|Q9Y3A3-2|PHOCN_HUMAN Isoform 2 of MOB-like protein phocein OS=Homo sapiens GN=MOB4;	4	4	27.5	23.513	6.2944e-12	1.3703	1.123	1.023
O43482;H0YKL4	Protein Mis18-beta	OIP5	>sp|O43482|MS18B_HUMAN Protein Mis18-beta OS=Homo sapiens GN=OIP5 PE=1 SV=2;>tr|H0YKL4|H0YKL4_HUMAN Opa-interacting protein 5 (Fragment) OS=Homo sapiens GN=OIP5 PE=4 SV=1	2	2	14	24.691	1.2812e-08	1.3672	1.5878	1.1566
B4E0J7;B4E3T2;F5H148;Q9NYV6;B4DPP9	RNA polymerase I-specific transcription initiation factor RRN3	RRN3	>tr|B4E0J7|B4E0J7_HUMAN Uncharacterized protein OS=Homo sapiens GN=RRN3 PE=2 SV=1;>tr|B4E3T2|B4E3T2_HUMAN Uncharacterized protein OS=Homo sapiens GN=RRN3 PE=2 SV=1;>tr|F5H148|F5H148_HUMAN RRN3 RNA polymerase I transcription factor homolog (S. cerevisiae) O	3	3	8.1	53.314	3.5116e-05	1.366	1.182	1.1075
Q13951	Core-binding factor subunit beta	CBFB	>sp|Q13951|PEBB_HUMAN Core-binding factor subunit beta OS=Homo sapiens GN=CBFB PE=1 SV=2	7	2	34.1	21.508	1.0322e-49	1.3644	2.1815	1.8115
Q2YD98	UV-stimulated scaffold protein A	UVSSA	>sp|Q2YD98|K1530_HUMAN Uncharacterized protein KIAA1530 OS=Homo sapiens GN=KIAA1530 PE=1 SV=2	2	2	2.8	80.591	3.1059e-05	1.3638	1.4872	1.1126
Q16763	Ubiquitin-conjugating enzyme E2 S	UBE2S	>sp|Q16763|UBE2S_HUMAN Ubiquitin-conjugating enzyme E2 S OS=Homo sapiens GN=UBE2S PE=1 SV=2	8	8	58.1	23.845	5.5219e-108	1.3627	1.8676	1.5157
O75564	Jerky protein homolog	JRK	>sp|O75564|JERKY_HUMAN Jerky protein homolog OS=Homo sapiens GN=JRK PE=2 SV=2	2	2	5	57.401	7.0757e-11	1.3614	1.5357	1.0223
B5MCG1;P84101;F8WBN3;B9A031;C9JQZ0;B8ZZY7;F8WBV6;A6NL45;B9A026	Small EDRK-rich factor 2	SERF2	>tr|B5MCG1|B5MCG1_HUMAN Uncharacterized protein OS=Homo sapiens GN=SERF2 PE=4 SV=1;>sp|P84101|SERF2_HUMAN Small EDRK-rich factor 2 OS=Homo sapiens GN=SERF2 PE=1 SV=1;>tr|F8WBN3|F8WBN3_HUMAN Small EDRK-rich factor 2 OS=Homo sapiens GN=SERF2 PE=4 SV=1;>tr|B9	3	3	46.7	5.2159	3.7395e-15	1.3608	0.92569	0.68484
O43435-3;O43435-2;O43435;O75333	T-box transcription factor TBX1	TBX1	>sp|O43435-3|TBX1_HUMAN Isoform C of T-box transcription factor TBX1 OS=Homo sapiens GN=TBX1;>sp|O43435-2|TBX1_HUMAN Isoform B of T-box transcription factor TBX1 OS=Homo sapiens GN=TBX1;>sp|O43435|TBX1_HUMAN T-box transcription factor TBX1 OS=Homo sapiens	10	10	29.3	52.666	3.5175e-66	1.359	1.3735	0.99801
B4DYM7;Q6UVJ0;F5GXY5	Spindle assembly abnormal protein 6 homolog	SASS6	>tr|B4DYM7|B4DYM7_HUMAN Uncharacterized protein OS=Homo sapiens GN=SASS6 PE=2 SV=1;>sp|Q6UVJ0|SAS6_HUMAN Spindle assembly abnormal protein 6 homolog OS=Homo sapiens GN=SASS6 PE=1 SV=1;>tr|F5GXY5|F5GXY5_HUMAN Spindle assembly 6 homolog (C. elegans) OS=Homo	8	8	15.6	71.171	9.307e-114	1.3584	1.3954	1.0431
Q9BW62;Q5T558;A2A3H2	Katanin p60 ATPase-containing subunit A-like 1	KATNAL1	>sp|Q9BW62|KATL1_HUMAN Katanin p60 ATPase-containing subunit A-like 1 OS=Homo sapiens GN=KATNAL1 PE=2 SV=1	4	3	8.8	55.392	3.9212e-10	1.3578	1.3743	1.4594
Q9NQ55-2;C9JW41;Q9NQ55;C9J3F9;A8MV53;C9J3W3;C9JHF7	Suppressor of SWI4 1 homolog	PPAN	>sp|Q9NQ55-2|SSF1_HUMAN Isoform 2 of Suppressor of SWI4 1 homolog OS=Homo sapiens GN=PPAN;>tr|C9JW41|C9JW41_HUMAN Peter pan homolog (Drosophila) OS=Homo sapiens GN=PPAN PE=4 SV=1;>sp|Q9NQ55|SSF1_HUMAN Suppressor of SWI4 1 homolog OS=Homo sapiens GN=PPAN PE	7	7	22.8	51.9	2.3514e-123	1.3572	1.3486	0.92048
F8W9R9;O75448-2;O75448;F5H5K2;F5H0K1;F5H2D6;F5H3E6;E9PFL1;F5GY88;H0Y4Q9;H0YEG1;F5H0M2	Mediator of RNA polymerase II transcription subunit 24	MED24	>tr|F8W9R9|F8W9R9_HUMAN Mediator complex subunit 24 OS=Homo sapiens GN=MED24 PE=4 SV=1;>sp|O75448-2|MED24_HUMAN Isoform 2 of Mediator of RNA polymerase II transcription subunit 24 OS=Homo sapiens GN=MED24;>sp|O75448|MED24_HUMAN Mediator of RNA polymerase I	14	14	23.5	99.886	7.1705e-142	1.3548	1.4017	1.008
G3XAP0;Q86U06-4;E7EU28;Q86U06-5;Q86U06-2;Q86U06;G3V546;G3V5Z6;H0YJJ3;Q86U06-3;G3V225;G3V2B4	Probable RNA-binding protein 23	RBM23	>tr|G3XAP0|G3XAP0_HUMAN RNA binding motif protein 23, isoform CRA_f OS=Homo sapiens GN=RBM23 PE=4 SV=1;>sp|Q86U06-4|RBM23_HUMAN Isoform 4 of Probable RNA-binding protein 23 OS=Homo sapiens GN=RBM23;>tr|E7EU28|E7EU28_HUMAN RNA-binding motif protein 23 OS=Ho	5	3	29.4	28.636	5.526e-60	1.3539	1.6751	0.99615
G5E9U2;A4D0V7-2;A4D0V7	Cadherin-like and PC-esterase domain-containing protein 1	CPED1	>tr|G5E9U2|G5E9U2_HUMAN Putative uncharacterized protein FLJ21986 OS=Homo sapiens GN=C7orf58 PE=4 SV=1;>sp|A4D0V7-2|CG058_HUMAN Isoform 2 of Uncharacterized protein C7orf58 OS=Homo sapiens GN=C7orf58;>sp|A4D0V7|CG058_HUMAN Uncharacterized protein C7orf58 O	2	2	6.9	64.62	9.8957e-27	1.3503	1.77	1.2441
Q9NW13;E9PDD9;C9JAA9;C9JE21	RNA-binding protein 28	RBM28	>sp|Q9NW13|RBM28_HUMAN RNA-binding protein 28 OS=Homo sapiens GN=RBM28 PE=1 SV=3;>tr|E9PDD9|E9PDD9_HUMAN RNA-binding motif protein 28 OS=Homo sapiens GN=RBM28 PE=4 SV=1	18	18	25.6	85.737	3.6813e-178	1.3496	1.3008	0.98607
P49761-3;G5E959;P49761-1;P49761	Dual specificity protein kinase CLK3	CLK3	>sp|P49761-3|CLK3_HUMAN Isoform 3 of Dual specificity protein kinase CLK3 OS=Homo sapiens GN=CLK3;>tr|G5E959|G5E959_HUMAN CDC-like kinase 3, isoform CRA_d OS=Homo sapiens GN=CLK3 PE=4 SV=1;>sp|P49761-1|CLK3_HUMAN Isoform 1 of Dual specificity protein kinas	3	3	10.9	56.206	1.6507e-48	1.3494	1.5644	1.0021
C9JJX6;O00192-2;E9PDC3;O00192	Armadillo repeat protein deleted in velo-cardio-facial syndrome	ARVCF	>tr|C9JJX6|C9JJX6_HUMAN Armadillo repeat gene deleted in velocardiofacial syndrome OS=Homo sapiens GN=ARVCF PE=4 SV=1;>sp|O00192-2|ARVC_HUMAN Isoform Short of Armadillo repeat protein deleted in velo-cardio-facial syndrome OS=Homo sapiens GN=ARVCF;>tr|E9PD	4	4	7.2	96.827	2.5196e-23	1.3494	0.86706	0.66534
P05114;A6NL93;A6NEL0;H0Y419;F2Z2W6;F2Z2Y5	Non-histone chromosomal protein HMG-14	HMGN1	>sp|P05114|HMGN1_HUMAN Non-histone chromosomal protein HMG-14 OS=Homo sapiens GN=HMGN1 PE=1 SV=3;>tr|A6NL93|A6NL93_HUMAN High mobility group nucleosome-binding domain 1 OS=Homo sapiens GN=HMGN1 PE=4 SV=1;>tr|A6NEL0|A6NEL0_HUMAN High mobility group nucleoso	6	6	47	10.659	1.2048e-86	1.3493	0.88529	0.64049
B4E1V7;P40337-3;P40337;P40337-2;E7EPH2	Von Hippel-Lindau disease tumor suppressor	VHL	>tr|B4E1V7|B4E1V7_HUMAN Uncharacterized protein OS=Homo sapiens GN=VHL PE=2 SV=1;>sp|P40337-3|VHL_HUMAN Isoform 3 of Von Hippel-Lindau disease tumor suppressor OS=Homo sapiens GN=VHL;>sp|P40337|VHL_HUMAN Von Hippel-Lindau disease tumor suppressor OS=Homo s	2	2	16	15.219	2.1421e-25	1.3489	1.5615	1.0558
E9PCJ7;Q8N806;F5H1M5;H0YJY4;H0YJM2;G3V336	Putative E3 ubiquitin-protein ligase UBR7	UBR7	>tr|E9PCJ7|E9PCJ7_HUMAN Ubiquitin protein ligase E3 component n-recognin 7 (putative) OS=Homo sapiens GN=UBR7 PE=4 SV=1;>sp|Q8N806|UBR7_HUMAN Putative E3 ubiquitin-protein ligase UBR7 OS=Homo sapiens GN=UBR7 PE=1 SV=2;>tr|F5H1M5|F5H1M5_HUMAN Ubiquitin prot	6	6	20.6	39.988	6.389e-30	1.3477	1.3535	1.0835
B7Z5G4;Q9NZ72	Stathmin;Stathmin-3	STMN3	>tr|B7Z5G4|B7Z5G4_HUMAN Stathmin OS=Homo sapiens GN=STMN3 PE=2 SV=1;>sp|Q9NZ72|STMN3_HUMAN Stathmin-3 OS=Homo sapiens GN=STMN3 PE=1 SV=3	4	4	27.2	19.806	2.0451e-13	1.3471	1.5446	1.0998
Q9Y3B4	Pre-mRNA branch site protein p14	SF3B14	>sp|Q9Y3B4|PM14_HUMAN Pre-mRNA branch site protein p14 OS=Homo sapiens GN=SF3B14 PE=1 SV=1	3	3	29.6	14.585	2.5579e-12	1.346	1.357	0.99056
Q14157;Q14157-5;Q14157-3;F8W726;Q5VU77;Q5VU79;Q5VU78;Q5VU81;Q5VU80;C9JD99;F5GY23;H0Y5H6	Ubiquitin-associated protein 2-like	UBAP2L	>sp|Q14157|UBP2L_HUMAN Ubiquitin-associated protein 2-like OS=Homo sapiens GN=UBAP2L PE=1 SV=2;>sp|Q14157-5|UBP2L_HUMAN Isoform 5 of Ubiquitin-associated protein 2-like OS=Homo sapiens GN=UBAP2L;>sp|Q14157-3|UBP2L_HUMAN Isoform 3 of Ubiquitin-associated pr	21	1	31	114.53	0	1.3448	1.1382	0.83427
P42575;P42575-2;C9JRS0;E9PDN0;C9JRR9	Caspase-2;Caspase-2 subunit p18;Caspase-2 subunit p13;Caspase-2 subunit p12	CASP2	>sp|P42575|CASP2_HUMAN Caspase-2 OS=Homo sapiens GN=CASP2 PE=1 SV=2;>sp|P42575-2|CASP2_HUMAN Isoform 2 of Caspase-2 OS=Homo sapiens GN=CASP2;>tr|C9JRS0|C9JRS0_HUMAN Caspase 2, apoptosis-related cysteine peptidase OS=Homo sapiens GN=CASP2 PE=4 SV=1;>tr|E9PD	6	6	17	50.685	9.7343e-59	1.3443	1.3698	1.046
P11166;F8WC15;C9JIM8;G8JLF4;A6NL68	Solute carrier family 2, facilitated glucose transporter member 1	SLC2A1	>sp|P11166|GTR1_HUMAN Solute carrier family 2, facilitated glucose transporter member 1 OS=Homo sapiens GN=SLC2A1 PE=1 SV=2;>tr|F8WC15|F8WC15_HUMAN Solute carrier family 2 (facilitated glucose transporter), member 1 OS=Homo sapiens GN=SLC2A1 PE=3 SV=1;>tr|	11	11	14.8	54.083	2.0051e-204	1.3439	0.89099	0.64827
A6NN40;Q2M3G4-2;Q2M3G4;C9JXU1	Protein Shroom1	SHROOM1	>tr|A6NN40|A6NN40_HUMAN Shroom family member 1 OS=Homo sapiens GN=SHROOM1 PE=4 SV=1;>sp|Q2M3G4-2|SHRM1_HUMAN Isoform 2 of Protein Shroom1 OS=Homo sapiens GN=SHROOM1;>sp|Q2M3G4|SHRM1_HUMAN Protein Shroom1 OS=Homo sapiens GN=SHROOM1 PE=1 SV=1;>tr|C9JXU1|C9JX	2	2	3.6	83.238	6.2023e-09	1.3434	1.0432	0.5805
Q6PJI9;Q6PJI9-2;B7Z7V6;Q6PJI9-3;Q6PJI9-4	WD repeat-containing protein 59	WDR59	>sp|Q6PJI9|WDR59_HUMAN WD repeat-containing protein 59 OS=Homo sapiens GN=WDR59 PE=1 SV=2;>sp|Q6PJI9-2|WDR59_HUMAN Isoform 2 of WD repeat-containing protein 59 OS=Homo sapiens GN=WDR59;>tr|B7Z7V6|B7Z7V6_HUMAN WD repeat domain 59 OS=Homo sapiens GN=WDR59 PE	7	7	11.2	109.79	1.1308e-34	1.3431	1.4637	1.1454
Q9BRB3-2;B8ZZ29;H0YFM9;B8ZZC7;Q9BRB3-3;B8ZZ31;E7ERP4;Q9BRB3	Phosphatidylinositol N-acetylglucosaminyltransferase subunit Q	PIGQ	>sp|Q9BRB3-2|PIGQ_HUMAN Isoform 2 of Phosphatidylinositol N-acetylglucosaminyltransferase subunit Q OS=Homo sapiens GN=PIGQ;>tr|B8ZZ29|B8ZZ29_HUMAN Phosphatidylinositol glycan anchor biosynthesis, class Q (Fragment) OS=Homo sapiens GN=PIGQ PE=4 SV=1;>tr|H0	2	2	4.6	65.343	4.8975e-12	1.3429	1.1125	0.91134
O60832;A8MUT5;O60832-2;C9IYT0	H/ACA ribonucleoprotein complex subunit 4	DKC1	>sp|O60832|DKC1_HUMAN H/ACA ribonucleoprotein complex subunit 4 OS=Homo sapiens GN=DKC1 PE=1 SV=3;>tr|A8MUT5|A8MUT5_HUMAN Uncharacterized protein OS=Homo sapiens GN=DKC1 PE=4 SV=1;>sp|O60832-2|DKC1_HUMAN Isoform 3 of H/ACA ribonucleoprotein complex subunit	16	16	35.6	57.673	2.77e-274	1.3426	0.94995	0.68867
P61218;F8WC47;B0QYL8;B0QYL9	DNA-directed RNA polymerases I, II, and III subunit RPABC2	POLR2F	>sp|P61218|RPAB2_HUMAN DNA-directed RNA polymerases I, II, and III subunit RPABC2 OS=Homo sapiens GN=POLR2F PE=1 SV=1;>tr|F8WC47|F8WC47_HUMAN Polymerase (RNA) II (DNA directed) polypeptide F OS=Homo sapiens GN=POLR2F PE=4 SV=1;>tr|B0QYL8|B0QYL8_HUMAN Polym	2	2	12.6	14.478	3.9964e-06	1.3421	1.1494	0.87325
F8WE42;F5H101;Q76FK4-4;A6NJK7;Q76FK4;Q76FK4-2;F5GWN9;Q76FK4-3;F5H540;F5H8B8;F5GXV1;F5H532;F5H797;F5H0I5;F5H692;F5H7D5	Nucleolar protein 8	NOL8	>tr|F8WE42|F8WE42_HUMAN Nucleolar protein 8 (Fragment) OS=Homo sapiens GN=NOL8 PE=4 SV=1;>tr|F5H101|F5H101_HUMAN Nucleolar protein 8 OS=Homo sapiens GN=NOL8 PE=4 SV=1;>sp|Q76FK4-4|NOL8_HUMAN Isoform 4 of Nucleolar protein 8 OS=Homo sapiens GN=NOL8;>tr|A6NJ	9	9	11.5	108.52	1.1893e-57	1.342	1.1633	0.84336
Q99848	Probable rRNA-processing protein EBP2	EBNA1BP2	>sp|Q99848|EBP2_HUMAN Probable rRNA-processing protein EBP2 OS=Homo sapiens GN=EBNA1BP2 PE=1 SV=2	15	15	39.2	34.852	5.9878e-164	1.3402	1.3387	0.94961
O43678;D6RJD6	NADH dehydrogenase [ubiquinone] 1 alpha subcomplex subunit 2	NDUFA2	>sp|O43678|NDUA2_HUMAN NADH dehydrogenase [ubiquinone] 1 alpha subcomplex subunit 2 OS=Homo sapiens GN=NDUFA2 PE=1 SV=3;>tr|D6RJD6|D6RJD6_HUMAN NADH dehydrogenase (ubiquinone) 1 alpha subcomplex, 2, 8kDa OS=Homo sapiens GN=NDUFA2 PE=4 SV=1	4	4	41.4	10.921	2.1343e-39	1.3384	1.252	0.94951
G5E941;Q96QD5;Q96QD5-2	DEP domain-containing protein 7	DEPDC7	>tr|G5E941|G5E941_HUMAN Novel 58.3 kDa protein, isoform CRA_b OS=Homo sapiens GN=DEPDC7 PE=4 SV=1;>sp|Q96QD5|DEPD7_HUMAN DEP domain-containing protein 7 OS=Homo sapiens GN=DEPDC7 PE=1 SV=1;>sp|Q96QD5-2|DEPD7_HUMAN Isoform 2 of DEP domain-containing protein	2	2	5.4	57.705	1.1433e-06	1.3381	1.7405	1.3118
Q92890;Q92890-1;C9JS35;A6NJ11;A8MW31;C9JNP9;C9IZG3;C9J6N9	Ubiquitin fusion degradation protein 1 homolog	UFD1L	>sp|Q92890|UFD1_HUMAN Ubiquitin fusion degradation protein 1 homolog OS=Homo sapiens GN=UFD1L PE=1 SV=3;>sp|Q92890-1|UFD1_HUMAN Isoform Long of Ubiquitin fusion degradation protein 1 homolog OS=Homo sapiens GN=UFD1L;>tr|C9JS35|C9JS35_HUMAN Ubiquitin fusion	10	10	39.1	34.5	6.2278e-182	1.3376	2.6898	2.0439
P19105;O14950;P24844;Q9BUF9	Myosin regulatory light chain 12A;Myosin regulatory light chain 12B;Myosin regulatory light polypeptide 9	MYL12A;MYL12B;MYL9	>sp|P19105|ML12A_HUMAN Myosin regulatory light chain 12A OS=Homo sapiens GN=MYL12A PE=1 SV=2;>sp|O14950|ML12B_HUMAN Myosin regulatory light chain 12B OS=Homo sapiens GN=MYL12B PE=1 SV=2;>sp|P24844|MYL9_HUMAN Myosin regulatory light polypeptide 9 OS=Homo sa	12	12	51.5	19.794	1.0327e-234	1.3362	1.1938	0.89626
Q9Y2V7-2;Q9Y2V7;F5H8M2;H0YGX8	Conserved oligomeric Golgi complex subunit 6	COG6	>sp|Q9Y2V7-2|COG6_HUMAN Isoform 2 of Conserved oligomeric Golgi complex subunit 6 OS=Homo sapiens GN=COG6;>sp|Q9Y2V7|COG6_HUMAN Conserved oligomeric Golgi complex subunit 6 OS=Homo sapiens GN=COG6 PE=2 SV=2	7	7	19.5	68.411	1.593e-42	1.3359	1.5426	1.0689
Q9P031;F8VNY5	Thyroid transcription factor 1-associated protein 26	CCDC59	>sp|Q9P031|TAP26_HUMAN Thyroid transcription factor 1-associated protein 26 OS=Homo sapiens GN=CCDC59 PE=1 SV=2;>tr|F8VNY5|F8VNY5_HUMAN Coiled-coil domain-containing 59 (Fragment) OS=Homo sapiens GN=CCDC59 PE=4 SV=1	6	6	32	28.669	7.9807e-94	1.3354	1.4418	0.99212
Q8IX90;Q8IX90-3	Spindle and kinetochore-associated protein 3	SKA3	>sp|Q8IX90|SKA3_HUMAN Spindle and kinetochore-associated protein 3 OS=Homo sapiens GN=SKA3 PE=1 SV=2;>sp|Q8IX90-3|SKA3_HUMAN Isoform 3 of Spindle and kinetochore-associated protein 3 OS=Homo sapiens GN=SKA3	7	7	24.5	46.359	1.0036e-116	1.3349	1.4902	1.1714
Q5W0B1	RING finger protein 219	RNF219	>sp|Q5W0B1|RN219_HUMAN RING finger protein 219 OS=Homo sapiens GN=RNF219 PE=1 SV=1	3	3	5.9	81.116	3.0711e-49	1.3341	1.3784	0.95332
B3KV88;Q5T6S3;B0QZ50;F5H8K3;B7Z8H3;Q5T6S3-3;B0QZ72;Q5T6S3-2	PHD finger protein 19	PHF19	>tr|B3KV88|B3KV88_HUMAN PHD finger protein 19 OS=Homo sapiens GN=PHF19 PE=2 SV=1;>sp|Q5T6S3|PHF19_HUMAN PHD finger protein 19 OS=Homo sapiens GN=PHF19 PE=1 SV=1;>tr|B0QZ50|B0QZ50_HUMAN PHD finger protein 19 (Fragment) OS=Homo sapiens GN=PHF19 PE=4 SV=1;>tr	3	3	7.5	63.401	1.1351e-13	1.3319	1.0964	0.90662
Q9P0W2-3;Q9P0W2;Q9P0W2-2;B5MDG7;F8WES5;C9JQA7;C9K049;C9J8X5	SWI/SNF-related matrix-associated actin-dependent regulator of chromatin subfamily E member 1-related	HMG20B	>sp|Q9P0W2-3|HM20B_HUMAN Isoform 3 of SWI/SNF-related matrix-associated actin-dependent regulator of chromatin subfamily E member 1-related OS=Homo sapiens GN=HMG20B;>sp|Q9P0W2|HM20B_HUMAN SWI/SNF-related matrix-associated actin-dependent regulator of chro	5	5	21.5	32.939	3.0911e-23	1.3315	1.0185	0.81034
C9JBL1;Q9Y6A9	Signal peptidase complex subunit 1	SPCS1	>tr|C9JBL1|C9JBL1_HUMAN Signal peptidase complex subunit 1 homolog (S. cerevisiae) OS=Homo sapiens GN=SPCS1 PE=4 SV=1;>sp|Q9Y6A9|SPCS1_HUMAN Signal peptidase complex subunit 1 OS=Homo sapiens GN=SPCS1 PE=1 SV=3	2	2	21.2	9.2748	3.0052e-11	1.3312	1.3995	1.2107
O75164;B4DT38	Lysine-specific demethylase 4A	KDM4A	>sp|O75164|KDM4A_HUMAN Lysine-specific demethylase 4A OS=Homo sapiens GN=KDM4A PE=1 SV=2;>tr|B4DT38|B4DT38_HUMAN Uncharacterized protein OS=Homo sapiens GN=KDM4A PE=2 SV=1	2	2	2.7	120.66	7.5159e-20	1.3312	1.5693	1.1716
Q8IWB1	Inositol 1,4,5-trisphosphate receptor-interacting protein	ITPRIP	>sp|Q8IWB1|IPRI_HUMAN Inositol 1,4,5-trisphosphate receptor-interacting protein OS=Homo sapiens GN=ITPRIP PE=1 SV=1	2	2	4.4	62.059	0.00047456	1.3308	1.2509	0.83581
H0YH78;Q9H3F6;F5H6V0;F5H497;F5H729;F5GWK6;F5H268;B3KVY5;Q9H3F6-3;Q13829;Q8WZ19;F5GY15;B7Z6M4;REV__Q9HBY8-2;REV__Q9HBY8-3;REV__Q9HBY8	BTB/POZ domain-containing adapter for CUL3-mediated RhoA degradation protein 3	KCTD10	>tr|H0YH78|H0YH78_HUMAN Potassium channel tetramerisation domain-containing 10 (Fragment) OS=Homo sapiens GN=KCTD10 PE=4 SV=1;>sp|Q9H3F6|BACD3_HUMAN BTB/POZ domain-containing adapter for CUL3-mediated RhoA degradation protein 3 OS=Homo sapiens GN=KCTD10 PE	6	2	22.9	31.996	2.8147e-27	1.33	1.8488	1.3007
Q14527;Q14527-2;E7ESN4;F5H3D6	Helicase-like transcription factor	HLTF	>sp|Q14527|HLTF_HUMAN Helicase-like transcription factor OS=Homo sapiens GN=HLTF PE=1 SV=2;>sp|Q14527-2|HLTF_HUMAN Isoform 2 of Helicase-like transcription factor OS=Homo sapiens GN=HLTF	28	28	34.1	113.93	0	1.3294	1.4325	1.0555
Q96QD8;F8VUY8;Q96QD8-2	Sodium-coupled neutral amino acid transporter 2	SLC38A2	>sp|Q96QD8|S38A2_HUMAN Sodium-coupled neutral amino acid transporter 2 OS=Homo sapiens GN=SLC38A2 PE=1 SV=2;>tr|F8VUY8|F8VUY8_HUMAN Solute carrier family 38, member 2 OS=Homo sapiens GN=SLC38A2 PE=4 SV=1;>sp|Q96QD8-2|S38A2_HUMAN Isoform 2 of Sodium-coupled	2	2	5.5	56.025	1.6087e-39	1.3288	1.1429	0.83278
P17483	Homeobox protein Hox-B4	HOXB4	>sp|P17483|HXB4_HUMAN Homeobox protein Hox-B4 OS=Homo sapiens GN=HOXB4 PE=1 SV=2	2	2	14.3	27.604	1.1594e-07	1.3279	1.1471	0.84951
Q9H5K3	Probable inactive protein kinase-like protein SgK196	SGK196	>sp|Q9H5K3|SG196_HUMAN Protein kinase-like protein SgK196 OS=Homo sapiens GN=SGK196 PE=2 SV=1	2	2	10.9	40.05	8.2129e-12	1.3267	1.2087	0.99702
O43293-2;O43293;E9PBT2	Death-associated protein kinase 3	DAPK3	>sp|O43293-2|DAPK3_HUMAN Isoform 2 of Death-associated protein kinase 3 OS=Homo sapiens GN=DAPK3;>sp|O43293|DAPK3_HUMAN Death-associated protein kinase 3 OS=Homo sapiens GN=DAPK3 PE=1 SV=1;>tr|E9PBT2|E9PBT2_HUMAN Death-associated protein kinase 3 OS=Homo s	2	2	9.3	37.048	3.2368e-16	1.3266	1.4399	1.1715
Q8TBC3;B4DUW2;B4DUV2;Q8TBC3-2	SH3KBP1-binding protein 1	SHKBP1	>sp|Q8TBC3|SHKB1_HUMAN SH3KBP1-binding protein 1 OS=Homo sapiens GN=SHKBP1 PE=1 SV=2;>tr|B4DUW2|B4DUW2_HUMAN Uncharacterized protein OS=Homo sapiens GN=SHKBP1 PE=2 SV=1;>tr|B4DUV2|B4DUV2_HUMAN Uncharacterized protein OS=Homo sapiens GN=SHKBP1 PE=2 SV=1	8	6	22.2	76.343	1.5703e-59	1.3249	1.9535	1.5181
F8W038;Q8IXM2;C9J4G0;H0YIS7;F8W1H0	Chromatin complexes subunit BAP18	C17orf49;BAP18;RNASEK-C17orf49	>tr|F8W038|F8W038_HUMAN Uncharacterized protein OS=Homo sapiens PE=4 SV=1;>sp|Q8IXM2|BAP18_HUMAN Chromatin complexes subunit BAP18 OS=Homo sapiens GN=BAP18 PE=1 SV=1;>tr|C9J4G0|C9J4G0_HUMAN HCG32827, isoform CRA_d OS=Homo sapiens GN=hCG_32827 PE=4 SV=1;>tr	2	2	19.1	16.29	3.0338e-06	1.3235	1.5221	1.1642
Q5VUB5	Protein FAM171A1	FAM171A1	>sp|Q5VUB5|F1711_HUMAN Protein FAM171A1 OS=Homo sapiens GN=FAM171A1 PE=1 SV=1	3	3	4.9	97.853	3.0817e-08	1.3226	1.0374	0.83371
Q99653;H0YLY7;H0YNG9;H0YKE7;F5GX29	Calcineurin B homologous protein 1	CHP1	>sp|Q99653|CHP1_HUMAN Calcium-binding protein p22 OS=Homo sapiens GN=CHP PE=1 SV=3;>tr|H0YLY7|H0YLY7_HUMAN Uncharacterized protein (Fragment) OS=Homo sapiens PE=4 SV=1;>tr|H0YNG9|H0YNG9_HUMAN Uncharacterized protein OS=Homo sapiens PE=4 SV=1;>tr|H0YKE7|H0Y	8	8	49.7	22.456	2.833e-73	1.3224	1.3981	1.0982
E5RJM0;B7ZLQ8;Q17RY0-2;Q17RY0;H0YBG1;H0Y9D9;Q17RY0-3;E5RFP2;Q7Z5Q1-7;Q7Z5Q1-5;Q7Z5Q1-4;Q7Z5Q1-6;Q7Z5Q1-3;F8W963;Q7Z5Q1;Q8NE35-2;Q8NE35;E7EPM3;F5H659;F5H160	Cytoplasmic polyadenylation element-binding protein 4	CPEB4	>tr|E5RJM0|E5RJM0_HUMAN Cytoplasmic polyadenylation element-binding protein 4 OS=Homo sapiens GN=CPEB4 PE=4 SV=1;>tr|B7ZLQ8|B7ZLQ8_HUMAN CPEB4 protein OS=Homo sapiens GN=CPEB4 PE=2 SV=1;>sp|Q17RY0-2|CPEB4_HUMAN Isoform 2 of Cytoplasmic polyadenylation elem	3	3	6.1	69.768	9.2101e-21	1.3209	1.551	1.1852
P35580;P35580-3;P35580-2;F8W6L6;F8VTL3;E7ERA5	Myosin-10	MYH10	>sp|P35580|MYH10_HUMAN Myosin-10 OS=Homo sapiens GN=MYH10 PE=1 SV=3;>sp|P35580-3|MYH10_HUMAN Isoform 3 of Myosin-10 OS=Homo sapiens GN=MYH10;>sp|P35580-2|MYH10_HUMAN Isoform 2 of Myosin-10 OS=Homo sapiens GN=MYH10;>tr|F8W6L6|F8W6L6_HUMAN Myosin, heavy chai	92	75	50.6	229	0	1.3206	0.9736	0.72978
P25685;B4DX52	DnaJ homolog subfamily B member 1	DNAJB1	>sp|P25685|DNJB1_HUMAN DnaJ homolog subfamily B member 1 OS=Homo sapiens GN=DNAJB1 PE=1 SV=4;>tr|B4DX52|B4DX52_HUMAN Uncharacterized protein OS=Homo sapiens GN=DNAJB1 PE=2 SV=1	21	21	59.7	38.044	8.4363e-303	1.32	1.4588	1.1206
Q8TAP6-2;Q8TAP6	Centrosomal protein of 76 kDa	CEP76	>sp|Q8TAP6-2|CEP76_HUMAN Isoform 2 of Centrosomal protein of 76 kDa OS=Homo sapiens GN=CEP76;>sp|Q8TAP6|CEP76_HUMAN Centrosomal protein of 76 kDa OS=Homo sapiens GN=CEP76 PE=1 SV=1	4	4	12	65.732	4.4326e-09	1.3199	1.7837	1.3566
B4E394;Q9UNW1;Q9UNW1-3;F5H683;Q9UNW1-2	Multiple inositol polyphosphate phosphatase 1	MINPP1	>tr|B4E394|B4E394_HUMAN Uncharacterized protein OS=Homo sapiens GN=MINPP1 PE=2 SV=1;>sp|Q9UNW1|MINP1_HUMAN Multiple inositol polyphosphate phosphatase 1 OS=Homo sapiens GN=MINPP1 PE=1 SV=1;>sp|Q9UNW1-3|MINP1_HUMAN Isoform 3 of Multiple inositol polyphospha	2	2	5.8	39.849	1.5495e-07	1.3195	0.98509	0.83548
F5H4N4;Q9NR77	Peroxisomal membrane protein 2	PXMP2	>tr|F5H4N4|F5H4N4_HUMAN Peroxisomal membrane protein 2, 22kDa OS=Homo sapiens GN=PXMP2 PE=4 SV=1;>sp|Q9NR77|PXMP2_HUMAN Peroxisomal membrane protein 2 OS=Homo sapiens GN=PXMP2 PE=1 SV=3	3	3	26.2	17.555	5.0335e-67	1.3194	1.1496	0.84035
Q9H7Z3;E9PBK4;G3V338	Protein NRDE2 homolog	NRDE2	>sp|Q9H7Z3|CN102_HUMAN UPF0614 protein C14orf102 OS=Homo sapiens GN=C14orf102 PE=1 SV=3;>tr|E9PBK4|E9PBK4_HUMAN Uncharacterized protein OS=Homo sapiens GN=C14orf102 PE=4 SV=1	3	3	3.8	132.67	4.5423e-16	1.3194	0.83221	0.63126
O60828-5;O60828-2;O60828;O60828-4;C9JQA1;O60828-3;O60828-10;O60828-9;O60828-8;O60828-7;O60828-6	Polyglutamine-binding protein 1	PQBP1	>sp|O60828-5|PQBP1_HUMAN Isoform 5 of Polyglutamine-binding protein 1 OS=Homo sapiens GN=PQBP1;>sp|O60828-2|PQBP1_HUMAN Isoform 2 of Polyglutamine-binding protein 1 OS=Homo sapiens GN=PQBP1;>sp|O60828|PQBP1_HUMAN Polyglutamine-binding protein 1 OS=Homo sap	6	6	52.1	18.706	1.0581e-40	1.318	1.1515	0.86272
Q9P209;Q9P209-2	Centrosomal protein of 72 kDa	CEP72	>sp|Q9P209|CEP72_HUMAN Centrosomal protein of 72 kDa OS=Homo sapiens GN=CEP72 PE=1 SV=2	3	3	6.2	71.717	8.8457e-17	1.3174	1.3477	1.0514
Q8WVK7;P0CB44	Spindle and kinetochore-associated protein 2	SKA2	>sp|Q8WVK7|SKA2_HUMAN Spindle and kinetochore-associated protein 2 OS=Homo sapiens GN=SKA2 PE=1 SV=1;>sp|P0CB44|SKA2L_HUMAN Putative spindle and kinetochore-associated protein 2-like OS=Homo sapiens GN=SKA2L PE=5 SV=1	2	2	20.7	14.188	3.0725e-16	1.3154	1.1988	0.79861
Q8N302;Q8N302-3	Angiogenic factor with G patch and FHA domains 1	AGGF1	>sp|Q8N302|AGGF1_HUMAN Angiogenic factor with G patch and FHA domains 1 OS=Homo sapiens GN=AGGF1 PE=1 SV=2	3	3	6.7	80.976	4.2253e-27	1.3154	1.3261	1.192
Q8TDD1;Q8TDD1-2;F8VRX4;H0YHH7	ATP-dependent RNA helicase DDX54	DDX54	>sp|Q8TDD1|DDX54_HUMAN ATP-dependent RNA helicase DDX54 OS=Homo sapiens GN=DDX54 PE=1 SV=2;>sp|Q8TDD1-2|DDX54_HUMAN Isoform 2 of ATP-dependent RNA helicase DDX54 OS=Homo sapiens GN=DDX54	18	18	25.7	98.594	7.0708e-140	1.3153	1.1431	0.85261
Q86T82-2;Q86T82;Q86W68	Ubiquitin carboxyl-terminal hydrolase 37	USP37	>sp|Q86T82-2|UBP37_HUMAN Isoform 2 of Ubiquitin carboxyl-terminal hydrolase 37 OS=Homo sapiens GN=USP37;>sp|Q86T82|UBP37_HUMAN Ubiquitin carboxyl-terminal hydrolase 37 OS=Homo sapiens GN=USP37 PE=1 SV=2	3	3	6	99.751	3.2645e-06	1.3143	1.3518	0.9248
O95405-2;O95405;O95405-3	Zinc finger FYVE domain-containing protein 9	ZFYVE9	>sp|O95405-2|ZFYV9_HUMAN Isoform 2 of Zinc finger FYVE domain-containing protein 9 OS=Homo sapiens GN=ZFYVE9;>sp|O95405|ZFYV9_HUMAN Zinc finger FYVE domain-containing protein 9 OS=Homo sapiens GN=ZFYVE9 PE=1 SV=2	3	3	3.1	150.35	7.5963e-28	1.3142	1.0687	0.91234
Q13233	Mitogen-activated protein kinase kinase kinase 1	MAP3K1	>sp|Q13233|M3K1_HUMAN Mitogen-activated protein kinase kinase kinase 1 OS=Homo sapiens GN=MAP3K1 PE=1 SV=4	2	2	1.3	164.47	1.5929e-05	1.3131	1.8444	1.3982
Q8IXW5;Q8IXW5-2	Putative RNA polymerase II subunit B1 CTD phosphatase RPAP2	RPAP2	>sp|Q8IXW5|RPAP2_HUMAN Putative RNA polymerase II subunit B1 CTD phosphatase RPAP2 OS=Homo sapiens GN=RPAP2 PE=1 SV=1;>sp|Q8IXW5-2|RPAP2_HUMAN Isoform 2 of Putative RNA polymerase II subunit B1 CTD phosphatase RPAP2 OS=Homo sapiens GN=RPAP2	5	5	11.1	69.508	6.4416e-30	1.3128	1.9785	1.3882
A6NNK5;Q12888;F8VY86;Q12888-2;C9JXV0	Tumor suppressor p53-binding protein 1	TP53BP1	>tr|A6NNK5|A6NNK5_HUMAN Tumor protein p53-binding protein 1 OS=Homo sapiens GN=TP53BP1 PE=4 SV=2;>sp|Q12888|TP53B_HUMAN Tumor suppressor p53-binding protein 1 OS=Homo sapiens GN=TP53BP1 PE=1 SV=2;>tr|F8VY86|F8VY86_HUMAN Tumor protein p53-binding protein 1	10	10	8.9	209.02	4.1696e-45	1.3124	1.0906	0.90573
Q96QD9;Q96QD9-4;F6VVD0;Q96QD9-3;Q96QD9-2	UAP56-interacting factor	FYTTD1	>sp|Q96QD9|UIF_HUMAN UAP56-interacting factor OS=Homo sapiens GN=FYTTD1 PE=1 SV=3;>sp|Q96QD9-4|UIF_HUMAN Isoform 4 of UAP56-interacting factor OS=Homo sapiens GN=FYTTD1;>tr|F6VVD0|F6VVD0_HUMAN Forty-two-three domain-containing 1 OS=Homo sapiens GN=FYTTD1 P	2	2	7.2	35.818	9.3324e-05	1.3119	1.0838	0.83671
Q12815;F8W130;F8VVS4;F8W1E3;F8W1U0	Tastin	TROAP	>sp|Q12815|TROAP_HUMAN Tastin OS=Homo sapiens GN=TROAP PE=1 SV=3;>tr|F8W130|F8W130_HUMAN Trophinin-associated protein (tastin) OS=Homo sapiens GN=TROAP PE=4 SV=1;>tr|F8VVS4|F8VVS4_HUMAN Trophinin-associated protein (tastin) (Fragment) OS=Homo sapiens GN=TR	2	2	4.2	83.856	7.1695e-05	1.3116	2.0203	1.4293
Q5R372-4;Q5R372;Q5R372-3;F8W752;Q5R372-2;B7WPG6;Q5JZA9	Rab GTPase-activating protein 1-like	RABGAP1L	>sp|Q5R372-4|RBG1L_HUMAN Isoform 4 of Rab GTPase-activating protein 1-like OS=Homo sapiens GN=RABGAP1L;>sp|Q5R372|RBG1L_HUMAN Rab GTPase-activating protein 1-like OS=Homo sapiens GN=RABGAP1L PE=1 SV=1;>sp|Q5R372-3|RBG1L_HUMAN Isoform 3 of Rab GTPase-activa	4	3	7.1	90.837	2.1412e-29	1.3098	1.0318	0.80786
O75528-2;O75528	Transcriptional adapter 3	TADA3	>sp|O75528-2|TADA3_HUMAN Isoform 2 of Transcriptional adapter 3 OS=Homo sapiens GN=TADA3;>sp|O75528|TADA3_HUMAN Transcriptional adapter 3 OS=Homo sapiens GN=TADA3 PE=1 SV=1	4	4	12.7	41.392	5.2426e-11	1.3094	0.93275	0.91091
Q9GZL7	Ribosome biogenesis protein WDR12	WDR12	>sp|Q9GZL7|WDR12_HUMAN Ribosome biogenesis protein WDR12 OS=Homo sapiens GN=WDR12 PE=1 SV=2	10	10	34.8	47.707	1.3601e-199	1.3094	1.5405	1.1473
Q9BQD3	KxDL motif-containing protein 1	KXD1	>sp|Q9BQD3|KXDL1_HUMAN KxDL motif-containing protein 1 OS=Homo sapiens GN=KXD1 PE=1 SV=2	2	2	18.8	19.668	1.3887e-18	1.309	1.1244	0.85802
Q96MB8;Q9P0N9-2;Q9P0N9;Q5SZL3;Q5SZL5;Q5SZL6;Q2TU37;Q5SZL4;Q5SZM1;Q5SZL8;Q5SZM2	TBC1 domain family member 7	TBC1D7	>tr|Q96MB8|Q96MB8_HUMAN Uncharacterized protein OS=Homo sapiens GN=TBC1D7 PE=2 SV=1;>sp|Q9P0N9-2|TBCD7_HUMAN Isoform 2 of TBC1 domain family member 7 OS=Homo sapiens GN=TBC1D7;>sp|Q9P0N9|TBCD7_HUMAN TBC1 domain family member 7 OS=Homo sapiens GN=TBC1D7 PE=	4	4	25.6	26.787	7.4589e-38	1.3088	1.6752	1.285
F8WAJ0;Q9H8H2;Q9H8H2-4;Q9H8H2-2;B4E3G7;Q9H8H2-3	Probable ATP-dependent RNA helicase DDX31	DDX31	>tr|F8WAJ0|F8WAJ0_HUMAN DEAD (Asp-Glu-Ala-Asp) box polypeptide 31 OS=Homo sapiens GN=DDX31 PE=3 SV=1;>sp|Q9H8H2|DDX31_HUMAN Probable ATP-dependent RNA helicase DDX31 OS=Homo sapiens GN=DDX31 PE=1 SV=2;>sp|Q9H8H2-4|DDX31_HUMAN Isoform 4 of Probable ATP-depe	5	5	10.2	80.945	1.2225e-44	1.3082	1.5351	1.0363
Q7KZ85;Q7KZ85-2;Q7KZ85-3	Transcription elongation factor SPT6	SUPT6H	>sp|Q7KZ85|SPT6H_HUMAN Transcription elongation factor SPT6 OS=Homo sapiens GN=SUPT6H PE=1 SV=2	43	43	30.9	199.07	0	1.3079	1.5961	1.2173
P41229-2;B0QZ44;P41229;P41229-3;F5H3T1;Q9BY66-2;Q9BY66;B7ZLX1;B4E1Y0;C9JGA3;E9PFH2;F8WF56	Lysine-specific demethylase 5C	KDM5C	>sp|P41229-2|KDM5C_HUMAN Isoform 2 of Lysine-specific demethylase 5C OS=Homo sapiens GN=KDM5C;>tr|B0QZ44|B0QZ44_HUMAN Jumonji, AT rich interactive domain 1C OS=Homo sapiens GN=JARID1C PE=4 SV=1;>sp|P41229|KDM5C_HUMAN Lysine-specific demethylase 5C OS=Homo	19	18	18	175.38	1.4656e-199	1.3071	1.2989	1.0317
Q96FN9	Probable D-tyrosyl-tRNA(Tyr) deacylase 2	DTD2	>sp|Q96FN9|DTD2_HUMAN Probable D-tyrosyl-tRNA(Tyr) deacylase 2 OS=Homo sapiens GN=C14orf126 PE=2 SV=1	3	3	27.4	18.66	1.395e-111	1.3063	1.4327	1.0912
E7ET21;Q9NVC6;E9PM72;E9PJZ4;E9PKQ4;Q9NVC6-2	Mediator of RNA polymerase II transcription subunit 17	MED17	>tr|E7ET21|E7ET21_HUMAN Mediator complex subunit 17 OS=Homo sapiens GN=MED17 PE=4 SV=1;>sp|Q9NVC6|MED17_HUMAN Mediator of RNA polymerase II transcription subunit 17 OS=Homo sapiens GN=MED17 PE=1 SV=2;>tr|E9PM72|E9PM72_HUMAN Mediator complex subunit 17 OS=H	5	5	10.6	69.77	3.7123e-18	1.3049	1.1507	1.1116
Q9H9E3;Q9H9E3-2;Q9H9E3-3;B4DDL2;H0YD76;H0YCX4;E9PRT5;E9PQ72;E9PQK0	Conserved oligomeric Golgi complex subunit 4	COG4	>sp|Q9H9E3|COG4_HUMAN Conserved oligomeric Golgi complex subunit 4 OS=Homo sapiens GN=COG4 PE=1 SV=3;>sp|Q9H9E3-2|COG4_HUMAN Isoform 2 of Conserved oligomeric Golgi complex subunit 4 OS=Homo sapiens GN=COG4;>sp|Q9H9E3-3|COG4_HUMAN Isoform 3 of Conserved ol	12	12	18.6	89.082	1.0383e-93	1.3042	1.3587	1.0326
Q9UHK0	Nuclear fragile X mental retardation-interacting protein 1	NUFIP1	>sp|Q9UHK0|NUFP1_HUMAN Nuclear fragile X mental retardation-interacting protein 1 OS=Homo sapiens GN=NUFIP1 PE=1 SV=2	4	4	9.3	56.299	7.9537e-13	1.3029	1.3146	1.0043
Q969V5	Mitochondrial ubiquitin ligase activator of NFKB 1	MUL1	>sp|Q969V5|MUL1_HUMAN Mitochondrial ubiquitin ligase activator of NFKB 1 OS=Homo sapiens GN=MUL1 PE=1 SV=1	2	2	11.9	39.8	7.2252e-66	1.3024	0.94932	1.0092
Q92540-2;Q92540;E9PCE5;E9PCI0;E9PD50;Q92540-4;E9PEH2;B1ALB4;E9PEK3;E9PBK2	Protein SMG7	SMG7	>sp|Q92540-2|SMG7_HUMAN Isoform 2 of Protein SMG7 OS=Homo sapiens GN=SMG7;>sp|Q92540|SMG7_HUMAN Protein SMG7 OS=Homo sapiens GN=SMG7 PE=1 SV=2;>tr|E9PCE5|E9PCE5_HUMAN Uncharacterized protein OS=Homo sapiens GN=SMG7 PE=4 SV=1;>tr|E9PCI0|E9PCI0_HUMAN Unchara	8	8	11	122.02	6.6412e-43	1.3024	1.4635	1.1254
O75362;Q9BZ31;E7ET68;C9JFV6;Q92618;O15090	Zinc finger protein 217	ZNF217	>sp|O75362|ZN217_HUMAN Zinc finger protein 217 OS=Homo sapiens GN=ZNF217 PE=1 SV=1	7	7	9.2	115.27	3.3062e-25	1.3023	1.3435	1.1093
Q9H8V3-2;Q9H8V3;G5E9L8;Q9H8V3-3;C9JB41;C9J0L6;C9JDV9;C9JTI2;C9J1C4;C9JDB4	Protein ECT2	ECT2	>sp|Q9H8V3-2|ECT2_HUMAN Isoform 2 of Protein ECT2 OS=Homo sapiens GN=ECT2;>sp|Q9H8V3|ECT2_HUMAN Protein ECT2 OS=Homo sapiens GN=ECT2 PE=1 SV=4;>tr|G5E9L8|G5E9L8_HUMAN Epithelial cell transforming sequence 2 oncogene OS=Homo sapiens GN=ECT2 PE=4 SV=1;>sp|Q9	8	8	11.1	99.92	1.7031e-42	1.3022	1.4873	1.0478
Q96GQ7;Q3MI07	Probable ATP-dependent RNA helicase DDX27	DDX27	>sp|Q96GQ7|DDX27_HUMAN Probable ATP-dependent RNA helicase DDX27 OS=Homo sapiens GN=DDX27 PE=1 SV=2	8	8	10.3	89.834	6.2699e-38	1.3022	1.361	1.1232
Q7Z7G8-2;Q7Z7G8-6;Q7Z7G8;Q7Z7G8-4;Q7Z7G8-3;H0YB72;Q7Z7G8-5	Vacuolar protein sorting-associated protein 13B	VPS13B	>sp|Q7Z7G8-2|VP13B_HUMAN Isoform 2 of Vacuolar protein sorting-associated protein 13B OS=Homo sapiens GN=VPS13B;>sp|Q7Z7G8-6|VP13B_HUMAN Isoform 6 of Vacuolar protein sorting-associated protein 13B OS=Homo sapiens GN=VPS13B;>sp|Q7Z7G8|VP13B_HUMAN Vacuolar	7	7	3.2	445.98	3.0687e-138	1.3011	1.5411	1.1531
Q12980;A8MVF6;B1B1F5	Nitrogen permease regulator 3-like protein	NPRL3	>sp|Q12980|NPRL3_HUMAN Nitrogen permease regulator 3-like protein OS=Homo sapiens GN=NPRL3 PE=1 SV=1;>tr|A8MVF6|A8MVF6_HUMAN Nitrogen permease regulator-like 3 (S. cerevisiae) OS=Homo sapiens GN=NPRL3 PE=4 SV=3	3	3	7.6	63.604	1.4496e-17	1.3004	1.4064	1.0689
Q99878;Q96KK5;Q9BTM1;Q16777;Q93077;Q7L7L0;Q6FI13;P20671;P0C0S8;P04908;H0YFX9;Q9BTM1-2;C9JE22;A8MQC5;F5H4B2	Histone H2A type 1-J;Histone H2A type 1-H;Histone H2A.J;Histone H2A type 2-C;Histone H2A type 1-C;Histone H2A type 3;Histone H2A type 2-A;Histone H2A type 1-D;Histone H2A type 1;Histone H2A type 1-B/E;Histone H2A	HIST1H2AJ;HIST1H2AH;H2AFJ;HIST2H2AC;HIST1H2AC;HIST3H2A;HIST2H2AA3;HIST1H2AD;HIST1H2AG;HIST1H2AB	>sp|Q99878|H2A1J_HUMAN Histone H2A type 1-J OS=Homo sapiens GN=HIST1H2AJ PE=1 SV=3;>sp|Q96KK5|H2A1H_HUMAN Histone H2A type 1-H OS=Homo sapiens GN=HIST1H2AH PE=1 SV=3;>sp|Q9BTM1|H2AJ_HUMAN Histone H2A.J OS=Homo sapiens GN=H2AFJ PE=1 SV=1;>sp|Q16777|H2A2C_HU	4	1	32.8	13.936	9.4145e-92	1.3004	1.4646	1.1509
P20248	Cyclin-A2	CCNA2	>sp|P20248|CCNA2_HUMAN Cyclin-A2 OS=Homo sapiens GN=CCNA2 PE=1 SV=2	7	7	23.1	48.55	3.0991e-50	1.3003	1.0486	0.81634
A8MX10;Q9NVN8;Q52LT0	Guanine nucleotide-binding protein-like 3-like protein	GNL3L	>tr|A8MX10|A8MX10_HUMAN Uncharacterized protein OS=Homo sapiens GN=GNL3L PE=4 SV=1;>sp|Q9NVN8|GNL3L_HUMAN Guanine nucleotide-binding protein-like 3-like protein OS=Homo sapiens GN=GNL3L PE=1 SV=1	9	9	21.7	65.433	1.4635e-33	1.3003	1.2276	0.86564
P46940;H0YLE8;F5H7A1;H0YKA5	Ras GTPase-activating-like protein IQGAP1	IQGAP1	>sp|P46940|IQGA1_HUMAN Ras GTPase-activating-like protein IQGAP1 OS=Homo sapiens GN=IQGAP1 PE=1 SV=1;>tr|H0YLE8|H0YLE8_HUMAN IQ motif-containing GTPase-activating protein 1 OS=Homo sapiens GN=IQGAP1 PE=4 SV=1;>tr|F5H7A1|F5H7A1_HUMAN Uncharacterized protein	53	50	40.4	189.25	0	1.2993	1.2568	0.94771
P11277;P11277-2;P11277-3;Q59FP5;E7EV95;H0YJE6	Spectrin beta chain, erythrocytic	SPTB	>sp|P11277|SPTB1_HUMAN Spectrin beta chain, erythrocyte OS=Homo sapiens GN=SPTB PE=1 SV=5;>sp|P11277-2|SPTB1_HUMAN Isoform 2 of Spectrin beta chain, erythrocyte OS=Homo sapiens GN=SPTB;>sp|P11277-3|SPTB1_HUMAN Isoform 3 of Spectrin beta chain, erythrocyte	31	27	20.1	246.47	2.0872e-248	1.2991	1.1252	0.87144
Q4ZIN3-2;Q4ZIN3	Membralin	TMEM259	>sp|Q4ZIN3-2|MBRL_HUMAN Isoform 2 of Membralin OS=Homo sapiens GN=C19orf6;>sp|Q4ZIN3|MBRL_HUMAN Membralin OS=Homo sapiens GN=C19orf6 PE=1 SV=1	4	4	11.5	46.43	1.0201e-13	1.2987	1.2644	1.0201
Q9Y296;E9PKS9;B4DME1;E9PQE8;E9PN70;G3V1A0;G5EA23	Trafficking protein particle complex subunit 4	TRAPPC4	>sp|Q9Y296|TPPC4_HUMAN Trafficking protein particle complex subunit 4 OS=Homo sapiens GN=TRAPPC4 PE=1 SV=1;>tr|E9PKS9|E9PKS9_HUMAN Trafficking protein particle complex 4 OS=Homo sapiens GN=TRAPPC4 PE=4 SV=1;>tr|B4DME1|B4DME1_HUMAN Uncharacterized protein O	6	6	28.8	24.34	1.6495e-38	1.2986	1.4286	1.1274
B7Z3Z9;E7EPM6;P33121-2;P33121;B7Z452;H0Y9Z9;H0Y9U7;D6RER0;B4DX30;Q9ULC5-4;Q9ULC5;Q9ULC5-3	Long-chain-fatty-acid--CoA ligase 1	ACSL1	>tr|B7Z3Z9|B7Z3Z9_HUMAN Uncharacterized protein OS=Homo sapiens GN=ACSL1 PE=2 SV=1;>tr|E7EPM6|E7EPM6_HUMAN Acyl-CoA synthetase long-chain family member 1 OS=Homo sapiens GN=ACSL1 PE=4 SV=1;>sp|P33121-2|ACSL1_HUMAN Isoform 2 of Long-chain-fatty-acid--CoA li	4	4	7	58.586	5.1596e-11	1.2985	1.0562	0.88246
P55899	IgG receptor FcRn large subunit p51	FCGRT	>sp|P55899|FCGRN_HUMAN IgG receptor FcRn large subunit p51 OS=Homo sapiens GN=FCGRT PE=1 SV=1	4	4	17.8	39.743	3.6691e-24	1.2981	0.89874	0.78436
Q9H0J9;G5E9U9	Poly [ADP-ribose] polymerase 12	PARP12	>sp|Q9H0J9|PAR12_HUMAN Poly [ADP-ribose] polymerase 12 OS=Homo sapiens GN=PARP12 PE=1 SV=1;>tr|G5E9U9|G5E9U9_HUMAN Poly (ADP-ribose) polymerase family, member 12, isoform CRA_a OS=Homo sapiens GN=PARP12 PE=4 SV=1	4	3	6.6	79.063	7.3305e-10	1.298	1.557	1.1369
Q96Q89-3;Q96Q89;C9J6W2;Q96Q89-2;Q96Q89-5;Q96Q89-4	Kinesin-like protein KIF20B	KIF20B	>sp|Q96Q89-3|KI20B_HUMAN Isoform 3 of Kinesin-like protein KIF20B OS=Homo sapiens GN=KIF20B;>sp|Q96Q89|KI20B_HUMAN Kinesin-like protein KIF20B OS=Homo sapiens GN=KIF20B PE=1 SV=3;>tr|C9J6W2|C9J6W2_HUMAN Kinesin family member 20B OS=Homo sapiens GN=KIF20B P	3	3	2.1	206.13	2.8087e-29	1.2977	0.80019	0.62652
Q9BSW2-2;Q9BSW2;D7UEQ6			>sp|Q9BSW2-2|EFC4B_HUMAN Isoform 2 of EF-hand calcium-binding domain-containing protein 4B OS=Homo sapiens GN=EFCAB4B	3	3	5.3	83.192	1.0284e-07	1.2975	1.3415	0.93088
Q9NPE3;H0YM60	H/ACA ribonucleoprotein complex subunit 3	NOP10	>sp|Q9NPE3|NOP10_HUMAN H/ACA ribonucleoprotein complex subunit 3 OS=Homo sapiens GN=NOP10 PE=1 SV=1;>tr|H0YM60|H0YM60_HUMAN NOP10 ribonucleoprotein homolog (yeast) OS=Homo sapiens GN=NOP10 PE=4 SV=1	4	4	45.3	7.7059	8.8408e-28	1.2972	1.1973	0.85463
Q8TB52	F-box only protein 30	FBXO30	>sp|Q8TB52|FBX30_HUMAN F-box only protein 30 OS=Homo sapiens GN=FBXO30 PE=1 SV=3	4	4	7.4	82.303	8.3379e-25	1.2965	1.5902	1.0931
B4E0H1;Q92796-2;Q92796;Q5JUW8	Disks large homolog 3	DLG3	>tr|B4E0H1|B4E0H1_HUMAN Discs, large homolog 3 (Drosophila) OS=Homo sapiens GN=DLG3 PE=2 SV=1;>sp|Q92796-2|DLG3_HUMAN Isoform 2 of Disks large homolog 3 OS=Homo sapiens GN=DLG3;>sp|Q92796|DLG3_HUMAN Disks large homolog 3 OS=Homo sapiens GN=DLG3 PE=1 SV=2;>	3	3	8.5	42.111	7.2706e-08	1.2964	1.442	1.1134
P42695;G3V1A9;E9PKK4;E9PQA3;E9PLE0	Condensin-2 complex subunit D3	NCAPD3	>sp|P42695|CNDD3_HUMAN Condensin-2 complex subunit D3 OS=Homo sapiens GN=NCAPD3 PE=1 SV=2;>tr|G3V1A9|G3V1A9_HUMAN KIAA0056 protein, isoform CRA_b OS=Homo sapiens GN=NCAPD3 PE=4 SV=1	14	14	12.1	168.89	9.9228e-185	1.2964	1.17	0.92498
F5H1P7;O00463	TNF receptor-associated factor 5	TRAF5	>tr|F5H1P7|F5H1P7_HUMAN TNF receptor-associated factor 5 OS=Homo sapiens GN=TRAF5 PE=4 SV=1;>sp|O00463|TRAF5_HUMAN TNF receptor-associated factor 5 OS=Homo sapiens GN=TRAF5 PE=1 SV=2	3	3	7.1	52.157	1.3834e-13	1.2955	1.4657	0.97929
Q86TU7;Q86TU7-3;Q6NXR6;Q86TU7-2;C9K0W5	Histone-lysine N-methyltransferase setd3	SETD3	>sp|Q86TU7|SETD3_HUMAN Histone-lysine N-methyltransferase setd3 OS=Homo sapiens GN=SETD3 PE=1 SV=1;>sp|Q86TU7-3|SETD3_HUMAN Isoform 3 of Histone-lysine N-methyltransferase setd3 OS=Homo sapiens GN=SETD3;>tr|Q6NXR6|Q6NXR6_HUMAN SETD3 protein OS=Homo sapiens	5	5	11.1	67.256	3.3015e-35	1.2937	1.1914	0.98787
O60216;B3KUT8;E5RFZ5;E5RI01;E5RG18;E5RJW1;E5RJK5;E5RFV8;E5RIN7;Q9H4I0;Q9H4I0-2	Double-strand-break repair protein rad21 homolog	RAD21	>sp|O60216|RAD21_HUMAN Double-strand-break repair protein rad21 homolog OS=Homo sapiens GN=RAD21 PE=1 SV=2	15	15	29.2	71.689	1.7847e-111	1.2936	1.3012	1.0017
Q9UPT9-2;Q9UPT9;A6NNY8	Ubiquitin carboxyl-terminal hydrolase 22	USP22	>sp|Q9UPT9-2|UBP22_HUMAN Isoform 2 of Ubiquitin carboxyl-terminal hydrolase 22 OS=Homo sapiens GN=USP22;>sp|Q9UPT9|UBP22_HUMAN Ubiquitin carboxyl-terminal hydrolase 22 OS=Homo sapiens GN=USP22 PE=1 SV=2	8	8	23.4	58.179	1.3118e-62	1.2931	1.4102	1.0938
O95619;F8W0J4;F8W1B9;F8VTR4	YEATS domain-containing protein 4	YEATS4	>sp|O95619|YETS4_HUMAN YEATS domain-containing protein 4 OS=Homo sapiens GN=YEATS4 PE=1 SV=1;>tr|F8W0J4|F8W0J4_HUMAN YEATS domain-containing 4 OS=Homo sapiens GN=YEATS4 PE=4 SV=1;>tr|F8W1B9|F8W1B9_HUMAN YEATS domain-containing 4 (Fragment) OS=Homo sapiens	4	4	23.8	26.499	2.0291e-21	1.2926	1.1471	0.9407
E9PFB3;Q0PNE2-2;C9JAS1;Q0PNE2;A8MQ59;C9JLH5;C9JA82;C9J2D6;C9J9N8;C9JEX8;C9IYN7	Elongator complex protein 6	ELP6;C3orf75	>tr|E9PFB3|E9PFB3_HUMAN Chromosome 3 open reading frame 75 OS=Homo sapiens GN=C3orf75 PE=4 SV=1;>sp|Q0PNE2-2|CC075_HUMAN Isoform 2 of UPF0405 protein C3orf75 OS=Homo sapiens GN=C3orf75;>tr|C9JAS1|C9JAS1_HUMAN Uncharacterized protein OS=Homo sapiens GN=C3or	5	5	19.4	27.155	2.0145e-29	1.2926	1.4386	1.1498
Q5H9F3-2;Q5H9F3;Q5H9F3-3	BCL-6 corepressor-like protein 1	BCORL1	>sp|Q5H9F3-2|BCORL_HUMAN Isoform 2 of BCL-6 corepressor-like protein 1 OS=Homo sapiens GN=BCORL1;>sp|Q5H9F3|BCORL_HUMAN BCL-6 corepressor-like protein 1 OS=Homo sapiens GN=BCORL1 PE=1 SV=1;>sp|Q5H9F3-3|BCORL_HUMAN Isoform 3 of BCL-6 corepressor-like protei	2	2	1.5	166.96	1.8876e-05	1.2924	1.1992	0.93575
Q14643-4;Q14643-3;G5E9P1;Q14643-8;Q14643-7;Q14643-5;Q14643-6;Q14643-2;E7EVP7;E7EPX7;Q14643;B7ZMI3	Inositol 1,4,5-trisphosphate receptor type 1	ITPR1	>sp|Q14643-4|ITPR1_HUMAN Isoform 4 of Inositol 1,4,5-trisphosphate receptor type 1 OS=Homo sapiens GN=ITPR1;>sp|Q14643-3|ITPR1_HUMAN Isoform 3 of Inositol 1,4,5-trisphosphate receptor type 1 OS=Homo sapiens GN=ITPR1;>tr|G5E9P1|G5E9P1_HUMAN Inositol 1,4,5-t	3	3	1.7	306.77	9.6025e-19	1.2923	1.0474	0.94228
Q01968-2;Q01968;A6NNH7	Inositol polyphosphate 5-phosphatase OCRL-1	OCRL	>sp|Q01968-2|OCRL_HUMAN Isoform B of Inositol polyphosphate 5-phosphatase OCRL-1 OS=Homo sapiens GN=OCRL;>sp|Q01968|OCRL_HUMAN Inositol polyphosphate 5-phosphatase OCRL-1 OS=Homo sapiens GN=OCRL PE=1 SV=3;>tr|A6NNH7|A6NNH7_HUMAN Uncharacterized protein OS=	2	2	2.9	103.23	1.187e-06	1.2916	1.1746	0.88432
O15514;E9PHV4;E9PB93	DNA-directed RNA polymerase II subunit RPB4	POLR2D	>sp|O15514|RPB4_HUMAN DNA-directed RNA polymerase II subunit RPB4 OS=Homo sapiens GN=POLR2D PE=1 SV=1;>tr|E9PHV4|E9PHV4_HUMAN Polymerase (RNA) II (DNA directed) polypeptide D OS=Homo sapiens GN=POLR2D PE=4 SV=1;>tr|E9PB93|E9PB93_HUMAN Polymerase (RNA) II (	6	6	61.3	16.311	1.3369e-190	1.2915	1.4109	1.1063
Q9NSG2;E7ETI8;Q9NSG2-3;Q9NSG2-2	Uncharacterized protein C1orf112	C1orf112	>sp|Q9NSG2|CA112_HUMAN Uncharacterized protein C1orf112 OS=Homo sapiens GN=C1orf112 PE=1 SV=1;>tr|E7ETI8|E7ETI8_HUMAN Chromosome 1 open reading frame 112 OS=Homo sapiens GN=C1orf112 PE=4 SV=1;>sp|Q9NSG2-3|CA112_HUMAN Isoform 3 of Uncharacterized protein C1	2	2	3.9	96.553	8.5809e-44	1.2914	1.5908	1.1927
Q92576-2;Q92576;E7EVH3;E7ER40;D6R9X2;E9PE34;B3KP41;D6RBF0;H0Y8L0	PHD finger protein 3	PHF3	>sp|Q92576-2|PHF3_HUMAN Isoform 2 of PHD finger protein 3 OS=Homo sapiens GN=PHF3;>sp|Q92576|PHF3_HUMAN PHD finger protein 3 OS=Homo sapiens GN=PHF3 PE=1 SV=3;>tr|E7EVH3|E7EVH3_HUMAN PHD finger protein 3 (Fragment) OS=Homo sapiens GN=PHF3 PE=4 SV=1;>tr|E7E	14	14	12	219.81	3.2966e-119	1.2905	1.2032	0.93251
Q9Y2Y0-2;Q9Y2Y0	ADP-ribosylation factor-like protein 2-binding protein	ARL2BP	>sp|Q9Y2Y0-2|AR2BP_HUMAN Isoform 2 of ADP-ribosylation factor-like protein 2-binding protein OS=Homo sapiens GN=ARL2BP;>sp|Q9Y2Y0|AR2BP_HUMAN ADP-ribosylation factor-like protein 2-binding protein OS=Homo sapiens GN=ARL2BP PE=1 SV=1	2	2	21.7	17.711	3.0079e-10	1.2904	1.4168	1.1301
P38159;P38159-2;Q96E39;B4E3U4;O75526;Q8N7X1	RNA-binding motif protein, X chromosome;RNA-binding motif protein, X chromosome, N-terminally processed;RNA binding motif protein, X-linked-like-1	RBMX;RBMXL1	>sp|P38159|RBMX_HUMAN RNA-binding motif protein, X chromosome OS=Homo sapiens GN=RBMX PE=1 SV=3;>sp|P38159-2|RBMX_HUMAN Isoform 2 of RNA-binding motif protein, X chromosome OS=Homo sapiens GN=RBMX;>sp|Q96E39|RMXL1_HUMAN RNA binding motif protein, X-linked-	17	16	40.7	42.331	4.1243e-109	1.2896	0.97678	0.76633
Q14596-2;F8W799;Q14596;B7Z5R6	Next to BRCA1 gene 1 protein	NBR1	>sp|Q14596-2|NBR1_HUMAN Isoform 2 of Next to BRCA1 gene 1 protein OS=Homo sapiens GN=NBR1;>tr|F8W799|F8W799_HUMAN Neighbor of BRCA1 gene 1 OS=Homo sapiens GN=NBR1 PE=4 SV=1;>sp|Q14596|NBR1_HUMAN Next to BRCA1 gene 1 protein OS=Homo sapiens GN=NBR1 PE=1 SV=	2	2	2.3	103.83	0.00049456	1.289	0.99974	0.76939
O14777;F5H1J6	Kinetochore protein NDC80 homolog	NDC80	>sp|O14777|NDC80_HUMAN Kinetochore protein NDC80 homolog OS=Homo sapiens GN=NDC80 PE=1 SV=1;>tr|F5H1J6|F5H1J6_HUMAN NDC80 kinetochore complex component homolog (S. cerevisiae) OS=Homo sapiens GN=NDC80 PE=4 SV=1	16	16	29.6	73.912	1.3744e-140	1.2888	1.5881	1.3009
P19367-4;B4DG62;P19367-2;P19367;P19367-3;E7ENR4;B1AR63;Q2TB90;B1AR62;B1AR61;Q2TB90-3;Q2TB90-2	Hexokinase-1	HK1	>sp|P19367-4|HXK1_HUMAN Isoform 4 of Hexokinase-1 OS=Homo sapiens GN=HK1;>tr|B4DG62|B4DG62_HUMAN Hexokinase 1 OS=Homo sapiens GN=HK1 PE=2 SV=1;>sp|P19367-2|HXK1_HUMAN Isoform 2 of Hexokinase-1 OS=Homo sapiens GN=HK1;>sp|P19367|HXK1_HUMAN Hexokinase-1 OS=Ho	27	23	29.7	101.08	1.3376e-150	1.2886	1.2281	0.94426
O75586;G3V4A5;B4DU17	Mediator of RNA polymerase II transcription subunit 6	MED6	>sp|O75586|MED6_HUMAN Mediator of RNA polymerase II transcription subunit 6 OS=Homo sapiens GN=MED6 PE=1 SV=2;>tr|G3V4A5|G3V4A5_HUMAN Mediator of RNA polymerase II transcription subunit 6 OS=Homo sapiens GN=MED6 PE=3 SV=1;>tr|B4DU17|B4DU17_HUMAN Mediator o	4	4	21.5	28.424	1.8596e-11	1.2884	1.4956	1.368
Q14676;Q14676-2;E9PGY5;F8W1C2;F8VZP8;F8VU38;Q14676-3;F8VV34;E7EVA7;Q14676-4;A2AB05;E7ENQ0;A1Z5I7;H0Y6Z8;A2AB06;A2AB07;F8WCC2;E7ER07	Mediator of DNA damage checkpoint protein 1	MDC1	>sp|Q14676|MDC1_HUMAN Mediator of DNA damage checkpoint protein 1 OS=Homo sapiens GN=MDC1 PE=1 SV=3;>sp|Q14676-2|MDC1_HUMAN Isoform 2 of Mediator of DNA damage checkpoint protein 1 OS=Homo sapiens GN=MDC1;>tr|E9PGY5|E9PGY5_HUMAN Uncharacterized protein OS=	19	19	15.7	226.66	2.0265e-196	1.2883	1.0287	0.76024
Q16880;D6RFW2	2-hydroxyacylsphingosine 1-beta-galactosyltransferase	UGT8	>sp|Q16880|CGT_HUMAN 2-hydroxyacylsphingosine 1-beta-galactosyltransferase OS=Homo sapiens GN=UGT8 PE=2 SV=2;>tr|D6RFW2|D6RFW2_HUMAN UDP glycosyltransferase 8 (Fragment) OS=Homo sapiens GN=UGT8 PE=4 SV=1	2	2	5.5	61.437	1.3024e-22	1.2882	0.97772	0.7765
E9PAW8;O95905;C9JX46;F2Z2R1;C9J316;C9JGV1	Protein SGT1	ECD	>tr|E9PAW8|E9PAW8_HUMAN Ecdysoneless homolog (Drosophila) OS=Homo sapiens GN=ECD PE=4 SV=1;>sp|O95905|SGT1_HUMAN Protein SGT1 OS=Homo sapiens GN=ECD PE=1 SV=1;>tr|C9JX46|C9JX46_HUMAN Ecdysoneless homolog (Drosophila) OS=Homo sapiens GN=ECD PE=4 SV=1	7	7	17.5	67.711	1.6104e-61	1.288	2.0385	1.5718
P78312-2;E9PFA1;P78312;B9EGR0;P78312-4;P78312-3;D6RFZ4;E7EUR8;D6R990	Protein FAM193A	FAM193A;C4orf8	>sp|P78312-2|F193A_HUMAN Isoform 2 of Protein FAM193A OS=Homo sapiens GN=FAM193A;>tr|E9PFA1|E9PFA1_HUMAN Family with sequence similarity 193, member A OS=Homo sapiens GN=FAM193A PE=4 SV=1;>sp|P78312|F193A_HUMAN Protein FAM193A OS=Homo sapiens GN=FAM193A PE	9	9	11.6	135.96	5.6554e-52	1.288	1.3037	1.0064
Q6ZSJ8	Uncharacterized protein C1orf122	C1orf122	>sp|Q6ZSJ8|CA122_HUMAN Uncharacterized protein C1orf122 OS=Homo sapiens GN=C1orf122 PE=2 SV=2	2	2	26.4	11.471	2.0922e-07	1.2877	1.4618	1.0894
Q9P2J9	[Pyruvate dehydrogenase [acetyl-transferring]]-phosphatase 2, mitochondrial	PDP2	>sp|Q9P2J9|PDP2_HUMAN [Pyruvate dehydrogenase [acetyl-transferring]]-phosphatase 2, mitochondrial OS=Homo sapiens GN=PDP2 PE=2 SV=2	3	3	8.5	59.977	5.1237e-19	1.2876	0.96867	0.91871
P61962;E9PCY4;B4E039	DDB1- and CUL4-associated factor 7	DCAF7	>sp|P61962|DCAF7_HUMAN DDB1- and CUL4-associated factor 7 OS=Homo sapiens GN=DCAF7 PE=1 SV=1;>tr|E9PCY4|E9PCY4_HUMAN DDB1 and CUL4-associated factor 7 OS=Homo sapiens GN=DCAF7 PE=4 SV=1	8	8	29.8	38.926	2.4421e-61	1.2872	1.3412	1.0434
Q14807;B7Z265;E7EUJ5	Kinesin-like protein KIF22	KIF22	>sp|Q14807|KIF22_HUMAN Kinesin-like protein KIF22 OS=Homo sapiens GN=KIF22 PE=1 SV=5;>tr|B7Z265|B7Z265_HUMAN Kinesin family member 22 OS=Homo sapiens GN=KIF22 PE=2 SV=1	19	19	41.8	73.261	4.4909e-260	1.2865	1.1646	0.89102
Q6P1M0;Q96G53	Long-chain fatty acid transport protein 4	SLC27A4	>sp|Q6P1M0|S27A4_HUMAN Long-chain fatty acid transport protein 4 OS=Homo sapiens GN=SLC27A4 PE=1 SV=1	4	4	7	72.063	2.4403e-08	1.2864	1.065	0.55027
Q9NPD8	Ubiquitin-conjugating enzyme E2 T	UBE2T	>sp|Q9NPD8|UBE2T_HUMAN Ubiquitin-conjugating enzyme E2 T OS=Homo sapiens GN=UBE2T PE=1 SV=1	8	8	40.1	22.521	2.0575e-50	1.2862	2.0954	1.624
O95140;F5H6V5;O95140-2;A6NLD2;Q5JXC5	Mitofusin-2	MFN2	>sp|O95140|MFN2_HUMAN Mitofusin-2 OS=Homo sapiens GN=MFN2 PE=1 SV=3;>tr|F5H6V5|F5H6V5_HUMAN Uncharacterized protein OS=Homo sapiens GN=MFN2 PE=4 SV=1	11	10	17.7	86.401	8.1042e-49	1.2861	1.3798	1.0831
Q9H1A7;Q9GZM3;F6W009;P52435;Q9H1A6;E2QRJ6;A6NFM0;D6RAG0;E7EP90;Q9GZM3-2;A6NJ25;F8WF84;E7EWC6;H0Y980	DNA-directed RNA polymerase II subunit RPB11-b2;DNA-directed RNA polymerase II subunit RPB11-b1;DNA-directed RNA polymerase II subunit RPB11-a	POLR2J3;POLR2J2;POLR2J;POLR2J1	>sp|Q9H1A7|RPB1C_HUMAN DNA-directed RNA polymerase II subunit RPB11-b2 OS=Homo sapiens GN=POLR2J3 PE=3 SV=1;>sp|Q9GZM3|RPB1B_HUMAN DNA-directed RNA polymerase II subunit RPB11-b1 OS=Homo sapiens GN=POLR2J2 PE=1 SV=1;>tr|F6W009|F6W009_HUMAN Uncharacterized	3	3	32.2	13.092	2.0958e-15	1.2852	1.3016	0.98186
Q9NX20;E9PI14	39S ribosomal protein L16, mitochondrial	MRPL16	>sp|Q9NX20|RM16_HUMAN 39S ribosomal protein L16, mitochondrial OS=Homo sapiens GN=MRPL16 PE=1 SV=1;>tr|E9PI14|E9PI14_HUMAN Mitochondrial ribosomal protein L16 (Fragment) OS=Homo sapiens GN=MRPL16 PE=3 SV=1	8	8	29.5	28.449	7.5229e-35	1.2852	1.1613	0.98812
Q9H9V9-2;Q9H9V9	JmjC domain-containing protein 4	JMJD4	>sp|Q9H9V9-2|JMJD4_HUMAN Isoform 2 of JmjC domain-containing protein 4 OS=Homo sapiens GN=JMJD4;>sp|Q9H9V9|JMJD4_HUMAN JmjC domain-containing protein 4 OS=Homo sapiens GN=JMJD4 PE=2 SV=2	2	2	6.7	50.461	8.2198e-18	1.2839	0.90291	0.75069
P55769;B1AHD1	NHP2-like protein 1	NHP2L1	>sp|P55769|NH2L1_HUMAN NHP2-like protein 1 OS=Homo sapiens GN=NHP2L1 PE=1 SV=3;>tr|B1AHD1|B1AHD1_HUMAN NHP2 non-histone chromosome protein 2-like 1 (S. cerevisiae) OS=Homo sapiens GN=NHP2L1 PE=4 SV=1	4	4	30.5	14.173	2.5589e-14	1.2839	1.0025	0.79182
Q9NNW5;E9PDU5;Q9NW86;E9PBK6;C9K020;E5RFX3;F1LLU9;F8WE36;C9JFP6	WD repeat-containing protein 6	WDR6	>sp|Q9NNW5|WDR6_HUMAN WD repeat-containing protein 6 OS=Homo sapiens GN=WDR6 PE=1 SV=1;>tr|E9PDU5|E9PDU5_HUMAN WD repeat domain 6 OS=Homo sapiens GN=WDR6 PE=4 SV=1	9	9	12.6	121.72	1.0739e-57	1.2833	1.3088	1.1006
Q14691;E7EQ95	DNA replication complex GINS protein PSF1	GINS1	>sp|Q14691|PSF1_HUMAN DNA replication complex GINS protein PSF1 OS=Homo sapiens GN=GINS1 PE=1 SV=1;>tr|E7EQ95|E7EQ95_HUMAN GINS complex subunit 1 (Psf1 homolog) OS=Homo sapiens GN=GINS1 PE=4 SV=1	4	4	22.4	22.988	8.3059e-61	1.2823	1.3816	1.0881
O43402	ER membrane protein complex subunit 8	EMC8	>sp|O43402|CX4NB_HUMAN Neighbor of COX4 OS=Homo sapiens GN=COX4NB PE=1 SV=1	3	3	16.7	23.773	1.4037e-22	1.281	1.1173	0.87957
Q9Y6R0	Numb-like protein	NUMBL	>sp|Q9Y6R0|NUMBL_HUMAN Numb-like protein OS=Homo sapiens GN=NUMBL PE=1 SV=1	2	2	3.1	64.891	0.0002507	1.2809	1.291	1.0071
Q99633;Q5T9P7;Q5T9P8	Pre-mRNA-splicing factor 18	PRPF18	>sp|Q99633|PRP18_HUMAN Pre-mRNA-splicing factor 18 OS=Homo sapiens GN=PRPF18 PE=1 SV=1;>tr|Q5T9P7|Q5T9P7_HUMAN PRP18 pre-mRNA processing factor 18 homolog (S. cerevisiae) (Fragment) OS=Homo sapiens GN=PRPF18 PE=2 SV=1	6	6	13.5	39.859	1.0159e-14	1.2807	1.3995	1.1075
E7EVQ6;Q14534;B4DHX0;H0YBN7;E5RJH9	Squalene monooxygenase	SQLE	>tr|E7EVQ6|E7EVQ6_HUMAN Squalene epoxidase OS=Homo sapiens GN=SQLE PE=4 SV=1;>sp|Q14534|ERG1_HUMAN Squalene monooxygenase OS=Homo sapiens GN=SQLE PE=2 SV=3;>tr|B4DHX0|B4DHX0_HUMAN Uncharacterized protein OS=Homo sapiens GN=SQLE PE=2 SV=1	8	8	27.3	53.067	3.6334e-81	1.2807	1.5902	1.0712
Q8TDN6	Ribosome biogenesis protein BRX1 homolog	BRIX1	>sp|Q8TDN6|BRX1_HUMAN Ribosome biogenesis protein BRX1 homolog OS=Homo sapiens GN=BRIX1 PE=1 SV=2	14	14	51.8	41.401	0	1.2801	1.2608	0.97487
Q6NSJ5	Leucine-rich repeat-containing protein 8E	LRRC8E	>sp|Q6NSJ5|LRC8E_HUMAN Leucine-rich repeat-containing protein 8E OS=Homo sapiens GN=LRRC8E PE=2 SV=2	3	2	5	90.246	1.7806e-10	1.28	1.3695	1.3061
Q14978-3			>sp|Q14978-3|NOLC1_HUMAN Isoform 3 of Nucleolar and coiled-body phosphoprotein 1 OS=Homo sapiens GN=NOLC1	13	1	19.3	73.744	2.532e-249	1.2793	1.0113	0.76935
Q99583	Max-binding protein MNT	MNT	>sp|Q99583|MNT_HUMAN Max-binding protein MNT OS=Homo sapiens GN=MNT PE=1 SV=1	2	2	7.9	62.299	4.6844e-49	1.2783	1.5987	1.0729
Q6P444;E9PN39;H0YEA6	Mitochondrial fission regulator 2	MTFR2	>sp|Q6P444|FA54A_HUMAN Protein FAM54A OS=Homo sapiens GN=FAM54A PE=2 SV=2;>tr|E9PN39|E9PN39_HUMAN Family with sequence similarity 54, member A (Fragment) OS=Homo sapiens GN=FAM54A PE=4 SV=1	4	4	11.9	43.384	1.0772e-14	1.2779	1.7907	1.4106
O94832;F2Z2U7	Unconventional myosin-Id	MYO1D	>sp|O94832|MYO1D_HUMAN Unconventional myosin-Id OS=Homo sapiens GN=MYO1D PE=1 SV=2	14	14	19.3	116.2	3.7064e-81	1.2776	0.99207	0.74219
P17482;P09630-2;P09629;Q00444;P17509;P31268;P31267;P09630;P31273;P17481;P31274;P09067;P20719;P28356	Homeobox protein Hox-B9	HOXB9	>sp|P17482|HXB9_HUMAN Homeobox protein Hox-B9 OS=Homo sapiens GN=HOXB9 PE=1 SV=2	4	4	20.8	28.058	1.3855e-41	1.2772	1.1508	0.89251
B4DPC1;F5H869;P20226;H0Y6D8;Q6SJ96	TATA-box-binding protein;TATA box-binding protein-like protein 2	TBP;TBPL2	>tr|B4DPC1|B4DPC1_HUMAN Uncharacterized protein OS=Homo sapiens GN=TBP PE=2 SV=1;>tr|F5H869|F5H869_HUMAN TATA box-binding protein OS=Homo sapiens GN=TBP PE=3 SV=1;>sp|P20226|TBP_HUMAN TATA-box-binding protein OS=Homo sapiens GN=TBP PE=1 SV=2;>tr|H0Y6D8|H0Y	2	2	8.5	34.751	2.8475e-06	1.277	1.5939	0.95722
Q14667-3;Q08E86;Q14667-2;F8W7C5;Q14667;F6XS94	UPF0378 protein KIAA0100	KIAA0100	>sp|Q14667-3|K0100_HUMAN Isoform 3 of UPF0378 protein KIAA0100 OS=Homo sapiens GN=KIAA0100;>tr|Q08E86|Q08E86_HUMAN KIAA0100 protein OS=Homo sapiens GN=KIAA0100 PE=2 SV=1;>sp|Q14667-2|K0100_HUMAN Isoform 2 of UPF0378 protein KIAA0100 OS=Homo sapiens GN=KIAA	2	2	8.7	44.525	4.7468e-12	1.2755	0.96636	0.65338
H0YH46;Q9NVR0	Kelch-like protein 11	KLHL11	>tr|H0YH46|H0YH46_HUMAN Kelch-like 11 (Drosophila) OS=Homo sapiens GN=KLHL11 PE=4 SV=1;>sp|Q9NVR0|KLH11_HUMAN Kelch-like protein 11 OS=Homo sapiens GN=KLHL11 PE=1 SV=1	2	2	3.7	66.259	1.9335e-06	1.2753	0.8358	0.87401
O14653;O14653-2;E7EQ34;Q8N4B8	Golgi SNAP receptor complex member 2	GOSR2	>sp|O14653|GOSR2_HUMAN Golgi SNAP receptor complex member 2 OS=Homo sapiens GN=GOSR2 PE=1 SV=2;>sp|O14653-2|GOSR2_HUMAN Isoform B of Golgi SNAP receptor complex member 2 OS=Homo sapiens GN=GOSR2;>tr|E7EQ34|E7EQ34_HUMAN Golgi SNAP receptor complex member 2	4	4	26.9	24.775	1.1841e-74	1.2752	1.6753	1.3483
Q6FIF0-2;Q6FIF0;H0YMR5;H0YLR2;H0YME2;H0YK21;H0YK54	AN1-type zinc finger protein 6	ZFAND6	>sp|Q6FIF0-2|ZFAN6_HUMAN Isoform 2 of AN1-type zinc finger protein 6 OS=Homo sapiens GN=ZFAND6;>sp|Q6FIF0|ZFAN6_HUMAN AN1-type zinc finger protein 6 OS=Homo sapiens GN=ZFAND6 PE=2 SV=2;>tr|H0YMR5|H0YMR5_HUMAN Zinc finger, AN1-type domain 6 (Fragment) OS=Ho	2	2	17.3	21.396	7.2616e-25	1.273	2.6041	2.0569
Q71RC2;Q71RC2-4;G5E976;Q71RC2-3;E9PDG5;Q96J85;G3XAA8;Q71RC2-2;Q6P4E2;Q8TBL5;F8W1I4;F8VY40;F8W1Z5	La-related protein 4	LARP4	>sp|Q71RC2|LARP4_HUMAN La-related protein 4 OS=Homo sapiens GN=LARP4 PE=1 SV=3;>sp|Q71RC2-4|LARP4_HUMAN Isoform 4 of La-related protein 4 OS=Homo sapiens GN=LARP4;>tr|G5E976|G5E976_HUMAN La ribonucleoprotein domain family, member 4, isoform CRA_h OS=Homo s	13	12	21.8	80.595	1.8628e-187	1.273	1.494	1.2295
Q14137;Q96Q25;E9PIF8;E9PRN9	Ribosome biogenesis protein BOP1	BOP1;KM-PA-2	>sp|Q14137|BOP1_HUMAN Ribosome biogenesis protein BOP1 OS=Homo sapiens GN=BOP1 PE=1 SV=2;>tr|Q96Q25|Q96Q25_HUMAN KM-PA-2 protein OS=Homo sapiens GN=KM-PA-2 PE=2 SV=1;>tr|E9PIF8|E9PIF8_HUMAN Block of proliferation 1 (Fragment) OS=Homo sapiens GN=BOP1 PE=4 S	14	14	30.8	83.629	5.7803e-279	1.2729	1.3502	1.0799
Q9NR30;Q9NR30-2;Q3SWU7	Nucleolar RNA helicase 2	DDX21	>sp|Q9NR30|DDX21_HUMAN Nucleolar RNA helicase 2 OS=Homo sapiens GN=DDX21 PE=1 SV=5;>sp|Q9NR30-2|DDX21_HUMAN Isoform 2 of Nucleolar RNA helicase 2 OS=Homo sapiens GN=DDX21	42	40	49.7	87.343	0	1.2729	1.0608	0.82295
Q9P275;Q9P275-2;F5H3B9;E9PEW0	Ubiquitin carboxyl-terminal hydrolase 36	USP36	>sp|Q9P275|UBP36_HUMAN Ubiquitin carboxyl-terminal hydrolase 36 OS=Homo sapiens GN=USP36 PE=1 SV=3;>sp|Q9P275-2|UBP36_HUMAN Isoform 2 of Ubiquitin carboxyl-terminal hydrolase 36 OS=Homo sapiens GN=USP36	5	5	6.9	122.65	5.9618e-27	1.2721	0.97607	0.81116
P19388	DNA-directed RNA polymerases I, II, and III subunit RPABC1	POLR2E	>sp|P19388|RPAB1_HUMAN DNA-directed RNA polymerases I, II, and III subunit RPABC1 OS=Homo sapiens GN=POLR2E PE=1 SV=4	10	10	66.7	24.551	4.9146e-260	1.2721	1.2362	0.96984
F5H196;D3YTE0;Q8N9T8-2;Q8N9T8;H0YFD2;H0YH26	Protein KRI1 homolog	KRI1	>tr|F5H196|F5H196_HUMAN KRI1 homolog (S. cerevisiae) OS=Homo sapiens GN=KRI1 PE=4 SV=1;>tr|D3YTE0|D3YTE0_HUMAN KRI1 homolog (S. cerevisiae) OS=Homo sapiens GN=KRI1 PE=4 SV=1;>sp|Q8N9T8-2|KRI1_HUMAN Isoform 2 of Protein KRI1 homolog OS=Homo sapiens GN=KRI1;	2	2	6.2	68.016	8.1158e-11	1.2719	1.3944	1.0561
Q9NVX7;Q9NVX7-2;E9PL18;E9PQ38;A6NKS9;B9ZVR2	Kelch repeat and BTB domain-containing protein 4	KBTBD4	>sp|Q9NVX7|KBTB4_HUMAN Kelch repeat and BTB domain-containing protein 4 OS=Homo sapiens GN=KBTBD4 PE=1 SV=3;>sp|Q9NVX7-2|KBTB4_HUMAN Isoform 2 of Kelch repeat and BTB domain-containing protein 4 OS=Homo sapiens GN=KBTBD4;>tr|E9PL18|E9PL18_HUMAN Kelch repea	2	2	5.6	58.143	4.8562e-28	1.2719	1.3974	1.0966
Q9UGL1;Q9UGL1-2;B3KV94;F5H7Y2	Lysine-specific demethylase 5B	KDM5B;JARID1B	>sp|Q9UGL1|KDM5B_HUMAN Lysine-specific demethylase 5B OS=Homo sapiens GN=KDM5B PE=1 SV=3;>sp|Q9UGL1-2|KDM5B_HUMAN Isoform 2 of Lysine-specific demethylase 5B OS=Homo sapiens GN=KDM5B;>tr|B3KV94|B3KV94_HUMAN Jumonji, AT rich interactive domain 1B (RBP2-like	9	8	7.5	175.66	2.7684e-35	1.271	1.1429	1.0928
E7EP14;Q15398;A8MTM6;Q15398-1;G3V543;G3V4E5	Disks large-associated protein 5	DLGAP5	>tr|E7EP14|E7EP14_HUMAN Uncharacterized protein OS=Homo sapiens GN=DLGAP5 PE=4 SV=1;>sp|Q15398|DLGP5_HUMAN Disks large-associated protein 5 OS=Homo sapiens GN=DLGAP5 PE=1 SV=2;>tr|A8MTM6|A8MTM6_HUMAN Discs, large homolog 7 (Drosophila), isoform CRA_c OS=Ho	17	17	28.8	88.983	3.0512e-140	1.2702	1.052	0.8206
E7EUW9;F5H814;O60315;F5H601;E7ESP8	Zinc finger E-box-binding homeobox 2	ZEB2	>tr|E7EUW9|E7EUW9_HUMAN Zinc finger E-box-binding homeobox 2 (Fragment) OS=Homo sapiens GN=ZEB2 PE=3 SV=1;>tr|F5H814|F5H814_HUMAN Zinc finger E-box-binding homeobox 2 OS=Homo sapiens GN=ZEB2 PE=4 SV=1;>sp|O60315|ZEB2_HUMAN Zinc finger E-box-binding homeobo	2	2	3.8	78.727	4.8229e-09	1.2699	1.4615	1.13
Q9UJX3-2;Q9UJX3;F8VYX8;F8VZ62;F8VQY8;H0YIW2;H0YIX7;F8VVT8;F8VVU6	Anaphase-promoting complex subunit 7	ANAPC7	>sp|Q9UJX3-2|APC7_HUMAN Isoform 2 of Anaphase-promoting complex subunit 7 OS=Homo sapiens GN=ANAPC7;>sp|Q9UJX3|APC7_HUMAN Anaphase-promoting complex subunit 7 OS=Homo sapiens GN=ANAPC7 PE=1 SV=4	13	13	28.7	60.002	5.1734e-108	1.2699	1.2092	1.0039
Q9NQZ5;C9JTD3	StAR-related lipid transfer protein 7, mitochondrial	STARD7	>sp|Q9NQZ5|STAR7_HUMAN StAR-related lipid transfer protein 7, mitochondrial OS=Homo sapiens GN=STARD7 PE=1 SV=2;>tr|C9JTD3|C9JTD3_HUMAN StAR-related lipid transfer (START) domain-containing 7 (Fragment) OS=Homo sapiens GN=STARD7 PE=4 SV=1	7	7	27.6	43.113	1.14e-29	1.2698	1.1549	1.2713
Q14999;F5H0L1	Cullin-7	CUL7	>sp|Q14999|CUL7_HUMAN Cullin-7 OS=Homo sapiens GN=CUL7 PE=1 SV=2;>tr|F5H0L1|F5H0L1_HUMAN Cullin 7 OS=Homo sapiens GN=CUL7 PE=3 SV=1	4	4	2.7	191.16	2.4523e-15	1.2697	1.3181	1.0355
Q9NWS0	PIH1 domain-containing protein 1	PIH1D1	>sp|Q9NWS0|PIHD1_HUMAN PIH1 domain-containing protein 1 OS=Homo sapiens GN=PIH1D1 PE=1 SV=1	9	9	40.7	32.363	5.6919e-48	1.2697	1.3719	1.067
P07738	Bisphosphoglycerate mutase	BPGM	>sp|P07738|PMGE_HUMAN Bisphosphoglycerate mutase OS=Homo sapiens GN=BPGM PE=1 SV=2	2	2	12	30.005	1.7164e-11	1.2687	1.3472	0.87053
Q96S82	Ubiquitin-like protein 7	UBL7	>sp|Q96S82|UBL7_HUMAN Ubiquitin-like protein 7 OS=Homo sapiens GN=UBL7 PE=1 SV=2	5	5	22.4	40.51	1.6747e-22	1.2682	1.644	1.3122
Q9NYU1;Q08AC9;Q8N5K0;A6NP03;E7EMU6	UDP-glucose:glycoprotein glucosyltransferase 2	UGGT2	>sp|Q9NYU1|UGGG2_HUMAN UDP-glucose:glycoprotein glucosyltransferase 2 OS=Homo sapiens GN=UGGT2 PE=1 SV=4	8	6	5.8	174.73	2.6186e-34	1.268	1.1966	0.96327
Q5JPE7-2;P69849;Q5JPE7;Q4G177;F5H826	Nodal modulator 3;Nodal modulator 2	NOMO3;NOMO2	>sp|Q5JPE7-2|NOMO2_HUMAN Isoform 2 of Nodal modulator 2 OS=Homo sapiens GN=NOMO2;>sp|P69849|NOMO3_HUMAN Nodal modulator 3 OS=Homo sapiens GN=NOMO3 PE=2 SV=2;>sp|Q5JPE7|NOMO2_HUMAN Nodal modulator 2 OS=Homo sapiens GN=NOMO2 PE=1 SV=1;>tr|Q4G177|Q4G177_HUMAN	33	2	44.5	134.19	0	1.268	1.1636	0.94699
D6R927;Q06330-5;Q06330-4;Q06330-6;B4DY22;Q06330;D6RB37;D6RBQ8;D6R946;D6RA45;D6RCM1;Q06330-3;Q06330-2;D6REP3;D6RF98;D6RIV8;D6RAT2;D6RIZ8;D6R9X3;D6R9K5;D6REC2;H0Y8R3	Recombining binding protein suppressor of hairless	RBPJ	>tr|D6R927|D6R927_HUMAN Recombination signal-binding protein for immunoglobulin kappa J region OS=Homo sapiens GN=RBPJ PE=4 SV=1;>sp|Q06330-5|SUH_HUMAN Isoform 5 of Recombining binding protein suppressor of hairless OS=Homo sapiens GN=RBPJ;>sp|Q06330-4|SUH	3	3	11.5	43.496	1.3214e-08	1.2672	0.95964	0.80318
O75348;Q5HYU8	V-type proton ATPase subunit G 1	ATP6V1G1	>sp|O75348|VATG1_HUMAN V-type proton ATPase subunit G 1 OS=Homo sapiens GN=ATP6V1G1 PE=1 SV=3	3	2	29.7	13.757	1.1936e-57	1.2667	1.201	0.99549
Q9NXR1-2;Q9NXR1;A6NIZ0;Q9GZM8;Q9GZM8-2	Nuclear distribution protein nudE homolog 1;Nuclear distribution protein nudE-like 1	NDE1;NDEL1	>sp|Q9NXR1-2|NDE1_HUMAN Isoform 2 of Nuclear distribution protein nudE homolog 1 OS=Homo sapiens GN=NDE1;>sp|Q9NXR1|NDE1_HUMAN Nuclear distribution protein nudE homolog 1 OS=Homo sapiens GN=NDE1 PE=1 SV=2;>tr|A6NIZ0|A6NIZ0_HUMAN NudE nuclear distribution g	4	4	11.9	37.72	1.5216e-39	1.2662	1.4576	1.0716
Q9NQ29-2;Q9NQ29;A8MYV2;Q9NQ29-3;B8ZZ10;B8ZZ09;B8ZZ12;F8WBC1;F2Z322;B8ZZ08	Putative RNA-binding protein Luc7-like 1	LUC7L	>sp|Q9NQ29-2|LUC7L_HUMAN Isoform 2 of Putative RNA-binding protein Luc7-like 1 OS=Homo sapiens GN=LUC7L;>sp|Q9NQ29|LUC7L_HUMAN Putative RNA-binding protein Luc7-like 1 OS=Homo sapiens GN=LUC7L PE=1 SV=1;>tr|A8MYV2|A8MYV2_HUMAN LUC7-like (S. cerevisiae) OS=	13	7	36.3	38.405	1.8034e-80	1.2658	1.1435	0.91671
Q8IXK2;Q8IXK2-2	Polypeptide N-acetylgalactosaminyltransferase 12	GALNT12	>sp|Q8IXK2|GLT12_HUMAN Polypeptide N-acetylgalactosaminyltransferase 12 OS=Homo sapiens GN=GALNT12 PE=1 SV=3;>sp|Q8IXK2-2|GLT12_HUMAN Isoform 2 of Polypeptide N-acetylgalactosaminyltransferase 12 OS=Homo sapiens GN=GALNT12	3	3	8.3	66.938	1.3021e-21	1.2655	0.56151	0.6414
Q14126	Desmoglein-2	DSG2	>sp|Q14126|DSG2_HUMAN Desmoglein-2 OS=Homo sapiens GN=DSG2 PE=1 SV=2	6	6	9.9	122.29	1.1855e-52	1.2652	1.0178	0.8995
O43920	NADH dehydrogenase [ubiquinone] iron-sulfur protein 5	NDUFS5	>sp|O43920|NDUS5_HUMAN NADH dehydrogenase [ubiquinone] iron-sulfur protein 5 OS=Homo sapiens GN=NDUFS5 PE=1 SV=3	7	7	58.5	12.517	2.1068e-51	1.2647	1.2866	0.97309
O43182-5;B4DN07;O43182-2;O43182-4;O43182;B7Z8H7;O43182-3	Rho GTPase-activating protein 6	ARHGAP6	>sp|O43182-5|RHG06_HUMAN Isoform 5 of Rho GTPase-activating protein 6 OS=Homo sapiens GN=ARHGAP6;>tr|B4DN07|B4DN07_HUMAN Uncharacterized protein OS=Homo sapiens GN=ARHGAP6 PE=2 SV=1;>sp|O43182-2|RHG06_HUMAN Isoform 1 of Rho GTPase-activating protein 6 OS=H	6	6	18.1	62.822	7.6527e-30	1.2644	1.1129	0.85961
Q9C0I1-3;Q9C0I1-2;Q9C0I1	Myotubularin-related protein 12	MTMR12	>sp|Q9C0I1-3|MTMRC_HUMAN Isoform 3 of Myotubularin-related protein 12 OS=Homo sapiens GN=MTMR12;>sp|Q9C0I1-2|MTMRC_HUMAN Isoform 2 of Myotubularin-related protein 12 OS=Homo sapiens GN=MTMR12;>sp|Q9C0I1|MTMRC_HUMAN Myotubularin-related protein 12 OS=Homo s	3	3	6.8	73.231	2.5383e-19	1.2639	1.2629	0.99684
Q9ULM3	YEATS domain-containing protein 2	YEATS2	>sp|Q9ULM3|YETS2_HUMAN YEATS domain-containing protein 2 OS=Homo sapiens GN=YEATS2 PE=1 SV=2	11	11	10.7	150.78	1.0237e-44	1.2636	1.2635	1.0974
Q8IY31;Q8IY31-2;Q8IY31-3	Intraflagellar transport protein 20 homolog	IFT20	>sp|Q8IY31|IFT20_HUMAN Intraflagellar transport protein 20 homolog OS=Homo sapiens GN=IFT20 PE=1 SV=1;>sp|Q8IY31-2|IFT20_HUMAN Isoform 2 of Intraflagellar transport protein 20 homolog OS=Homo sapiens GN=IFT20;>sp|Q8IY31-3|IFT20_HUMAN Isoform 3 of Intraflag	4	4	43.9	15.28	2.3056e-26	1.2634	1.8727	1.2356
E7EN32;O00255-2;E7ENY6;O00255-3;O00255;E7EPR4;E7ET29;E7ENS2;Q9GZQ5	Menin	MEN1	>tr|E7EN32|E7EN32_HUMAN Multiple endocrine neoplasia I OS=Homo sapiens GN=MEN1 PE=4 SV=1;>sp|O00255-2|MEN1_HUMAN Isoform 2 of Menin OS=Homo sapiens GN=MEN1;>tr|E7ENY6|E7ENY6_HUMAN Uncharacterized protein OS=Homo sapiens GN=MEN1 PE=4 SV=1;>sp|O00255-3|MEN1_	7	7	14.6	61.418	1.6801e-60	1.2632	1.1525	0.90622
B7Z7X8;Q8NHH9;Q8NHH9-4;Q8NHH9-2;Q8NHH9-3;B5MCN0;C9JQQ5;C9JC25	Atlastin-2	ATL2	>tr|B7Z7X8|B7Z7X8_HUMAN Uncharacterized protein OS=Homo sapiens GN=ATL2 PE=2 SV=1;>sp|Q8NHH9|ATLA2_HUMAN Atlastin-2 OS=Homo sapiens GN=ATL2 PE=1 SV=2;>sp|Q8NHH9-4|ATLA2_HUMAN Isoform 4 of Atlastin-2 OS=Homo sapiens GN=ATL2;>sp|Q8NHH9-2|ATLA2_HUMAN Isoform	15	15	34.9	64.521	3.1761e-116	1.2629	1.189	0.99206
Q04656-5;Q04656;Q04656-2;Q04656-3;Q762B6;Q04656-4;Q59HD1;D3YTE9	Copper-transporting ATPase 1	ATP7A	>sp|Q04656-5|ATP7A_HUMAN Isoform 5 of Copper-transporting ATPase 1 OS=Homo sapiens GN=ATP7A;>sp|Q04656|ATP7A_HUMAN Copper-transporting ATPase 1 OS=Homo sapiens GN=ATP7A PE=1 SV=3;>sp|Q04656-2|ATP7A_HUMAN Isoform 1 of Copper-transporting ATPase 1 OS=Homo sa	4	4	4.6	154.36	4.0441e-77	1.2623	1.0376	0.82257
Q9Y4W2;Q9Y4W2-2;Q9Y4W2-3;Q9Y4W2-4	Ribosomal biogenesis protein LAS1L	LAS1L	>sp|Q9Y4W2|LAS1L_HUMAN Ribosomal biogenesis protein LAS1L OS=Homo sapiens GN=LAS1L PE=1 SV=2;>sp|Q9Y4W2-2|LAS1L_HUMAN Isoform 2 of Ribosomal biogenesis protein LAS1L OS=Homo sapiens GN=LAS1L;>sp|Q9Y4W2-3|LAS1L_HUMAN Isoform 3 of Ribosomal biogenesis protei	13	13	28.1	83.064	1.9934e-166	1.2613	1.24	0.97294
Q86YQ8;E7ENV7;Q86VY2	Copine-8	CPNE8	>sp|Q86YQ8|CPNE8_HUMAN Copine-8 OS=Homo sapiens GN=CPNE8 PE=1 SV=2;>tr|E7ENV7|E7ENV7_HUMAN Copine VIII OS=Homo sapiens GN=CPNE8 PE=4 SV=2;>tr|Q86VY2|Q86VY2_HUMAN LOC144402 protein OS=Homo sapiens GN=CPNE8 PE=2 SV=1	5	4	12.6	63.107	3.3279e-16	1.2611	1.4711	1.1466
Q9NUY8-2;Q9NUY8;C9IZ32;C9JAM5;E9PGE5	TBC1 domain family member 23	TBC1D23	>sp|Q9NUY8-2|TBC23_HUMAN Isoform 2 of TBC1 domain family member 23 OS=Homo sapiens GN=TBC1D23;>sp|Q9NUY8|TBC23_HUMAN TBC1 domain family member 23 OS=Homo sapiens GN=TBC1D23 PE=1 SV=3	11	11	20.8	76.5	5.7181e-67	1.2609	1.3784	1.1509
Q6IQ49-3;Q6IQ49-2;C9JIQ2;Q6IQ49	Protein SDE2 homolog	SDE2	>sp|Q6IQ49-3|CA055_HUMAN Isoform 3 of UPF0667 protein C1orf55 OS=Homo sapiens GN=C1orf55;>sp|Q6IQ49-2|CA055_HUMAN Isoform 2 of UPF0667 protein C1orf55 OS=Homo sapiens GN=C1orf55;>tr|C9JIQ2|C9JIQ2_HUMAN Chromosome 1 open reading frame 55 OS=Homo sapiens GN=	8	8	27	39.367	8.6608e-66	1.2605	1.359	1.1276
Q5TBH9;Q8NDD1-3;Q8NDD1-2;Q8NDD1;Q5TBI2;E9PEV9	Uncharacterized protein C1orf131	C1orf131	>tr|Q5TBH9|Q5TBH9_HUMAN Chromosome 1 open reading frame 131 OS=Homo sapiens GN=C1orf131 PE=2 SV=1;>sp|Q8NDD1-3|CA131_HUMAN Isoform 3 of Uncharacterized protein C1orf131 OS=Homo sapiens GN=C1orf131;>sp|Q8NDD1-2|CA131_HUMAN Isoform 2 of Uncharacterized prote	2	2	8.4	27.933	2.9074e-06	1.2601	1.3153	0.87775
Q13535-2;Q13535-3;Q13535;H0Y9K2;H0Y8Y6;D6RFJ6;H0Y8R8	Serine/threonine-protein kinase ATR	ATR	>sp|Q13535-2|ATR_HUMAN Isoform 2 of Serine/threonine-protein kinase ATR OS=Homo sapiens GN=ATR;>sp|Q13535-3|ATR_HUMAN Isoform 3 of Serine/threonine-protein kinase ATR OS=Homo sapiens GN=ATR;>sp|Q13535|ATR_HUMAN Serine/threonine-protein kinase ATR OS=Homo s	16	16	8.4	294.22	1.2857e-75	1.2599	1.0525	0.85724
Q6P4I2;B5MDA0;H0YMT3	WD repeat-containing protein 73	WDR73	>sp|Q6P4I2|WDR73_HUMAN WD repeat-containing protein 73 OS=Homo sapiens GN=WDR73 PE=1 SV=1;>tr|B5MDA0|B5MDA0_HUMAN Uncharacterized protein OS=Homo sapiens GN=WDR73 PE=4 SV=2;>tr|H0YMT3|H0YMT3_HUMAN WD repeat domain 73 (Fragment) OS=Homo sapiens GN=WDR73 PE=	2	2	7.7	41.685	2.322e-13	1.2583	1.2403	1.0446
Q9NV31	U3 small nucleolar ribonucleoprotein protein IMP3	IMP3	>sp|Q9NV31|IMP3_HUMAN U3 small nucleolar ribonucleoprotein protein IMP3 OS=Homo sapiens GN=IMP3 PE=1 SV=1	3	3	23.4	21.85	4.2242e-46	1.2582	1.5342	1.1621
O95985-3;O95985-2;O95985;H0Y6W0;E7EWY2;C9JEI7;C9JKE2;C9JT00;F2Z2A5;E7EV63;C9JF56;C9JTQ7;C9JHR0;C9JEQ1;C9J9X4	DNA topoisomerase 3-beta-1;DNA topoisomerase	TOP3B	>sp|O95985-3|TOP3B_HUMAN Isoform 3 of DNA topoisomerase 3-beta-1 OS=Homo sapiens GN=TOP3B;>sp|O95985-2|TOP3B_HUMAN Isoform 2 of DNA topoisomerase 3-beta-1 OS=Homo sapiens GN=TOP3B;>sp|O95985|TOP3B_HUMAN DNA topoisomerase 3-beta-1 OS=Homo sapiens GN=TOP3B P	13	12	25.5	79.838	8.1864e-94	1.2581	1.3486	1.1018
E3W978;O75330-4;F8WCW5;O75330-2;O75330;O75330-3;E7EX27;E5RIH2;E5RI30	Hyaluronan mediated motility receptor	HMMR	>tr|E3W978|E3W978_HUMAN Hyaluronan-mediated motility receptor (RHAMM) OS=Homo sapiens GN=HMMR PE=4 SV=2;>sp|O75330-4|HMMR_HUMAN Isoform 4 of Hyaluronan mediated motility receptor OS=Homo sapiens GN=HMMR;>tr|F8WCW5|F8WCW5_HUMAN Hyaluronan-mediated motility	13	12	24.3	71.144	5.5581e-115	1.2578	1.2064	0.88287
E1B6X0;P43007;B7Z3C0	Neutral amino acid transporter A	SLC1A4	>tr|E1B6X0|E1B6X0_HUMAN Solute carrier family 1 (glutamate/neutral amino acid transporter), member 4 OS=Homo sapiens GN=SLC1A4 PE=4 SV=2;>sp|P43007|SATT_HUMAN Neutral amino acid transporter A OS=Homo sapiens GN=SLC1A4 PE=1 SV=1;>tr|B7Z3C0|B7Z3C0_HUMAN Unch	4	4	16.4	47.752	1.6989e-45	1.2577	1.3675	0.88799
H0YDM2;O94964;O94964-2;O94964-3;O94964-4	Protein SOGA1;N-terminal form;C-terminal 80 kDa form	SOGA1	>tr|H0YDM2|H0YDM2_HUMAN KIAA0889 (Fragment) OS=Homo sapiens GN=KIAA0889 PE=4 SV=1;>sp|O94964|K0889_HUMAN Uncharacterized protein KIAA0889 OS=Homo sapiens GN=KIAA0889 PE=1 SV=2;>sp|O94964-2|K0889_HUMAN Isoform 2 of Uncharacterized protein KIAA0889 OS=Homo s	2	2	1.8	142.11	0.00012168	1.257	1.3071	1.0337
Q1KMD3	Heterogeneous nuclear ribonucleoprotein U-like protein 2	HNRNPUL2	>sp|Q1KMD3|HNRL2_HUMAN Heterogeneous nuclear ribonucleoprotein U-like protein 2 OS=Homo sapiens GN=HNRNPUL2 PE=1 SV=1	12	12	19.5	85.104	1.7845e-117	1.257	1.0336	0.8783
B4DVQ5;Q99613;F5H4V1;B5ME19;B4DVU3;F5H1I1;B4DDN4;B4DRU0;C9J1F3;F5GZ22;F5GZC5;C9JJ55	Eukaryotic translation initiation factor 3 subunit C	EIF3C;EIF3CL	>tr|B4DVQ5|B4DVQ5_HUMAN Eukaryotic translation initiation factor 3, subunit C OS=Homo sapiens GN=EIF3C PE=2 SV=1;>sp|Q99613|EIF3C_HUMAN Eukaryotic translation initiation factor 3 subunit C OS=Homo sapiens GN=EIF3C PE=1 SV=1;>tr|F5H4V1|F5H4V1_HUMAN Eukaryot	23	23	30.8	103.64	0	1.2563	1.41	1.1278
Q9UPW0-2;Q9UPW0;C9JVP0;C9JXI1;F6VXT0	Forkhead box protein J3	FOXJ3	>sp|Q9UPW0-2|FOXJ3_HUMAN Isoform 2 of Forkhead box protein J3 OS=Homo sapiens GN=FOXJ3;>sp|Q9UPW0|FOXJ3_HUMAN Forkhead box protein J3 OS=Homo sapiens GN=FOXJ3 PE=1 SV=2;>tr|C9JVP0|C9JVP0_HUMAN Forkhead box J3 (Fragment) OS=Homo sapiens GN=FOXJ3 PE=4 SV=1	3	3	8.3	65.533	3.3138e-45	1.2562	1.2881	1.1403
O75190;B4DVN1;O75190-3;C9J2C4;O75190-2;E9PH18;C9JDR7;C9JDX6;F8WCZ4;C9J2P2;B4DN73;C9JB42;C9JN01;Q8NHS0;Q8WWF6;C9JRD2;C9JXB9;P25686-2;P25686	DnaJ homolog subfamily B member 6	DNAJB6	>sp|O75190|DNJB6_HUMAN DnaJ homolog subfamily B member 6 OS=Homo sapiens GN=DNAJB6 PE=1 SV=2;>tr|B4DVN1|B4DVN1_HUMAN Uncharacterized protein OS=Homo sapiens GN=DNAJB6 PE=2 SV=1;>sp|O75190-3|DNJB6_HUMAN Isoform C of DnaJ homolog subfamily B member 6 OS=Homo	9	9	33.1	36.087	8.1026e-97	1.256	1.6163	1.1809
Q5VZE5;Q5VZE6;B1AM43	N-alpha-acetyltransferase 35, NatC auxiliary subunit	NAA35	>sp|Q5VZE5|NAA35_HUMAN N-alpha-acetyltransferase 35, NatC auxiliary subunit OS=Homo sapiens GN=NAA35 PE=1 SV=1	11	11	23.7	83.638	3.2724e-65	1.256	1.4924	1.2106
Q96IY1;Q5SY74;E7ETD5;Q5SY76	Kinetochore-associated protein NSL1 homolog	NSL1	>sp|Q96IY1|NSL1_HUMAN Kinetochore-associated protein NSL1 homolog OS=Homo sapiens GN=NSL1 PE=1 SV=3	5	5	23.5	32.162	1.1739e-18	1.2558	1.2505	0.91569
O00534;O00534-4;G3V152;O00534-3;O00534-2;B4DHS6	von Willebrand factor A domain-containing protein 5A	VWA5A	>sp|O00534|VMA5A_HUMAN von Willebrand factor A domain-containing protein 5A OS=Homo sapiens GN=VWA5A PE=2 SV=2	3	3	5	86.488	1.9362e-08	1.2552	1.0067	0.98235
Q9UHW5;Q9UHW5-2;H0YHZ5;F5H759	GPN-loop GTPase 3	GPN3	>sp|Q9UHW5|GPN3_HUMAN GPN-loop GTPase 3 OS=Homo sapiens GN=GPN3 PE=1 SV=2;>sp|Q9UHW5-2|GPN3_HUMAN Isoform 2 of GPN-loop GTPase 3 OS=Homo sapiens GN=GPN3;>tr|H0YHZ5|H0YHZ5_HUMAN GPN-loop GTPase 3 (Fragment) OS=Homo sapiens GN=GPN3 PE=4 SV=1;>tr|F5H759|F5H75	2	2	10.9	32.761	9.6003e-49	1.2543	1.4684	1.1495
A6NKD9;G3V5D5;G3V2D7;H0YJE0	Coiled-coil domain-containing protein 85C	CCDC85C	>sp|A6NKD9|CC85C_HUMAN Coiled-coil domain-containing protein 85C OS=Homo sapiens GN=CCDC85C PE=1 SV=1	4	4	15.8	45.209	3.4022e-32	1.2535	1.0992	0.92655
Q9Y6A5;C9JWI7;Q8IX09;H0Y8F2;E7EMT0;C9JA91	Transforming acidic coiled-coil-containing protein 3	TACC3	>sp|Q9Y6A5|TACC3_HUMAN Transforming acidic coiled-coil-containing protein 3 OS=Homo sapiens GN=TACC3 PE=1 SV=1	12	12	23.4	90.359	4.8658e-110	1.2526	1.6868	1.2873
O00767	Acyl-CoA desaturase	SCD	>sp|O00767|ACOD_HUMAN Acyl-CoA desaturase OS=Homo sapiens GN=SCD PE=1 SV=2	4	4	14.5	41.522	1.0134e-14	1.2522	0.98035	0.81684
Q9NTJ4	Alpha-mannosidase 2C1	MAN2C1	>sp|Q9NTJ4|MA2C1_HUMAN Alpha-mannosidase 2C1 OS=Homo sapiens GN=MAN2C1 PE=1 SV=1	2	2	3.7	115.83	2.2433e-10	1.2521	1.3075	1.0644
Q9H6R0;Q05BE5;Q9H6R0-2	Putative ATP-dependent RNA helicase DHX33	DHX33	>sp|Q9H6R0|DHX33_HUMAN Putative ATP-dependent RNA helicase DHX33 OS=Homo sapiens GN=DHX33 PE=1 SV=2;>tr|Q05BE5|Q05BE5_HUMAN DEAH (Asp-Glu-Ala-His) box polypeptide 33, isoform CRA_c OS=Homo sapiens GN=DHX33 PE=2 SV=1;>sp|Q9H6R0-2|DHX33_HUMAN Isoform 2 of Pu	4	4	8.6	78.873	5.3616e-08	1.2521	1.3161	1.1357
B3KUS7;Q9H3Q1	Cdc42 effector protein 4	CDC42EP4	>tr|B3KUS7|B3KUS7_HUMAN CDC42 effector protein (Rho GTPase binding) 4 OS=Homo sapiens GN=CDC42EP4 PE=2 SV=1;>sp|Q9H3Q1|BORG4_HUMAN Cdc42 effector protein 4 OS=Homo sapiens GN=CDC42EP4 PE=1 SV=1	5	5	23.4	30.214	5.4781e-19	1.2519	1.9207	1.2977
P30825;Q5JR49;P52569;P52569-3	High affinity cationic amino acid transporter 1	SLC7A1	>sp|P30825|CTR1_HUMAN High affinity cationic amino acid transporter 1 OS=Homo sapiens GN=SLC7A1 PE=1 SV=1	3	3	6.8	67.638	9.0322e-57	1.2516	1.003	0.88224
G3XAJ0;Q6JQN1-2;Q6JQN1;Q6JQN1-3;F8W1I9;D6RFF6;F8VZG7;Q6JQN1-4	Acyl-CoA dehydrogenase family member 10	ACAD10	>tr|G3XAJ0|G3XAJ0_HUMAN Acyl-CoA dehydrogenase family, member 10 OS=Homo sapiens GN=ACAD10 PE=3 SV=1;>sp|Q6JQN1-2|ACD10_HUMAN Isoform 2 of Acyl-CoA dehydrogenase family member 10 OS=Homo sapiens GN=ACAD10;>sp|Q6JQN1|ACD10_HUMAN Acyl-CoA dehydrogenase famil	4	4	3.8	122.34	3.615e-17	1.2516	1.0292	0.81681
B4DDB4;O75419;E9PDH7;C9K087;C9J911	Cell division control protein 45 homolog	CDC45	>tr|B4DDB4|B4DDB4_HUMAN Uncharacterized protein OS=Homo sapiens GN=CDC45 PE=2 SV=1;>sp|O75419|CDC45_HUMAN Cell division control protein 45 homolog OS=Homo sapiens GN=CDC45 PE=1 SV=1;>tr|E9PDH7|E9PDH7_HUMAN Cell division cycle 45 homolog (S. cerevisiae) OS=	14	14	29	60.244	3.6813e-92	1.2509	1.3933	1.1295
Q8N543;F5GZ85;Q8N543-2	2-oxoglutarate and iron-dependent oxygenase domain-containing protein 1	OGFOD1	>sp|Q8N543|OGFD1_HUMAN 2-oxoglutarate and iron-dependent oxygenase domain-containing protein 1 OS=Homo sapiens GN=OGFOD1 PE=1 SV=1;>tr|F5GZ85|F5GZ85_HUMAN 2-oxoglutarate and iron-dependent oxygenase domain-containing 1 OS=Homo sapiens GN=OGFOD1 PE=4 SV=1;>	10	10	30.1	63.245	4.2451e-219	1.2507	1.2757	1.0501
Q9BYG3;C9J808;C9J6C5;E9PFS2	MKI67 FHA domain-interacting nucleolar phosphoprotein	MKI67IP	>sp|Q9BYG3|MK67I_HUMAN MKI67 FHA domain-interacting nucleolar phosphoprotein OS=Homo sapiens GN=MKI67IP PE=1 SV=1;>tr|C9J808|C9J808_HUMAN MKI67 (FHA domain)-interacting nucleolar phosphoprotein (Fragment) OS=Homo sapiens GN=MKI67IP PE=4 SV=1;>tr|C9J6C5|C9J	8	8	34.8	34.222	2.7612e-103	1.2506	1.2381	0.96781
Q9BVP2-2;Q9BVP2;C9JYH9;C9JZT7;B4DMU5	Guanine nucleotide-binding protein-like 3	GNL3	>sp|Q9BVP2-2|GNL3_HUMAN Isoform 2 of Guanine nucleotide-binding protein-like 3 OS=Homo sapiens GN=GNL3;>sp|Q9BVP2|GNL3_HUMAN Guanine nucleotide-binding protein-like 3 OS=Homo sapiens GN=GNL3 PE=1 SV=2	17	17	38.7	60.54	8.1842e-293	1.2503	1.3955	1.1238
F6TQG2;E9PCY3;P28370;P28370-2	Probable global transcription activator SNF2L1	SMARCA1	>tr|F6TQG2|F6TQG2_HUMAN SWI/SNF-related, matrix-associated, actin-dependent regulator of chromatin, subfamily a, member 1 (Fragment) OS=Homo sapiens GN=SMARCA1 PE=4 SV=1;>tr|E9PCY3|E9PCY3_HUMAN Uncharacterized protein OS=Homo sapiens GN=SMARCA1 PE=4 SV=1;>	20	8	19.7	117.26	3.1971e-73	1.2502	1.6327	1.3205
G3V529;Q9GZR7;Q4V9L5;F5GYL3;F5H4J5;F5H4V3;E7ETZ2	ATP-dependent RNA helicase DDX24	DDX24	>tr|G3V529|G3V529_HUMAN DEAD (Asp-Glu-Ala-Asp) box polypeptide 24 OS=Homo sapiens GN=DDX24 PE=3 SV=1;>sp|Q9GZR7|DDX24_HUMAN ATP-dependent RNA helicase DDX24 OS=Homo sapiens GN=DDX24 PE=1 SV=1;>tr|Q4V9L5|Q4V9L5_HUMAN DDX24 protein OS=Homo sapiens GN=DDX24 P	16	16	27.9	91.48	6.7452e-289	1.2501	1.4861	1.1777
P0CG12	Chromosome transmission fidelity protein 8 homolog isoform 2	CHTF8	>sp|P0CG12|CTF8A_HUMAN Chromosome transmission fidelity protein 8 homolog isoform 2 OS=Homo sapiens GN=CHTF8 PE=2 SV=1	6	6	20	51.391	1.5677e-09	1.25	0.78178	0.63429
H0YKW0;Q6PD74;B4DG44;H0YL49	Alpha- and gamma-adaptin-binding protein p34	AAGAB	>tr|H0YKW0|H0YKW0_HUMAN Alpha- and gamma-adaptin-binding protein OS=Homo sapiens GN=AAGAB PE=4 SV=1;>sp|Q6PD74|AAGAB_HUMAN Alpha- and gamma-adaptin-binding protein p34 OS=Homo sapiens GN=AAGAB PE=1 SV=1;>tr|B4DG44|B4DG44_HUMAN Alpha- and gamma-adaptin bind	4	4	34	21.664	3.3956e-21	1.2495	1.4717	1.2483
Q8TDC3;Q8TDC3-2;E9PPI2;H0YCS6;Q8TDC3-3;F5H6B9;E9PLM7;Q8IWQ3-3;Q8IWQ3-2;Q8IWQ3-4;Q8IWQ3;Q8IWQ3-5	Serine/threonine-protein kinase BRSK1;Serine/threonine-protein kinase BRSK2	BRSK1;BRSK2	>sp|Q8TDC3|BRSK1_HUMAN Serine/threonine-protein kinase BRSK1 OS=Homo sapiens GN=BRSK1 PE=1 SV=2;>sp|Q8TDC3-2|BRSK1_HUMAN Isoform 2 of Serine/threonine-protein kinase BRSK1 OS=Homo sapiens GN=BRSK1;>tr|E9PPI2|E9PPI2_HUMAN BR serine/threonine kinase 2 (Fragm	2	2	4.2	85.086	5.0921e-19	1.2491	1.0161	0.8263
Q12834;B4E1H5	Cell division cycle protein 20 homolog	CDC20	>sp|Q12834|CDC20_HUMAN Cell division cycle protein 20 homolog OS=Homo sapiens GN=CDC20 PE=1 SV=2;>tr|B4E1H5|B4E1H5_HUMAN Cell division cycle 20 homolog (S. cerevisiae) OS=Homo sapiens GN=CDC20 PE=2 SV=1	4	4	10.8	54.722	4.6787e-10	1.2489	0.99845	0.82296
O75380;D6RBT3	NADH dehydrogenase [ubiquinone] iron-sulfur protein 6, mitochondrial	NDUFS6	>sp|O75380|NDUS6_HUMAN NADH dehydrogenase [ubiquinone] iron-sulfur protein 6, mitochondrial OS=Homo sapiens GN=NDUFS6 PE=1 SV=1;>tr|D6RBT3|D6RBT3_HUMAN NADH dehydrogenase (ubiquinone) Fe-S protein 6, 13kDa (NADH-coenzyme Q reductase) OS=Homo sapiens GN=NDU	3	3	32.3	13.711	2.0274e-84	1.2483	1.2273	1.0156
Q86WP2-3;Q86WP2;Q86WP2-2;F5GY92;D4PHA4;Q86WP2-4	Vasculin	GPBP1	>sp|Q86WP2-3|GPBP1_HUMAN Isoform 3 of Vasculin OS=Homo sapiens GN=GPBP1;>sp|Q86WP2|GPBP1_HUMAN Vasculin OS=Homo sapiens GN=GPBP1 PE=1 SV=1;>sp|Q86WP2-2|GPBP1_HUMAN Isoform 2 of Vasculin OS=Homo sapiens GN=GPBP1;>tr|F5GY92|F5GY92_HUMAN GC-rich promoter-bind	3	3	11.8	52.437	1.7836e-07	1.2478	1.4971	1.1495
Q9NS91;F8WE49;F8WAZ7;C9J0Q4;F8WFA6	E3 ubiquitin-protein ligase RAD18	RAD18	>sp|Q9NS91|RAD18_HUMAN E3 ubiquitin-protein ligase RAD18 OS=Homo sapiens GN=RAD18 PE=1 SV=2;>tr|F8WE49|F8WE49_HUMAN RAD18 homolog (S. cerevisiae) OS=Homo sapiens GN=RAD18 PE=4 SV=1	8	8	16.6	56.222	2.6686e-45	1.2477	1.6367	1.2402
Q86W92-4;Q86W92-2;Q86W92;Q86W92-3;H0YFE4;F5GZP6;F5H1A9;F5GY63;F5H6Q7;F5H0E0;F5H495;Q86W92-5	Liprin-beta-1	PPFIBP1	>sp|Q86W92-4|LIPB1_HUMAN Isoform 4 of Liprin-beta-1 OS=Homo sapiens GN=PPFIBP1;>sp|Q86W92-2|LIPB1_HUMAN Isoform 2 of Liprin-beta-1 OS=Homo sapiens GN=PPFIBP1;>sp|Q86W92|LIPB1_HUMAN Liprin-beta-1 OS=Homo sapiens GN=PPFIBP1 PE=1 SV=2;>sp|Q86W92-3|LIPB1_HUMAN	7	7	9.3	110.3	1.989e-15	1.2476	1.4704	1.1919
Q9NPJ6;Q5T911;E9PDW1;B4DX67	Mediator of RNA polymerase II transcription subunit 4	MED4	>sp|Q9NPJ6|MED4_HUMAN Mediator of RNA polymerase II transcription subunit 4 OS=Homo sapiens GN=MED4 PE=1 SV=1;>tr|Q5T911|Q5T911_HUMAN Mediator complex subunit 4 (Fragment) OS=Homo sapiens GN=MED4 PE=2 SV=1;>tr|E9PDW1|E9PDW1_HUMAN Mediator complex subunit 4	9	9	44.1	29.745	1.3191e-49	1.2475	1.4644	1.1412
E9PD90;Q8WWK9;Q8WWK9-3;A8MYU4;Q8WWK9-2;C9J649;C9J7Y4	Cytoskeleton-associated protein 2	CKAP2	>tr|E9PD90|E9PD90_HUMAN Cytoskeleton-associated protein 2 OS=Homo sapiens GN=CKAP2 PE=4 SV=1;>sp|Q8WWK9|CKAP2_HUMAN Cytoskeleton-associated protein 2 OS=Homo sapiens GN=CKAP2 PE=1 SV=1;>sp|Q8WWK9-3|CKAP2_HUMAN Isoform 3 of Cytoskeleton-associated protein 2	9	9	19.4	71.194	3.3965e-56	1.2471	1.1709	0.9596
Q8NFI3;F5GZK8;Q8NFI3-2;F8W925;Q8NFI3-3	Cytosolic endo-beta-N-acetylglucosaminidase	ENGASE	>sp|Q8NFI3|ENASE_HUMAN Cytosolic endo-beta-N-acetylglucosaminidase OS=Homo sapiens GN=ENGASE PE=1 SV=1;>tr|F5GZK8|F5GZK8_HUMAN Endo-beta-N-acetylglucosaminidase OS=Homo sapiens GN=ENGASE PE=4 SV=1;>sp|Q8NFI3-2|ENASE_HUMAN Isoform 2 of Cytosolic endo-beta-N	4	4	6.3	83.986	5.9845e-11	1.2465	1.3782	1.1191
Q07817-2;Q5QP56;Q9H1R6;Q5TE64;Q07817-3;Q07817;Q5QP59	Bcl-2-like protein 1	BCL2L1	>sp|Q07817-2|B2CL1_HUMAN Isoform Bcl-X(S) of Bcl-2-like protein 1 OS=Homo sapiens GN=BCL2L1;>tr|Q5QP56|Q5QP56_HUMAN BCL2-like 1 (Fragment) OS=Homo sapiens GN=BCL2L1 PE=2 SV=1;>tr|Q9H1R6|Q9H1R6_HUMAN BCL2-like 1 (Fragment) OS=Homo sapiens GN=BCL2L1 PE=2 SV=	3	3	16.5	18.894	1.0294e-06	1.2462	1.2594	1.0655
F8W7V3;P56134;C9J8H9;C9JJT5;P56134-2;F5H4H2;C9JU26	ATP synthase subunit f, mitochondrial	ATP5J2;PTCD1	>tr|F8W7V3|F8W7V3_HUMAN ATP synthase, H+-transporting, mitochondrial Fo complex, subunit F2 OS=Homo sapiens GN=ATP5J2 PE=4 SV=1;>sp|P56134|ATPK_HUMAN ATP synthase subunit f, mitochondrial OS=Homo sapiens GN=ATP5J2 PE=1 SV=3;>tr|C9J8H9|C9J8H9_HUMAN Uncharac	3	1	67.3	6.2953	8.1039e-21	1.2456	1.6638	1.3254
Q9BZ23-3;Q9BZ23-4;Q9BZ23;E5RHA5	Pantothenate kinase 2, mitochondrial	PANK2	>sp|Q9BZ23-3|PANK2_HUMAN Isoform 2 of Pantothenate kinase 2, mitochondrial OS=Homo sapiens GN=PANK2;>sp|Q9BZ23-4|PANK2_HUMAN Isoform 4 of Pantothenate kinase 2, mitochondrial OS=Homo sapiens GN=PANK2;>sp|Q9BZ23|PANK2_HUMAN Pantothenate kinase 2, mitochondr	3	2	10.5	49.117	1.8871e-20	1.2456	1.5109	1.0134
F5H6Q2;P62987;F5GYU3;F5H2Z3;F5H265;F5H7Y5;B4DV12;F5H388;P62979;F5H747;F5GXK7;P0CG47;Q96C32;F5H7K6;F5H041;P0CG48;F5GYX6;F5H4D8;F5GZ39	Ubiquitin-60S ribosomal protein L40;Ubiquitin;60S ribosomal protein L40;Ubiquitin-40S ribosomal protein S27a;Ubiquitin;40S ribosomal protein S27a;Polyubiquitin-B;Ubiquitin;Polyubiquitin-C;Ubiquitin	UBC;UBA52;UBB;RPS27A	>tr|F5H6Q2|F5H6Q2_HUMAN Ubiquitin C (Fragment) OS=Homo sapiens GN=UBC PE=4 SV=1;>sp|P62987|RL40_HUMAN Ubiquitin-60S ribosomal protein L40 OS=Homo sapiens GN=UBA52 PE=1 SV=2;>tr|F5GYU3|F5GYU3_HUMAN Ubiquitin C (Fragment) OS=Homo sapiens GN=UBC PE=4 SV=1;>tr	6	6	73.2	13.789	4.0907e-73	1.2448	1.5998	1.2767
Q9NYH9	U3 small nucleolar RNA-associated protein 6 homolog	UTP6	>sp|Q9NYH9|UTP6_HUMAN U3 small nucleolar RNA-associated protein 6 homolog OS=Homo sapiens GN=UTP6 PE=1 SV=2	7	7	15.1	70.193	7.332e-48	1.2448	1.2366	0.82026
Q9HCI6-2;F5H2N6;Q9HCI6	Uncharacterized protein KIAA1586	KIAA1586	>sp|Q9HCI6-2|K1586_HUMAN Isoform 2 of Uncharacterized protein KIAA1586 OS=Homo sapiens GN=KIAA1586;>tr|F5H2N6|F5H2N6_HUMAN KIAA1586 OS=Homo sapiens GN=KIAA1586 PE=4 SV=1;>sp|Q9HCI6|K1586_HUMAN Uncharacterized protein KIAA1586 OS=Homo sapiens GN=KIAA1586 PE	3	3	4.6	84.556	6.5768e-38	1.2446	0.9521	0.86079
Q8IXX5;Q1AE95	Transmembrane protein 183A;Transmembrane protein 183B	TMEM183A;TMEM183B	>sp|Q8IXX5|T183A_HUMAN Transmembrane protein 183A OS=Homo sapiens GN=TMEM183A PE=2 SV=2;>sp|Q1AE95|T183B_HUMAN Transmembrane protein 183B OS=Homo sapiens GN=TMEM183B PE=2 SV=1	2	2	4	42.826	1.609e-12	1.2429	1.2288	1.119
Q8IY22;Q8IY22-3;Q8IY22-2;F5GWB5	C-Maf-inducing protein	CMIP	>sp|Q8IY22|CMIP_HUMAN C-Maf-inducing protein OS=Homo sapiens GN=CMIP PE=1 SV=3;>sp|Q8IY22-3|CMIP_HUMAN Isoform 3 of C-Maf-inducing protein OS=Homo sapiens GN=CMIP;>sp|Q8IY22-2|CMIP_HUMAN Isoform 2 of C-Maf-inducing protein OS=Homo sapiens GN=CMIP;>tr|F5GWB	7	7	16.7	86.33	7.3795e-141	1.2428	1.1136	0.92111
Q5JW58;B4DWT2;Q9H410;Q5JW53;Q5JW55;Q5JW54;Q9H410-2;Q5JW57	Kinetochore-associated protein DSN1 homolog	DSN1	>tr|Q5JW58|Q5JW58_HUMAN Chromosome 20 open reading frame 172 (Fragment) OS=Homo sapiens GN=C20orf172 PE=2 SV=2;>tr|B4DWT2|B4DWT2_HUMAN Chromosome 20 open reading frame 172, isoform CRA_d OS=Homo sapiens GN=C20orf172 PE=2 SV=1;>sp|Q9H410|DSN1_HUMAN Kinetoch	4	4	23	34.511	7.6922e-109	1.2426	1.3904	1.0406
Q08AE0;Q8N108-16;Q8N108-14;Q5TAD2;Q32NC4;Q8N108-17;Q8N108-15;Q5TAD4;Q8N108;Q8N108-13;F8W8K3;Q8N108-12	Mesoderm induction early response protein 1	MIER1	>tr|Q08AE0|Q08AE0_HUMAN MIER1 protein OS=Homo sapiens GN=MIER1 PE=2 SV=1;>sp|Q8N108-16|MIER1_HUMAN Isoform 6 of Mesoderm induction early response protein 1 OS=Homo sapiens GN=MIER1;>sp|Q8N108-14|MIER1_HUMAN Isoform 4 of Mesoderm induction early response pr	2	2	8.4	42.174	5.5532e-07	1.2425	1.171	0.95707
Q9BZF3-4;Q9BZF3-2;Q9BZF3;Q9BZF3-3;Q9BZF3-5;Q86V84	Oxysterol-binding protein-related protein 6	OSBPL6	>sp|Q9BZF3-4|OSBL6_HUMAN Isoform 4 of Oxysterol-binding protein-related protein 6 OS=Homo sapiens GN=OSBPL6;>sp|Q9BZF3-2|OSBL6_HUMAN Isoform 2 of Oxysterol-binding protein-related protein 6 OS=Homo sapiens GN=OSBPL6;>sp|Q9BZF3|OSBL6_HUMAN Oxysterol-binding	9	9	13.8	102.63	3.0607e-37	1.2424	0.95413	0.8611
Q96JB3-2;Q96JB3	Hypermethylated in cancer 2 protein	HIC2	>sp|Q96JB3-2|HIC2_HUMAN Isoform 2 of Hypermethylated in cancer 2 protein OS=Homo sapiens GN=HIC2;>sp|Q96JB3|HIC2_HUMAN Hypermethylated in cancer 2 protein OS=Homo sapiens GN=HIC2 PE=1 SV=2	7	7	15.4	64.227	2.7186e-17	1.2423	1.3524	1.0429
Q9UBI1;Q5T8Z0;E9PC68;H0Y4W0;H0Y6Z9;H0Y4E5	COMM domain-containing protein 3	COMMD3	>sp|Q9UBI1|COMD3_HUMAN COMM domain-containing protein 3 OS=Homo sapiens GN=COMMD3 PE=1 SV=1;>tr|Q5T8Z0|Q5T8Z0_HUMAN COMM domain containing 3 (Fragment) OS=Homo sapiens GN=COMMD3 PE=2 SV=1;>tr|E9PC68|E9PC68_HUMAN COMM domain-containing 3 OS=Homo sapiens GN=	5	5	32.3	22.151	5.0183e-40	1.2422	1.403	1.051
Q9H9A7	RecQ-mediated genome instability protein 1	RMI1	>sp|Q9H9A7|RMI1_HUMAN RecQ-mediated genome instability protein 1 OS=Homo sapiens GN=RMI1 PE=1 SV=3	2	2	2.7	70.144	0.00060408	1.242	2.1038	1.0114
Q15058	Kinesin-like protein KIF14	KIF14	>sp|Q15058|KIF14_HUMAN Kinesin-like protein KIF14 OS=Homo sapiens GN=KIF14 PE=1 SV=1	19	19	16.9	186.49	2.0268e-161	1.2401	1.6466	1.188
P56377;H0Y673;E9PE78;A6NH01;B7Z3M9;B4DSU4	AP-1 complex subunit sigma-2	AP1S2	>sp|P56377|AP1S2_HUMAN AP-1 complex subunit sigma-2 OS=Homo sapiens GN=AP1S2 PE=1 SV=1	3	3	21.7	18.615	1.7661e-11	1.2397	1.0881	0.93094
Q9BY77-2;F8WEE2			>sp|Q9BY77-2|PDIP3_HUMAN Isoform 2 of Polymerase delta-interacting protein 3 OS=Homo sapiens GN=POLDIP3	16	1	49.7	42.894	2.5188e-220	1.2397	1.3384	1.0888
Q02880-2;Q02880;E9PCY5;B4DLV2	DNA topoisomerase 2-beta;DNA topoisomerase 2	TOP2B	>sp|Q02880-2|TOP2B_HUMAN Isoform Beta-1 of DNA topoisomerase 2-beta OS=Homo sapiens GN=TOP2B;>sp|Q02880|TOP2B_HUMAN DNA topoisomerase 2-beta OS=Homo sapiens GN=TOP2B PE=1 SV=3;>tr|E9PCY5|E9PCY5_HUMAN DNA topoisomerase 2 (Fragment) OS=Homo sapiens GN=TOP2B	15	9	11.7	182.66	6.9302e-70	1.2395	1.203	0.90644
Q9Y3E1	Hepatoma-derived growth factor-related protein 3	HDGFRP3	>sp|Q9Y3E1|HDGR3_HUMAN Hepatoma-derived growth factor-related protein 3 OS=Homo sapiens GN=HDGFRP3 PE=1 SV=1	4	2	27.6	22.619	2.8085e-59	1.2394	1.07	0.95849
P53365;P53365-2;E9PRV8;E9PPY7	Arfaptin-2	ARFIP2	>sp|P53365|ARFP2_HUMAN Arfaptin-2 OS=Homo sapiens GN=ARFIP2 PE=1 SV=1;>sp|P53365-2|ARFP2_HUMAN Isoform 2 of Arfaptin-2 OS=Homo sapiens GN=ARFIP2	7	7	25.5	37.855	4.2837e-189	1.2394	1.1305	0.92767
P31689;B7Z5C0;F5GZ88	DnaJ homolog subfamily A member 1	DNAJA1	>sp|P31689|DNJA1_HUMAN DnaJ homolog subfamily A member 1 OS=Homo sapiens GN=DNAJA1 PE=1 SV=2;>tr|B7Z5C0|B7Z5C0_HUMAN Uncharacterized protein OS=Homo sapiens GN=DNAJA1 PE=2 SV=1;>tr|F5GZ88|F5GZ88_HUMAN DnaJ (Hsp40) homolog, subfamily A, member 1 OS=Homo sap	16	16	56.9	44.868	0	1.2392	1.6966	1.3775
Q9H0H5;F8VRD2;F8VWX0;F8W0L1;F8VZ66;F8VV47;F8VWY4;F8VVE5;F8VUW9;F8VV39;F8VS54;F8VVY0;F8VXH1;F8VYH6;F8VQZ5;F8VV37;F8W1E5;H0YIK5;F8VQF5;F8VZ41;F8W1T4	Rac GTPase-activating protein 1	RACGAP1	>sp|Q9H0H5|RGAP1_HUMAN Rac GTPase-activating protein 1 OS=Homo sapiens GN=RACGAP1 PE=1 SV=1;>tr|F8VRD2|F8VRD2_HUMAN Rac GTPase-activating protein 1 (Fragment) OS=Homo sapiens GN=RACGAP1 PE=4 SV=1;>tr|F8VWX0|F8VWX0_HUMAN Rac GTPase-activating protein 1 (Fra	7	7	14.1	71.026	3.1006e-26	1.239	1.2875	1.1929
Q96E14;Q96E14-2	RecQ-mediated genome instability protein 2	RMI2	>sp|Q96E14|RMI2_HUMAN RecQ-mediated genome instability protein 2 OS=Homo sapiens GN=RMI2 PE=1 SV=2	4	4	42.2	15.865	6.2192e-19	1.2384	1.2422	1.0383
P19387	DNA-directed RNA polymerase II subunit RPB3	POLR2C	>sp|P19387|RPB3_HUMAN DNA-directed RNA polymerase II subunit RPB3 OS=Homo sapiens GN=POLR2C PE=1 SV=2	10	10	50.9	31.441	2.3388e-89	1.2376	1.232	1.0361
P98170;B1AKU2;B1AKU3	E3 ubiquitin-protein ligase XIAP	XIAP	>sp|P98170|XIAP_HUMAN Baculoviral IAP repeat-containing protein 4 OS=Homo sapiens GN=XIAP PE=1 SV=2;>tr|B1AKU2|B1AKU2_HUMAN X-linked inhibitor of apoptosis (Fragment) OS=Homo sapiens GN=XIAP PE=4 SV=1	4	4	11.9	56.684	8.9686e-15	1.2372	1.6557	1.5032
Q15751;C9JUT5;E7ENU6;H0YNB1	Probable E3 ubiquitin-protein ligase HERC1	HERC1	>sp|Q15751|HERC1_HUMAN Probable E3 ubiquitin-protein ligase HERC1 OS=Homo sapiens GN=HERC1 PE=1 SV=2;>tr|C9JUT5|C9JUT5_HUMAN Uncharacterized protein OS=Homo sapiens GN=HERC1 PE=4 SV=1	15	15	4.3	532.22	5.3276e-116	1.2372	1.4749	1.1568
O43805	Sjoegren syndrome nuclear autoantigen 1	SSNA1	>sp|O43805|SSNA1_HUMAN Sjoegren syndrome nuclear autoantigen 1 OS=Homo sapiens GN=SSNA1 PE=1 SV=2	2	2	24.4	13.596	5.3974e-06	1.2371	1.4198	1.1861
B2WTI4;Q6NYC1-2;Q6NYC1;Q6NYC1-3	Bifunctional arginine demethylase and lysyl-hydroxylase JMJD6	JMJD6	>tr|B2WTI4|B2WTI4_HUMAN Phosphatidylserine receptor transcript variant 2 OS=Homo sapiens GN=JMJD6 PE=2 SV=1;>sp|Q6NYC1-2|JMJD6_HUMAN Isoform 2 of Bifunctional arginine demethylase and lysyl-hydroxylase JMJD6 OS=Homo sapiens GN=JMJD6;>sp|Q6NYC1|JMJD6_HUMAN	5	5	22.4	42.002	1.131e-154	1.2371	1.296	1.047
Q9NVV0	Trimeric intracellular cation channel type B	TMEM38B	>sp|Q9NVV0|TM38B_HUMAN Trimeric intracellular cation channel type B OS=Homo sapiens GN=TMEM38B PE=1 SV=1	3	3	19.2	32.509	3.1377e-28	1.2368	1.0933	0.85676
P53804;P53804-3;P53804-2;A8MT23;E9PMS7;E9PCE7;E9PMP8	E3 ubiquitin-protein ligase TTC3	TTC3	>sp|P53804|TTC3_HUMAN E3 ubiquitin-protein ligase TTC3 OS=Homo sapiens GN=TTC3 PE=1 SV=2;>sp|P53804-3|TTC3_HUMAN Isoform TPRDIII of E3 ubiquitin-protein ligase TTC3 OS=Homo sapiens GN=TTC3;>sp|P53804-2|TTC3_HUMAN Isoform TPRDII of E3 ubiquitin-protein liga	3	3	1.6	229.87	4.2458e-15	1.2367	1.0197	0.9274
Q8NI77	Kinesin-like protein KIF18A	KIF18A	>sp|Q8NI77|KI18A_HUMAN Kinesin-like protein KIF18A OS=Homo sapiens GN=KIF18A PE=1 SV=2	3	3	5	102.28	8.1512e-09	1.2357	1.3396	1.0996
Q15007;Q15007-2	Pre-mRNA-splicing regulator WTAP	WTAP	>sp|Q15007|FL2D_HUMAN Pre-mRNA-splicing regulator WTAP OS=Homo sapiens GN=WTAP PE=1 SV=2;>sp|Q15007-2|FL2D_HUMAN Isoform 2 of Pre-mRNA-splicing regulator WTAP OS=Homo sapiens GN=WTAP	9	9	25.3	44.243	3.179e-77	1.2357	1.3958	1.0378
P0DI82;P0DI81;G1K394;P0DI81-3;F5H785	Trafficking protein particle complex subunit 2 protein TRAPPC2P1;Trafficking protein particle complex subunit 2	TRAPPC2P1;TRAPPC2	>sp|P0DI82|TPC2B_HUMAN Trafficking protein particle complex subunit 2 protein TRAPPC2P1 OS=Homo sapiens GN=TRAPPC2P1 PE=1 SV=1;>sp|P0DI81|TPC2A_HUMAN Trafficking protein particle complex subunit 2 OS=Homo sapiens GN=TRAPPC2 PE=1 SV=1;>tr|G1K394|G1K394_HUMA	3	3	24.3	16.445	6.557e-25	1.2352	1.4866	1.1456
Q5T200;Q5T200-2;Q5T9K0;C9J4N9;F8W781	Zinc finger CCCH domain-containing protein 13	ZC3H13	>sp|Q5T200|ZC3HD_HUMAN Zinc finger CCCH domain-containing protein 13 OS=Homo sapiens GN=ZC3H13 PE=1 SV=1;>sp|Q5T200-2|ZC3HD_HUMAN Isoform 2 of Zinc finger CCCH domain-containing protein 13 OS=Homo sapiens GN=ZC3H13	5	5	3.7	196.63	6.1667e-90	1.2346	1.1522	1.0319
O43709;C9K060;F2Z3D9;F8WD87;F8WD67;E9PCQ7;O43709-2	Uncharacterized methyltransferase WBSCR22	WBSCR22	>sp|O43709|WBS22_HUMAN Uncharacterized methyltransferase WBSCR22 OS=Homo sapiens GN=WBSCR22 PE=1 SV=2;>tr|C9K060|C9K060_HUMAN Williams Beuren syndrome chromosome region 22 OS=Homo sapiens GN=WBSCR22 PE=4 SV=1	5	5	23.5	31.88	1.2189e-24	1.2344	1.2786	1.098
O75147-2;O75147-1;A6NN50;O75147;A8MSZ8	Obscurin-like protein 1	OBSL1	>sp|O75147-2|OBSL1_HUMAN Isoform 2 of Obscurin-like protein 1 OS=Homo sapiens GN=OBSL1;>sp|O75147-1|OBSL1_HUMAN Isoform 3 of Obscurin-like protein 1 OS=Homo sapiens GN=OBSL1;>tr|A6NN50|A6NN50_HUMAN Obscurin-like 1 OS=Homo sapiens GN=OBSL1 PE=4 SV=1;>sp|O75	12	12	14.3	113.27	4.7971e-69	1.2341	1.5542	1.3085
Q05932-3;Q05932-2;Q05932-4;Q05932;Q5JU21;Q5JU20;Q5JU23	Folylpolyglutamate synthase, mitochondrial	FPGS	>sp|Q05932-3|FOLC_HUMAN Isoform 3 of Folylpolyglutamate synthase, mitochondrial OS=Homo sapiens GN=FPGS;>sp|Q05932-2|FOLC_HUMAN Isoform 2 of Folylpolyglutamate synthase, mitochondrial OS=Homo sapiens GN=FPGS;>sp|Q05932-4|FOLC_HUMAN Isoform 4 of Folylpolygl	10	10	24.6	59.173	1.2488e-50	1.234	1.1621	0.9121
P52739-2;P52739;D6RJH2;D6R9I2;D6RFI6;D6RAT8;D6RBK1	Zinc finger protein 131	ZNF131	>sp|P52739-2|ZN131_HUMAN Isoform 2 of Zinc finger protein 131 OS=Homo sapiens GN=ZNF131;>sp|P52739|ZN131_HUMAN Zinc finger protein 131 OS=Homo sapiens GN=ZNF131 PE=2 SV=2;>tr|D6RJH2|D6RJH2_HUMAN Zinc finger protein 131 OS=Homo sapiens GN=ZNF131 PE=4 SV=1;>	5	5	13.8	67.301	4.4769e-19	1.2338	0.83804	0.85296
Q13356;Q13356-2;E7EW80;C9JDF0	Peptidyl-prolyl cis-trans isomerase-like 2	PPIL2	>sp|Q13356|PPIL2_HUMAN Peptidyl-prolyl cis-trans isomerase-like 2 OS=Homo sapiens GN=PPIL2 PE=1 SV=1;>sp|Q13356-2|PPIL2_HUMAN Isoform 2 of Peptidyl-prolyl cis-trans isomerase-like 2 OS=Homo sapiens GN=PPIL2;>tr|E7EW80|E7EW80_HUMAN Peptidylprolyl isomerase	22	22	51.9	58.823	1.4861e-219	1.233	1.3882	1.105
Q8IWA4;Q8IWA4-3;Q8IWA4-2;F5H236;C9JQT7;C9JXQ1	Mitofusin-1	MFN1	>sp|Q8IWA4|MFN1_HUMAN Mitofusin-1 OS=Homo sapiens GN=MFN1 PE=1 SV=2;>sp|Q8IWA4-3|MFN1_HUMAN Isoform 3 of Mitofusin-1 OS=Homo sapiens GN=MFN1;>sp|Q8IWA4-2|MFN1_HUMAN Isoform 2 of Mitofusin-1 OS=Homo sapiens GN=MFN1;>tr|F5H236|F5H236_HUMAN Mitofusin 1 OS=Hom	5	4	8.9	84.099	3.7977e-28	1.2327	1.4875	1.1394
B7Z4Q3;Q96HJ9		LUC7L2	>tr|B7Z4Q3|B7Z4Q3_HUMAN Uncharacterized protein OS=Homo sapiens GN=LUC7L2 PE=2 SV=1	14	1	24.7	54.223	1.6164e-125	1.2311	0.8667	0.75036
Q99755-2;Q99755-3;A6PW57;Q99755-4;Q99755;A2A5X0;B4DY52;A6PW58	Phosphatidylinositol 4-phosphate 5-kinase type-1 alpha	PIP5K1A	>sp|Q99755-2|PI51A_HUMAN Isoform 2 of Phosphatidylinositol-4-phosphate 5-kinase type-1 alpha OS=Homo sapiens GN=PIP5K1A;>sp|Q99755-3|PI51A_HUMAN Isoform 3 of Phosphatidylinositol-4-phosphate 5-kinase type-1 alpha OS=Homo sapiens GN=PIP5K1A;>tr|A6PW57|A6PW5	8	4	22.6	56.052	5.3449e-62	1.2307	1.4879	1.1029
Q9H7B2;Q5VXM9;Q5VXN0	Ribosome production factor 2 homolog	RPF2	>sp|Q9H7B2|RPF2_HUMAN Ribosome production factor 2 homolog OS=Homo sapiens GN=RPF2 PE=1 SV=2;>tr|Q5VXM9|Q5VXM9_HUMAN Brix domain containing 1 (Fragment) OS=Homo sapiens GN=BXDC1 PE=2 SV=1;>tr|Q5VXN0|Q5VXN0_HUMAN Brix domain containing 1 (Fragment) OS=Homo	4	4	15	35.582	5.6341e-28	1.2306	1.0306	0.83043
A8MQB8;Q06787-6;G3V0J0;Q06787-2;Q06787-4;Q06787-7;Q06787-8;Q06787-5;G8JL90;Q06787-3;Q06787;G8JLE9;F8W871;Q8IXW7	Fragile X mental retardation protein 1	FMR1	>tr|A8MQB8|A8MQB8_HUMAN Fragile X mental retardation 1 OS=Homo sapiens GN=FMR1 PE=4 SV=1;>sp|Q06787-6|FMR1_HUMAN Isoform 5 of Fragile X mental retardation protein 1 OS=Homo sapiens GN=FMR1;>tr|G3V0J0|G3V0J0_HUMAN Fragile X mental retardation 1 OS=Homo sapi	10	8	19.8	65.821	9.9085e-81	1.2303	0.8986	1.0356
Q9H4H8-2;Q9H4H8	Protein FAM83D	FAM83D	>sp|Q9H4H8-2|FA83D_HUMAN Isoform 2 of Protein FAM83D OS=Homo sapiens GN=FAM83D;>sp|Q9H4H8|FA83D_HUMAN Protein FAM83D OS=Homo sapiens GN=FAM83D PE=1 SV=3	2	2	5.1	62.596	1.4917e-13	1.2301	1.034	0.83917
Q9UHR5-2;Q9UHR5;F5H478	SAP30-binding protein	SAP30BP	>sp|Q9UHR5-2|S30BP_HUMAN Isoform 2 of SAP30-binding protein OS=Homo sapiens GN=SAP30BP;>sp|Q9UHR5|S30BP_HUMAN SAP30-binding protein OS=Homo sapiens GN=SAP30BP PE=1 SV=1;>tr|F5H478|F5H478_HUMAN SAP30-binding protein OS=Homo sapiens GN=SAP30BP PE=4 SV=1	6	6	26.7	32.068	1.519e-49	1.2297	1.2239	1.1008
Q8IWV8-4;Q8IWV8;Q8IWV8-3;Q8IWV8-2	E3 ubiquitin-protein ligase UBR2	UBR2	>sp|Q8IWV8-4|UBR2_HUMAN Isoform 4 of E3 ubiquitin-protein ligase UBR2 OS=Homo sapiens GN=UBR2;>sp|Q8IWV8|UBR2_HUMAN E3 ubiquitin-protein ligase UBR2 OS=Homo sapiens GN=UBR2 PE=1 SV=1;>sp|Q8IWV8-3|UBR2_HUMAN Isoform 3 of E3 ubiquitin-protein ligase UBR2 OS=	12	12	9.6	200.54	1.3918e-78	1.2297	1.6016	1.3157
Q8N1G2;F6UIZ4;Q5T7F8;H0Y4T0;Q5T7F5;H0YCQ1	Cap-specific mRNA (nucleoside-2-O-)-methyltransferase 1	FTSJD2	>sp|Q8N1G2|MTR1_HUMAN Cap-specific mRNA (nucleoside-2-O-)-methyltransferase 1 OS=Homo sapiens GN=FTSJD2 PE=1 SV=1	20	20	22.3	95.32	9.3424e-131	1.2293	1.1596	0.99263
Q92547;H0Y8I7	DNA topoisomerase 2-binding protein 1	TOPBP1	>sp|Q92547|TOPB1_HUMAN DNA topoisomerase 2-binding protein 1 OS=Homo sapiens GN=TOPBP1 PE=1 SV=3	14	14	12.7	170.68	1.3027e-56	1.229	1.3161	1.0826
Q567V2-2;C9J764;Q567V2	Mpv17-like protein 2	MPV17L2	>sp|Q567V2-2|M17L2_HUMAN Isoform 2 of Mpv17-like protein 2 OS=Homo sapiens GN=MPV17L2;>tr|C9J764|C9J764_HUMAN Uncharacterized protein OS=Homo sapiens PE=4 SV=1;>sp|Q567V2|M17L2_HUMAN Mpv17-like protein 2 OS=Homo sapiens GN=MPV17L2 PE=1 SV=2	2	2	12.2	20.305	2.0636e-05	1.2287	0.98182	0.80793
F5GXM6;Q5THR1;Q9H5Z1;Q5THQ9	Probable ATP-dependent RNA helicase DHX35	DHX35	>tr|F5GXM6|F5GXM6_HUMAN DEAH (Asp-Glu-Ala-His) box polypeptide 35 OS=Homo sapiens GN=DHX35 PE=4 SV=1;>tr|Q5THR1|Q5THR1_HUMAN DEAH (Asp-Glu-Ala-His) box polypeptide 35 OS=Homo sapiens GN=DHX35 PE=2 SV=1;>sp|Q9H5Z1|DHX35_HUMAN Probable ATP-dependent RNA heli	2	2	3.7	75.439	2.2173e-07	1.2282	1.2661	0.96565
O43390;Q2L7G6;E7ETM7	Heterogeneous nuclear ribonucleoprotein R	HNRNPR	>sp|O43390|HNRPR_HUMAN Heterogeneous nuclear ribonucleoprotein R OS=Homo sapiens GN=HNRNPR PE=1 SV=1;>tr|Q2L7G6|Q2L7G6_HUMAN Heterogeneous nuclear ribonucleoprotein-R2 OS=Homo sapiens GN=HNRNPR PE=2 SV=1	19	1	37.9	70.942	6.7483e-296	1.2281	0.98663	0.77238
Q96IZ6;F8W920;F8WAS9;Q96IZ6-2	Methyltransferase-like protein 2A	METTL2A	>sp|Q96IZ6|MTL2A_HUMAN Methyltransferase-like protein 2A OS=Homo sapiens GN=METTL2A PE=1 SV=5;>tr|F8W920|F8W920_HUMAN Methyltransferase-like 2A OS=Homo sapiens GN=METTL2A PE=4 SV=1	6	1	23.3	43.537	1.7381e-110	1.2276	1.2099	0.97715
E9PN08;A6NEX8;Q99942;E7EM95;A6NN28	E3 ubiquitin-protein ligase RNF5	RNF5	>tr|E9PN08|E9PN08_HUMAN Ring finger protein 5 OS=Homo sapiens GN=RNF5 PE=4 SV=1;>tr|A6NEX8|A6NEX8_HUMAN Uncharacterized protein OS=Homo sapiens GN=RNF5 PE=4 SV=1;>sp|Q99942|RNF5_HUMAN E3 ubiquitin-protein ligase RNF5 OS=Homo sapiens GN=RNF5 PE=1 SV=1;>tr|E	3	3	26.4	10.013	1.2688e-15	1.2272	1.4864	1.2876
O43379;O43379-4;O43379-3;O43379-2	WD repeat-containing protein 62	WDR62	>sp|O43379|WDR62_HUMAN WD repeat-containing protein 62 OS=Homo sapiens GN=WDR62 PE=1 SV=4;>sp|O43379-4|WDR62_HUMAN Isoform 4 of WD repeat-containing protein 62 OS=Homo sapiens GN=WDR62	8	8	8.2	165.95	4.5529e-61	1.2263	1.2856	1.229
Q7Z401;E7EPL3	C-myc promoter-binding protein	DENND4A	>sp|Q7Z401|MYCPP_HUMAN C-myc promoter-binding protein OS=Homo sapiens GN=DENND4A PE=1 SV=2;>tr|E7EPL3|E7EPL3_HUMAN DENN/MADD domain-containing 4A OS=Homo sapiens GN=DENND4A PE=4 SV=2	2	2	1.3	209.24	1.5026e-08	1.2254	1.4269	0.91977
Q96IK1;C9JNZ5;Q96IK1-2;B4DX39;Q8IYS8	Biorientation of chromosomes in cell division protein 1	BOD1	>sp|Q96IK1|BOD1_HUMAN Biorientation of chromosomes in cell division protein 1 OS=Homo sapiens GN=BOD1 PE=1 SV=2	3	2	15.1	19.196	2.2684e-06	1.2249	1.4024	1.2055
Q14978;Q14978-2	Nucleolar and coiled-body phosphoprotein 1	NOLC1	>sp|Q14978|NOLC1_HUMAN Nucleolar and coiled-body phosphoprotein 1 OS=Homo sapiens GN=NOLC1 PE=1 SV=2;>sp|Q14978-2|NOLC1_HUMAN Isoform Beta of Nucleolar and coiled-body phosphoprotein 1 OS=Homo sapiens GN=NOLC1	13	1	19.2	73.602	4.1688e-104	1.2248	1.1633	0.91367
Q99590-2;F8VXG7;Q99590;F8W028	Protein SCAF11	SCAF11	>sp|Q99590-2|SCAFB_HUMAN Isoform 2 of Protein SCAF11 OS=Homo sapiens GN=SCAF11;>tr|F8VXG7|F8VXG7_HUMAN SR-related CTD-associated factor 11 OS=Homo sapiens GN=SCAF11 PE=4 SV=1;>sp|Q99590|SCAFB_HUMAN Protein SCAF11 OS=Homo sapiens GN=SCAF11 PE=1 SV=2;>tr|F8W	16	16	13.8	128.87	2.0381e-50	1.2248	0.86216	0.65553
Q8WW33;G3V1V4	Gametocyte-specific factor 1	GTSF1	>sp|Q8WW33|GTSF1_HUMAN Gametocyte-specific factor 1 OS=Homo sapiens GN=GTSF1 PE=1 SV=2;>tr|G3V1V4|G3V1V4_HUMAN Family with sequence similarity 112, member B, isoform CRA_b OS=Homo sapiens GN=GTSF1 PE=4 SV=1	5	5	29.3	19.266	4.547e-17	1.2246	1.6825	1.4702
Q99661;B7Z6Q6;Q99661-2;B7Z7M6;Q5JR91;Q5JR89;H0Y5Z9;E9PD67;Q8N4N8	Kinesin-like protein KIF2C	KIF2C	>sp|Q99661|KIF2C_HUMAN Kinesin-like protein KIF2C OS=Homo sapiens GN=KIF2C PE=1 SV=2;>tr|B7Z6Q6|B7Z6Q6_HUMAN Kinesin family member 2C OS=Homo sapiens GN=KIF2C PE=2 SV=1;>sp|Q99661-2|KIF2C_HUMAN Isoform 2 of Kinesin-like protein KIF2C OS=Homo sapiens GN=KIF	22	20	36.6	81.312	0	1.2245	1.1817	0.97882
H0YIQ8;F8VXI8;Q9H9L4;F8VX10;H0YID1;F8VRX7;F8VUX5;Q9H9L4-4;G3V1X4;H0YHR2	KAT8 regulatory NSL complex subunit 2	KANSL2	>tr|H0YIQ8|H0YIQ8_HUMAN KAT8 regulatory NSL complex subunit 2 (Fragment) OS=Homo sapiens GN=KANSL2 PE=4 SV=1;>tr|F8VXI8|F8VXI8_HUMAN KAT8 regulatory NSL complex subunit 2 OS=Homo sapiens GN=KANSL2 PE=4 SV=1;>sp|Q9H9L4|KANL2_HUMAN KAT8 regulatory NSL comple	3	3	13.5	38.441	1.565e-07	1.2242	1.4071	1.1831
Q9NSV4-6;A8MYX0;Q9NSV4-5;C9JL55;Q9NSV4-4;C9JDG1;Q9NSV4;C9JDG0;C9JDG2;Q9NSV4-7;F8W838;Q9NSV4-1;A6NG52;Q9NSV4-2	Protein diaphanous homolog 3	DIAPH3	>sp|Q9NSV4-6|DIAP3_HUMAN Isoform 6 of Protein diaphanous homolog 3 OS=Homo sapiens GN=DIAPH3;>tr|A8MYX0|A8MYX0_HUMAN Diaphanous homolog 3 (Drosophila) OS=Homo sapiens GN=DIAPH3 PE=4 SV=3;>sp|Q9NSV4-5|DIAP3_HUMAN Isoform 5 of Protein diaphanous homolog 3 OS	13	13	17.6	128.99	4.3529e-150	1.224	1.4744	1.3061
Q14151;C9JPX0;A8MXT5;B4DU53;F5GXS4	Scaffold attachment factor B2	SAFB2	>sp|Q14151|SAFB2_HUMAN Scaffold attachment factor B2 OS=Homo sapiens GN=SAFB2 PE=1 SV=1;>tr|C9JPX0|C9JPX0_HUMAN Scaffold attachment factor B2 OS=Homo sapiens GN=SAFB2 PE=4 SV=2;>tr|A8MXT5|A8MXT5_HUMAN Scaffold attachment factor B2 OS=Homo sapiens GN=SAFB2	16	6	19.8	107.47	2.0332e-121	1.2236	1.1314	0.98403
Q9GZT6-2;Q9GZT6;B3KP87;H0YF06;E9PKQ5;H0YD95;E9PRC2;E9PPJ7	Coiled-coil domain-containing protein 90B, mitochondrial	CCDC90B;MDS025	>sp|Q9GZT6-2|CC90B_HUMAN Isoform 2 of Coiled-coil domain-containing protein 90B, mitochondrial OS=Homo sapiens GN=CCDC90B;>sp|Q9GZT6|CC90B_HUMAN Coiled-coil domain-containing protein 90B, mitochondrial OS=Homo sapiens GN=CCDC90B PE=1 SV=2;>tr|B3KP87|B3KP87	4	4	15.1	27.979	8.5199e-13	1.223	1.4954	1.1991
Q96C24;F8W9B9;Q96C24-2	Synaptotagmin-like protein 4	SYTL4	>sp|Q96C24|SYTL4_HUMAN Synaptotagmin-like protein 4 OS=Homo sapiens GN=SYTL4 PE=1 SV=2;>tr|F8W9B9|F8W9B9_HUMAN Synaptotagmin-like 4 OS=Homo sapiens GN=SYTL4 PE=4 SV=1;>sp|Q96C24-2|SYTL4_HUMAN Isoform 2 of Synaptotagmin-like protein 4 OS=Homo sapiens GN=SYT	6	6	11.2	76.023	9.545e-30	1.2228	1.3079	1.0634
P49643;P49643-2	DNA primase large subunit	PRIM2	>sp|P49643|PRI2_HUMAN DNA primase large subunit OS=Homo sapiens GN=PRIM2 PE=1 SV=2	12	12	29.7	58.805	7.8509e-150	1.2227	1.5131	1.2204
Q9Y2R4;A8MTP9;F5H5G9;F5H0R7	Probable ATP-dependent RNA helicase DDX52	DDX52	>sp|Q9Y2R4|DDX52_HUMAN Probable ATP-dependent RNA helicase DDX52 OS=Homo sapiens GN=DDX52 PE=1 SV=3;>tr|A8MTP9|A8MTP9_HUMAN DEAD (Asp-Glu-Ala-Asp) box polypeptide 52 OS=Homo sapiens GN=DDX52 PE=4 SV=1	10	10	23.5	67.497	6.3247e-213	1.222	1.1838	0.90285
F6U1T9;P63098;D3YTA9;B4DYQ6;Q96LZ3	Calcineurin subunit B type 1	PPP3R1	>tr|F6U1T9|F6U1T9_HUMAN Protein phosphatase 3, regulatory subunit B, alpha OS=Homo sapiens GN=PPP3R1 PE=4 SV=1;>sp|P63098|CANB1_HUMAN Calcineurin subunit B type 1 OS=Homo sapiens GN=PPP3R1 PE=1 SV=2;>tr|D3YTA9|D3YTA9_HUMAN Protein phosphatase 3, regulatory	4	4	43.1	18.208	1.1824e-107	1.2219	1.2617	1.0552
P52292;A8MYJ9	Importin subunit alpha-2	KPNA2	>sp|P52292|IMA2_HUMAN Importin subunit alpha-2 OS=Homo sapiens GN=KPNA2 PE=1 SV=1	19	19	49.7	57.861	0	1.2217	1.723	1.3558
Q8TEK3-2;Q8TEK3	Histone-lysine N-methyltransferase, H3 lysine-79 specific	DOT1L	>sp|Q8TEK3-2|DOT1L_HUMAN Isoform 1 of Histone-lysine N-methyltransferase, H3 lysine-79 specific OS=Homo sapiens GN=DOT1L;>sp|Q8TEK3|DOT1L_HUMAN Histone-lysine N-methyltransferase, H3 lysine-79 specific OS=Homo sapiens GN=DOT1L PE=1 SV=2	2	2	2	164.85	1.327e-13	1.2214	1.4535	1.1318
P35670-2;P35670-3;E7ET55;F5H748;P35670-4;P35670;F5H562;E7EQQ2;F6XIH0	Copper-transporting ATPase 2;WND/140 kDa	ATP7B	>sp|P35670-2|ATP7B_HUMAN Isoform 2 of Copper-transporting ATPase 2 OS=Homo sapiens GN=ATP7B;>sp|P35670-3|ATP7B_HUMAN Isoform 3 of Copper-transporting ATPase 2 OS=Homo sapiens GN=ATP7B;>tr|E7ET55|E7ET55_HUMAN ATPase, Cu++-transporting, beta polypeptide OS=H	7	7	9.9	133.62	3.0187e-44	1.221	1.3595	1.0316
Q14181;B4DNB4;E9PIQ6;H0YDR7	DNA polymerase alpha subunit B	POLA2	>sp|Q14181|DPOA2_HUMAN DNA polymerase alpha subunit B OS=Homo sapiens GN=POLA2 PE=1 SV=2;>tr|B4DNB4|B4DNB4_HUMAN Uncharacterized protein OS=Homo sapiens GN=POLA2 PE=2 SV=1	7	7	19.4	65.947	7.2918e-64	1.2209	1.4196	1.1801
Q9H1D9	DNA-directed RNA polymerase III subunit RPC6	POLR3F	>sp|Q9H1D9|RPC6_HUMAN DNA-directed RNA polymerase III subunit RPC6 OS=Homo sapiens GN=POLR3F PE=1 SV=1	3	3	11.7	35.684	1.0576e-10	1.2206	1.0349	0.91376
Q53RE8	Ankyrin repeat domain-containing protein 39	ANKRD39	>sp|Q53RE8|ANR39_HUMAN Ankyrin repeat domain-containing protein 39 OS=Homo sapiens GN=ANKRD39 PE=1 SV=1	3	3	23.5	19.651	1.6442e-18	1.2205	2.1941	1.7914
Q9H9Y6;F5GZX4;Q9H9Y6-2;F5H643;F8W898;F5GWZ8;C9JJG2;C9JS83	DNA-directed RNA polymerase I subunit RPA2;DNA-directed RNA polymerase	POLR1B	>sp|Q9H9Y6|RPA2_HUMAN DNA-directed RNA polymerase I subunit RPA2 OS=Homo sapiens GN=POLR1B PE=1 SV=2;>tr|F5GZX4|F5GZX4_HUMAN DNA-directed RNA polymerase OS=Homo sapiens GN=POLR1B PE=3 SV=1;>sp|Q9H9Y6-2|RPA2_HUMAN Isoform 2 of DNA-directed RNA polymerase I	13	13	15.2	128.23	8.2446e-77	1.2201	1.1916	0.95172
Q8NEF9	Serum response factor-binding protein 1	SRFBP1	>sp|Q8NEF9|SRFB1_HUMAN Serum response factor-binding protein 1 OS=Homo sapiens GN=SRFBP1 PE=1 SV=1	6	6	15.2	48.633	3.1798e-14	1.2194	1.0977	0.82679
E9PRB2;O95298;E9PRJ5;E9PM14;E9PQ53;E9PRQ4;E7EMR9;E9PNU8	NADH dehydrogenase [ubiquinone] 1 subunit C2	NDUFC2	>tr|E9PRB2|E9PRB2_HUMAN NADH dehydrogenase [ubiquinone] 1 subunit C2 OS=Homo sapiens GN=NDUFC2 PE=3 SV=1;>sp|O95298|NDUC2_HUMAN NADH dehydrogenase [ubiquinone] 1 subunit C2 OS=Homo sapiens GN=NDUFC2 PE=1 SV=1	5	5	37.5	11.399	1.1614e-17	1.2193	1.0576	0.86607
P17252	Protein kinase C alpha type	PRKCA	>sp|P17252|KPCA_HUMAN Protein kinase C alpha type OS=Homo sapiens GN=PRKCA PE=1 SV=4	4	2	8.5	76.749	7.6984e-24	1.2192	0.91414	0.79587
Q6P0Q8-2;E7ERL6;Q6P0Q8;E9PBM6;E7EWL1	Microtubule-associated serine/threonine-protein kinase 2	MAST2	>sp|Q6P0Q8-2|MAST2_HUMAN Isoform 2 of Microtubule-associated serine/threonine-protein kinase 2 OS=Homo sapiens GN=MAST2;>tr|E7ERL6|E7ERL6_HUMAN Microtubule-associated serine/threonine kinase 2 OS=Homo sapiens GN=MAST2 PE=4 SV=1;>sp|Q6P0Q8|MAST2_HUMAN Micro	2	2	2.1	176.13	3.2213e-15	1.2191	1.2296	1.1052
Q9H936;E9PJH7;E9PL68;C9J1H6;E9PNQ3;E9PJD3;E9PQ36;E9PP01;E9PI74;E9PR97;E9PS95;Q9H1K4	Mitochondrial glutamate carrier 1	SLC25A22	>sp|Q9H936|GHC1_HUMAN Mitochondrial glutamate carrier 1 OS=Homo sapiens GN=SLC25A22 PE=1 SV=1;>tr|E9PJH7|E9PJH7_HUMAN Solute carrier family 25 (mitochondrial carrier: glutamate), member 22 (Fragment) OS=Homo sapiens GN=SLC25A22 PE=3 SV=1	3	3	11.5	34.47	1.445e-08	1.2182	2.0408	1.7003
Q86U90	YrdC domain-containing protein, mitochondrial	YRDC	>sp|Q86U90|YRDC_HUMAN YrdC domain-containing protein, mitochondrial OS=Homo sapiens GN=YRDC PE=1 SV=1	10	10	45.5	29.328	1.9347e-52	1.218	1.356	1.0879
O60232;H0YEB6;E9PK41;G3V1B8;H0YEK1	Sjoegren syndrome/scleroderma autoantigen 1	SSSCA1	>sp|O60232|SSA27_HUMAN Sjoegren syndrome/scleroderma autoantigen 1 OS=Homo sapiens GN=SSSCA1 PE=1 SV=1;>tr|H0YEB6|H0YEB6_HUMAN Sjogren syndrome/scleroderma autoantigen 1 (Fragment) OS=Homo sapiens GN=SSSCA1 PE=4 SV=1;>tr|E9PK41|E9PK41_HUMAN Sjogren syndrom	4	4	29.6	21.474	7.3839e-26	1.2174	1.296	1.0685
Q13123;Q9H4P6;E7EQZ7;D6REL4;D6RAY9;D6RCQ4	Protein Red	IK	>sp|Q13123|RED_HUMAN Protein Red OS=Homo sapiens GN=IK PE=1 SV=3;>tr|Q9H4P6|Q9H4P6_HUMAN Clone TCCCIA00142 mRNA sequence OS=Homo sapiens GN=IK PE=2 SV=1;>tr|E7EQZ7|E7EQZ7_HUMAN IK cytokine, down-regulator of HLA II (Fragment) OS=Homo sapiens GN=IK PE=4 SV=	17	17	35.4	65.601	1.0799e-162	1.2173	1.3149	1.0295
Q86YH6;B4DKU5;Q86YH6-2;Q5JRD6;E9PH03	Decaprenyl-diphosphate synthase subunit 2	PDSS2	>sp|Q86YH6|DLP1_HUMAN Decaprenyl-diphosphate synthase subunit 2 OS=Homo sapiens GN=PDSS2 PE=1 SV=2;>tr|B4DKU5|B4DKU5_HUMAN Prenyl (decaprenyl) diphosphate synthase, subunit 2 OS=Homo sapiens GN=PDSS2 PE=2 SV=1;>sp|Q86YH6-2|DLP1_HUMAN Isoform 2 of Decapreny	4	4	12.3	44.128	1.5302e-40	1.2166	1.0063	0.69133
Q96B26;Q5JXM0	Exosome complex component RRP43	EXOSC8;DKFZp564C0482	>sp|Q96B26|EXOS8_HUMAN Exosome complex component RRP43 OS=Homo sapiens GN=EXOSC8 PE=1 SV=1;>tr|Q5JXM0|Q5JXM0_HUMAN Putative uncharacterized protein DKFZp564C0482 OS=Homo sapiens GN=DKFZp564C0482 PE=2 SV=1	6	6	31.9	30.039	3.3269e-66	1.2166	1.1253	0.94964
C9J2Y9;P30876;C9J4M6	DNA-directed RNA polymerase;DNA-directed RNA polymerase II subunit RPB2	POLR2B	>tr|C9J2Y9|C9J2Y9_HUMAN DNA-directed RNA polymerase OS=Homo sapiens GN=POLR2B PE=3 SV=2;>sp|P30876|RPB2_HUMAN DNA-directed RNA polymerase II subunit RPB2 OS=Homo sapiens GN=POLR2B PE=1 SV=1;>tr|C9J4M6|C9J4M6_HUMAN DNA-directed RNA polymerase OS=Homo sapien	31	31	30.8	133.06	0	1.2163	1.2301	1.0117
E9PDK6;Q9Y3S2;D6R8Y9;D6RBR7	Zinc finger protein 330	ZNF330	>tr|E9PDK6|E9PDK6_HUMAN Zinc finger protein 330 OS=Homo sapiens GN=ZNF330 PE=4 SV=2;>sp|Q9Y3S2|ZN330_HUMAN Zinc finger protein 330 OS=Homo sapiens GN=ZNF330 PE=1 SV=1	3	3	15.4	29.229	2.2154e-54	1.2159	1.3014	1.017
Q96R06;F5GZT2;E9PMD0	Sperm-associated antigen 5	SPAG5	>sp|Q96R06|SPAG5_HUMAN Sperm-associated antigen 5 OS=Homo sapiens GN=SPAG5 PE=1 SV=2	18	18	22.7	134.42	9.2547e-199	1.2156	1.6655	1.4017
Q96T58;H0Y5U7;Q5VVE3	Msx2-interacting protein	SPEN	>sp|Q96T58|MINT_HUMAN Msx2-interacting protein OS=Homo sapiens GN=SPEN PE=1 SV=1	8	8	3.4	402.24	2.9867e-109	1.2152	1.2117	0.98894
Q9GZY4;C9JA07;C9J6J1	Cytochrome c oxidase assembly protein 1 homolog	COA1	>sp|Q9GZY4|CG044_HUMAN Uncharacterized protein C7orf44 OS=Homo sapiens GN=C7orf44 PE=1 SV=1;>tr|C9JA07|C9JA07_HUMAN Chromosome 7 open reading frame 44 (Fragment) OS=Homo sapiens GN=C7orf44 PE=4 SV=1	6	6	56.8	16.694	5.0491e-30	1.2149	1.102	0.97551
B4DS82;Q14457;E7EV84	Beclin-1	BECN1	>tr|B4DS82|B4DS82_HUMAN Uncharacterized protein OS=Homo sapiens GN=BECN1 PE=2 SV=1;>sp|Q14457|BECN1_HUMAN Beclin-1 OS=Homo sapiens GN=BECN1 PE=1 SV=2;>tr|E7EV84|E7EV84_HUMAN Beclin 1, autophagy-related OS=Homo sapiens GN=BECN1 PE=4 SV=1	4	4	16.8	42.214	4.5171e-16	1.2146	1.6774	1.3511
Q92614-3;F8W6U1;Q92614-4;Q92614;Q92614-2;E9PQN8;Q92614-5;F8W6Y3;B4DFN7;E9PPV5;H0YEV9;H0YEF8	Unconventional myosin-XVIIIa	MYO18A	>sp|Q92614-3|MY18A_HUMAN Isoform 3 of Unconventional myosin-XVIIIa OS=Homo sapiens GN=MYO18A;>tr|F8W6U1|F8W6U1_HUMAN Myosin XVIIIA OS=Homo sapiens GN=MYO18A PE=4 SV=1;>sp|Q92614-4|MY18A_HUMAN Isoform 4 of Unconventional myosin-XVIIIa OS=Homo sapiens GN=MYO	11	11	7.6	226.69	4.2325e-141	1.2143	1.1965	1.0571
Q6PJW8;Q6PJW8-2;Q6PJW8-3	Consortin	CNST	>sp|Q6PJW8|CNST_HUMAN Consortin OS=Homo sapiens GN=CNST PE=1 SV=3;>sp|Q6PJW8-2|CNST_HUMAN Isoform 2 of Consortin OS=Homo sapiens GN=CNST	3	3	8.1	79.596	1.2959e-23	1.2142	1.143	0.96246
P00966;Q5T6L5;Q5T6L6;E9PDT0	Argininosuccinate synthase	ASS1	>sp|P00966|ASSY_HUMAN Argininosuccinate synthase OS=Homo sapiens GN=ASS1 PE=1 SV=2;>tr|Q5T6L5|Q5T6L5_HUMAN Argininosuccinate synthase 1 (Fragment) OS=Homo sapiens GN=ASS1 PE=2 SV=1;>tr|Q5T6L6|Q5T6L6_HUMAN Argininosuccinate synthase (Fragment) OS=Homo sapie	2	2	5.6	46.53	1.8966e-06	1.213	1.6127	1.3263
Q58HN0;Q16342;F5H4V9	Programmed cell death protein 2	PDCD2	>tr|Q58HN0|Q58HN0_HUMAN Programmed cell death 2 OS=Homo sapiens GN=PDCD2 PE=2 SV=1;>sp|Q16342|PDCD2_HUMAN Programmed cell death protein 2 OS=Homo sapiens GN=PDCD2 PE=1 SV=2;>tr|F5H4V9|F5H4V9_HUMAN Programmed cell death 2 OS=Homo sapiens GN=PDCD2 PE=4 SV=1	3	3	14.1	35.29	1.3168e-12	1.213	1.4498	1.3591
F8VQD9;Q9BSB4;F8VVA0	Autophagy-related protein 101	C12orf44;ATG101	>tr|F8VQD9|F8VQD9_HUMAN Chromosome 12 open reading frame 44 (Fragment) OS=Homo sapiens GN=C12orf44 PE=4 SV=1;>sp|Q9BSB4|ATGA1_HUMAN Autophagy-related protein 101 OS=Homo sapiens GN=ATG101 PE=1 SV=1;>tr|F8VVA0|F8VVA0_HUMAN Chromosome 12 open reading frame 4	4	4	27.9	21.926	3.8808e-81	1.2129	1.51	1.2633
Q3B726	DNA-directed RNA polymerase I subunit RPA43	TWISTNB	>sp|Q3B726|RPA43_HUMAN DNA-directed RNA polymerase I subunit RPA43 OS=Homo sapiens GN=TWISTNB PE=1 SV=1	3	3	18.9	37.432	1.8565e-27	1.2128	1.3342	1.2043
Q9Y4K4;G3V5C6	Mitogen-activated protein kinase kinase kinase kinase 5	MAP4K5	>sp|Q9Y4K4|M4K5_HUMAN Mitogen-activated protein kinase kinase kinase kinase 5 OS=Homo sapiens GN=MAP4K5 PE=1 SV=1	5	5	7.9	95.039	2.8129e-16	1.2127	1.0821	0.91432
Q9Y6G5;D6RJ90;H0Y9N4;D6RC04	COMM domain-containing protein 10	COMMD10	>sp|Q9Y6G5|COMDA_HUMAN COMM domain-containing protein 10 OS=Homo sapiens GN=COMMD10 PE=1 SV=1;>tr|D6RJ90|D6RJ90_HUMAN COMM domain containing 10, isoform CRA_b OS=Homo sapiens GN=COMMD10 PE=4 SV=1;>tr|H0Y9N4|H0Y9N4_HUMAN COMM domain-containing 10 (Fragment)	8	8	43.1	22.966	1.097e-32	1.2127	1.3264	1.0502
Q9GZQ8;A6NCE7;Q9H492;Q9H492-2	Microtubule-associated proteins 1A/1B light chain 3B;Microtubule-associated proteins 1A/1B light chain 3 beta 2;Microtubule-associated proteins 1A/1B light chain 3A	MAP1LC3B;MAP1LC3B2;MAP1LC3A	>sp|Q9GZQ8|MLP3B_HUMAN Microtubule-associated proteins 1A/1B light chain 3B OS=Homo sapiens GN=MAP1LC3B PE=1 SV=3;>sp|A6NCE7|MP3B2_HUMAN Microtubule-associated proteins 1A/1B light chain 3 beta 2 OS=Homo sapiens GN=MAP1LC3B2 PE=2 SV=1;>sp|Q9H492|MLP3A_HUMA	2	2	16.8	14.688	1.199e-16	1.2126	2.0132	1.6534
Q86VS8;H0YE69	Protein Hook homolog 3	HOOK3	>sp|Q86VS8|HOOK3_HUMAN Protein Hook homolog 3 OS=Homo sapiens GN=HOOK3 PE=1 SV=2	5	5	7	83.125	5.002e-45	1.2122	1.8535	1.2814
Q13188;B3KYA7;E5RFQ9;E5RIM6;Q8NBU1	Serine/threonine-protein kinase 3;Serine/threonine-protein kinase 3 36kDa subunit;Serine/threonine-protein kinase 3 20kDa subunit	STK3	>sp|Q13188|STK3_HUMAN Serine/threonine-protein kinase 3 OS=Homo sapiens GN=STK3 PE=1 SV=2;>tr|B3KYA7|B3KYA7_HUMAN Serine/threonine kinase 3 OS=Homo sapiens GN=STK3 PE=2 SV=1	10	6	26.3	56.3	3.1218e-30	1.212	1.2485	1.0377
P54132;H0YNU5;F5H7R6;F5H3V6;H0YLV8	Bloom syndrome protein	BLM	>sp|P54132|BLM_HUMAN Bloom syndrome protein OS=Homo sapiens GN=BLM PE=1 SV=1;>tr|H0YNU5|H0YNU5_HUMAN Bloom syndrome, RecQ helicase-like OS=Homo sapiens GN=BLM PE=4 SV=1;>tr|F5H7R6|F5H7R6_HUMAN Bloom syndrome, RecQ helicase-like OS=Homo sapiens GN=BLM PE=4	14	14	13	159	2.8395e-86	1.212	1.3646	1.094
Q96S40;P07992;B3KRR0;Q7Z7F5	DNA excision repair protein ERCC-1	ERCC1	>tr|Q96S40|Q96S40_HUMAN Excision repair cross-complementing rodent repair deficiency, complementation group 1 (Includes overlapping antisense sequence), isoform CRA_b OS=Homo sapiens GN=ERCC1 PE=2 SV=1;>sp|P07992|ERCC1_HUMAN DNA excision repair protein ERC	2	2	9.9	29.993	1.4466e-07	1.2113	1.3978	1.2199
Q8WUW1;F5H577;Q8WUW1-2	Protein BRICK1	BRK1	>sp|Q8WUW1|BRK1_HUMAN Protein BRICK1 OS=Homo sapiens GN=BRK1 PE=1 SV=1;>tr|F5H577|F5H577_HUMAN BRICK1, SCAR/WAVE actin-nucleating complex subunit OS=Homo sapiens GN=BRK1 PE=4 SV=1;>sp|Q8WUW1-2|BRK1_HUMAN Isoform 2 of Protein BRICK1 OS=Homo sapiens GN=BRK1	5	5	64	8.7448	2.682e-12	1.2112	1.1738	0.98414
Q9UHQ1-3;Q9UHQ1;Q9UHQ1-2;E9PH27;E7EP87;B4DZZ6	Nuclear prelamin A recognition factor	NARF	>sp|Q9UHQ1-3|NARF_HUMAN Isoform 3 of Nuclear prelamin A recognition factor OS=Homo sapiens GN=NARF;>sp|Q9UHQ1|NARF_HUMAN Nuclear prelamin A recognition factor OS=Homo sapiens GN=NARF PE=1 SV=1;>sp|Q9UHQ1-2|NARF_HUMAN Isoform 2 of Nuclear prelamin A recogni	6	6	23	45.795	5.0104e-24	1.2107	1.0243	0.91664
Q8N1B4;B4DNI9;B4DS44;B0UYQ4;E9PI03	Vacuolar protein sorting-associated protein 52 homolog	VPS52	>sp|Q8N1B4|VPS52_HUMAN Vacuolar protein sorting-associated protein 52 homolog OS=Homo sapiens GN=VPS52 PE=1 SV=1;>tr|B4DNI9|B4DNI9_HUMAN Uncharacterized protein OS=Homo sapiens GN=VPS52 PE=2 SV=1;>tr|B4DS44|B4DS44_HUMAN Uncharacterized protein OS=Homo sapi	12	12	23.1	82.22	8.5151e-96	1.2105	1.4637	1.1879
F2Z2T6;Q9HAH7;Q9HAH7-1	Probable fibrosin-1	FBRS	>tr|F2Z2T6|F2Z2T6_HUMAN Fibrosin OS=Homo sapiens GN=FBRS PE=4 SV=1;>sp|Q9HAH7|FBRS_HUMAN Probable fibrosin-1 OS=Homo sapiens GN=FBRS PE=1 SV=3;>sp|Q9HAH7-1|FBRS_HUMAN Isoform 1 of Probable fibrosin-1 OS=Homo sapiens GN=FBRS	2	2	6.5	42.341	9.2723e-08	1.2103	1.1774	1.3244
A8MTY9;E7EWN9;B7Z6B1;O14972;A8MY26;B7Z606	Down syndrome critical region protein 3	DSCR3	>tr|A8MTY9|A8MTY9_HUMAN Down syndrome critical region gene 3 OS=Homo sapiens GN=DSCR3 PE=4 SV=1;>tr|E7EWN9|E7EWN9_HUMAN Down syndrome critical region gene 3 OS=Homo sapiens GN=DSCR3 PE=4 SV=1;>tr|B7Z6B1|B7Z6B1_HUMAN Uncharacterized protein OS=Homo sapiens	3	3	17.3	27.958	9.3572e-13	1.2101	1.2691	1.163
B4DNH5;P58317	Zinc finger protein 121	ZNF121	>tr|B4DNH5|B4DNH5_HUMAN Uncharacterized protein OS=Homo sapiens GN=ZNF121 PE=2 SV=1;>sp|P58317|ZN121_HUMAN Zinc finger protein 121 OS=Homo sapiens GN=ZNF121 PE=2 SV=2	2	2	6.4	39.076	3.2537e-10	1.2099	1.159	0.76818
Q92503-3;Q92503;Q92503-2	SEC14-like protein 1	SEC14L1	>sp|Q92503-3|S14L1_HUMAN Isoform 3 of SEC14-like protein 1 OS=Homo sapiens GN=SEC14L1;>sp|Q92503|S14L1_HUMAN SEC14-like protein 1 OS=Homo sapiens GN=SEC14L1 PE=1 SV=2;>sp|Q92503-2|S14L1_HUMAN Isoform 2 of SEC14-like protein 1 OS=Homo sapiens GN=SEC14L1	2	2	3.2	77.131	5.8345e-06	1.2096	1.1894	1.2787
Q99640;A6NHV6;F8W164;B4DZM6	Membrane-associated tyrosine- and threonine-specific cdc2-inhibitory kinase	PKMYT1	>sp|Q99640|PMYT1_HUMAN Membrane-associated tyrosine- and threonine-specific cdc2-inhibitory kinase OS=Homo sapiens GN=PKMYT1 PE=1 SV=1;>tr|A6NHV6|A6NHV6_HUMAN Protein kinase, membrane associated tyrosine/threonine 1 OS=Homo sapiens GN=PKMYT1 PE=2 SV=3;>tr|	5	5	14.4	54.521	6.7592e-35	1.2096	1.2355	1.0242
Q9BRX5;E9PB21;Q9BRX5-2	DNA replication complex GINS protein PSF3	GINS3	>sp|Q9BRX5|PSF3_HUMAN DNA replication complex GINS protein PSF3 OS=Homo sapiens GN=GINS3 PE=1 SV=1;>tr|E9PB21|E9PB21_HUMAN GINS complex subunit 3 (Psf3 homolog) OS=Homo sapiens GN=GINS3 PE=4 SV=1;>sp|Q9BRX5-2|PSF3_HUMAN Isoform 2 of DNA replication complex	7	7	45.4	24.534	6.5027e-77	1.2095	1.3526	1.1726
H0YNY8;O00470;O00470-2;F8W8U3;B3KPQ6;F5GYS8;Q99687-3;Q99687;Q96DI2;B3KP98;O14770-3;O14770-2;Q99687-2;H0YNA8;O14770-4;O14770;B7Z4T5;H0YLG9;B3KUX4;B3KP81;A6NDR6;H0YMX5;E9PC25;E9PBY5;H0YKK4;H0YMV2;H0YK79;O14770-5;H0YKE5;E9PDC4;H0YKN2;A8K0S8	Homeobox protein Meis1;Homeobox protein Meis2;Homeobox protein Meis3;Putative homeobox protein Meis3-like 1	MEIS1;MEIS2;MEIS3;MEIS3P1	>tr|H0YNY8|H0YNY8_HUMAN Meis homeobox 1 OS=Homo sapiens GN=MEIS1 PE=3 SV=1;>sp|O00470|MEIS1_HUMAN Homeobox protein Meis1 OS=Homo sapiens GN=MEIS1 PE=1 SV=1;>sp|O00470-2|MEIS1_HUMAN Isoform 2 of Homeobox protein Meis1 OS=Homo sapiens GN=MEIS1;>tr|F8W8U3|F8W	5	5	15.9	40.745	7.692e-53	1.2083	1.214	0.8649
F8W9I8;C9J6Y3;C9JKR6;G3XAC1;B4DMZ1;Q9BXS9-2;Q86YZ4;Q9BXS9-3;Q9BXS9;Q9NQU1	Solute carrier family 26 member 6	SLC26A6	>tr|F8W9I8|F8W9I8_HUMAN Solute carrier family 26, member 6 OS=Homo sapiens GN=SLC26A6 PE=4 SV=1;>tr|C9J6Y3|C9J6Y3_HUMAN Solute carrier family 26, member 6 (Fragment) OS=Homo sapiens GN=SLC26A6 PE=4 SV=1;>tr|C9JKR6|C9JKR6_HUMAN Solute carrier family 26, mem	3	3	42.5	13.865	1.8052e-58	1.2079	1.176	0.95673
Q9HBH5;C9J2C7	Retinol dehydrogenase 14	RDH14	>sp|Q9HBH5|RDH14_HUMAN Retinol dehydrogenase 14 OS=Homo sapiens GN=RDH14 PE=1 SV=1	6	6	26.5	36.864	7.2136e-38	1.2075	1.2944	1.0721
Q96CN9	GRIP and coiled-coil domain-containing protein 1	GCC1	>sp|Q96CN9|GCC1_HUMAN GRIP and coiled-coil domain-containing protein 1 OS=Homo sapiens GN=GCC1 PE=1 SV=1	11	11	15.2	87.81	4.1722e-34	1.2075	1.0498	0.97287
F8WBK5;Q9NQ50	39S ribosomal protein L40, mitochondrial	MRPL40	>tr|F8WBK5|F8WBK5_HUMAN Mitochondrial ribosomal protein L40 OS=Homo sapiens GN=MRPL40 PE=4 SV=1;>sp|Q9NQ50|RM40_HUMAN 39S ribosomal protein L40, mitochondrial OS=Homo sapiens GN=MRPL40 PE=1 SV=1	8	8	53.7	19.541	8.4981e-97	1.2074	1.1809	0.97382
Q9NUS5;Q5JX74;A2A2L4	AP-5 complex subunit sigma-1	AP5S1	>sp|Q9NUS5|CT029_HUMAN Protein C20orf29 OS=Homo sapiens GN=C20orf29 PE=1 SV=1	3	3	29.5	22.522	2.3255e-19	1.2072	1.7508	1.4627
Q9UQR1;Q6PJ98;G5E9X2;F5H173	Zinc finger protein 148	ZNF148	>sp|Q9UQR1|ZN148_HUMAN Zinc finger protein 148 OS=Homo sapiens GN=ZNF148 PE=1 SV=2	4	4	11	88.975	5.4383e-88	1.207	1.056	0.92052
Q2TAY7;B4E3L0	WD40 repeat-containing protein SMU1	SMU1	>sp|Q2TAY7|SMU1_HUMAN WD40 repeat-containing protein SMU1 OS=Homo sapiens GN=SMU1 PE=1 SV=2	9	9	25.9	57.543	2.8853e-188	1.2066	1.2265	1.0577
Q16560;Q16560-2	U11/U12 small nuclear ribonucleoprotein 35 kDa protein	SNRNP35	>sp|Q16560|U1SBP_HUMAN U11/U12 small nuclear ribonucleoprotein 35 kDa protein OS=Homo sapiens GN=SNRNP35 PE=1 SV=1;>sp|Q16560-2|U1SBP_HUMAN Isoform 2 of U11/U12 small nuclear ribonucleoprotein 35 kDa protein OS=Homo sapiens GN=SNRNP35	2	2	9.3	29.45	2.2555e-19	1.206	1.3259	1.003
Q86Y07;Q86Y07-5;Q86Y07-2;E9PFA9;Q86Y07-3;Q86Y07-4;E7ERS5;E9PBU1	Serine/threonine-protein kinase VRK2	VRK2	>sp|Q86Y07|VRK2_HUMAN Serine/threonine-protein kinase VRK2 OS=Homo sapiens GN=VRK2 PE=1 SV=3;>sp|Q86Y07-5|VRK2_HUMAN Isoform 5 of Serine/threonine-protein kinase VRK2 OS=Homo sapiens GN=VRK2;>sp|Q86Y07-2|VRK2_HUMAN Isoform 2 of Serine/threonine-protein kin	7	7	21.7	58.14	2.5566e-39	1.2057	1.3384	1.1853
Q9P0S3;B9A069;Q53FV1;F8VXD5	ORM1-like protein 1;ORM1-like protein 2	ORMDL1;ORMDL2	>sp|Q9P0S3|ORML1_HUMAN ORM1-like protein 1 OS=Homo sapiens GN=ORMDL1 PE=2 SV=1;>tr|B9A069|B9A069_HUMAN ORM1-like 1 (S. cerevisiae) OS=Homo sapiens GN=ORMDL1 PE=4 SV=1;>sp|Q53FV1|ORML2_HUMAN ORM1-like protein 2 OS=Homo sapiens GN=ORMDL2 PE=2 SV=2	4	2	26.8	17.371	3.8305e-21	1.2054	1.5572	1.2541
Q8NAV1	Pre-mRNA-splicing factor 38A	PRPF38A	>sp|Q8NAV1|PR38A_HUMAN Pre-mRNA-splicing factor 38A OS=Homo sapiens GN=PRPF38A PE=1 SV=1	5	5	21.2	37.476	6.1023e-66	1.2049	1.2753	1.1475
Q969E2-2;Q969E2;Q969E2-3;F8WDW4;C9JWM2	Secretory carrier-associated membrane protein 4	SCAMP4	>sp|Q969E2-2|SCAM4_HUMAN Isoform 2 of Secretory carrier-associated membrane protein 4 OS=Homo sapiens GN=SCAMP4;>sp|Q969E2|SCAM4_HUMAN Secretory carrier-associated membrane protein 4 OS=Homo sapiens GN=SCAMP4 PE=2 SV=1;>sp|Q969E2-3|SCAM4_HUMAN Isoform 3 of	2	2	19	22.047	0.00011577	1.2048	1.1043	0.81161
Q96FF9;B5MBX0;H0YCL8	Sororin	CDCA5	>sp|Q96FF9|CDCA5_HUMAN Sororin OS=Homo sapiens GN=CDCA5 PE=1 SV=1;>tr|B5MBX0|B5MBX0_HUMAN Cell division cycle-associated 5 OS=Homo sapiens GN=CDCA5 PE=4 SV=1;>tr|H0YCL8|H0YCL8_HUMAN Cell division cycle-associated 5 (Fragment) OS=Homo sapiens GN=CDCA5 PE=4	2	2	13.1	27.6	1.3807e-05	1.2046	0.96843	0.80911
O14530;Q8TB70;B7Z7A4;B8ZZX4;F8WCJ3;F8WBV5;G3XAJ4	Thioredoxin domain-containing protein 9	TXNDC9	>sp|O14530|TXND9_HUMAN Thioredoxin domain-containing protein 9 OS=Homo sapiens GN=TXNDC9 PE=1 SV=2;>tr|Q8TB70|Q8TB70_HUMAN TXNDC9 protein OS=Homo sapiens GN=TXNDC9 PE=2 SV=1;>tr|B7Z7A4|B7Z7A4_HUMAN Uncharacterized protein OS=Homo sapiens GN=TXNDC9 PE=2 SV=	10	10	46.5	26.534	1.0189e-77	1.2044	1.6693	1.4248
F5H5N1;B3KRI2;O75251;F5GXJ1;Q6ZS38;F5H273;F5H350;F5GX93	NADH dehydrogenase [ubiquinone] iron-sulfur protein 7, mitochondrial	NDUFS7	>tr|F5H5N1|F5H5N1_HUMAN NADH dehydrogenase (ubiquinone) Fe-S protein 7, 20kDa (NADH-coenzyme Q reductase) OS=Homo sapiens GN=NDUFS7 PE=3 SV=1;>tr|B3KRI2|B3KRI2_HUMAN NADH dehydrogenase (ubiquinone) Fe-S protein 7, 20kDa (NADH-coenzyme Q reductase) OS=Homo	3	1	14.8	19.77	5.2523e-09	1.2042	1.2482	1.0225
O43617;A6NDN0;A6NKE1	Trafficking protein particle complex subunit 3	TRAPPC3	>sp|O43617|TPPC3_HUMAN Trafficking protein particle complex subunit 3 OS=Homo sapiens GN=TRAPPC3 PE=1 SV=1;>tr|A6NDN0|A6NDN0_HUMAN Trafficking protein particle complex 3, isoform CRA_a OS=Homo sapiens GN=TRAPPC3 PE=4 SV=1;>tr|A6NKE1|A6NKE1_HUMAN Traffickin	6	6	31.7	20.274	2.7179e-17	1.2038	1.2834	1.0796
P07919	Cytochrome b-c1 complex subunit 6, mitochondrial	UQCRH	>sp|P07919|QCR6_HUMAN Cytochrome b-c1 complex subunit 6, mitochondrial OS=Homo sapiens GN=UQCRH PE=1 SV=2	4	4	58.2	10.739	1.2349e-217	1.2032	0.97866	0.96856
O15145;B4DM63;C9JZD1;F8VR50	Actin-related protein 2/3 complex subunit 3	ARPC3	>sp|O15145|ARPC3_HUMAN Actin-related protein 2/3 complex subunit 3 OS=Homo sapiens GN=ARPC3 PE=1 SV=3;>tr|B4DM63|B4DM63_HUMAN Uncharacterized protein OS=Homo sapiens GN=ARPC3 PE=2 SV=1	7	7	51.7	20.546	4.8572e-74	1.2025	1.1722	0.99645
B7Z8N6;B1AVT0;P49760-3;P49760	Dual specificity protein kinase CLK2	CLK2	>tr|B7Z8N6|B7Z8N6_HUMAN CDC-like kinase 2, isoform CRA_c OS=Homo sapiens GN=CLK2 PE=2 SV=1;>tr|B1AVT0|B1AVT0_HUMAN CDC-like kinase 2 OS=Homo sapiens GN=CLK2 PE=4 SV=1;>sp|P49760-3|CLK2_HUMAN Isoform 3 of Dual specificity protein kinase CLK2 OS=Homo sapiens	3	3	10.3	32.313	7.5388e-22	1.2023	1.191	0.97827
Q86UL3;E5RIA1;E5RHA6	Glycerol-3-phosphate acyltransferase 4	AGPAT6	>sp|Q86UL3|GPAT4_HUMAN Glycerol-3-phosphate acyltransferase 4 OS=Homo sapiens GN=AGPAT6 PE=1 SV=1;>tr|E5RIA1|E5RIA1_HUMAN 1-acylglycerol-3-phosphate O-acyltransferase 6 (lysophosphatidic acid acyltransferase, zeta) (Fragment) OS=Homo sapiens GN=AGPAT6 PE=4	3	3	7.5	52.07	1.8249e-19	1.2023	1.1324	0.96956
Q9Y248	DNA replication complex GINS protein PSF2	GINS2	>sp|Q9Y248|PSF2_HUMAN DNA replication complex GINS protein PSF2 OS=Homo sapiens GN=GINS2 PE=1 SV=1	10	10	62.2	21.427	1.9653e-41	1.202	1.3082	1.1301
Q9C0D3;A8DPD7;B4DK95;Q9C0D3-2	Protein zyg-11 homolog B	ZYG11B	>sp|Q9C0D3|ZY11B_HUMAN Protein zyg-11 homolog B OS=Homo sapiens GN=ZYG11B PE=1 SV=2;>tr|A8DPD7|A8DPD7_HUMAN Uncharacterized protein OS=Homo sapiens GN=ZYG11B PE=2 SV=1;>tr|B4DK95|B4DK95_HUMAN Uncharacterized protein OS=Homo sapiens GN=ZYG11B PE=2 SV=1	7	7	12.6	83.92	1.8976e-49	1.2019	1.124	0.95948
P18583-5;P18583-2;P18583-7;P18583;P18583-9;P18583-10;P18583-4;P18583-3;P18583-6;P18583-8	Protein SON	SON	>sp|P18583-5|SON_HUMAN Isoform D of Protein SON OS=Homo sapiens GN=SON;>sp|P18583-2|SON_HUMAN Isoform A of Protein SON OS=Homo sapiens GN=SON;>sp|P18583-7|SON_HUMAN Isoform G of Protein SON OS=Homo sapiens GN=SON;>sp|P18583|SON_HUMAN Protein SON OS=Homo sa	21	21	13.7	267.03	1.1573e-96	1.2018	0.88829	0.77295
Q9BYD1;E5RJI7;H0YAX3;E5RFI2	39S ribosomal protein L13, mitochondrial	MRPL13	>sp|Q9BYD1|RM13_HUMAN 39S ribosomal protein L13, mitochondrial OS=Homo sapiens GN=MRPL13 PE=1 SV=1;>tr|E5RJI7|E5RJI7_HUMAN Mitochondrial ribosomal protein L13 (Fragment) OS=Homo sapiens GN=MRPL13 PE=3 SV=1	13	13	71.3	20.692	3.1583e-149	1.2017	1.1473	0.94279
F5H886;Q9UDY2-3;Q9UDY2;F5H301;Q9UDY2-4;Q9UDY2-2;Q9UDY2-5;B1AN86	Tight junction protein ZO-2	TJP2	>tr|F5H886|F5H886_HUMAN Tight junction protein 2 (zona occludens 2) OS=Homo sapiens GN=TJP2 PE=4 SV=1;>sp|Q9UDY2-3|ZO2_HUMAN Isoform C1 of Tight junction protein ZO-2 OS=Homo sapiens GN=TJP2;>sp|Q9UDY2|ZO2_HUMAN Tight junction protein ZO-2 OS=Homo sapiens	15	15	16.9	130.44	4.2424e-97	1.2016	1.1304	0.95369
Q9ULC3	Ras-related protein Rab-23	RAB23	>sp|Q9ULC3|RAB23_HUMAN Ras-related protein Rab-23 OS=Homo sapiens GN=RAB23 PE=1 SV=1	4	4	27.8	26.659	2.4691e-11	1.2012	1.0531	0.88061
Q96F44-3;Q96F44;Q96F44-2	E3 ubiquitin-protein ligase TRIM11	TRIM11	>sp|Q96F44-3|TRI11_HUMAN Isoform 3 of E3 ubiquitin-protein ligase TRIM11 OS=Homo sapiens GN=TRIM11;>sp|Q96F44|TRI11_HUMAN E3 ubiquitin-protein ligase TRIM11 OS=Homo sapiens GN=TRIM11 PE=1 SV=2;>sp|Q96F44-2|TRI11_HUMAN Isoform 2 of E3 ubiquitin-protein liga	6	6	19.9	52.645	7.999e-123	1.2011	1.4914	1.3109
P35613-2;P35613;A6NJW1;A8MZ77	Basigin	BSG	>sp|P35613-2|BASI_HUMAN Isoform 2 of Basigin OS=Homo sapiens GN=BSG;>sp|P35613|BASI_HUMAN Basigin OS=Homo sapiens GN=BSG PE=1 SV=2;>tr|A6NJW1|A6NJW1_HUMAN Basigin (Ok blood group), isoform CRA_f OS=Homo sapiens GN=BSG PE=2 SV=1	10	3	47.6	29.221	0	1.2011	1.0962	0.95072
Q9BRT9;E5RFF9;Q9BRT9-2;E5RH56	DNA replication complex GINS protein SLD5;DNA replication complex GINS protein SLD5, N-terminally processed	GINS4	>sp|Q9BRT9|SLD5_HUMAN DNA replication complex GINS protein SLD5 OS=Homo sapiens GN=GINS4 PE=1 SV=1;>tr|E5RFF9|E5RFF9_HUMAN GINS complex subunit 4 (Sld5 homolog) OS=Homo sapiens GN=GINS4 PE=4 SV=1	3	3	19.3	26.047	7.7639e-12	1.201	1.3935	1.0423
P57076;C9JX57;F5GXV2;D3DSE6;C9J818;F8VZ95	Uncharacterized protein C21orf59	C21orf59	>sp|P57076|CU059_HUMAN Uncharacterized protein C21orf59 OS=Homo sapiens GN=C21orf59 PE=1 SV=1;>tr|C9JX57|C9JX57_HUMAN Chromosome 21 open reading frame 59 (Fragment) OS=Homo sapiens GN=C21orf59 PE=4 SV=1;>tr|F5GXV2|F5GXV2_HUMAN Chromosome 21 open reading fr	5	5	26.9	33.224	5.0847e-72	1.201	1.3685	1.095
P49441;C9J128;C9J2Z6;C9J173;B8ZZF6;E7ET59;E7EUX4;E7ENF2	Inositol polyphosphate 1-phosphatase	INPP1	>sp|P49441|INPP_HUMAN Inositol polyphosphate 1-phosphatase OS=Homo sapiens GN=INPP1 PE=1 SV=1;>tr|C9J128|C9J128_HUMAN Inositol polyphosphate-1-phosphatase (Fragment) OS=Homo sapiens GN=INPP1 PE=4 SV=1;>tr|C9J2Z6|C9J2Z6_HUMAN Inositol polyphosphate-1-phosph	2	2	8	43.998	7.9633e-48	1.2007	0.62928	0.7869
Q14146;Q5VYD0	Unhealthy ribosome biogenesis protein 2 homolog	URB2	>sp|Q14146|URB2_HUMAN Unhealthy ribosome biogenesis protein 2 homolog OS=Homo sapiens GN=URB2 PE=1 SV=2	17	17	12.5	170.54	5.1755e-165	1.2003	1.1266	0.93195
Q8N954-2;Q8N954	G patch domain-containing protein 11	GPATCH11	>sp|Q8N954-2|CCD75_HUMAN Isoform 2 of Coiled-coil domain-containing protein 75 OS=Homo sapiens GN=CCDC75;>sp|Q8N954|CCD75_HUMAN Coiled-coil domain-containing protein 75 OS=Homo sapiens GN=CCDC75 PE=1 SV=3	2	2	24.4	18.586	1.5282e-06	1.1999	1.2048	0.94239
Q5VWC4;P55036-2;A6PVX3;H0Y561;E9PGL8		PSMD4	>tr|Q5VWC4|Q5VWC4_HUMAN Proteasome (Prosome, macropain) 26S subunit, non-ATPase, 4 OS=Homo sapiens GN=PSMD4 PE=2 SV=1;>sp|P55036-2|PSMD4_HUMAN Isoform Rpn10E of 26S proteasome non-ATPase regulatory subunit 4 OS=Homo sapiens GN=PSMD4;>tr|A6PVX3|A6PVX3_HUMAN	10	1	33.9	41.079	2.9995e-93	1.1999	0.86711	0.70448
Q9BXW9-2;Q9BXW9;Q9BXW9-3;Q9BXW9-4	Fanconi anemia group D2 protein	FANCD2	>sp|Q9BXW9-2|FACD2_HUMAN Isoform 2 of Fanconi anemia group D2 protein OS=Homo sapiens GN=FANCD2;>sp|Q9BXW9|FACD2_HUMAN Fanconi anemia group D2 protein OS=Homo sapiens GN=FANCD2 PE=1 SV=1;>sp|Q9BXW9-3|FACD2_HUMAN Isoform 3 of Fanconi anemia group D2 protein	17	17	15.4	164.13	2.2459e-207	1.1995	1.2398	1.0259
Q92698;G3V1N0	DNA repair and recombination protein RAD54-like	RAD54L	>sp|Q92698|RAD54_HUMAN DNA repair and recombination protein RAD54-like OS=Homo sapiens GN=RAD54L PE=1 SV=2;>tr|G3V1N0|G3V1N0_HUMAN RAD54-like (S. cerevisiae), isoform CRA_a OS=Homo sapiens GN=RAD54L PE=4 SV=1	2	2	3.1	84.351	2.3716e-05	1.1994	1.2122	0.97997
Q13445	Transmembrane emp24 domain-containing protein 1	TMED1	>sp|Q13445|TMED1_HUMAN Transmembrane emp24 domain-containing protein 1 OS=Homo sapiens GN=TMED1 PE=1 SV=1	3	3	17.2	25.206	7.213e-09	1.1994	0.98861	0.82872
Q3SXM5;B4DSL2	Inactive hydroxysteroid dehydrogenase-like protein 1	HSDL1	>sp|Q3SXM5|HSDL1_HUMAN Inactive hydroxysteroid dehydrogenase-like protein 1 OS=Homo sapiens GN=HSDL1 PE=1 SV=3;>tr|B4DSL2|B4DSL2_HUMAN Uncharacterized protein OS=Homo sapiens GN=HSDL1 PE=2 SV=1	5	5	20	37.001	5.4875e-71	1.1994	1.1379	1.0388
D6RJF0;D6RHD3;Q9BS16;H0Y9K8	Centromere protein K	CENPK	>tr|D6RJF0|D6RJF0_HUMAN Centromere protein K OS=Homo sapiens GN=CENPK PE=4 SV=1;>tr|D6RHD3|D6RHD3_HUMAN Centromere protein K OS=Homo sapiens GN=CENPK PE=4 SV=1;>sp|Q9BS16|CENPK_HUMAN Centromere protein K OS=Homo sapiens GN=CENPK PE=1 SV=1	3	3	18	24.231	3.5088e-19	1.1985	1.461	1.2388
Q6AI12	Ankyrin repeat domain-containing protein 40	ANKRD40	>sp|Q6AI12|ANR40_HUMAN Ankyrin repeat domain-containing protein 40 OS=Homo sapiens GN=ANKRD40 PE=1 SV=2	3	3	7.3	41.088	8.0632e-06	1.1985	1.4092	1.2377
Q9NUP9;G3V1D4;O14910;H0YIA8;H0YI92;Q9HAP6	Protein lin-7 homolog C;Protein lin-7 homolog A	LIN7C;LIN7A	>sp|Q9NUP9|LIN7C_HUMAN Protein lin-7 homolog C OS=Homo sapiens GN=LIN7C PE=1 SV=1;>tr|G3V1D4|G3V1D4_HUMAN Lin-7 homolog C (C. elegans) OS=Homo sapiens GN=LIN7C PE=4 SV=1;>sp|O14910|LIN7A_HUMAN Protein lin-7 homolog A OS=Homo sapiens GN=LIN7A PE=1 SV=2	8	8	43.1	21.834	5.3373e-36	1.1985	1.1619	0.98081
P40692;B4DI13;E9PCU2;H0Y818;H0Y3I0;B7Z821;F2Z298;E9PF25;F5H6L5;H0Y4N0;H0Y793;E7EUC9;H0Y806;E9PE33;F5H745;E9PEB4	DNA mismatch repair protein Mlh1	MLH1	>sp|P40692|MLH1_HUMAN DNA mismatch repair protein Mlh1 OS=Homo sapiens GN=MLH1 PE=1 SV=1;>tr|B4DI13|B4DI13_HUMAN MutL homolog 1, colon cancer, nonpolyposis type 2 (E. coli), isoform CRA_a OS=Homo sapiens GN=MLH1 PE=2 SV=1;>tr|E9PCU2|E9PCU2_HUMAN MutL homol	14	14	23.4	84.6	5.3713e-117	1.1984	1.1632	0.99426
O94822;O94822-2	E3 ubiquitin-protein ligase listerin	LTN1	>sp|O94822|LTN1_HUMAN E3 ubiquitin-protein ligase listerin OS=Homo sapiens GN=LTN1 PE=1 SV=6	21	21	16.2	200.55	6.8382e-169	1.1984	1.0996	0.91396
Q8N9N2-2;F5H874;Q8N9N2;B3KU20;H0YCB3;E9PM82;E9PSA3;E9PQZ6;H0YE76;E9PR40;E9PKM6;H0YER2;E9PQ44;E9PJM2;E9PL92	Activating signal cointegrator 1 complex subunit 1	ASCC1	>sp|Q8N9N2-2|ASCC1_HUMAN Isoform 2 of Activating signal cointegrator 1 complex subunit 1 OS=Homo sapiens GN=ASCC1;>tr|F5H874|F5H874_HUMAN Activating signal cointegrator 1 complex subunit 1 OS=Homo sapiens GN=ASCC1 PE=4 SV=1;>sp|Q8N9N2|ASCC1_HUMAN Activatin	9	9	23	41.227	7.8397e-63	1.1982	1.1338	0.97656
Q9UK45	U6 snRNA-associated Sm-like protein LSm7	LSM7	>sp|Q9UK45|LSM7_HUMAN U6 snRNA-associated Sm-like protein LSm7 OS=Homo sapiens GN=LSM7 PE=1 SV=1	3	3	57.3	11.602	1.0522e-90	1.1981	1.1591	0.89482
P12829	Myosin light chain 4	MYL4	>sp|P12829|MYL4_HUMAN Myosin light chain 4 OS=Homo sapiens GN=MYL4 PE=1 SV=3	14	12	74.1	21.564	1.4129e-197	1.1978	1.1733	1.0102
C9JRS1;Q7Z6J8;D6RHY9;H0Y359;D6RD24	E3 ubiquitin-protein ligase E3D	UBE3D	>tr|C9JRS1|C9JRS1_HUMAN Uncharacterized protein OS=Homo sapiens GN=UBE2CBP PE=4 SV=1;>sp|Q7Z6J8|UB2CB_HUMAN Ubiquitin-conjugating enzyme E2C-binding protein OS=Homo sapiens GN=UBE2CBP PE=1 SV=2;>tr|D6RHY9|D6RHY9_HUMAN Ubiquitin-conjugating enzyme E2C-bindi	2	2	6.5	41.314	2.8621e-06	1.1968	1.4432	1.186
Q9UNS1-2;Q9UNS1;E7EWS5	Protein timeless homolog	TIMELESS	>sp|Q9UNS1-2|TIM_HUMAN Isoform 2 of Protein timeless homolog OS=Homo sapiens GN=TIMELESS;>sp|Q9UNS1|TIM_HUMAN Protein timeless homolog OS=Homo sapiens GN=TIMELESS PE=1 SV=2;>tr|E7EWS5|E7EWS5_HUMAN Uncharacterized protein OS=Homo sapiens GN=TIMELESS PE=4 SV	8	8	10.9	138.53	2.5842e-37	1.1966	1.3699	1.2409
P49917	DNA ligase 4	LIG4	>sp|P49917|DNLI4_HUMAN DNA ligase 4 OS=Homo sapiens GN=LIG4 PE=1 SV=2	2	2	3.2	103.97	3.2662e-13	1.1961	1.1538	0.95723
B3KMM0;H0Y8Y8;Q9GZR1-2;Q9GZR1;E7EQN6;H0Y4F4;F8W6D9	Sentrin-specific protease 6	SENP6	>tr|B3KMM0|B3KMM0_HUMAN Uncharacterized protein OS=Homo sapiens GN=SENP6 PE=2 SV=1;>tr|H0Y8Y8|H0Y8Y8_HUMAN SUMO1/sentrin-specific peptidase 6 (Fragment) OS=Homo sapiens GN=SENP6 PE=4 SV=1;>sp|Q9GZR1-2|SENP6_HUMAN Isoform 2 of Sentrin-specific protease 6 OS	2	2	7.1	42.794	1.9818e-08	1.1959	1.307	1.0961
Q9NSI2-2;Q9NSI2;C9JJU7	Protein FAM207A	FAM207A	>sp|Q9NSI2-2|F207A_HUMAN Isoform B of Protein FAM207A OS=Homo sapiens GN=FAM207A;>sp|Q9NSI2|F207A_HUMAN Protein FAM207A OS=Homo sapiens GN=FAM207A PE=1 SV=2;>tr|C9JJU7|C9JJU7_HUMAN Family with sequence similarity 207, member A (Fragment) OS=Homo sapiens GN	10	10	45.1	23.944	8.0984e-107	1.1958	1.1137	0.97534
Q9Y320-2;Q9Y320;B5MD66;E9PSF0;E9PRL5;E9PLR1;G3V155	Thioredoxin-related transmembrane protein 2	TMX2	>sp|Q9Y320-2|TMX2_HUMAN Isoform 2 of Thioredoxin-related transmembrane protein 2 OS=Homo sapiens GN=TMX2;>sp|Q9Y320|TMX2_HUMAN Thioredoxin-related transmembrane protein 2 OS=Homo sapiens GN=TMX2 PE=1 SV=1;>tr|B5MD66|B5MD66_HUMAN Uncharacterized protein OS=	5	5	24	29.642	5.0177e-28	1.1957	1.3544	1.2122
O60907-2;Q9BQ87;O60907;F5H6C0;C9JCW3;C9JYQ8	F-box-like/WD repeat-containing protein TBL1Y;F-box-like/WD repeat-containing protein TBL1X	TBL1Y;TBL1X	>sp|O60907-2|TBL1X_HUMAN Isoform 2 of F-box-like/WD repeat-containing protein TBL1X OS=Homo sapiens GN=TBL1X;>sp|Q9BQ87|TBL1Y_HUMAN F-box-like/WD repeat-containing protein TBL1Y OS=Homo sapiens GN=TBL1Y PE=2 SV=1;>sp|O60907|TBL1X_HUMAN F-box-like/WD repeat	6	3	14.6	57.048	3.1369e-99	1.195	1.0286	0.89489
Q9Y6J9;E9PP94;E9PLV8;E9PK90	TAF6-like RNA polymerase II p300/CBP-associated factor-associated factor 65 kDa subunit 6L	TAF6L	>sp|Q9Y6J9|TAF6L_HUMAN TAF6-like RNA polymerase II p300/CBP-associated factor-associated factor 65 kDa subunit 6L OS=Homo sapiens GN=TAF6L PE=1 SV=1;>tr|E9PP94|E9PP94_HUMAN TAF6-like RNA polymerase II, p300/CBP-associated factor (PCAF)-associated factor, 6	4	4	9.8	67.814	4.7642e-20	1.1947	1.0768	0.90769
Q9BVS4;D6RDI3;H0Y919	Serine/threonine-protein kinase RIO2	RIOK2	>sp|Q9BVS4|RIOK2_HUMAN Serine/threonine-protein kinase RIO2 OS=Homo sapiens GN=RIOK2 PE=1 SV=2;>tr|D6RDI3|D6RDI3_HUMAN RIO kinase 2 (yeast) OS=Homo sapiens GN=RIOK2 PE=4 SV=1	11	11	27.9	63.282	4.9353e-126	1.1946	1.3804	1.1022
Q9Y2H6-2;Q9Y2H6;G5E9X3	Fibronectin type-III domain-containing protein 3A	FNDC3A	>sp|Q9Y2H6-2|FND3A_HUMAN Isoform 2 of Fibronectin type-III domain-containing protein 3A OS=Homo sapiens GN=FNDC3A;>sp|Q9Y2H6|FND3A_HUMAN Fibronectin type-III domain-containing protein 3A OS=Homo sapiens GN=FNDC3A PE=1 SV=4;>tr|G5E9X3|G5E9X3_HUMAN Fibronect	6	6	8.7	125.82	1.8904e-44	1.1942	1.1295	0.96663
Q86X87;O94941	RING finger protein 37	UBOX5	>tr|Q86X87|Q86X87_HUMAN HCG39249, isoform CRA_d OS=Homo sapiens GN=UBOX5 PE=2 SV=1;>sp|O94941|RNF37_HUMAN RING finger protein 37 OS=Homo sapiens GN=UBOX5 PE=2 SV=1	3	3	9	53.276	1.8599e-10	1.194	1.8391	1.3849
Q8IYB7;Q8IYB7-3;Q8IYB7-2;F5H051;F5H291;C9JGP4;Q8IYB7-4;Q8IYB7-5	DIS3-like exonuclease 2	DIS3L2	>sp|Q8IYB7|DI3L2_HUMAN DIS3-like exonuclease 2 OS=Homo sapiens GN=DIS3L2 PE=1 SV=4;>sp|Q8IYB7-3|DI3L2_HUMAN Isoform 3 of DIS3-like exonuclease 2 OS=Homo sapiens GN=DIS3L2;>sp|Q8IYB7-2|DI3L2_HUMAN Isoform 2 of DIS3-like exonuclease 2 OS=Homo sapiens GN=DIS3	7	7	8.6	99.278	2.8411e-66	1.1933	0.93601	0.86116
Q9BQY4;P0C7M4	Rhox homeobox family member 2;Rhox homeobox family member 2B	RHOXF2;RHOXF2B	>sp|Q9BQY4|RHXF2_HUMAN Rhox homeobox family member 2 OS=Homo sapiens GN=RHOXF2 PE=1 SV=1;>sp|P0C7M4|RHF2B_HUMAN Rhox homeobox family member 2B OS=Homo sapiens GN=RHOXF2B PE=2 SV=1	8	8	57.3	31.691	5.458e-253	1.193	1.2942	1.0797
Q96SI1;Q96SI1-2;REV__Q14999;REV__F5H0L1	BTB/POZ domain-containing protein KCTD15	KCTD15	>sp|Q96SI1|KCD15_HUMAN BTB/POZ domain-containing protein KCTD15 OS=Homo sapiens GN=KCTD15 PE=1 SV=1;>sp|Q96SI1-2|KCD15_HUMAN Isoform 2 of BTB/POZ domain-containing protein KCTD15 OS=Homo sapiens GN=KCTD15	5	5	19.1	31.942	3.1315e-11	1.1925	1.3359	0.98613
Q7L9L4;B4DRY3;D6RCK3	MOB kinase activator 1B	MOB1B	>sp|Q7L9L4|MOB1B_HUMAN MOB kinase activator 1B OS=Homo sapiens GN=MOB1B PE=1 SV=3;>tr|B4DRY3|B4DRY3_HUMAN Uncharacterized protein OS=Homo sapiens GN=MOB1B PE=2 SV=1;>tr|D6RCK3|D6RCK3_HUMAN MOB kinase activator 1B (Fragment) OS=Homo sapiens GN=MOB1B PE=4 SV	6	1	28.7	25.091	9.365e-43	1.1925	1.2142	1.0575
P36543;A8MUN4;A8MUE4;C9J8H1	V-type proton ATPase subunit E 1	ATP6V1E1	>sp|P36543|VATE1_HUMAN V-type proton ATPase subunit E 1 OS=Homo sapiens GN=ATP6V1E1 PE=1 SV=1;>tr|A8MUN4|A8MUN4_HUMAN Uncharacterized protein OS=Homo sapiens GN=ATP6V1E1 PE=2 SV=1;>tr|A8MUE4|A8MUE4_HUMAN Uncharacterized protein OS=Homo sapiens GN=ATP6V1E1	11	7	54.9	26.145	6.0619e-197	1.1924	1.1257	0.95635
Q9NYZ3	G2 and S phase-expressed protein 1	GTSE1	>sp|Q9NYZ3|GTSE1_HUMAN G2 and S phase-expressed protein 1 OS=Homo sapiens GN=GTSE1 PE=1 SV=3	2	2	6.5	76.644	2.2988e-35	1.1923	1.2301	1.1724
Q9HAF1-2;Q9HAF1;B1AK64;Q9HAF1-3	Chromatin modification-related protein MEAF6	MEAF6	>sp|Q9HAF1-2|EAF6_HUMAN Isoform 2 of Chromatin modification-related protein MEAF6 OS=Homo sapiens GN=MEAF6;>sp|Q9HAF1|EAF6_HUMAN Chromatin modification-related protein MEAF6 OS=Homo sapiens GN=MEAF6 PE=1 SV=1;>tr|B1AK64|B1AK64_HUMAN Chromosome 1 open readi	2	2	12.6	21.624	4.6571e-10	1.1919	1.1305	1.0504
Q15208	Serine/threonine-protein kinase 38	STK38	>sp|Q15208|STK38_HUMAN Serine/threonine-protein kinase 38 OS=Homo sapiens GN=STK38 PE=1 SV=1	8	8	21.9	54.19	7.9305e-49	1.1919	1.2732	1.0964
Q9UI95;B1AK44;B1AK45;B1AK46;B1AK43	Mitotic spindle assembly checkpoint protein MAD2B	MAD2L2	>sp|Q9UI95|MD2L2_HUMAN Mitotic spindle assembly checkpoint protein MAD2B OS=Homo sapiens GN=MAD2L2 PE=1 SV=2;>tr|B1AK44|B1AK44_HUMAN MAD2 mitotic arrest deficient-like 2 (Yeast) OS=Homo sapiens GN=MAD2L2 PE=4 SV=1;>tr|B1AK45|B1AK45_HUMAN MAD2 mitotic arres	2	2	7.6	24.334	2.6261e-05	1.1917	1.3246	1.0623
Q8WV41	Sorting nexin-33	SNX33	>sp|Q8WV41|SNX33_HUMAN Sorting nexin-33 OS=Homo sapiens GN=SNX33 PE=1 SV=1	2	2	4.7	65.264	2.0788e-05	1.1914	2.2944	1.9156
Q5VWJ9;H0Y496	Sorting nexin-30	SNX30	>sp|Q5VWJ9|SNX30_HUMAN Sorting nexin-30 OS=Homo sapiens GN=SNX30 PE=1 SV=1;>tr|H0Y496|H0Y496_HUMAN Sorting nexin family member 30 (Fragment) OS=Homo sapiens GN=SNX30 PE=4 SV=1	3	3	8.9	49.676	9.0266e-10	1.1904	1.0623	0.74166
P18858;B4DTU4;H0YFI6;F5GZ28;B4E135	DNA ligase 1;DNA ligase	LIG1	>sp|P18858|DNLI1_HUMAN DNA ligase 1 OS=Homo sapiens GN=LIG1 PE=1 SV=1;>tr|B4DTU4|B4DTU4_HUMAN DNA ligase OS=Homo sapiens GN=LIG1 PE=2 SV=1;>tr|H0YFI6|H0YFI6_HUMAN DNA ligase OS=Homo sapiens GN=LIG1 PE=3 SV=1;>tr|F5GZ28|F5GZ28_HUMAN DNA ligase OS=Homo sapie	21	21	31.3	101.73	1.2295e-217	1.19	1.1728	1.0303
Q6PID8;Q6PID8-2;C9JRT7;C9J9Z6	Kelch domain-containing protein 10	KLHDC10	>sp|Q6PID8|KLD10_HUMAN Kelch domain-containing protein 10 OS=Homo sapiens GN=KLHDC10 PE=2 SV=1;>sp|Q6PID8-2|KLD10_HUMAN Isoform 2 of Kelch domain-containing protein 10 OS=Homo sapiens GN=KLHDC10	4	4	12.2	49.097	3.5914e-19	1.1898	1.1706	0.96716
D6R9U7;O15318;D6RIT0;D6RJH6;D6R921	DNA-directed RNA polymerase III subunit RPC7	POLR3G	>tr|D6R9U7|D6R9U7_HUMAN Polymerase (RNA) III (DNA directed) polypeptide G (32kD) (Fragment) OS=Homo sapiens GN=POLR3G PE=4 SV=1;>sp|O15318|RPC7_HUMAN DNA-directed RNA polymerase III subunit RPC7 OS=Homo sapiens GN=POLR3G PE=1 SV=2;>tr|D6RIT0|D6RIT0_HUMAN P	3	3	21.3	25.65	1.329e-13	1.1893	1.3196	1.1428
F8VWT9;Q9Y4D8-4;Q9Y4D8;Q9Y4D8-2;H0YIL8;Q9Y4D8-3	Probable E3 ubiquitin-protein ligase HECTD4	HECTD4	>tr|F8VWT9|F8VWT9_HUMAN Chromosome 12 open reading frame 51 OS=Homo sapiens GN=C12orf51 PE=4 SV=1;>sp|Q9Y4D8-4|K0614_HUMAN Isoform 4 of Probable E3 ubiquitin-protein ligase C12orf51 OS=Homo sapiens GN=C12orf51;>sp|Q9Y4D8|K0614_HUMAN Probable E3 ubiquitin-p	17	17	5.6	468.65	1.3279e-106	1.1887	1.0756	0.89773
Q5VTU3;P63172	Dynein light chain Tctex-type 1	DYNLT1	>tr|Q5VTU3|Q5VTU3_HUMAN Dynein, light chain, Tctex-type 1 OS=Homo sapiens GN=DYNLT1 PE=2 SV=1;>sp|P63172|DYLT1_HUMAN Dynein light chain Tctex-type 1 OS=Homo sapiens GN=DYNLT1 PE=1 SV=1	2	2	37	10.2	4.6154e-89	1.1886	1.4486	1.2451
Q96S19-3;D6REA6;Q96S19;Q96S19-2;F6TF62;F6VM53	UPF0585 protein C16orf13	C16orf13	>sp|Q96S19-3|CP013_HUMAN Isoform 3 of UPF0585 protein C16orf13 OS=Homo sapiens GN=C16orf13;>tr|D6REA6|D6REA6_HUMAN Uncharacterized protein OS=Homo sapiens GN=C16orf13 PE=4 SV=1;>sp|Q96S19|CP013_HUMAN UPF0585 protein C16orf13 OS=Homo sapiens GN=C16orf13 PE=	4	4	47.7	11.975	1.5803e-26	1.1882	1.048	0.92153
Q9H8S9;Q9H8S9-2	MOB kinase activator 1A	MOB1A	>sp|Q9H8S9|MOB1A_HUMAN MOB kinase activator 1A OS=Homo sapiens GN=MOB1A PE=1 SV=4;>sp|Q9H8S9-2|MOB1A_HUMAN Isoform 2 of MOB kinase activator 1A OS=Homo sapiens GN=MOB1A	6	1	28.7	25.079	8.235e-43	1.1873	1.4959	1.2422
Q9NXZ1;F5H2Z8	Sarcoma antigen 1	SAGE1	>sp|Q9NXZ1|SAGE1_HUMAN Sarcoma antigen 1 OS=Homo sapiens GN=SAGE1 PE=2 SV=2	3	3	6.2	99.224	1.4921e-13	1.1869	1.5016	1.1725
Q9BW19;A2BEW4;A2AB20	Kinesin-like protein KIFC1	KIFC1	>sp|Q9BW19|KIFC1_HUMAN Kinesin-like protein KIFC1 OS=Homo sapiens GN=KIFC1 PE=1 SV=2	19	19	41	73.747	1.738e-194	1.1868	0.89667	0.78295
O00418	Eukaryotic elongation factor 2 kinase	EEF2K	>sp|O00418|EF2K_HUMAN Eukaryotic elongation factor 2 kinase OS=Homo sapiens GN=EEF2K PE=1 SV=2	15	15	24.4	82.143	1.1962e-78	1.1867	1.1153	0.93761
Q5TBH8;B4DNM9;O15228;Q5TBH6	Dihydroxyacetone phosphate acyltransferase	GNPAT	>tr|Q5TBH8|Q5TBH8_HUMAN Glyceronephosphate O-acyltransferase (Fragment) OS=Homo sapiens GN=GNPAT PE=2 SV=1;>tr|B4DNM9|B4DNM9_HUMAN Uncharacterized protein OS=Homo sapiens GN=GNPAT PE=2 SV=1;>sp|O15228|GNPAT_HUMAN Dihydroxyacetone phosphate acyltransferase	6	6	11.8	67.045	1.9114e-75	1.1865	1.2627	1.0839
Q9Y5A7-2;Q9Y5A7;C9JRT6;F8WDB6;C9J7X7	NEDD8 ultimate buster 1	NUB1	>sp|Q9Y5A7-2|NUB1_HUMAN Isoform 2 of NEDD8 ultimate buster 1 OS=Homo sapiens GN=NUB1;>sp|Q9Y5A7|NUB1_HUMAN NEDD8 ultimate buster 1 OS=Homo sapiens GN=NUB1 PE=1 SV=2;>tr|C9JRT6|C9JRT6_HUMAN Negative regulator of ubiquitin-like proteins 1 (Fragment) OS=Homo	6	6	11.8	69.118	2.2669e-35	1.1865	1.2095	0.97194
H0YGC0;P52756;Q59HE6;C9J9P7;C9JFQ5;P52756-4;P52756-2;H0YFW8;P52756-5;F8WE23;C9JR02;P52756-3;F5H384;F8W910	RNA-binding protein 5	RBM5	>tr|H0YGC0|H0YGC0_HUMAN RNA-binding motif protein 5 OS=Homo sapiens GN=RBM5 PE=4 SV=1;>sp|P52756|RBM5_HUMAN RNA-binding protein 5 OS=Homo sapiens GN=RBM5 PE=1 SV=2;>tr|Q59HE6|Q59HE6_HUMAN RNA binding motif protein 5 (Fragment) OS=Homo sapiens GN=RBM5 PE=2	8	7	13	92.024	5.2556e-110	1.1865	1.2859	1.2181
F2Z305;Q58WW2;Q58WW2-2;B4DNB8;Q58WW2-3	DDB1- and CUL4-associated factor 6	DCAF6	>tr|F2Z305|F2Z305_HUMAN DDB1 and CUL4-associated factor 6 OS=Homo sapiens GN=DCAF6 PE=4 SV=1;>sp|Q58WW2|DCAF6_HUMAN DDB1- and CUL4-associated factor 6 OS=Homo sapiens GN=DCAF6 PE=1 SV=1;>sp|Q58WW2-2|DCAF6_HUMAN Isoform 2 of DDB1- and CUL4-associated factor	3	3	7.2	52.781	1.0731e-05	1.1864	1.0376	0.87218
B5MCF9;O00541;O00541-2;B3KXD6;C9JXJ1	Pescadillo homolog	PES1	>tr|B5MCF9|B5MCF9_HUMAN Pescadillo homolog 1,-containing BRCT domain (zebrafish) OS=Homo sapiens GN=PES1 PE=4 SV=1;>sp|O00541|PESC_HUMAN Pescadillo homolog OS=Homo sapiens GN=PES1 PE=1 SV=1;>sp|O00541-2|PESC_HUMAN Isoform 2 of Pescadillo homolog OS=Homo sa	18	18	32.6	66.077	4.1328e-107	1.1862	1.1267	0.95476
Q6PID6	Tetratricopeptide repeat protein 33	TTC33	>sp|Q6PID6|TTC33_HUMAN Tetratricopeptide repeat protein 33 OS=Homo sapiens GN=TTC33 PE=1 SV=2	3	3	17.9	29.411	1.4926e-26	1.1859	1.1704	1.0173
A4D1P6-3;A4D1P6-2;C9J1X0;B5MDH8;A4D1P6	WD repeat-containing protein 91	WDR91	>sp|A4D1P6-3|WDR91_HUMAN Isoform 3 of WD repeat-containing protein 91 OS=Homo sapiens GN=WDR91;>sp|A4D1P6-2|WDR91_HUMAN Isoform 2 of WD repeat-containing protein 91 OS=Homo sapiens GN=WDR91;>tr|C9J1X0|C9J1X0_HUMAN Uncharacterized protein OS=Homo sapiens GN	3	3	11.5	42.111	2.8516e-13	1.1855	0.98647	1.012
Q9NZJ6;Q5T063	Hexaprenyldihydroxybenzoate methyltransferase, mitochondrial	COQ3	>sp|Q9NZJ6|COQ3_HUMAN Hexaprenyldihydroxybenzoate methyltransferase, mitochondrial OS=Homo sapiens GN=COQ3 PE=1 SV=3;>tr|Q5T063|Q5T063_HUMAN Coenzyme Q3 homolog, methyltransferase (S. cerevisiae) OS=Homo sapiens GN=COQ3 PE=2 SV=1	2	2	8.4	41.054	2.1648e-06	1.185	1.4875	1.2536
P0CG13;E5RGY5;E5RHL4;H0YAV5	Chromosome transmission fidelity protein 8 homolog	CHTF8	>sp|P0CG13|CTF8_HUMAN Chromosome transmission fidelity protein 8 homolog OS=Homo sapiens GN=CHTF8 PE=1 SV=1;>tr|E5RGY5|E5RGY5_HUMAN CTF8, chromosome transmission fidelity factor 8 homolog (S. cerevisiae) OS=Homo sapiens GN=CHTF8 PE=4 SV=1;>tr|E5RHL4|E5RHL4	2	2	34.7	13.313	3.6588e-10	1.1849	1.2533	1.0382
G3XAP3;Q9NUT2-2;Q9NUT2;A5D8W3;C9JYI3;C9JTY4;E7ENE8	ATP-binding cassette sub-family B member 8, mitochondrial	ABCB8	>tr|G3XAP3|G3XAP3_HUMAN ATP-binding cassette, sub-family B (MDR/TAP), member 8 OS=Homo sapiens GN=ABCB8 PE=3 SV=1;>sp|Q9NUT2-2|ABCB8_HUMAN Isoform Short of ATP-binding cassette sub-family B member 8, mitochondrial OS=Homo sapiens GN=ABCB8;>sp|Q9NUT2|ABCB8_	4	3	8.1	68.066	7.611e-23	1.1849	1.6239	1.2765
Q86U38;A8MY76;B3KVY3	Nucleolar protein 9	NOP9	>sp|Q86U38|CN021_HUMAN Pumilio domain-containing protein C14orf21 OS=Homo sapiens GN=C14orf21 PE=1 SV=1;>tr|A8MY76|A8MY76_HUMAN Chromosome 14 open reading frame 21 OS=Homo sapiens GN=C14orf21 PE=4 SV=1	15	15	37.3	69.437	0	1.1835	1.0183	0.90128
Q5SR21;O76075;O76075-2	DNA fragmentation factor subunit beta	DFFB	>tr|Q5SR21|Q5SR21_HUMAN DNAation factor, 40kDa, beta polypeptide (Caspase-activated DNase) OS=Homo sapiens GN=DFFB PE=2 SV=1;>sp|O76075|DFFB_HUMAN DNA fragmentation factor subunit beta OS=Homo sapiens GN=DFFB PE=1 SV=1;>sp|O76075-2|DFFB_HUMAN Isoform Beta	2	2	11.7	31.862	1.5713e-58	1.1832	1.0317	0.87799
B0QYW5;F5GYD1;B4DU97;O43808;F8WE74	Peroxisomal membrane protein PMP34	SLC25A17	>tr|B0QYW5|B0QYW5_HUMAN Solute carrier family 25 (Mitochondrial carrier; peroxisomal membrane protein, 34kDa), member 17 OS=Homo sapiens GN=SLC25A17 PE=3 SV=1;>tr|F5GYD1|F5GYD1_HUMAN Solute carrier family 25 (mitochondrial carrier; peroxisomal membrane pro	4	4	22.2	25.721	3.3199e-43	1.1832	1.1482	0.99867
B5MD87;H0Y6C3;Q53H96	Pyrroline-5-carboxylate reductase 3	PYCRL	>tr|B5MD87|B5MD87_HUMAN Pyrroline-5-carboxylate reductase-like OS=Homo sapiens GN=PYCRL PE=4 SV=2;>tr|H0Y6C3|H0Y6C3_HUMAN Pyrroline-5-carboxylate reductase-like (Fragment) OS=Homo sapiens GN=PYCRL PE=4 SV=1;>sp|Q53H96|P5CR3_HUMAN Pyrroline-5-carboxylate re	2	2	17.5	14.341	2.5424e-19	1.1821	0.98063	0.90399
A6NM69;P22307;B4DHP6;C9JC79;E1B6W5;H0YF61;Q6NXF4;E9PLD1;H0YCB0;H0YD06	Non-specific lipid-transfer protein	SCP2	>tr|A6NM69|A6NM69_HUMAN Sterol carrier protein 2 OS=Homo sapiens GN=SCP2 PE=4 SV=2;>sp|P22307|NLTP_HUMAN Non-specific lipid-transfer protein OS=Homo sapiens GN=SCP2 PE=1 SV=2;>tr|B4DHP6|B4DHP6_HUMAN Sterol carrier protein 2 OS=Homo sapiens GN=SCP2 PE=2 SV=	15	6	36	54.415	3.2223e-121	1.1821	1.1777	0.99192
Q9NP97;B1AKR6;B4DFR2;Q8TF09;Q9NP97-2;Q7Z4M1	Dynein light chain roadblock-type 1	DYNLRB1	>sp|Q9NP97|DLRB1_HUMAN Dynein light chain roadblock-type 1 OS=Homo sapiens GN=DYNLRB1 PE=1 SV=3;>tr|B1AKR6|B1AKR6_HUMAN Dynein, light chain, roadblock-type 1 OS=Homo sapiens GN=DYNLRB1 PE=4 SV=1;>tr|B4DFR2|B4DFR2_HUMAN Uncharacterized protein OS=Homo sapie	6	6	82.3	10.921	1.9346e-29	1.182	1.3995	1.2002
O15020-2;O15020;A4QPE4	Spectrin beta chain, non-erythrocytic 2	SPTBN2	>sp|O15020-2|SPTN2_HUMAN Isoform 2 of Spectrin beta chain, brain 2 OS=Homo sapiens GN=SPTBN2;>sp|O15020|SPTN2_HUMAN Spectrin beta chain, brain 2 OS=Homo sapiens GN=SPTBN2 PE=1 SV=3;>tr|A4QPE4|A4QPE4_HUMAN SPTBN2 protein OS=Homo sapiens GN=SPTBN2 PE=2 SV=1	8	4	4.8	268.31	3.011e-46	1.1817	1.3332	0.94501
Q8IUG5-2;Q8IUG5;F5GYU7;F5GXR6	Unconventional myosin-XVIIIb	MYO18B	>sp|Q8IUG5-2|MY18B_HUMAN Isoform 2 of Unconventional myosin-XVIIIb OS=Homo sapiens GN=MYO18B;>sp|Q8IUG5|MY18B_HUMAN Unconventional myosin-XVIIIb OS=Homo sapiens GN=MYO18B PE=1 SV=1;>tr|F5GYU7|F5GYU7_HUMAN Myosin XVIIIB OS=Homo sapiens GN=MYO18B PE=4 SV=1;>	3	3	1.7	233.67	6.7872e-09	1.1805	0.35782	1.6273
Q99523;B4DWI3	Sortilin	SORT1	>sp|Q99523|SORT_HUMAN Sortilin OS=Homo sapiens GN=SORT1 PE=1 SV=3;>tr|B4DWI3|B4DWI3_HUMAN Sortilin 1 OS=Homo sapiens GN=SORT1 PE=2 SV=1	6	6	8.8	92.067	3.2087e-23	1.1805	0.86504	0.7835
B4DLU3;Q32NB8;B5MEA1;Q32NB8-3;Q32NB8-2	CDP-diacylglycerol--glycerol-3-phosphate 3-phosphatidyltransferase, mitochondrial	PGS1	>tr|B4DLU3|B4DLU3_HUMAN Uncharacterized protein OS=Homo sapiens GN=PGS1 PE=2 SV=1;>sp|Q32NB8|PGPS1_HUMAN CDP-diacylglycerol--glycerol-3-phosphate 3-phosphatidyltransferase, mitochondrial OS=Homo sapiens GN=PGS1 PE=2 SV=1;>tr|B5MEA1|B5MEA1_HUMAN Phosphatidy	4	4	10	47.905	9.7775e-11	1.18	1.1554	0.96358
Q8NFQ8	Torsin-1A-interacting protein 2	TOR1AIP2	>sp|Q8NFQ8|TOIP2_HUMAN Torsin-1A-interacting protein 2 OS=Homo sapiens GN=TOR1AIP2 PE=1 SV=1	14	14	40.9	51.263	6.536e-142	1.1798	1.0868	0.96775
Q9Y6K0;F5GZZ1;F8W1B3;Q8WUD6	Choline/ethanolaminephosphotransferase 1;Cholinephosphotransferase 1	CEPT1;CHPT1	>sp|Q9Y6K0|CEPT1_HUMAN Choline/ethanolaminephosphotransferase 1 OS=Homo sapiens GN=CEPT1 PE=1 SV=1;>tr|F5GZZ1|F5GZZ1_HUMAN Choline phosphotransferase 1 OS=Homo sapiens GN=CHPT1 PE=4 SV=1;>tr|F8W1B3|F8W1B3_HUMAN Choline phosphotransferase 1 OS=Homo sapiens	2	2	4.6	46.553	6.6895e-06	1.1793	1.067	0.92339
Q9BRT6	Protein LLP homolog	LLPH	>sp|Q9BRT6|LLPH_HUMAN Protein LLP homolog OS=Homo sapiens GN=LLPH PE=2 SV=1	3	3	27.9	15.225	1.3851e-95	1.1785	1.1086	0.89316
B7Z2Y2;Q86U99;Q14746;F5H1E5;B7Z7N2	Conserved oligomeric Golgi complex subunit 2	COG2	>tr|B7Z2Y2|B7Z2Y2_HUMAN Uncharacterized protein OS=Homo sapiens GN=COG2 PE=2 SV=1;>tr|Q86U99|Q86U99_HUMAN Component of oligomeric golgi complex 2 OS=Homo sapiens GN=COG2 PE=2 SV=1;>sp|Q14746|COG2_HUMAN Conserved oligomeric Golgi complex subunit 2 OS=Homo s	12	12	23.3	76.078	1.4769e-73	1.1782	1.1974	1.0196
O14545;F8VWK2;F8VVF3;B4DI89;F8VNX8	TRAF-type zinc finger domain-containing protein 1	TRAFD1	>sp|O14545|TRAD1_HUMAN TRAF-type zinc finger domain-containing protein 1 OS=Homo sapiens GN=TRAFD1 PE=1 SV=1	4	4	12.5	64.84	5.5424e-43	1.1774	1.4012	1.2427
Q9NSI8;Q9NSI8-3;F8WAA1;Q9NSI8-2;F5GYF4;O94885	SAM domain-containing protein SAMSN-1	SAMSN1	>sp|Q9NSI8|SAMN1_HUMAN SAM domain-containing protein SAMSN-1 OS=Homo sapiens GN=SAMSN1 PE=1 SV=1;>sp|Q9NSI8-3|SAMN1_HUMAN Isoform 3 of SAM domain-containing protein SAMSN-1 OS=Homo sapiens GN=SAMSN1;>tr|F8WAA1|F8WAA1_HUMAN SAM domain, SH3 domain and nuclea	16	16	57.6	41.708	0	1.1763	0.99959	0.869
Q9NQG5;E9PIQ9;A2A2M0;E9PQF3	Regulation of nuclear pre-mRNA domain-containing protein 1B	RPRD1B	>sp|Q9NQG5|RPR1B_HUMAN Regulation of nuclear pre-mRNA domain-containing protein 1B OS=Homo sapiens GN=RPRD1B PE=1 SV=1	13	10	51.8	36.899	7.3553e-193	1.1762	1.1143	0.96565
F8W9X7;Q567U6	Coiled-coil domain-containing protein 93	CCDC93	>tr|F8W9X7|F8W9X7_HUMAN Coiled-coil domain-containing 93 OS=Homo sapiens GN=CCDC93 PE=4 SV=1;>sp|Q567U6|CCD93_HUMAN Coiled-coil domain-containing protein 93 OS=Homo sapiens GN=CCDC93 PE=1 SV=2	8	8	16.2	73.041	2.2215e-43	1.1759	1.147	0.98345
Q8N668;B4DFQ4;E9PE85;H0Y7J4	COMM domain-containing protein 1	COMMD1	>sp|Q8N668|COMD1_HUMAN COMM domain-containing protein 1 OS=Homo sapiens GN=COMMD1 PE=1 SV=1;>tr|B4DFQ4|B4DFQ4_HUMAN Uncharacterized protein OS=Homo sapiens GN=COMMD1 PE=2 SV=1	7	7	51.6	21.178	3.7328e-100	1.1758	1.3494	1.168
A8MT37;F5H7D7;P49840	Glycogen synthase kinase-3 alpha	GSK3A	>tr|A8MT37|A8MT37_HUMAN Glycogen synthase kinase 3 alpha OS=Homo sapiens GN=GSK3A PE=4 SV=2;>tr|F5H7D7|F5H7D7_HUMAN Glycogen synthase kinase 3 alpha OS=Homo sapiens GN=GSK3A PE=4 SV=1;>sp|P49840|GSK3A_HUMAN Glycogen synthase kinase-3 alpha OS=Homo sapiens	7	6	18.5	44.919	2.5819e-37	1.1756	1.2546	1.0316
O15439;O15439-2;B7Z3Q7;Q8IVZ4	Multidrug resistance-associated protein 4	ABCC4	>sp|O15439|MRP4_HUMAN Multidrug resistance-associated protein 4 OS=Homo sapiens GN=ABCC4 PE=1 SV=3;>sp|O15439-2|MRP4_HUMAN Isoform 2 of Multidrug resistance-associated protein 4 OS=Homo sapiens GN=ABCC4;>tr|B7Z3Q7|B7Z3Q7_HUMAN ATP-binding cassette, sub-fam	25	25	24.8	149.52	7.0587e-248	1.1752	0.8561	0.7511
F8W9F9;H0Y7T5;Q9Y3S1-2;Q9Y3S1-4;Q9Y3S1;Q9Y3S1-3;C9JGD6;A6PVV2;A8MQ23;H0Y7J9;H0Y493;Q9BYP7-3;Q9BYP7-4;Q9BYP7-2;Q9BYP7;E9PCD1;F8W7S2;B1AQN8;H0Y7R3	Serine/threonine-protein kinase WNK2	WNK2	>tr|F8W9F9|F8W9F9_HUMAN WNK lysine deficient protein kinase 2 OS=Homo sapiens GN=WNK2 PE=4 SV=1;>tr|H0Y7T5|H0Y7T5_HUMAN WNK lysine deficient protein kinase 2 (Fragment) OS=Homo sapiens GN=WNK2 PE=4 SV=1;>sp|Q9Y3S1-2|WNK2_HUMAN Isoform 2 of Serine/threonine	6	5	3.2	234.38	1.5511e-13	1.1751	1.0055	0.86118
Q6QNY1;Q6QNY1-2	Biogenesis of lysosome-related organelles complex 1 subunit 2	BLOC1S2	>sp|Q6QNY1|BL1S2_HUMAN Biogenesis of lysosome-related organelles complex 1 subunit 2 OS=Homo sapiens GN=BLOC1S2 PE=1 SV=1;>sp|Q6QNY1-2|BL1S2_HUMAN Isoform 2 of Biogenesis of lysosome-related organelles complex 1 subunit 2 OS=Homo sapiens GN=BLOC1S2	2	2	13.4	15.961	3.712e-06	1.1748	1.3878	1.1602
Q9NXN4-2;Q9NXN4	Ganglioside-induced differentiation-associated protein 2	GDAP2	>sp|Q9NXN4-2|GDAP2_HUMAN Isoform 2 of Ganglioside-induced differentiation-associated protein 2 OS=Homo sapiens GN=GDAP2;>sp|Q9NXN4|GDAP2_HUMAN Ganglioside-induced differentiation-associated protein 2 OS=Homo sapiens GN=GDAP2 PE=2 SV=1	2	2	3.4	56.048	0.00016928	1.1746	1.4536	1.2328
P57740;B4DZ67;Q6PJE1;G3V1T4;H0YG15;F5GY77	Nuclear pore complex protein Nup107	NUP107	>sp|P57740|NU107_HUMAN Nuclear pore complex protein Nup107 OS=Homo sapiens GN=NUP107 PE=1 SV=1;>tr|B4DZ67|B4DZ67_HUMAN Uncharacterized protein OS=Homo sapiens GN=NUP107 PE=2 SV=1;>tr|Q6PJE1|Q6PJE1_HUMAN NUP107 protein OS=Homo sapiens GN=NUP107 PE=2 SV=1	28	28	36.1	106.37	2.6215e-258	1.1745	1.1165	1.0352
Q9BXL5	Hemogen	HEMGN	>sp|Q9BXL5|HEMGN_HUMAN Hemogen OS=Homo sapiens GN=HEMGN PE=1 SV=1	9	9	31.8	55.34	9.507e-81	1.1744	0.9234	0.74179
Q9C0B1;Q9C0B1-4;B4DHN4;Q9C0B1-2;Q9C0B1-3;F8WCB8	Alpha-ketoglutarate-dependent dioxygenase FTO	FTO	>sp|Q9C0B1|FTO_HUMAN Alpha-ketoglutarate-dependent dioxygenase FTO OS=Homo sapiens GN=FTO PE=1 SV=3	13	13	34.7	58.281	1.4016e-123	1.1743	1.196	1.0341
Q504Q3-2;Q504Q3-3;Q504Q3	PAB-dependent poly(A)-specific ribonuclease subunit 2	PAN2	>sp|Q504Q3-2|PAN2_HUMAN Isoform 2 of PAB-dependent poly(A)-specific ribonuclease subunit 2 OS=Homo sapiens GN=PAN2;>sp|Q504Q3-3|PAN2_HUMAN Isoform 3 of PAB-dependent poly(A)-specific ribonuclease subunit 2 OS=Homo sapiens GN=PAN2;>sp|Q504Q3|PAN2_HUMAN PAB-	3	3	3.4	135.01	1.1796e-13	1.1734	0.92814	0.80473
Q96CX6	Leucine-rich repeat-containing protein 58	LRRC58	>sp|Q96CX6|LRC58_HUMAN Leucine-rich repeat-containing protein 58 OS=Homo sapiens GN=LRRC58 PE=1 SV=2	6	6	27.8	40.585	1.3409e-57	1.1734	2.0043	1.6133
P53611;Q5T4U8;Q59GT6;D3DQ78	Geranylgeranyl transferase type-2 subunit beta	RABGGTB	>sp|P53611|PGTB2_HUMAN Geranylgeranyl transferase type-2 subunit beta OS=Homo sapiens GN=RABGGTB PE=1 SV=2;>tr|Q5T4U8|Q5T4U8_HUMAN Rab geranylgeranyltransferase, beta subunit OS=Homo sapiens GN=RABGGTB PE=2 SV=1;>tr|Q59GT6|Q59GT6_HUMAN Rab geranylgeranyltr	3	3	9.4	36.924	5.5829e-20	1.1732	1.0668	0.94138
P55081	Microfibrillar-associated protein 1	MFAP1	>sp|P55081|MFAP1_HUMAN Microfibrillar-associated protein 1 OS=Homo sapiens GN=MFAP1 PE=1 SV=2	9	9	24.8	51.958	2.7871e-57	1.1728	1.2852	1.1177
Q6EEV4-2;Q6EEV4	DNA-directed RNA polymerase II subunit GRINL1A, isoforms 4/5	POLR2M	>sp|Q6EEV4-2|GL1AD_HUMAN Isoform 5 of DNA-directed RNA polymerase II subunit GRINL1A, isoforms 4/5 OS=Homo sapiens GN=POLR2M;>sp|Q6EEV4|GL1AD_HUMAN DNA-directed RNA polymerase II subunit GRINL1A, isoforms 4/5 OS=Homo sapiens GN=POLR2M PE=2 SV=1	3	3	51.2	8.8268	3.7325e-34	1.1723	1.2797	1.0326
Q9Y3C7	Mediator of RNA polymerase II transcription subunit 31	MED31	>sp|Q9Y3C7|MED31_HUMAN Mediator of RNA polymerase II transcription subunit 31 OS=Homo sapiens GN=MED31 PE=1 SV=1	2	2	22.1	15.805	3.4215e-18	1.1722	1.2586	1.0898
Q9H0H0	Integrator complex subunit 2	INTS2	>sp|Q9H0H0|INT2_HUMAN Integrator complex subunit 2 OS=Homo sapiens GN=INTS2 PE=1 SV=2	9	9	10.5	134.32	6.1154e-46	1.1721	1.1951	0.95679
E9PAZ2;Q96HR8;D6RIB3	H/ACA ribonucleoprotein complex non-core subunit NAF1	NAF1	>tr|E9PAZ2|E9PAZ2_HUMAN Nuclear assembly factor 1 homolog (S. cerevisiae) OS=Homo sapiens GN=NAF1 PE=4 SV=1;>sp|Q96HR8|NAF1_HUMAN H/ACA ribonucleoprotein complex non-core subunit NAF1 OS=Homo sapiens GN=NAF1 PE=1 SV=2	5	5	15.4	41.894	2.7163e-58	1.172	1.1879	0.99942
Q9UFW8;C9JUJ0	CGG triplet repeat-binding protein 1	CGGBP1	>sp|Q9UFW8|CGBP1_HUMAN CGG triplet repeat-binding protein 1 OS=Homo sapiens GN=CGGBP1 PE=1 SV=2;>tr|C9JUJ0|C9JUJ0_HUMAN CGG triplet repeat-binding protein 1 (Fragment) OS=Homo sapiens GN=CGGBP1 PE=4 SV=1	4	4	25.1	18.82	1.7341e-15	1.1715	1.1578	0.92972
G3V4C1;P07910-2;G3V4W0;B4DY08;B2R603;G3V2Q1;P07910;G3V576;P07910-4;G3V2D6;P07910-3;G3V5V7;G8JL89;G3V555;G3V575;O60812;G3V5X6;G3V3K6;G3V251;B4DSU6;G3V4M8;Q569J8;G3V2H6	Heterogeneous nuclear ribonucleoproteins C1/C2	HNRNPC	>tr|G3V4C1|G3V4C1_HUMAN Heterogeneous nuclear ribonucleoprotein C (C1/C2) OS=Homo sapiens GN=HNRNPC PE=4 SV=1;>sp|P07910-2|HNRPC_HUMAN Isoform C1 of Heterogeneous nuclear ribonucleoproteins C1/C2 OS=Homo sapiens GN=HNRNPC;>tr|G3V4W0|G3V4W0_HUMAN Heterogene	15	15	41.1	32.238	5.1262e-125	1.1714	0.97069	0.82277
Q9Y5M8;C9J5Z8	Signal recognition particle receptor subunit beta	SRPRB	>sp|Q9Y5M8|SRPRB_HUMAN Signal recognition particle receptor subunit beta OS=Homo sapiens GN=SRPRB PE=1 SV=3	7	7	31.7	29.702	5.9127e-119	1.1713	1.1338	1.005
P17542-2;P17542;E7EVM2;P17542-3;P12980	T-cell acute lymphocytic leukemia protein 1	TAL1	>sp|P17542-2|TAL1_HUMAN Isoform PP39-TAL1 of T-cell acute lymphocytic leukemia protein 1 OS=Homo sapiens GN=TAL1;>sp|P17542|TAL1_HUMAN T-cell acute lymphocytic leukemia protein 1 OS=Homo sapiens GN=TAL1 PE=1 SV=2;>tr|E7EVM2|E7EVM2_HUMAN T-cell acute lympho	6	6	27.8	31.616	9.8618e-26	1.1712	1.0093	0.83302
Q96P16;Q96P16-2;Q96P16-3	Regulation of nuclear pre-mRNA domain-containing protein 1A	RPRD1A	>sp|Q96P16|RPR1A_HUMAN Regulation of nuclear pre-mRNA domain-containing protein 1A OS=Homo sapiens GN=RPRD1A PE=1 SV=1;>sp|Q96P16-2|RPR1A_HUMAN Isoform 2 of Regulation of nuclear pre-mRNA domain-containing protein 1A OS=Homo sapiens GN=RPRD1A;>sp|Q96P16-3|	13	10	51.9	35.719	6.5359e-192	1.1709	1.0535	0.89067
Q12874;E7EUT8	Splicing factor 3A subunit 3	SF3A3	>sp|Q12874|SF3A3_HUMAN Splicing factor 3A subunit 3 OS=Homo sapiens GN=SF3A3 PE=1 SV=1;>tr|E7EUT8|E7EUT8_HUMAN Splicing factor 3a, subunit 3, 60kDa OS=Homo sapiens GN=SF3A3 PE=4 SV=1	20	20	48.1	58.848	0	1.1706	1.1976	1.0131
F8W8R3;P49005;C9JHC7;C9IZD2;C9J8Z7;C9JLE1	DNA polymerase delta subunit 2	POLD2	>tr|F8W8R3|F8W8R3_HUMAN Polymerase (DNA directed), delta 2, regulatory subunit 50kDa OS=Homo sapiens GN=POLD2 PE=4 SV=1;>sp|P49005|DPOD2_HUMAN DNA polymerase delta subunit 2 OS=Homo sapiens GN=POLD2 PE=1 SV=1;>tr|C9JHC7|C9JHC7_HUMAN Polymerase (DNA directe	8	8	23.3	49.612	1.976e-132	1.1696	1.2868	1.0559
E7EPP7;Q6ZWJ1;B5MCT9	Syntaxin-binding protein 4	STXBP4	>tr|E7EPP7|E7EPP7_HUMAN Syntaxin-binding protein 4 OS=Homo sapiens GN=STXBP4 PE=4 SV=1;>sp|Q6ZWJ1|STXB4_HUMAN Syntaxin-binding protein 4 OS=Homo sapiens GN=STXBP4 PE=1 SV=2	4	4	13.4	58.994	8.9696e-56	1.1693	1.5748	1.3859
P28331;B4DUC1;E7ENF3;B4DJ81;B4DPG1;C9JPQ5;F8WDL5	NADH-ubiquinone oxidoreductase 75 kDa subunit, mitochondrial	NDUFS1	>sp|P28331|NDUS1_HUMAN NADH-ubiquinone oxidoreductase 75 kDa subunit, mitochondrial OS=Homo sapiens GN=NDUFS1 PE=1 SV=3;>tr|B4DUC1|B4DUC1_HUMAN Uncharacterized protein OS=Homo sapiens GN=NDUFS1 PE=2 SV=1;>tr|E7ENF3|E7ENF3_HUMAN NADH dehydrogenase (ubiquino	26	26	43.5	79.467	1.0409e-303	1.1693	1.1823	1.0131
Q6ZNA5;Q6ZNA5-2	Ferric-chelate reductase 1	FRRS1	>sp|Q6ZNA5|FRRS1_HUMAN Ferric-chelate reductase 1 OS=Homo sapiens GN=FRRS1 PE=2 SV=2;>sp|Q6ZNA5-2|FRRS1_HUMAN Isoform 2 of Ferric-chelate reductase 1 OS=Homo sapiens GN=FRRS1	3	3	4.4	66.114	1.2571e-09	1.1692	1.1397	1.0083
H0YB88;Q49AP4;Q56NI9	N-acetyltransferase ESCO2	ESCO2	>tr|H0YB88|H0YB88_HUMAN Establishment of cohesion 1 homolog 2 (S. cerevisiae) (Fragment) OS=Homo sapiens GN=ESCO2 PE=4 SV=1;>tr|Q49AP4|Q49AP4_HUMAN ESCO2 protein OS=Homo sapiens GN=ESCO2 PE=2 SV=1;>sp|Q56NI9|ESCO2_HUMAN N-acetyltransferase ESCO2 OS=Homo sa	2	2	13.6	19.6	9.6421e-07	1.1689	1.0011	1.0055
B4DP13;Q9NWK9	Box C/D snoRNA protein 1	ZNHIT6	>tr|B4DP13|B4DP13_HUMAN Uncharacterized protein OS=Homo sapiens GN=ZNHIT6 PE=2 SV=1;>sp|Q9NWK9|BCD1_HUMAN Box C/D snoRNA protein 1 OS=Homo sapiens GN=ZNHIT6 PE=1 SV=1	5	5	18.1	49.486	2.47e-18	1.1686	1.1016	0.93505
Q6P4F2;E7EQL1;Q8N8B8	Adrenodoxin-like protein, mitochondrial	FDX1L	>sp|Q6P4F2|ADXL_HUMAN Adrenodoxin-like protein, mitochondrial OS=Homo sapiens GN=FDX1L PE=1 SV=1;>tr|E7EQL1|E7EQL1_HUMAN Ferredoxin 1-like OS=Homo sapiens GN=FDX1L PE=4 SV=1;>tr|Q8N8B8|Q8N8B8_HUMAN Ferredoxin 1-like OS=Homo sapiens GN=FDX1L PE=2 SV=1	2	2	12.6	19.521	4.3599e-10	1.1684	1.447	1.2658
P17028;P17028-2	Zinc finger protein 24	ZNF24	>sp|P17028|ZNF24_HUMAN Zinc finger protein 24 OS=Homo sapiens GN=ZNF24 PE=1 SV=4;>sp|P17028-2|ZNF24_HUMAN Isoform 2 of Zinc finger protein 24 OS=Homo sapiens GN=ZNF24	8	8	25.5	42.155	5.516e-34	1.1683	1.3255	1.1354
O43399-2;O43399-4;O43399-3;B4DPJ6	Tumor protein D54	TPD52L2	>sp|O43399-2|TPD54_HUMAN Isoform 2 of Tumor protein D54 OS=Homo sapiens GN=TPD52L2;>sp|O43399-4|TPD54_HUMAN Isoform 4 of Tumor protein D54 OS=Homo sapiens GN=TPD52L2;>sp|O43399-3|TPD54_HUMAN Isoform 3 of Tumor protein D54 OS=Homo sapiens GN=TPD52L2;>tr|B4D	13	2	75.8	19.901	0	1.1681	0.94428	0.82261
H0YFA8			>tr|H0YFA8|H0YFA8_HUMAN Uncharacterized protein OS=Homo sapiens PE=4 SV=1	2	2	7.6	32.192	0.00037326	1.168	1.4444	1.2087
O60762;Q5QPK2;E9PBD4;H0Y368;E9PHH5;Q5QPJ9	Dolichol-phosphate mannosyltransferase	DPM1	>sp|O60762|DPM1_HUMAN Dolichol-phosphate mannosyltransferase OS=Homo sapiens GN=DPM1 PE=1 SV=1;>tr|Q5QPK2|Q5QPK2_HUMAN Dolichyl-phosphate mannosyltransferase polypeptide 1, catalytic subunit OS=Homo sapiens GN=DPM1 PE=2 SV=1;>tr|E9PBD4|E9PBD4_HUMAN Dolichy	13	13	53.5	29.634	6.4428e-252	1.168	0.98082	0.78541
G3V0H6;Q659A1;H0YK97;H0YNU9	NMDA receptor-regulated protein 2	NARG2	>tr|G3V0H6|G3V0H6_HUMAN NMDA receptor regulated 2, isoform CRA_a OS=Homo sapiens GN=NARG2 PE=4 SV=1;>sp|Q659A1|NARG2_HUMAN NMDA receptor-regulated protein 2 OS=Homo sapiens GN=NARG2 PE=1 SV=2;>tr|H0YK97|H0YK97_HUMAN NMDA receptor-regulated 2 (Fragment) OS=	2	2	2.8	94.549	8.1854e-17	1.1676	1.232	1.0916
P33552	Cyclin-dependent kinases regulatory subunit 2	CKS2	>sp|P33552|CKS2_HUMAN Cyclin-dependent kinases regulatory subunit 2 OS=Homo sapiens GN=CKS2 PE=1 SV=1	5	4	65.8	9.8602	2.0517e-39	1.1676	0.87299	0.77058
Q9HCK8;Q9HCK8-2;H0YJG4;H0YJA4;G3V2T9	Chromodomain-helicase-DNA-binding protein 8	CHD8	>sp|Q9HCK8|CHD8_HUMAN Chromodomain-helicase-DNA-binding protein 8 OS=Homo sapiens GN=CHD8 PE=1 SV=5;>sp|Q9HCK8-2|CHD8_HUMAN Isoform 2 of Chromodomain-helicase-DNA-binding protein 8 OS=Homo sapiens GN=CHD8	35	31	19.4	290.52	0	1.1676	1.3703	1.1498
O15397;O15397-2;H0YFL8;F5H2I3;F5H244;H0YH64	Importin-8	IPO8	>sp|O15397|IPO8_HUMAN Importin-8 OS=Homo sapiens GN=IPO8 PE=1 SV=2;>sp|O15397-2|IPO8_HUMAN Isoform 2 of Importin-8 OS=Homo sapiens GN=IPO8;>tr|H0YFL8|H0YFL8_HUMAN Importin 8 OS=Homo sapiens GN=IPO8 PE=4 SV=1	14	14	20	119.94	1.3998e-200	1.1675	1.1909	1.0987
Q9Y5X2;C9J8E6;C9J014;C9J271	Sorting nexin-8	SNX8	>sp|Q9Y5X2|SNX8_HUMAN Sorting nexin-8 OS=Homo sapiens GN=SNX8 PE=1 SV=1	3	3	7.7	52.569	8.9207e-14	1.1672	1.0815	1.0768
O95155-2;O95155;O95155-3;B1AQ61	Ubiquitin conjugation factor E4 B	UBE4B	>sp|O95155-2|UBE4B_HUMAN Isoform 2 of Ubiquitin conjugation factor E4 B OS=Homo sapiens GN=UBE4B;>sp|O95155|UBE4B_HUMAN Ubiquitin conjugation factor E4 B OS=Homo sapiens GN=UBE4B PE=1 SV=1;>sp|O95155-3|UBE4B_HUMAN Isoform 3 of Ubiquitin conjugation factor	21	21	24	133.27	2.7114e-160	1.1663	1.4811	1.2976
Q9UKA4	A-kinase anchor protein 11	AKAP11	>sp|Q9UKA4|AKA11_HUMAN A-kinase anchor protein 11 OS=Homo sapiens GN=AKAP11 PE=1 SV=1	6	6	6	210.51	2.3349e-37	1.1661	0.9262	0.87005
Q9Y508;Q9Y508-2;C9JU49;E9PGC2	RING finger protein 114	RNF114	>sp|Q9Y508|RN114_HUMAN RING finger protein 114 OS=Homo sapiens GN=RNF114 PE=1 SV=1;>sp|Q9Y508-2|RN114_HUMAN Isoform 2 of RING finger protein 114 OS=Homo sapiens GN=RNF114;>tr|C9JU49|C9JU49_HUMAN Ring finger protein 114 OS=Homo sapiens GN=RNF114 PE=4 SV=2;>	4	4	21.5	25.694	3.5973e-20	1.1654	1.1833	1.0928
Q9Y3D0	Mitotic spindle-associated MMXD complex subunit MIP18	FAM96B	>sp|Q9Y3D0|MIP18_HUMAN Mitotic spindle-associated MMXD complex subunit MIP18 OS=Homo sapiens GN=FAM96B PE=1 SV=1	5	5	55.2	17.663	7.4536e-131	1.1653	1.2234	1.2
Q96BK5;E5RJG9;F8WBT5;Q96BK5-2;E5RGR1;B4DKV0;E5RIV0	PIN2/TERF1-interacting telomerase inhibitor 1	PINX1;SOX7	>sp|Q96BK5|PINX1_HUMAN PIN2/TERF1-interacting telomerase inhibitor 1 OS=Homo sapiens GN=PINX1 PE=1 SV=2;>tr|E5RJG9|E5RJG9_HUMAN PIN2/TERF1-interacting, telomerase inhibitor 1 OS=Homo sapiens GN=PINX1 PE=4 SV=1;>tr|F8WBT5|F8WBT5_HUMAN PIN2/TERF1-interacting	4	4	17.7	37.034	2.3261e-18	1.1649	1.1235	0.90347
P35250;P35250-2;F8WC37	Replication factor C subunit 2	RFC2	>sp|P35250|RFC2_HUMAN Replication factor C subunit 2 OS=Homo sapiens GN=RFC2 PE=1 SV=3;>sp|P35250-2|RFC2_HUMAN Isoform 2 of Replication factor C subunit 2 OS=Homo sapiens GN=RFC2	11	11	43.5	39.157	3.7291e-291	1.1648	1.3439	1.1631
Q9P246;H0Y860;F5GXJ4;E9PGD0	Stromal interaction molecule 2	STIM2	>sp|Q9P246|STIM2_HUMAN Stromal interaction molecule 2 OS=Homo sapiens GN=STIM2 PE=1 SV=2;>tr|H0Y860|H0Y860_HUMAN Stromal interaction molecule 2 OS=Homo sapiens GN=STIM2 PE=4 SV=1;>tr|F5GXJ4|F5GXJ4_HUMAN Stromal interaction molecule 2 OS=Homo sapiens GN=STI	3	3	5.5	83.97	3.2809e-13	1.1647	1.1251	0.89877
F5H2H5;Q86XL3;Q86XL3-2;F5H6J0;F5H417;A8KAG3;F5H1E7;F5H1D4	Ankyrin repeat and LEM domain-containing protein 2	ANKLE2	>tr|F5H2H5|F5H2H5_HUMAN Ankyrin repeat and LEM domain-containing 2 OS=Homo sapiens GN=ANKLE2 PE=4 SV=1;>sp|Q86XL3|ANKL2_HUMAN Ankyrin repeat and LEM domain-containing protein 2 OS=Homo sapiens GN=ANKLE2 PE=1 SV=4;>sp|Q86XL3-2|ANKL2_HUMAN Isoform 2 of Ankyr	10	10	14.2	97.722	5.3715e-34	1.1639	1.1712	1.1055
Q96HQ2;Q96HQ2-2	CDKN2AIP N-terminal-like protein	CDKN2AIPNL	>sp|Q96HQ2|C2AIL_HUMAN CDKN2AIP N-terminal-like protein OS=Homo sapiens GN=CDKN2AIPNL PE=1 SV=1;>sp|Q96HQ2-2|C2AIL_HUMAN Isoform 2 of CDKN2AIP N-terminal-like protein OS=Homo sapiens GN=CDKN2AIPNL	3	3	40.5	13.196	8.733e-64	1.1638	1.202	1.0331
P17066;B4DHP5;P48741	Heat shock 70 kDa protein 6;Putative heat shock 70 kDa protein 7	HSPA6;HSPA7	>sp|P17066|HSP76_HUMAN Heat shock 70 kDa protein 6 OS=Homo sapiens GN=HSPA6 PE=1 SV=2;>tr|B4DHP5|B4DHP5_HUMAN Heat shock 70kDa protein 6 (HSP70B) OS=Homo sapiens GN=HSPA6 PE=2 SV=1;>sp|P48741|HSP77_HUMAN Putative heat shock 70 kDa protein 7 OS=Homo sapien	11	1	17.1	71.027	1.0664e-140	1.1636	1.4035	1.1339
P40938;A8MX32;C9JU95	Replication factor C subunit 3	RFC3	>sp|P40938|RFC3_HUMAN Replication factor C subunit 3 OS=Homo sapiens GN=RFC3 PE=1 SV=2;>tr|A8MX32|A8MX32_HUMAN Uncharacterized protein OS=Homo sapiens GN=RFC3 PE=4 SV=1;>tr|C9JU95|C9JU95_HUMAN Replication factor C (activator 1) 3, 38kDa OS=Homo sapiens GN=	10	10	33.4	40.556	2.7637e-160	1.1635	1.1987	1.0189
Q9BZD4;E9PQC4;B1AQT4;E9PP32;B1AQT3;E9PKH1	Kinetochore protein Nuf2	NUF2	>sp|Q9BZD4|NUF2_HUMAN Kinetochore protein Nuf2 OS=Homo sapiens GN=NUF2 PE=1 SV=2;>tr|E9PQC4|E9PQC4_HUMAN NUF2, NDC80 kinetochore complex component, homolog (S. cerevisiae) OS=Homo sapiens GN=NUF2 PE=4 SV=1;>tr|B1AQT4|B1AQT4_HUMAN NUF2, NDC80 kinetochore co	8	8	20.7	54.303	7.7423e-49	1.1634	1.5537	1.2971
Q9UL18;Q5TA58;Q9HCK5	Protein argonaute-1	EIF2C1;AGO1	>sp|Q9UL18|AGO1_HUMAN Protein argonaute-1 OS=Homo sapiens GN=EIF2C1 PE=1 SV=3;>tr|Q5TA58|Q5TA58_HUMAN Eukaryotic translation initiation factor 2C, 1 OS=Homo sapiens GN=EIF2C1 PE=2 SV=1	12	6	18.2	97.213	1.5946e-55	1.163	1.0522	1.0031
B5M452;B2CI53;D3K174;E9PGC1;E9PFN4;B5M453;E9PDL9;Q9Y6M7-2;C9JXL3;Q9Y6M7;Q9Y6M7-4;Q9Y6M7-3;C9JRP1;B6DY53;B6DY52;Q9Y6M7-5;F8W7E6	Sodium bicarbonate cotransporter 3	SLC4A7	>tr|B5M452|B5M452_HUMAN Solute carrier family 4 sodium bicarbonate cotransporter member 7 OS=Homo sapiens GN=SLC4A7 PE=2 SV=1;>tr|B2CI53|B2CI53_HUMAN Solute carrier family 4 sodium bicarbonate cotransporter member 7 OS=Homo sapiens GN=SLC4A7 PE=2 SV=1;>tr|	12	12	16.6	123.41	2.0572e-94	1.1626	1.0367	0.92697
P02008	Hemoglobin subunit zeta	HBZ	>sp|P02008|HBAZ_HUMAN Hemoglobin subunit zeta OS=Homo sapiens GN=HBZ PE=1 SV=2	14	13	93	15.637	1.736e-255	1.1626	0.94404	0.80619
Q96EV8-2;F5GY46;Q96EV8;A6NFV8;D6RCT8;D6RAX1;D6RID1;F8WCM4	Dysbindin	DTNBP1	>sp|Q96EV8-2|DTBP1_HUMAN Isoform 2 of Dysbindin OS=Homo sapiens GN=DTNBP1;>tr|F5GY46|F5GY46_HUMAN Dystrobrevin-binding protein 1 OS=Homo sapiens GN=DTNBP1 PE=4 SV=1;>sp|Q96EV8|DTBP1_HUMAN Dysbindin OS=Homo sapiens GN=DTNBP1 PE=1 SV=1;>tr|A6NFV8|A6NFV8_HUMA	3	3	10.6	34.83	6.4696e-13	1.1624	1.3394	1.2964
Q9Y6W5;Q9Y6W5-2;Q86VQ2;Q9UPY6	Wiskott-Aldrich syndrome protein family member 2	WASF2	>sp|Q9Y6W5|WASF2_HUMAN Wiskott-Aldrich syndrome protein family member 2 OS=Homo sapiens GN=WASF2 PE=1 SV=3;>sp|Q9Y6W5-2|WASF2_HUMAN Isoform 2 of Wiskott-Aldrich syndrome protein family member 2 OS=Homo sapiens GN=WASF2	8	8	19.3	54.283	5.0673e-170	1.1621	1.2737	1.098
Q13895;F8WBL2	Bystin	BYSL	>sp|Q13895|BYST_HUMAN Bystin OS=Homo sapiens GN=BYSL PE=1 SV=3	13	13	38.7	49.601	1.8266e-180	1.1621	1.1183	0.94944
P82921	28S ribosomal protein S21, mitochondrial	MRPS21	>sp|P82921|RT21_HUMAN 28S ribosomal protein S21, mitochondrial OS=Homo sapiens GN=MRPS21 PE=1 SV=2	2	2	29.9	10.741	3.7297e-36	1.1618	1.0092	0.96118
Q9Y314	Nitric oxide synthase-interacting protein	NOSIP	>sp|Q9Y314|NOSIP_HUMAN Nitric oxide synthase-interacting protein OS=Homo sapiens GN=NOSIP PE=1 SV=1	9	9	37.9	33.172	8.8847e-125	1.1616	1.4327	1.2417
Q13643	Four and a half LIM domains protein 3	FHL3	>sp|Q13643|FHL3_HUMAN Four and a half LIM domains protein 3 OS=Homo sapiens GN=FHL3 PE=1 SV=4	3	3	8.6	31.192	1.0768e-07	1.1614	1.6061	1.4219
B4E2Z3;P08195-2;F5H0E2;H0YFS2;F5H867;F5GZI0;H0YFX4;F5GZR9			>tr|B4E2Z3|B4E2Z3_HUMAN Uncharacterized protein OS=Homo sapiens GN=SLC3A2 PE=2 SV=1;>sp|P08195-2|4F2_HUMAN Isoform 2 of 4F2 cell-surface antigen heavy chain OS=Homo sapiens GN=SLC3A2	24	2	49.1	55.939	0	1.1614	1.2101	1.0062
Q9Y672;A2A2G4	Dolichyl pyrophosphate Man9GlcNAc2 alpha-1,3-glucosyltransferase	ALG6	>sp|Q9Y672|ALG6_HUMAN Dolichyl pyrophosphate Man9GlcNAc2 alpha-1,3-glucosyltransferase OS=Homo sapiens GN=ALG6 PE=1 SV=1;>tr|A2A2G4|A2A2G4_HUMAN Asparagine-linked glycosylation 6 homolog (S. cerevisiae, alpha-1,3-glucosyltransferase) OS=Homo sapiens GN=ALG	3	2	6.3	58.18	2.161e-19	1.1613	0.96828	0.916
B8ZZE3;Q9NRN9;B8ZZC8;B8ZZY8;E7EMN2;F5H4E8	Methyltransferase-like protein 5	METTL5	>tr|B8ZZE3|B8ZZE3_HUMAN Methyltransferase like 5, isoform CRA_b OS=Homo sapiens GN=METTL5 PE=4 SV=1;>sp|Q9NRN9|METL5_HUMAN Methyltransferase-like protein 5 OS=Homo sapiens GN=METTL5 PE=1 SV=1;>tr|B8ZZC8|B8ZZC8_HUMAN Methyltransferase-like 5 OS=Homo sapiens	3	3	15.2	22.384	1.604e-06	1.1613	1.4729	1.2434
E7EMP6;Q96FZ2;D6R9T3;D6RGK7;D6RAZ3;D6RAI0	UPF0361 protein C3orf37	C3orf37	>tr|E7EMP6|E7EMP6_HUMAN Chromosome 3 open reading frame 37 OS=Homo sapiens GN=C3orf37 PE=4 SV=1;>sp|Q96FZ2|CC037_HUMAN UPF0361 protein C3orf37 OS=Homo sapiens GN=C3orf37 PE=1 SV=1;>tr|D6R9T3|D6R9T3_HUMAN Chromosome 3 open reading frame 37 (Fragment) OS=Hom	9	9	39.4	35.571	1.923e-55	1.1611	1.0395	0.89291
P17535	Transcription factor jun-D	JUND	>sp|P17535|JUND_HUMAN Transcription factor jun-D OS=Homo sapiens GN=JUND PE=1 SV=3	5	5	23.3	35.173	3.0723e-61	1.1609	1.6388	1.2463
Q13315;E9PFP9;E9PIN0;E9PRG7;E7EV38;E9PIQ5;H0YDU7	Serine-protein kinase ATM	ATM	>sp|Q13315|ATM_HUMAN Serine-protein kinase ATM OS=Homo sapiens GN=ATM PE=1 SV=3;>tr|E9PFP9|E9PFP9_HUMAN Uncharacterized protein OS=Homo sapiens GN=ATM PE=4 SV=1	19	19	7.4	350.71	7.1176e-77	1.1607	1.1431	0.9409
O14965;A3KFJ0;Q5QPD4;Q5QPD2;A3KFJ1	Aurora kinase A	AURKA	>sp|O14965|AURKA_HUMAN Aurora kinase A OS=Homo sapiens GN=AURKA PE=1 SV=2;>tr|A3KFJ0|A3KFJ0_HUMAN Aurora kinase A OS=Homo sapiens GN=AURKA PE=3 SV=1;>tr|Q5QPD4|Q5QPD4_HUMAN Aurora kinase A (Fragment) OS=Homo sapiens GN=AURKA PE=2 SV=1	8	8	25.8	45.809	1.8275e-53	1.1606	0.98061	0.9423
P18085;C9JPM4;C9JAK5	ADP-ribosylation factor 4	ARF4	>sp|P18085|ARF4_HUMAN ADP-ribosylation factor 4 OS=Homo sapiens GN=ARF4 PE=1 SV=3;>tr|C9JPM4|C9JPM4_HUMAN ADP-ribosylation factor 4 (Fragment) OS=Homo sapiens GN=ARF4 PE=3 SV=1;>tr|C9JAK5|C9JAK5_HUMAN ADP-ribosylation factor 4 OS=Homo sapiens GN=ARF4 PE=3	9	6	56.7	20.511	1.3026e-193	1.16	1.3535	1.1798
Q96SI9-2;Q96SI9;H0YC91	Spermatid perinuclear RNA-binding protein	STRBP	>sp|Q96SI9-2|STRBP_HUMAN Isoform 2 of Spermatid perinuclear RNA-binding protein OS=Homo sapiens GN=STRBP;>sp|Q96SI9|STRBP_HUMAN Spermatid perinuclear RNA-binding protein OS=Homo sapiens GN=STRBP PE=1 SV=1	16	13	30.1	71.966	4.6254e-143	1.16	0.96389	0.84406
Q9NRF9	DNA polymerase epsilon subunit 3	POLE3	>sp|Q9NRF9|DPOE3_HUMAN DNA polymerase epsilon subunit 3 OS=Homo sapiens GN=POLE3 PE=1 SV=1	4	4	36.1	16.859	7.5942e-126	1.1594	1.0943	0.97987
Q9NRR3;D6REL0	CDC42 small effector protein 2	CDC42SE2	>sp|Q9NRR3|C42S2_HUMAN CDC42 small effector protein 2 OS=Homo sapiens GN=CDC42SE2 PE=1 SV=1;>tr|D6REL0|D6REL0_HUMAN CDC42 small effector 2 OS=Homo sapiens GN=CDC42SE2 PE=4 SV=1	2	2	66.7	9.2234	5.1394e-12	1.1592	1.2235	1.0289
Q9UFG5;Q9UFG5-2;E7EP72	UPF0449 protein C19orf25	C19orf25	>sp|Q9UFG5|CS025_HUMAN UPF0449 protein C19orf25 OS=Homo sapiens GN=C19orf25 PE=1 SV=2;>sp|Q9UFG5-2|CS025_HUMAN Isoform 2 of UPF0449 protein C19orf25 OS=Homo sapiens GN=C19orf25;>tr|E7EP72|E7EP72_HUMAN Chromosome 19 open reading frame 25 OS=Homo sapiens GN=	4	4	50.8	12.878	3.7513e-101	1.1592	1.2159	1.0327
P23276;E7ETW3	Kell blood group glycoprotein	KEL	>sp|P23276|KELL_HUMAN Kell blood group glycoprotein OS=Homo sapiens GN=KEL PE=1 SV=2;>tr|E7ETW3|E7ETW3_HUMAN Kell blood group, metallo-endopeptidase (Fragment) OS=Homo sapiens GN=KEL PE=4 SV=1	2	2	3.3	82.823	2.9822e-18	1.1591	1.0794	0.87523
P60059	Protein transport protein Sec61 subunit gamma	SEC61G	>sp|P60059|SC61G_HUMAN Protein transport protein Sec61 subunit gamma OS=Homo sapiens GN=SEC61G PE=2 SV=1	2	2	36.8	7.7412	4.5034e-13	1.159	1.1775	1.0144
Q9H967;C9JE56	WD repeat-containing protein 76	WDR76	>sp|Q9H967|WDR76_HUMAN WD repeat-containing protein 76 OS=Homo sapiens GN=WDR76 PE=1 SV=2;>tr|C9JE56|C9JE56_HUMAN WD repeat domain 76 (Fragment) OS=Homo sapiens GN=WDR76 PE=4 SV=1	3	3	7.3	69.768	2.1345e-07	1.159	1.1598	1.3582
Q9Y620;F5H7U4;E5RJF7;F6WBS8;E5RI14;E5RHN9	DNA repair and recombination protein RAD54B	RAD54B	>sp|Q9Y620|RA54B_HUMAN DNA repair and recombination protein RAD54B OS=Homo sapiens GN=RAD54B PE=1 SV=1;>tr|F5H7U4|F5H7U4_HUMAN RAD54 homolog B (S. cerevisiae) OS=Homo sapiens GN=RAD54B PE=4 SV=1	3	3	5.2	102.97	3.6255e-17	1.1589	1.4844	1.2647
Q9Y2B0;F8VXJ7;F8W1K5;H0YI18;H0YIH9;F8W1U5;Q9Y2B0-2	Protein canopy homolog 2	CNPY2	>sp|Q9Y2B0|CNPY2_HUMAN Protein canopy homolog 2 OS=Homo sapiens GN=CNPY2 PE=1 SV=1;>tr|F8VXJ7|F8VXJ7_HUMAN Canopy 2 homolog (zebrafish) (Fragment) OS=Homo sapiens GN=CNPY2 PE=4 SV=1;>tr|F8W1K5|F8W1K5_HUMAN Canopy 2 homolog (zebrafish) (Fragment) OS=Homo sa	9	1	58.8	20.652	1.6337e-137	1.1585	0.92153	0.80204
Q96PL5	Erythroid membrane-associated protein	ERMAP	>sp|Q96PL5|ERMAP_HUMAN Erythroid membrane-associated protein OS=Homo sapiens GN=ERMAP PE=1 SV=1	2	2	5.5	52.604	3.3887e-24	1.1584	1.0223	0.90533
Q53GS7;Q53GS7-2;B3KMG0	Nucleoporin GLE1	GLE1	>sp|Q53GS7|GLE1_HUMAN Nucleoporin GLE1 OS=Homo sapiens GN=GLE1 PE=1 SV=2;>sp|Q53GS7-2|GLE1_HUMAN Isoform 2 of Nucleoporin GLE1 OS=Homo sapiens GN=GLE1;>tr|B3KMG0|B3KMG0_HUMAN Uncharacterized protein OS=Homo sapiens GN=GLE1 PE=2 SV=1	9	9	18.9	79.835	2.7619e-62	1.1584	1.4336	1.1843
Q96PM9;F8VRY0;Q96PM9-2;H0YI55;F8VWV6;F8VSJ1;H0YIX3	Zinc finger protein 385A	ZNF385A	>sp|Q96PM9|Z385A_HUMAN Zinc finger protein 385A OS=Homo sapiens GN=ZNF385A PE=2 SV=1;>tr|F8VRY0|F8VRY0_HUMAN Zinc finger protein 385A (Fragment) OS=Homo sapiens GN=ZNF385A PE=4 SV=1;>sp|Q96PM9-2|Z385A_HUMAN Isoform 2 of Zinc finger protein 385A OS=Homo sap	7	6	30.3	38.342	2.0001e-31	1.1583	1.1275	0.98851
O75054;O75054-2;A6NJZ6	Immunoglobulin superfamily member 3	IGSF3	>sp|O75054|IGSF3_HUMAN Immunoglobulin superfamily member 3 OS=Homo sapiens GN=IGSF3 PE=1 SV=3;>sp|O75054-2|IGSF3_HUMAN Isoform 2 of Immunoglobulin superfamily member 3 OS=Homo sapiens GN=IGSF3;>tr|A6NJZ6|A6NJZ6_HUMAN Uncharacterized protein OS=Homo sapiens	2	2	2	135.19	0.00029363	1.1581	1.0294	0.82666
Q8NBN3-2;Q8NBN3;Q8NBN3-3;B4DN92	Transmembrane protein 87A	TMEM87A	>sp|Q8NBN3-2|TM87A_HUMAN Isoform 2 of Transmembrane protein 87A OS=Homo sapiens GN=TMEM87A;>sp|Q8NBN3|TM87A_HUMAN Transmembrane protein 87A OS=Homo sapiens GN=TMEM87A PE=1 SV=3;>sp|Q8NBN3-3|TM87A_HUMAN Isoform 3 of Transmembrane protein 87A OS=Homo sapiens	2	2	11	20.529	0.00057946	1.158	1.0475	0.97594
Q9HAV0;C9JD14	Guanine nucleotide-binding protein subunit beta-4	GNB4	>sp|Q9HAV0|GBB4_HUMAN Guanine nucleotide-binding protein subunit beta-4 OS=Homo sapiens GN=GNB4 PE=1 SV=3;>tr|C9JD14|C9JD14_HUMAN Guanine nucleotide-binding protein (G protein), beta polypeptide 4 (Fragment) OS=Homo sapiens GN=GNB4 PE=4 SV=1	6	2	18.5	37.567	2.8942e-49	1.1578	0.86139	0.73277
C9JG97;Q13685;C9JEH3;C9JTS3	Angio-associated migratory cell protein	AAMP	>tr|C9JG97|C9JG97_HUMAN Angio-associated, migratory cell protein OS=Homo sapiens GN=AAMP PE=4 SV=1;>sp|Q13685|AAMP_HUMAN Angio-associated migratory cell protein OS=Homo sapiens GN=AAMP PE=1 SV=2;>tr|C9JEH3|C9JEH3_HUMAN Angio-associated, migratory cell prot	6	6	16.4	44.693	2.986e-84	1.1576	1.7584	1.455
Q9BSK2;D6RB26;D6RCF5;Q96CQ1-2;F6SDC8;Q96CQ1-3;Q96CQ1	Solute carrier family 25 member 33	SLC25A33	>sp|Q9BSK2|S2533_HUMAN Solute carrier family 25 member 33 OS=Homo sapiens GN=SLC25A33 PE=2 SV=1	3	3	16.5	35.375	2.6452e-96	1.1574	1.1271	0.94736
Q9UBL3-3;F5H8F7;Q9UBL3;Q9UBL3-2;H0YBF6;F5H4L4;H0YAQ0	Set1/Ash2 histone methyltransferase complex subunit ASH2	ASH2L	>sp|Q9UBL3-3|ASH2L_HUMAN Isoform 3 of Set1/Ash2 histone methyltransferase complex subunit ASH2 OS=Homo sapiens GN=ASH2L;>tr|F5H8F7|F5H8F7_HUMAN Ash2 (absent, small, or homeotic)-like (Drosophila) OS=Homo sapiens GN=ASH2L PE=4 SV=1;>sp|Q9UBL3|ASH2L_HUMAN Se	18	18	40.3	60.207	2.1881e-163	1.1574	1.1348	0.98027
E7ETE0;B5ME25;Q9H825-2;Q9H825;C9JE69	Methyltransferase-like protein 8	METTL8	>tr|E7ETE0|E7ETE0_HUMAN Methyltransferase-like 8 OS=Homo sapiens GN=METTL8 PE=4 SV=1;>tr|B5ME25|B5ME25_HUMAN Methyltransferase-like 8 (Fragment) OS=Homo sapiens GN=METTL8 PE=4 SV=2;>sp|Q9H825-2|METL8_HUMAN Isoform 2 of Methyltransferase-like protein 8 OS=H	5	5	12.2	43.638	6.4319e-20	1.1572	1.0879	1.0239
Q9NVI1;Q9NVI1-1;Q9NVI1-2;F8W7R3;Q9NVI1-4	Fanconi anemia group I protein	FANCI	>sp|Q9NVI1|FANCI_HUMAN Fanconi anemia group I protein OS=Homo sapiens GN=FANCI PE=1 SV=4;>sp|Q9NVI1-1|FANCI_HUMAN Isoform 1 of Fanconi anemia group I protein OS=Homo sapiens GN=FANCI;>sp|Q9NVI1-2|FANCI_HUMAN Isoform 2 of Fanconi anemia group I protein OS=H	35	35	30.5	149.32	0	1.157	1.2332	1.0664
P52848-2;E7EVJ3;P52848;O95803-2;B4DI67;Q9H3R1;O95803	Bifunctional heparan sulfate N-deacetylase/N-sulfotransferase 1;Heparan sulfate N-deacetylase 1;Heparan sulfate N-sulfotransferase 1	NDST1	>sp|P52848-2|NDST1_HUMAN Isoform 2 of Bifunctional heparan sulfate N-deacetylase/N-sulfotransferase 1 OS=Homo sapiens GN=NDST1;>tr|E7EVJ3|E7EVJ3_HUMAN N-deacetylase/N-sulfotransferase (heparan glucosaminyl) 1 OS=Homo sapiens GN=NDST1 PE=4 SV=1;>sp|P52848|N	3	3	7.4	62.065	1.3891e-13	1.1567	1.6257	1.4598
Q9UM00-2;C9JX01;Q9UM00	Transmembrane and coiled-coil domain-containing protein 1	TMCO1	>sp|Q9UM00-2|TMCO1_HUMAN Isoform 2 of Transmembrane and coiled-coil domain-containing protein 1 OS=Homo sapiens GN=TMCO1;>tr|C9JX01|C9JX01_HUMAN Transmembrane and coiled-coil domains 1 OS=Homo sapiens GN=TMCO1 PE=4 SV=2;>sp|Q9UM00|TMCO1_HUMAN Transmembrane	4	4	27.2	18.766	9.7484e-58	1.1567	1.2115	1.0561
P63208;E5RJR5;E7ERH2;F8W8N3;P63208-2;E5RGM3;E5RI56	S-phase kinase-associated protein 1	SKP1	>sp|P63208|SKP1_HUMAN S-phase kinase-associated protein 1 OS=Homo sapiens GN=SKP1 PE=1 SV=2;>tr|E5RJR5|E5RJR5_HUMAN S-phase kinase-associated protein 1 OS=Homo sapiens GN=SKP1 PE=4 SV=1;>tr|E7ERH2|E7ERH2_HUMAN S-phase kinase-associated protein 1 (Fragment)	9	9	61.3	18.658	4.2365e-167	1.1567	1.4478	1.1884
Q8N0X7	Spartin	SPG20	>sp|Q8N0X7|SPG20_HUMAN Spartin OS=Homo sapiens GN=SPG20 PE=1 SV=1	13	13	21.8	72.832	2.043e-148	1.1565	1.8121	1.5712
Q6I9Y2;B5MDZ2	THO complex subunit 7 homolog	THOC7	>sp|Q6I9Y2|THOC7_HUMAN THO complex subunit 7 homolog OS=Homo sapiens GN=THOC7 PE=1 SV=3;>tr|B5MDZ2|B5MDZ2_HUMAN Uncharacterized protein OS=Homo sapiens GN=THOC7 PE=4 SV=1	7	7	42.2	23.743	1.2512e-34	1.1564	1.068	1.0036
Q5FBZ3;P54277;E9PC65;B7ZAA0;Q3BDU3;E7EQE2;Q5FBZ8;Q5FBZ6;E9PH88;C9JF76	PMS1 protein homolog 1	PMS1	>tr|Q5FBZ3|Q5FBZ3_HUMAN PMS1 nirs variant 7 OS=Homo sapiens GN=PMS1 PE=2 SV=1;>sp|P54277|PMS1_HUMAN PMS1 protein homolog 1 OS=Homo sapiens GN=PMS1 PE=1 SV=1;>tr|E9PC65|E9PC65_HUMAN PMS1 postmeiotic segregation increased 1 (S. cerevisiae) (Fragment) OS=Homo	12	12	19.9	101.38	2.8223e-81	1.1564	0.99537	0.91251
Q96HY6;Q96HY6-2	DDRGK domain-containing protein 1	DDRGK1	>sp|Q96HY6|DDRGK_HUMAN DDRGK domain-containing protein 1 OS=Homo sapiens GN=DDRGK1 PE=1 SV=2;>sp|Q96HY6-2|DDRGK_HUMAN Isoform 2 of DDRGK domain-containing protein 1 OS=Homo sapiens GN=DDRGK1	8	8	32.8	35.61	6.8741e-173	1.156	1.4402	1.2371
Q9H0B6;A8MXL7;A8MX29;A8MZ87;E9PQ02;E9PP09;C9JHT2;E9PM83;E9PI24	Kinesin light chain 2	KLC2	>sp|Q9H0B6|KLC2_HUMAN Kinesin light chain 2 OS=Homo sapiens GN=KLC2 PE=1 SV=1;>tr|A8MXL7|A8MXL7_HUMAN Kinesin light chain 2 OS=Homo sapiens GN=KLC2 PE=2 SV=1;>tr|A8MX29|A8MX29_HUMAN Kinesin light chain 2 OS=Homo sapiens GN=KLC2 PE=4 SV=1;>tr|A8MZ87|A8MZ87_	14	8	32.5	68.934	7.312e-244	1.1558	1.2597	1.0091
Q9NPF5;Q5TG40;Q5TG39;Q5TG38	DNA methyltransferase 1-associated protein 1	DMAP1	>sp|Q9NPF5|DMAP1_HUMAN DNA methyltransferase 1-associated protein 1 OS=Homo sapiens GN=DMAP1 PE=1 SV=1;>tr|Q5TG40|Q5TG40_HUMAN DNA methyltransferase 1 associated protein 1 (Fragment) OS=Homo sapiens GN=DMAP1 PE=2 SV=1	8	8	24.4	52.992	5.2468e-36	1.1553	1.0482	0.98109
Q96ES7	SAGA-associated factor 29 homolog	CCDC101	>sp|Q96ES7|SGF29_HUMAN SAGA-associated factor 29 homolog OS=Homo sapiens GN=CCDC101 PE=1 SV=1	3	3	10.9	33.238	2.7849e-17	1.1551	1.0225	0.91185
O75391	Sperm-associated antigen 7	SPAG7	>sp|O75391|SPAG7_HUMAN Sperm-associated antigen 7 OS=Homo sapiens GN=SPAG7 PE=1 SV=2	6	6	39.2	26.034	2.2443e-156	1.1551	1.1614	1.0423
Q6AI08;E7ESB9	HEAT repeat-containing protein 6	HEATR6	>sp|Q6AI08|HEAT6_HUMAN HEAT repeat-containing protein 6 OS=Homo sapiens GN=HEATR6 PE=1 SV=1;>tr|E7ESB9|E7ESB9_HUMAN HEAT repeat-containing 6 OS=Homo sapiens GN=HEATR6 PE=4 SV=2	7	7	8.2	128.78	3.126e-118	1.1549	0.88487	0.74933
B9ZVT1;Q8IXT5;E5RJW8;E5RHG1;E5RJ83;E5RJV8	RNA-binding protein 12B	RBM12B	>tr|B9ZVT1|B9ZVT1_HUMAN Uncharacterized protein OS=Homo sapiens GN=RBM12B PE=4 SV=2;>sp|Q8IXT5|RB12B_HUMAN RNA-binding protein 12B OS=Homo sapiens GN=RBM12B PE=1 SV=2	3	3	4.9	102.7	5.4784e-16	1.1548	1.0046	0.90833
Q96QU8	Exportin-6	XPO6	>sp|Q96QU8|XPO6_HUMAN Exportin-6 OS=Homo sapiens GN=XPO6 PE=1 SV=1	4	4	4.2	128.88	4.9777e-19	1.1531	1.101	1.3347
Q9H8H0;B7Z5V9	Nucleolar protein 11	NOL11	>sp|Q9H8H0|NOL11_HUMAN Nucleolar protein 11 OS=Homo sapiens GN=NOL11 PE=1 SV=1;>tr|B7Z5V9|B7Z5V9_HUMAN Uncharacterized protein OS=Homo sapiens GN=NOL11 PE=2 SV=1	6	6	12.7	81.123	3.9233e-57	1.1531	0.99195	0.82456
P55010;H0YLZ1;H0YN40;H0YMJ8;H0YM54;H0YK11;H0YK29	Eukaryotic translation initiation factor 5	EIF5	>sp|P55010|IF5_HUMAN Eukaryotic translation initiation factor 5 OS=Homo sapiens GN=EIF5 PE=1 SV=2	18	18	33.2	49.222	2.6056e-119	1.153	1.4518	1.249
Q9ULH0-4;Q9ULH0;Q9ULH0-2;E9PH70;B4DGY1;H0Y8E4;Q9ULH0-3;Q9ULH0-5;F8WAY8	Kinase D-interacting substrate of 220 kDa	KIDINS220	>sp|Q9ULH0-4|KDIS_HUMAN Isoform 4 of Kinase D-interacting substrate of 220 kDa OS=Homo sapiens GN=KIDINS220;>sp|Q9ULH0|KDIS_HUMAN Kinase D-interacting substrate of 220 kDa OS=Homo sapiens GN=KIDINS220 PE=1 SV=3;>sp|Q9ULH0-2|KDIS_HUMAN Isoform 2 of Kinase D	16	16	12	194.57	6.5198e-68	1.1527	1.1715	0.99077
Q96NC0	Zinc finger matrin-type protein 2	ZMAT2	>sp|Q96NC0|ZMAT2_HUMAN Zinc finger matrin-type protein 2 OS=Homo sapiens GN=ZMAT2 PE=1 SV=1	3	3	10.1	23.612	6.1802e-11	1.1524	1.3578	1.2033
P04181;Q68CS0	Ornithine aminotransferase, mitochondrial;Ornithine aminotransferase, hepatic form;Ornithine aminotransferase, renal form	OAT	>sp|P04181|OAT_HUMAN Ornithine aminotransferase, mitochondrial OS=Homo sapiens GN=OAT PE=1 SV=1;>tr|Q68CS0|Q68CS0_HUMAN Ornithine aminotransferase OS=Homo sapiens GN=DKFZp781A11155 PE=2 SV=1	22	22	60.1	48.534	1.056e-262	1.1524	0.98292	0.83998
P35612;C9JTM0;P35612-2;B4DM17;P35612-4;P35612-3;C9J080;E9PAV0;P35612-7;C9J299;E9PAN1;P35612-5;P35612-6;G8JLN8	Beta-adducin	ADD2	>sp|P35612|ADDB_HUMAN Beta-adducin OS=Homo sapiens GN=ADD2 PE=1 SV=3;>tr|C9JTM0|C9JTM0_HUMAN Adducin 2 (beta) OS=Homo sapiens GN=ADD2 PE=4 SV=2;>sp|P35612-2|ADDB_HUMAN Isoform 2 of Beta-adducin OS=Homo sapiens GN=ADD2;>tr|B4DM17|B4DM17_HUMAN Adducin 2 (bet	4	4	8.3	80.853	9.6505e-26	1.1523	0.85856	0.77647
Q6P1Q9;Q6P1Q9-2	Methyltransferase-like protein 2B	METTL2B	>sp|Q6P1Q9|MTL2B_HUMAN Methyltransferase-like protein 2B OS=Homo sapiens GN=METTL2B PE=1 SV=3;>sp|Q6P1Q9-2|MTL2B_HUMAN Isoform 2 of Methyltransferase-like protein 2B OS=Homo sapiens GN=METTL2B	7	2	26.7	43.426	7.6581e-115	1.1523	1.2534	1.1007
Q9C0B5-2;Q9C0B5;H0YEF4	Palmitoyltransferase ZDHHC5	ZDHHC5	>sp|Q9C0B5-2|ZDHC5_HUMAN Isoform 2 of Palmitoyltransferase ZDHHC5 OS=Homo sapiens GN=ZDHHC5;>sp|Q9C0B5|ZDHC5_HUMAN Palmitoyltransferase ZDHHC5 OS=Homo sapiens GN=ZDHHC5 PE=1 SV=2	3	3	6.9	71.951	8.1951e-11	1.1522	1.6591	1.1047
P60983;G3V4P8;E7EWZ9	Glia maturation factor beta	GMFB	>sp|P60983|GMFB_HUMAN Glia maturation factor beta OS=Homo sapiens GN=GMFB PE=1 SV=2;>tr|G3V4P8|G3V4P8_HUMAN Glia maturation factor, beta (Fragment) OS=Homo sapiens GN=GMFB PE=4 SV=1;>tr|E7EWZ9|E7EWZ9_HUMAN Glia maturation factor, beta OS=Homo sapiens GN=GM	4	3	38	16.713	9.7046e-34	1.1519	1.0338	0.84957
Q9UHN6-2;Q9UHN6;B4E1B9;F5H6B2	Transmembrane protein 2	TMEM2	>sp|Q9UHN6-2|TMEM2_HUMAN Isoform 2 of Transmembrane protein 2 OS=Homo sapiens GN=TMEM2;>sp|Q9UHN6|TMEM2_HUMAN Transmembrane protein 2 OS=Homo sapiens GN=TMEM2 PE=1 SV=1	5	5	4.9	147.44	1.4327e-49	1.1517	1.0616	0.99618
B4DHW4;O94889-2;O94889	Kelch-like protein 18	KLHL18	>tr|B4DHW4|B4DHW4_HUMAN Kelch-like 18 (Drosophila) OS=Homo sapiens GN=KLHL18 PE=2 SV=1;>sp|O94889-2|KLH18_HUMAN Isoform 2 of Kelch-like protein 18 OS=Homo sapiens GN=KLHL18;>sp|O94889|KLH18_HUMAN Kelch-like protein 18 OS=Homo sapiens GN=KLHL18 PE=2 SV=3	2	2	6.1	51.079	3.947e-06	1.1515	1.1648	0.94321
Q5T6Z8;Q9BXS4;Q5T706;E9PGZ9;Q5T704	Transmembrane protein 59	TMEM59	>tr|Q5T6Z8|Q5T6Z8_HUMAN Transmembrane protein 59 OS=Homo sapiens GN=TMEM59 PE=2 SV=1;>sp|Q9BXS4|TMM59_HUMAN Transmembrane protein 59 OS=Homo sapiens GN=TMEM59 PE=1 SV=1;>tr|Q5T706|Q5T706_HUMAN Transmembrane protein 59 (Fragment) OS=Homo sapiens GN=TMEM59 P	2	2	12.5	21.86	2.1608e-13	1.1513	0.98727	0.81043
Q8NB15-2;Q8NB15	Zinc finger protein 511	ZNF511	>sp|Q8NB15-2|ZN511_HUMAN Isoform 2 of Zinc finger protein 511 OS=Homo sapiens GN=ZNF511;>sp|Q8NB15|ZN511_HUMAN Zinc finger protein 511 OS=Homo sapiens GN=ZNF511 PE=2 SV=1	3	3	18.3	28.265	2.2807e-09	1.1513	1.5255	1.2917
Q5TA45-3;Q5TA45;B4DM87;G3V1S5;Q5TA45-2;C9IYS7;E9PNS4;E9PI75;E9PIG1;C9J979;E9PKA4;E9PNH9;E9PIL7;E9PMA2;H0YE15;E9PJG0;E9PQF0	Integrator complex subunit 11	CPSF3L	>sp|Q5TA45-3|INT11_HUMAN Isoform 3 of Integrator complex subunit 11 OS=Homo sapiens GN=CPSF3L;>sp|Q5TA45|INT11_HUMAN Integrator complex subunit 11 OS=Homo sapiens GN=CPSF3L PE=1 SV=2;>tr|B4DM87|B4DM87_HUMAN Uncharacterized protein OS=Homo sapiens GN=CPSF3L	12	12	27	65.239	3.2319e-109	1.1513	1.2097	1.0089
Q9BVL4	Selenoprotein O	SELO	>sp|Q9BVL4|SELO_HUMAN Selenoprotein O OS=Homo sapiens GN=SELO PE=2 SV=3	4	4	10.2	73.506	5.6956e-53	1.1511	1.0698	0.90285
F5H3Y1;Q93074-3;Q93074;Q93074-2;H0Y7P1;H0Y6W6	Mediator of RNA polymerase II transcription subunit 12	MED12	>tr|F5H3Y1|F5H3Y1_HUMAN Mediator complex subunit 12 OS=Homo sapiens GN=MED12 PE=4 SV=1;>sp|Q93074-3|MED12_HUMAN Isoform 3 of Mediator of RNA polymerase II transcription subunit 12 OS=Homo sapiens GN=MED12;>sp|Q93074|MED12_HUMAN Mediator of RNA polymerase I	9	9	5.4	222.34	8.5255e-40	1.1509	1.2604	1.1528
B7ZA85;E7EUM2;G3XAC3;Q6IN79;P38398-5;E7ETR2;P38398-3;E9PFZ0;E7ERL4;P38398-4;P38398-2;P38398;E9PFC7;E7ENB7;E7EQW4;Q3B891;H0Y8B8;E9PH68;E7EWN5;E7EP71;E7EP70;F8W8H7;E7EMP0	Breast cancer type 1 susceptibility protein	BRCA1	>tr|B7ZA85|B7ZA85_HUMAN Breast cancer 1, early onset (Fragment) OS=Homo sapiens GN=BRCA1 PE=2 SV=1;>tr|E7EUM2|E7EUM2_HUMAN Breast cancer 1, early onset (Fragment) OS=Homo sapiens GN=BRCA1 PE=4 SV=1;>tr|G3XAC3|G3XAC3_HUMAN Breast cancer 1, early onset OS=Ho	2	2	6.1	63.612	1.4652e-12	1.1508	1.5065	1.4076
Q8NB37-3;Q8NB37;Q8NB37-2;H0YER3;E9PQD8;H0YE25;Q8NB37-4;H0YF25;B7Z1J9;E9PLI5	Parkinson disease 7 domain-containing protein 1	PDDC1	>sp|Q8NB37-3|PDDC1_HUMAN Isoform 3 of Parkinson disease 7 domain-containing protein 1 OS=Homo sapiens GN=PDDC1;>sp|Q8NB37|PDDC1_HUMAN Parkinson disease 7 domain-containing protein 1 OS=Homo sapiens GN=PDDC1 PE=1 SV=1;>sp|Q8NB37-2|PDDC1_HUMAN Isoform 2 of P	2	2	12.5	19.539	3.6003e-08	1.1508	1.324	1.176
P10620;F5GX73;F5H613;F5H7F6;F5H6X2;G5EA53;F5H760	Microsomal glutathione S-transferase 1	MGST1	>sp|P10620|MGST1_HUMAN Microsomal glutathione S-transferase 1 OS=Homo sapiens GN=MGST1 PE=1 SV=1;>tr|F5GX73|F5GX73_HUMAN Microsomal glutathione S-transferase 1 (Fragment) OS=Homo sapiens GN=MGST1 PE=4 SV=1;>tr|F5H613|F5H613_HUMAN Microsomal glutathione S-t	2	2	18.1	17.598	6.7414e-12	1.1507	1.3709	1.1562
Q9HB90;E7ENI3;Q9NQL2;Q9NQL2-2	Ras-related GTP-binding protein C;Ras-related GTP-binding protein D	RRAGC;RRAGD	>sp|Q9HB90|RRAGC_HUMAN Ras-related GTP-binding protein C OS=Homo sapiens GN=RRAGC PE=1 SV=1;>tr|E7ENI3|E7ENI3_HUMAN Uncharacterized protein OS=Homo sapiens GN=RRAGC PE=4 SV=1;>sp|Q9NQL2|RRAGD_HUMAN Ras-related GTP-binding protein D OS=Homo sapiens GN=RRAGD	6	6	19.5	44.223	1.3053e-35	1.1507	1.1536	1.0344
Q9HBI1;A6NG58;B0QYM8;Q9HBI1-2;B5MDI0;B0QYP6;B0QYP8;Q9NVD7;F5H1R9;B7Z952	Beta-parvin	PARVB	>sp|Q9HBI1|PARVB_HUMAN Beta-parvin OS=Homo sapiens GN=PARVB PE=1 SV=1;>tr|A6NG58|A6NG58_HUMAN Uncharacterized protein OS=Homo sapiens GN=PARVB PE=4 SV=2;>tr|B0QYM8|B0QYM8_HUMAN Parvin, beta OS=Homo sapiens GN=PARVB PE=4 SV=1;>sp|Q9HBI1-2|PARVB_HUMAN Isofor	9	9	26.4	41.714	2.3635e-53	1.1505	1.2427	1.0851
P49459;A6NFE9;A6NGR2	Ubiquitin-conjugating enzyme E2 A	UBE2A	>sp|P49459|UBE2A_HUMAN Ubiquitin-conjugating enzyme E2 A OS=Homo sapiens GN=UBE2A PE=1 SV=2	3	3	44.7	17.315	6.5979e-40	1.1502	1.5456	1.4523
Q5T447;E7EWG7;Q5T447-2	E3 ubiquitin-protein ligase HECTD3	HECTD3	>sp|Q5T447|HECD3_HUMAN E3 ubiquitin-protein ligase HECTD3 OS=Homo sapiens GN=HECTD3 PE=1 SV=1;>tr|E7EWG7|E7EWG7_HUMAN Uncharacterized protein OS=Homo sapiens GN=HECTD3 PE=4 SV=1;>sp|Q5T447-2|HECD3_HUMAN Isoform 2 of E3 ubiquitin-protein ligase HECTD3 OS=Ho	6	6	11.1	97.112	5.3489e-35	1.1502	1.1242	1.0349
Q9NVM9;B4DNK1;F5GZE7;H0YH12;F5H457;F5H5W1;H0YIA9;H0YI01;F8VRX9	Protein asunder homolog	ASUN	>sp|Q9NVM9|ASUN_HUMAN Protein asunder homolog OS=Homo sapiens GN=Asun PE=1 SV=2;>tr|B4DNK1|B4DNK1_HUMAN Asunder, spermatogenesis regulator homolog (Drosphila) OS=Homo sapiens GN=ASUN PE=2 SV=1	16	16	22.7	80.224	3.5048e-109	1.1502	1.104	0.9726
Q7L2Z9	Centromere protein Q	CENPQ	>sp|Q7L2Z9|CENPQ_HUMAN Centromere protein Q OS=Homo sapiens GN=CENPQ PE=1 SV=1	2	2	11.6	30.595	7.1341e-36	1.1499	1.4209	1.0684
Q9UBH6-2;Q9UBH6	Xenotropic and polytropic retrovirus receptor 1	XPR1	>sp|Q9UBH6-2|XPR1_HUMAN Isoform 2 of Xenotropic and polytropic retrovirus receptor 1 OS=Homo sapiens GN=XPR1;>sp|Q9UBH6|XPR1_HUMAN Xenotropic and polytropic retrovirus receptor 1 OS=Homo sapiens GN=XPR1 PE=1 SV=1	6	6	17.1	73.918	2.5929e-65	1.1497	1.1271	0.96049
D6RAJ6;Q9UKT5-2;Q9UKT5;D6REP2	F-box only protein 4	FBXO4	>tr|D6RAJ6|D6RAJ6_HUMAN F-box protein 4 OS=Homo sapiens GN=FBXO4 PE=4 SV=1;>sp|Q9UKT5-2|FBX4_HUMAN Isoform 2 of F-box only protein 4 OS=Homo sapiens GN=FBXO4;>sp|Q9UKT5|FBX4_HUMAN F-box only protein 4 OS=Homo sapiens GN=FBXO4 PE=1 SV=2;>tr|D6REP2|D6REP2_HU	2	2	10.5	34.608	3.7869e-14	1.1496	0.91476	0.73213
Q92551;C9JNA8;A8MUX4	Inositol hexakisphosphate kinase 1	IP6K1	>sp|Q92551|IP6K1_HUMAN Inositol hexakisphosphate kinase 1 OS=Homo sapiens GN=IP6K1 PE=1 SV=3;>tr|C9JNA8|C9JNA8_HUMAN Inositol hexakisphosphate kinase 1 OS=Homo sapiens GN=IP6K1 PE=4 SV=1;>tr|A8MUX4|A8MUX4_HUMAN Uncharacterized protein OS=Homo sapiens GN=IP	3	3	10.2	50.235	6.5614e-19	1.1496	1.0237	1.0427
P17706-2;P17706;Q96AU5;Q59F91	Tyrosine-protein phosphatase non-receptor type 2	PTPN2	>sp|P17706-2|PTN2_HUMAN Isoform PTPA of Tyrosine-protein phosphatase non-receptor type 2 OS=Homo sapiens GN=PTPN2;>sp|P17706|PTN2_HUMAN Tyrosine-protein phosphatase non-receptor type 2 OS=Homo sapiens GN=PTPN2 PE=1 SV=2;>tr|Q96AU5|Q96AU5_HUMAN Protein tyro	5	5	16.3	45.168	1.6876e-35	1.1495	0.82286	0.96702
Q14191	Werner syndrome ATP-dependent helicase	WRN	>sp|Q14191|WRN_HUMAN Werner syndrome ATP-dependent helicase OS=Homo sapiens GN=WRN PE=1 SV=2	17	17	14.9	162.46	4.1056e-103	1.1495	1.156	1.0341
O15460-2;O15460;C9JCP0;C9JX45;A8MXE0;E7ERI1;E7ENX0;E7EPI9	Prolyl 4-hydroxylase subunit alpha-2	P4HA2	>sp|O15460-2|P4HA2_HUMAN Isoform IIa of Prolyl 4-hydroxylase subunit alpha-2 OS=Homo sapiens GN=P4HA2;>sp|O15460|P4HA2_HUMAN Prolyl 4-hydroxylase subunit alpha-2 OS=Homo sapiens GN=P4HA2 PE=1 SV=1	7	7	21.6	60.632	3.1098e-42	1.1493	1.1026	0.98332
P61024;Q5T179;Q9BZU3	Cyclin-dependent kinases regulatory subunit 1	CKS1B	>sp|P61024|CKS1_HUMAN Cyclin-dependent kinases regulatory subunit 1 OS=Homo sapiens GN=CKS1B PE=1 SV=1;>tr|Q5T179|Q5T179_HUMAN CDC28 protein kinase regulatory subunit 1B OS=Homo sapiens GN=CKS1B PE=4 SV=1	5	4	65.8	9.6601	2.0857e-202	1.1491	1.1232	0.99147
Q8NFX7-2;Q8NFX7;F8VZZ2;Q8NFX7-3	Syntaxin-binding protein 6	STXBP6	>sp|Q8NFX7-2|STXB6_HUMAN Isoform 2 of Syntaxin-binding protein 6 OS=Homo sapiens GN=STXBP6;>sp|Q8NFX7|STXB6_HUMAN Syntaxin-binding protein 6 OS=Homo sapiens GN=STXBP6 PE=1 SV=2	6	6	29	23.587	2.265e-79	1.1491	0.87781	0.81134
F5H0N5;Q8ND04;Q8ND04-2;Q8ND04-3	Protein SMG8	SMG8	>tr|F5H0N5|F5H0N5_HUMAN Smg-8 homolog, nonsense mediated mRNA decay factor (C. elegans) OS=Homo sapiens GN=SMG8 PE=4 SV=1;>sp|Q8ND04|SMG8_HUMAN Protein SMG8 OS=Homo sapiens GN=SMG8 PE=1 SV=1;>sp|Q8ND04-2|SMG8_HUMAN Isoform 2 of Protein SMG8 OS=Homo sapiens	9	9	15.5	107.84	9.8069e-189	1.1491	1.4617	1.2164
Q9NW81;F5H4W7;F5GYX8;E9PDC6;B4DDC0	ATP synthase subunit s-like protein	ATP5SL	>sp|Q9NW81|AT5SL_HUMAN ATP synthase subunit s-like protein OS=Homo sapiens GN=ATP5SL PE=2 SV=3;>tr|F5H4W7|F5H4W7_HUMAN ATP5S-like OS=Homo sapiens GN=ATP5SL PE=4 SV=1;>tr|F5GYX8|F5GYX8_HUMAN ATP5S-like OS=Homo sapiens GN=ATP5SL PE=4 SV=1;>tr|E9PDC6|E9PDC6_H	3	3	13.6	29.267	7.6016e-11	1.1489	1.3181	1.1306
O60934;F5H3R2;E2QRP0;E5RGU1	Nibrin	NBN	>sp|O60934|NBN_HUMAN Nibrin OS=Homo sapiens GN=NBN PE=1 SV=1	13	13	29	84.958	3.3716e-134	1.1483	1.1598	1.0769
Q9BUX1;Q9BUX1-2	Cation transport regulator-like protein 1	CHAC1	>sp|Q9BUX1|CHAC1_HUMAN Cation transport regulator-like protein 1 OS=Homo sapiens GN=CHAC1 PE=1 SV=2;>sp|Q9BUX1-2|CHAC1_HUMAN Isoform 2 of Cation transport regulator-like protein 1 OS=Homo sapiens GN=CHAC1	2	2	10.2	28.746	3.4947e-15	1.1482	0.95376	0.87579
Q9BQS7-2;Q9BQS7;E9PHN8;Q5JZ08;E7ES21;Q5JZ07	Hephaestin	HEPH	>sp|Q9BQS7-2|HEPH_HUMAN Isoform 2 of Hephaestin OS=Homo sapiens GN=HEPH;>sp|Q9BQS7|HEPH_HUMAN Hephaestin OS=Homo sapiens GN=HEPH PE=2 SV=3;>tr|E9PHN8|E9PHN8_HUMAN Hephaestin OS=Homo sapiens GN=HEPH PE=4 SV=1;>tr|Q5JZ08|Q5JZ08_HUMAN Hephaestin (Fragment) OS	14	14	16.5	130.38	4.5523e-74	1.1482	1.1166	0.97499
Q5SRE5;Q5SRE5-2;F8W973;E9PET9;F2Z376	Nucleoporin NUP188 homolog	NUP188	>sp|Q5SRE5|NU188_HUMAN Nucleoporin NUP188 homolog OS=Homo sapiens GN=NUP188 PE=1 SV=1;>sp|Q5SRE5-2|NU188_HUMAN Isoform 2 of Nucleoporin NUP188 homolog OS=Homo sapiens GN=NUP188;>tr|F8W973|F8W973_HUMAN Nucleoporin 188kDa OS=Homo sapiens GN=NUP188 PE=4 SV=1	32	32	21.8	196.04	1.7535e-280	1.1477	1.1337	0.99868
P61923;F8VVA7;F8W651;F8VWL5;F8VXB1;F8VUC5;F8W156;F8VS17;F8VYZ4;F8VYK5;B4DHZ0;F8VXR1;B4DDX8	Coatomer subunit zeta-1	COPZ1	>sp|P61923|COPZ1_HUMAN Coatomer subunit zeta-1 OS=Homo sapiens GN=COPZ1 PE=1 SV=1;>tr|F8VVA7|F8VVA7_HUMAN Coatomer protein complex, subunit zeta 1 OS=Homo sapiens GN=COPZ1 PE=4 SV=1;>tr|F8W651|F8W651_HUMAN Coatomer protein complex, subunit zeta 1 OS=Homo s	5	5	35	20.198	1.4533e-113	1.1476	1.141	1.0123
P54707;P54707-2;REV__Q15772-1;REV__B9ZVP8;REV__Q15772	Potassium-transporting ATPase alpha chain 2	ATP12A	>sp|P54707|AT12A_HUMAN Potassium-transporting ATPase alpha chain 2 OS=Homo sapiens GN=ATP12A PE=2 SV=3;>sp|P54707-2|AT12A_HUMAN Isoform 2 of Potassium-transporting ATPase alpha chain 2 OS=Homo sapiens GN=ATP12A	5	1	3.6	115.51	1.8384e-17	1.1475	2.1896	1.9456
Q9BU76-4;Q9BU76;Q9BU76-3;Q9BU76-2	Multiple myeloma tumor-associated protein 2	MMTAG2	>sp|Q9BU76-4|MMTA2_HUMAN Isoform 4 of Multiple myeloma tumor-associated protein 2 OS=Homo sapiens GN=MMTAG2;>sp|Q9BU76|MMTA2_HUMAN Multiple myeloma tumor-associated protein 2 OS=Homo sapiens GN=MMTAG2 PE=1 SV=1;>sp|Q9BU76-3|MMTA2_HUMAN Isoform 3 of Multipl	6	6	39.7	20.536	7.7914e-38	1.1475	1.1085	1.0525
Q9Y312;A2A2Q9	Protein AAR2 homolog	AAR2	>sp|Q9Y312|CT004_HUMAN Uncharacterized protein C20orf4 OS=Homo sapiens GN=C20orf4 PE=1 SV=2;>tr|A2A2Q9|A2A2Q9_HUMAN Chromosome 20 open reading frame 4 OS=Homo sapiens GN=C20orf4 PE=4 SV=1	9	9	34.4	43.472	1.469e-103	1.1475	1.2967	1.1331
Q9BSV6;B0V3J0;A9C4B9;E7EQB3	tRNA-splicing endonuclease subunit Sen34	TSEN34	>sp|Q9BSV6|SEN34_HUMAN tRNA-splicing endonuclease subunit Sen34 OS=Homo sapiens GN=TSEN34 PE=1 SV=1;>tr|B0V3J0|B0V3J0_HUMAN tRNA splicing endonuclease 34 homolog (S. cerevisiae) (Fragment) OS=Homo sapiens GN=TSEN34 PE=4 SV=1;>tr|A9C4B9|A9C4B9_HUMAN tRNA sp	7	7	31	33.652	2.5884e-27	1.1471	1.1348	0.97784
E7EN68;Q53H47	Histone-lysine N-methyltransferase SETMAR;Histone-lysine N-methyltransferase;Mariner transposase Hsmar1	SETMAR	>tr|E7EN68|E7EN68_HUMAN SET domain and mariner transposase fusion gene OS=Homo sapiens GN=SETMAR PE=4 SV=1;>sp|Q53H47|SETMR_HUMAN Histone-lysine N-methyltransferase SETMAR OS=Homo sapiens GN=SETMAR PE=1 SV=1	4	4	13.6	62.123	2.0195e-137	1.1468	0.97273	0.94347
O00329;Q5SR50	Phosphatidylinositol 4,5-bisphosphate 3-kinase catalytic subunit delta isoform	PIK3CD	>sp|O00329|PK3CD_HUMAN Phosphatidylinositol-4,5-bisphosphate 3-kinase catalytic subunit delta isoform OS=Homo sapiens GN=PIK3CD PE=1 SV=2;>tr|Q5SR50|Q5SR50_HUMAN Phosphoinositide-3-kinase, catalytic, delta polypeptide OS=Homo sapiens GN=PIK3CD PE=2 SV=1	3	2	3.9	119.48	3.4329e-09	1.1467	1.5161	1.5073
P45983-3;P45983-2;P45983-4;P45983;Q308M2;C9J762;A6NF29;D6RBH2;D6R9C1;E5RJ57;D6RAJ0;D6RCB1;D6RAU3;A8MPV1;D7R525;P45984-5;H0Y9H3;P53779-2;P53779-3;P53779	Mitogen-activated protein kinase 8	MAPK8	>sp|P45983-3|MK08_HUMAN Isoform 3 of Mitogen-activated protein kinase 8 OS=Homo sapiens GN=MAPK8;>sp|P45983-2|MK08_HUMAN Isoform 1 of Mitogen-activated protein kinase 8 OS=Homo sapiens GN=MAPK8;>sp|P45983-4|MK08_HUMAN Isoform 4 of Mitogen-activated protein	4	3	12.5	44.021	6.6243e-17	1.1467	1.3552	1.2606
Q8N7H5;F8W9Q2;Q8N7H5-2;B4DGJ5	RNA polymerase II-associated factor 1 homolog	PAF1	>sp|Q8N7H5|PAF1_HUMAN RNA polymerase II-associated factor 1 homolog OS=Homo sapiens GN=PAF1 PE=1 SV=2;>tr|F8W9Q2|F8W9Q2_HUMAN Paf1, RNA polymerase II-associated factor, homolog (S. cerevisiae) OS=Homo sapiens GN=PAF1 PE=4 SV=1;>sp|Q8N7H5-2|PAF1_HUMAN Isofo	13	13	36	59.975	6.53e-153	1.1467	1.1441	1.0195
Q5TBB1;F5GYQ5;G3XAJ1	Ribonuclease H2 subunit B	RNASEH2B	>sp|Q5TBB1|RNH2B_HUMAN Ribonuclease H2 subunit B OS=Homo sapiens GN=RNASEH2B PE=1 SV=1;>tr|F5GYQ5|F5GYQ5_HUMAN Ribonuclease H2, subunit B OS=Homo sapiens GN=RNASEH2B PE=4 SV=1;>tr|G3XAJ1|G3XAJ1_HUMAN Deleted in leukemia 8 protein, isoform CRA_b OS=Homo sap	9	9	33.3	35.138	3.6622e-95	1.1465	1.1109	0.94605
F5H4P2;Q6GQQ9;Q5SZ59	OTU domain-containing protein 7B	OTUD7B	>tr|F5H4P2|F5H4P2_HUMAN OTU domain-containing 7B OS=Homo sapiens GN=OTUD7B PE=4 SV=1;>sp|Q6GQQ9|OTU7B_HUMAN OTU domain-containing protein 7B OS=Homo sapiens GN=OTUD7B PE=1 SV=1;>tr|Q5SZ59|Q5SZ59_HUMAN OTU domain containing 7B (Fragment) OS=Homo sapiens GN=	5	3	7.9	88.946	2.1096e-21	1.1462	1.0766	0.97776
P52732	Kinesin-like protein KIF11	KIF11	>sp|P52732|KIF11_HUMAN Kinesin-like protein KIF11 OS=Homo sapiens GN=KIF11 PE=1 SV=2	26	26	31.6	119.16	0	1.1461	1.5853	1.3222
P51946;D6RHI7;D6RG18;E9PDB6	Cyclin-H	CCNH	>sp|P51946|CCNH_HUMAN Cyclin-H OS=Homo sapiens GN=CCNH PE=1 SV=1;>tr|D6RHI7|D6RHI7_HUMAN Cyclin H OS=Homo sapiens GN=CCNH PE=3 SV=1;>tr|D6RG18|D6RG18_HUMAN Cyclin H OS=Homo sapiens GN=CCNH PE=3 SV=1;>tr|E9PDB6|E9PDB6_HUMAN Uncharacterized protein OS=Homo s	6	6	18.9	37.643	2.1127e-19	1.1459	1.6045	1.7017
P60228;E5RGA2;E5RHS5;H0YAW4;E5RII3;E5RIP5;E5RJ25	Eukaryotic translation initiation factor 3 subunit E	EIF3E	>sp|P60228|EIF3E_HUMAN Eukaryotic translation initiation factor 3 subunit E OS=Homo sapiens GN=EIF3E PE=1 SV=1;>tr|E5RGA2|E5RGA2_HUMAN Eukaryotic translation initiation factor 3 subunit E OS=Homo sapiens GN=EIF3E PE=3 SV=1	24	13	61.1	52.22	0	1.1459	1.2375	1.0678
Q9NV35	Probable 8-oxo-dGTP diphosphatase NUDT15	NUDT15	>sp|Q9NV35|NUD15_HUMAN Probable 8-oxo-dGTP diphosphatase NUDT15 OS=Homo sapiens GN=NUDT15 PE=1 SV=1	6	6	40.2	18.609	6.4397e-29	1.1457	1.0248	0.92917
F5H721;Q9Y2W2;F5H5G4;F5GXS9	WW domain-binding protein 11	WBP11	>tr|F5H721|F5H721_HUMAN WW domain-binding protein 11 OS=Homo sapiens GN=WBP11 PE=4 SV=1;>sp|Q9Y2W2|WBP11_HUMAN WW domain-binding protein 11 OS=Homo sapiens GN=WBP11 PE=1 SV=1	15	15	31.6	66.842	3.3347e-156	1.1457	1.1291	0.98388
O75923-15;E7ETW8;O75923-3;O75923-9;O75923;O75923-14;O75923-6;O75923-12;O75923-5;O75923-11;O75923-4;O75923-10;O75923-2;O75923-8;O75923-7;O75923-13;Q9NZM1-8;Q9NZM1-7;Q9NZM1-5;Q9NZM1-2;Q9NZM1-6;Q9NZM1-3;C9JCN0;Q9NZM1;F8W8J4	Dysferlin	DYSF	>sp|O75923-15|DYSF_HUMAN Isoform 15 of Dysferlin OS=Homo sapiens GN=DYSF;>tr|E7ETW8|E7ETW8_HUMAN Uncharacterized protein OS=Homo sapiens GN=DYSF PE=4 SV=1;>sp|O75923-3|DYSF_HUMAN Isoform 3 of Dysferlin OS=Homo sapiens GN=DYSF;>sp|O75923-9|DYSF_HUMAN Isofor	5	5	4.4	222.31	2.2884e-16	1.1455	1.4883	1.2278
B4DR03;Q86UY6;B4DU10;F5H2C9	N-alpha-acetyltransferase 40	NAA40	>tr|B4DR03|B4DR03_HUMAN Uncharacterized protein OS=Homo sapiens GN=NAA40 PE=2 SV=1;>sp|Q86UY6|NAA40_HUMAN N-alpha-acetyltransferase 40 OS=Homo sapiens GN=NAA40 PE=2 SV=1;>tr|B4DU10|B4DU10_HUMAN Uncharacterized protein OS=Homo sapiens GN=NAA40 PE=2 SV=1	3	3	21.3	24.752	2.5499e-43	1.1452	1.2752	1.2496
Q86XI2;Q86XI2-2;E7EUH9;H0Y6U5;B4DHE5;F5H7R2;F8WE06	Condensin-2 complex subunit G2	NCAPG2	>sp|Q86XI2|CNDG2_HUMAN Condensin-2 complex subunit G2 OS=Homo sapiens GN=NCAPG2 PE=1 SV=1;>sp|Q86XI2-2|CNDG2_HUMAN Isoform 2 of Condensin-2 complex subunit G2 OS=Homo sapiens GN=NCAPG2;>tr|E7EUH9|E7EUH9_HUMAN Non-SMC condensin II complex, subunit G2 OS=Hom	16	16	21.8	130.96	3.7073e-170	1.1452	1.1424	1.003
P49757-4;P49757-2;P49757-3;P49757;G3V3Z8;G3V3R1;B1P2N8;B1P2N7;B1P2N6;B1P2N5;G3V4S6;G3V433;G3V3M5;Q86SW6	Protein numb homolog	NUMB	>sp|P49757-4|NUMB_HUMAN Isoform 4 of Protein numb homolog OS=Homo sapiens GN=NUMB;>sp|P49757-2|NUMB_HUMAN Isoform 2 of Protein numb homolog OS=Homo sapiens GN=NUMB;>sp|P49757-3|NUMB_HUMAN Isoform 3 of Protein numb homolog OS=Homo sapiens GN=NUMB;>sp|P49757	4	4	7.8	64.526	4.2232e-14	1.1449	1.7284	1.4219
Q9UBQ5;B7ZAM9;B4DQ48	Eukaryotic translation initiation factor 3 subunit K	EIF3K	>sp|Q9UBQ5|EIF3K_HUMAN Eukaryotic translation initiation factor 3 subunit K OS=Homo sapiens GN=EIF3K PE=1 SV=1;>tr|B7ZAM9|B7ZAM9_HUMAN Uncharacterized protein OS=Homo sapiens GN=EIF3K PE=2 SV=1	6	6	30.3	25.059	1.4424e-109	1.1445	1.1687	1.0339
O95602;B9ZVN9	DNA-directed RNA polymerase I subunit RPA1;DNA-directed RNA polymerase	POLR1A	>sp|O95602|RPA1_HUMAN DNA-directed RNA polymerase I subunit RPA1 OS=Homo sapiens GN=POLR1A PE=1 SV=2;>tr|B9ZVN9|B9ZVN9_HUMAN DNA-directed RNA polymerase OS=Homo sapiens GN=POLR1A PE=3 SV=1	33	32	26.3	194.81	0	1.1445	1.1412	1.0142
Q5C9Z4	Nucleolar MIF4G domain-containing protein 1	NOM1	>sp|Q5C9Z4|NOM1_HUMAN Nucleolar MIF4G domain-containing protein 1 OS=Homo sapiens GN=NOM1 PE=1 SV=1	8	8	11.7	96.256	1.4514e-66	1.1441	0.97992	0.80895
D6RBR6;D6RFG3;D6REL6;Q9H201-2;Q9H201;B4DIQ9;E7EQK8;F6QWW5	Epsin-3	EPN3	>tr|D6RBR6|D6RBR6_HUMAN Epsin 3 (Fragment) OS=Homo sapiens GN=EPN3 PE=4 SV=1;>tr|D6RFG3|D6RFG3_HUMAN Epsin 3 (Fragment) OS=Homo sapiens GN=EPN3 PE=4 SV=1;>tr|D6REL6|D6REL6_HUMAN Epsin 3 (Fragment) OS=Homo sapiens GN=EPN3 PE=4 SV=1;>sp|Q9H201-2|EPN3_HUMAN I	2	1	20.4	12.473	9.3075e-18	1.1439	0.99412	0.89185
Q92574;B7Z897;Q86WV8;B7Z604;F5H701	Hamartin	TSC1	>sp|Q92574|TSC1_HUMAN Hamartin OS=Homo sapiens GN=TSC1 PE=1 SV=2;>tr|B7Z897|B7Z897_HUMAN Uncharacterized protein OS=Homo sapiens GN=TSC1 PE=2 SV=1;>tr|Q86WV8|Q86WV8_HUMAN Tuberous sclerosis 1 OS=Homo sapiens GN=TSC1 PE=2 SV=1	6	6	8.8	129.77	2.6599e-55	1.1439	1.1869	1.0801
Q5TA12;Q5JWR5;B3KT12	Protein dopey-1	DOPEY1	>tr|Q5TA12|Q5TA12_HUMAN Dopey family member 1 OS=Homo sapiens GN=DOPEY1 PE=2 SV=1;>sp|Q5JWR5|DOP1_HUMAN Protein dopey-1 OS=Homo sapiens GN=DOPEY1 PE=1 SV=1	4	3	3.7	266.56	9.4122e-13	1.1438	1.0708	0.91108
Q9Y639-3;Q9Y639-1;Q9Y639-4;Q9Y639-5;F5GZD0;Q9Y639;F5GYM7	Neuroplastin	NPTN	>sp|Q9Y639-3|NPTN_HUMAN Isoform 3 of Neuroplastin OS=Homo sapiens GN=NPTN;>sp|Q9Y639-1|NPTN_HUMAN Isoform 1 of Neuroplastin OS=Homo sapiens GN=NPTN;>sp|Q9Y639-4|NPTN_HUMAN Isoform 4 of Neuroplastin OS=Homo sapiens GN=NPTN;>sp|Q9Y639-5|NPTN_HUMAN Isoform 5	2	2	7.9	30.835	6.2679e-05	1.1436	0.7136	0.64939
P01111;P01112;P01112-2	GTPase NRas;GTPase HRas;GTPase HRas, N-terminally processed	NRAS;HRAS	>sp|P01111|RASN_HUMAN GTPase NRas OS=Homo sapiens GN=NRAS PE=1 SV=1;>sp|P01112|RASH_HUMAN GTPase HRas OS=Homo sapiens GN=HRAS PE=1 SV=1	7	4	45	21.229	3.4465e-51	1.1436	1.1137	0.97266
O00287	Regulatory factor X-associated protein	RFXAP	>sp|O00287|RFXAP_HUMAN Regulatory factor X-associated protein OS=Homo sapiens GN=RFXAP PE=1 SV=1	2	2	12.5	28.232	4.132e-09	1.1432	1.4047	1.1927
Q9Y343-2;Q9Y343;A8MXB7	Sorting nexin-24	SNX24	>sp|Q9Y343-2|SNX24_HUMAN Isoform 2 of Sorting nexin-24 OS=Homo sapiens GN=SNX24;>sp|Q9Y343|SNX24_HUMAN Sorting nexin-24 OS=Homo sapiens GN=SNX24 PE=1 SV=1;>tr|A8MXB7|A8MXB7_HUMAN Sorting nexin 24 OS=Homo sapiens GN=SNX24 PE=4 SV=1	2	2	12.6	18.603	1.639e-06	1.1431	1.3329	1.1212
A8MZB2;P61599;A6NHA3	N-alpha-acetyltransferase 20	NAA20	>tr|A8MZB2|A8MZB2_HUMAN N-acetyltransferase 5 OS=Homo sapiens GN=NAA20 PE=4 SV=1;>sp|P61599|NAA20_HUMAN N-alpha-acetyltransferase 20 OS=Homo sapiens GN=NAA20 PE=1 SV=1;>tr|A6NHA3|A6NHA3_HUMAN N-acetyltransferase 5 OS=Homo sapiens GN=NAT5 PE=4 SV=1	4	4	26.5	18.857	3.0091e-56	1.1431	1.2597	1.1682
F5H6Z0;Q00537;A8K1U6;F8VQZ9;E5RIY8;H0YBX5;E5RIU4;F8VZY6;E5RJM2	Cyclin-dependent kinase 17	CDK17	>tr|F5H6Z0|F5H6Z0_HUMAN Cyclin-dependent kinase 17 OS=Homo sapiens GN=CDK17 PE=4 SV=1;>sp|Q00537|CDK17_HUMAN Cyclin-dependent kinase 17 OS=Homo sapiens GN=CDK17 PE=1 SV=2;>tr|A8K1U6|A8K1U6_HUMAN Cyclin-dependent kinase 17 OS=Homo sapiens GN=CDK17 PE=2 SV=1	5	3	11.3	53.533	3.2948e-12	1.1428	1.4556	1.2714
Q9BTV6	WD repeat-containing protein 85	WDR85	>sp|Q9BTV6|WDR85_HUMAN WD repeat-containing protein 85 OS=Homo sapiens GN=WDR85 PE=2 SV=2	2	2	6.4	50.575	6.8938e-20	1.1427	1.1016	1.0373
Q99615;Q7Z784	DnaJ homolog subfamily C member 7	DNAJC7	>sp|Q99615|DNJC7_HUMAN DnaJ homolog subfamily C member 7 OS=Homo sapiens GN=DNAJC7 PE=1 SV=2;>tr|Q7Z784|Q7Z784_HUMAN DNAJC7 protein OS=Homo sapiens GN=DNAJC7 PE=2 SV=1	16	16	36	56.44	2.495e-128	1.1427	1.3393	1.1368
Q92604	Acyl-CoA:lysophosphatidylglycerol acyltransferase 1	LPGAT1	>sp|Q92604|LGAT1_HUMAN Acyl-CoA:lysophosphatidylglycerol acyltransferase 1 OS=Homo sapiens GN=LPGAT1 PE=2 SV=1	2	2	5.4	43.089	6.9904e-06	1.1425	0.7401	0.77587
O15121;E7EMA0	Sphingolipid delta(4)-desaturase DES1	DEGS1	>sp|O15121|DEGS1_HUMAN Sphingolipid delta(4)-desaturase DES1 OS=Homo sapiens GN=DEGS1 PE=1 SV=1	4	4	26	37.866	5.212e-97	1.1425	1.0288	0.87362
P56556	NADH dehydrogenase [ubiquinone] 1 alpha subcomplex subunit 6	NDUFA6	>sp|P56556|NDUA6_HUMAN NADH dehydrogenase [ubiquinone] 1 alpha subcomplex subunit 6 OS=Homo sapiens GN=NDUFA6 PE=1 SV=3	7	7	33.8	17.871	6.3323e-24	1.1425	0.98024	0.85991
Q9H7Z6;Q9H7Z6-2	Histone acetyltransferase KAT8	KAT8	>sp|Q9H7Z6|KAT8_HUMAN Histone acetyltransferase KAT8 OS=Homo sapiens GN=KAT8 PE=1 SV=2;>sp|Q9H7Z6-2|KAT8_HUMAN Isoform 2 of Histone acetyltransferase KAT8 OS=Homo sapiens GN=KAT8	7	7	20.1	52.402	2.1682e-62	1.1423	1.2788	1.1232
F5GWP1;Q92575;F8WB86;Q6PJ80;C9JLR4	UBX domain-containing protein 4	UBXN4	>tr|F5GWP1|F5GWP1_HUMAN UBX domain protein 4 OS=Homo sapiens GN=UBXN4 PE=4 SV=1;>sp|Q92575|UBXN4_HUMAN UBX domain-containing protein 4 OS=Homo sapiens GN=UBXN4 PE=1 SV=2	3	3	10.4	55.055	2.1269e-125	1.1422	1.6406	1.4322
P28070	Proteasome subunit beta type-4	PSMB4	>sp|P28070|PSB4_HUMAN Proteasome subunit beta type-4 OS=Homo sapiens GN=PSMB4 PE=1 SV=4	9	9	49.6	29.204	3.7731e-239	1.1419	1.4571	1.3032
Q9H0W8-2;Q9H0W8	Protein SMG9	SMG9	>sp|Q9H0W8-2|SMG9_HUMAN Isoform 2 of Protein SMG9 OS=Homo sapiens GN=SMG9;>sp|Q9H0W8|SMG9_HUMAN Protein SMG9 OS=Homo sapiens GN=SMG9 PE=1 SV=1	15	15	43.6	54.787	3.8048e-172	1.1416	1.5344	1.2929
Q9ULJ3-2;Q9ULJ3;Q5KS07;E7EVF9	Zinc finger and BTB domain-containing protein 21	ZBTB21	>sp|Q9ULJ3-2|ZN295_HUMAN Isoform 2 of Zinc finger protein 295 OS=Homo sapiens GN=ZNF295;>sp|Q9ULJ3|ZN295_HUMAN Zinc finger protein 295 OS=Homo sapiens GN=ZNF295 PE=1 SV=2	4	4	7.9	95.806	2.9952e-86	1.1415	1.111	0.96269
Q9H0A0;E7ESU4;E9PMN9;E9PMU0;E9PJN6	N-acetyltransferase 10	NAT10	>sp|Q9H0A0|NAT10_HUMAN N-acetyltransferase 10 OS=Homo sapiens GN=NAT10 PE=1 SV=2;>tr|E7ESU4|E7ESU4_HUMAN Uncharacterized protein OS=Homo sapiens GN=NAT10 PE=4 SV=1;>tr|E9PMN9|E9PMN9_HUMAN Uncharacterized protein OS=Homo sapiens GN=NAT10 PE=4 SV=1	28	28	36.2	115.73	0	1.1409	1.1843	1.023
O43318-2;O43318;O43318-4;O43318-3;E7EMD4;Q9UG54	Mitogen-activated protein kinase kinase kinase 7	MAP3K7;DKFZp586F0420	>sp|O43318-2|M3K7_HUMAN Isoform 1A of Mitogen-activated protein kinase kinase kinase 7 OS=Homo sapiens GN=MAP3K7;>sp|O43318|M3K7_HUMAN Mitogen-activated protein kinase kinase kinase 7 OS=Homo sapiens GN=MAP3K7 PE=1 SV=1;>sp|O43318-4|M3K7_HUMAN Isoform 1D o	12	12	24.4	64.229	3.7372e-84	1.1407	1.387	1.2422
Q9P000-2;Q9P000;B4DQW0;E9PJ95	COMM domain-containing protein 9	COMMD9	>sp|Q9P000-2|COMD9_HUMAN Isoform 2 of COMM domain-containing protein 9 OS=Homo sapiens GN=COMMD9;>sp|Q9P000|COMD9_HUMAN COMM domain-containing protein 9 OS=Homo sapiens GN=COMMD9 PE=1 SV=2;>tr|B4DQW0|B4DQW0_HUMAN Uncharacterized protein OS=Homo sapiens GN=	6	6	52.6	17.333	1.2816e-105	1.1406	1.2967	1.2154
Q15424;F5H1L1;F5H0H3;F5GZU3;B7Z2F6;B7Z959	Scaffold attachment factor B1	SAFB	>sp|Q15424|SAFB1_HUMAN Scaffold attachment factor B1 OS=Homo sapiens GN=SAFB PE=1 SV=4;>tr|F5H1L1|F5H1L1_HUMAN Uncharacterized protein OS=Homo sapiens GN=SAFB PE=4 SV=1;>tr|F5H0H3|F5H0H3_HUMAN Scaffold attachment factor B OS=Homo sapiens GN=SAFB PE=4 SV=1;	23	13	25.1	102.64	1.0498e-248	1.1406	1.019	0.86093
Q92541;H0YKX1	RNA polymerase-associated protein RTF1 homolog	RTF1	>sp|Q92541|RTF1_HUMAN RNA polymerase-associated protein RTF1 homolog OS=Homo sapiens GN=RTF1 PE=1 SV=4	14	14	20.4	80.313	1.4017e-56	1.1405	1.134	0.95368
P05204	Non-histone chromosomal protein HMG-17	HMGN2	>sp|P05204|HMGN2_HUMAN Non-histone chromosomal protein HMG-17 OS=Homo sapiens GN=HMGN2 PE=1 SV=3	2	1	12.2	9.3926	2.4842e-06	1.1404	0.74887	0.70587
Q96SZ6-3;Q96SZ6;Q96SZ6-2;Q675N4;Q96SZ6-4;H0Y721;E9PF14	CDK5 regulatory subunit-associated protein 1	CDK5RAP1	>sp|Q96SZ6-3|CK5P1_HUMAN Isoform 3 of CDK5 regulatory subunit-associated protein 1 OS=Homo sapiens GN=CDK5RAP1;>sp|Q96SZ6|CK5P1_HUMAN CDK5 regulatory subunit-associated protein 1 OS=Homo sapiens GN=CDK5RAP1 PE=1 SV=2;>sp|Q96SZ6-2|CK5P1_HUMAN Isoform 2 of C	10	10	21.3	66.145	1.2245e-85	1.1402	1.0301	0.96931
Q5EBL8;Q5EBL8-2	PDZ domain-containing protein 11	PDZD11	>sp|Q5EBL8|PDZ11_HUMAN PDZ domain-containing protein 11 OS=Homo sapiens GN=PDZD11 PE=1 SV=2;>sp|Q5EBL8-2|PDZ11_HUMAN Isoform 2 of PDZ domain-containing protein 11 OS=Homo sapiens GN=PDZD11	4	4	43.6	16.131	9.7168e-24	1.1401	0.95344	1.0229
P78345;Q5VUC3;Q5VUC9	Ribonuclease P protein subunit p38	RPP38	>sp|P78345|RPP38_HUMAN Ribonuclease P protein subunit p38 OS=Homo sapiens GN=RPP38 PE=1 SV=2;>tr|Q5VUC3|Q5VUC3_HUMAN Ribonuclease P (38kD) (RPP38) (Fragment) OS=Homo sapiens GN=RP11-455B2.5 PE=2 SV=1	6	6	22.6	31.834	3.1389e-16	1.1401	1.1036	0.9553
Q8IWT0-2;Q8IWT0	Protein archease	ZBTB8OS	>sp|Q8IWT0-2|ARCH_HUMAN Isoform 2 of Protein archease OS=Homo sapiens GN=ZBTB8OS;>sp|Q8IWT0|ARCH_HUMAN Protein archease OS=Homo sapiens GN=ZBTB8OS PE=1 SV=2	2	2	19.9	15.709	3.5109e-72	1.14	1.1521	0.98642
Q13485;Q9BYG6;E7EUB6	Mothers against decapentaplegic homolog 4	SMAD4	>sp|Q13485|SMAD4_HUMAN Mothers against decapentaplegic homolog 4 OS=Homo sapiens GN=SMAD4 PE=1 SV=1;>tr|Q9BYG6|Q9BYG6_HUMAN SMAD family member 4 (Fragment) OS=Homo sapiens GN=SMAD4 PE=2 SV=1;>tr|E7EUB6|E7EUB6_HUMAN SMAD family member 4 OS=Homo sapiens GN=S	5	5	14.9	60.438	4.856e-77	1.1399	1.2416	1.0549
Q69YN4-3;Q69YN4;Q69YN4-2;Q69YN4-4;H0YBN5;H0YB68	Protein virilizer homolog	KIAA1429	>sp|Q69YN4-3|VIR_HUMAN Isoform 3 of Protein virilizer homolog OS=Homo sapiens GN=KIAA1429;>sp|Q69YN4|VIR_HUMAN Protein virilizer homolog OS=Homo sapiens GN=KIAA1429 PE=1 SV=2;>sp|Q69YN4-2|VIR_HUMAN Isoform 2 of Protein virilizer homolog OS=Homo sapiens GN=	20	20	16.4	201.05	2.3386e-202	1.1395	1.3096	1.1136
O76071	Probable cytosolic iron-sulfur protein assembly protein CIAO1	CIAO1	>sp|O76071|CIAO1_HUMAN Probable cytosolic iron-sulfur protein assembly protein CIAO1 OS=Homo sapiens GN=CIAO1 PE=1 SV=1	3	3	11.2	37.84	2.0258e-73	1.1394	1.2202	1.0749
O75638-2;O75638;H0Y3X4	Cancer/testis antigen 2	CTAG2	>sp|O75638-2|CTAG2_HUMAN Isoform LAGE-1A of Cancer/testis antigen 2 OS=Homo sapiens GN=CTAG2;>sp|O75638|CTAG2_HUMAN Cancer/testis antigen 2 OS=Homo sapiens GN=CTAG2 PE=2 SV=2;>tr|H0Y3X4|H0Y3X4_HUMAN Cancer/testis antigen 2 OS=Homo sapiens GN=CTAG2 PE=4 SV=	3	3	42.2	18.236	4.6531e-36	1.1393	1.2159	1.1018
B5MC22;Q9UDX5;F8WEN7;Q9UDX5-2	Mitochondrial fission process protein 1	MTFP1	>tr|B5MC22|B5MC22_HUMAN Mitochondrial fission process 1 OS=Homo sapiens GN=MTFP1 PE=4 SV=1;>sp|Q9UDX5|MTFP1_HUMAN Mitochondrial fission process protein 1 OS=Homo sapiens GN=MTFP1 PE=1 SV=1	4	4	32.2	15.556	4.255e-36	1.1389	1.0229	0.90181
Q6ZRS2-2;Q6ZRS2;Q6ZRS2-3	Helicase SRCAP	SRCAP	>sp|Q6ZRS2-2|SRCAP_HUMAN Isoform 2 of Helicase SRCAP OS=Homo sapiens GN=SRCAP;>sp|Q6ZRS2|SRCAP_HUMAN Helicase SRCAP OS=Homo sapiens GN=SRCAP PE=1 SV=3;>sp|Q6ZRS2-3|SRCAP_HUMAN Isoform 3 of Helicase SRCAP OS=Homo sapiens GN=SRCAP	5	4	2.3	337.44	2.206e-19	1.1388	1.1333	1.1354
Q9NTJ3;E9PD53;Q9NTJ3-2;F5H0U7;E7ET04;C9JR83;C9J9E4;C9JVD8;C9J578;C9JWF0;C9IYK2;C9JJ64	Structural maintenance of chromosomes protein 4;Structural maintenance of chromosomes protein	SMC4	>sp|Q9NTJ3|SMC4_HUMAN Structural maintenance of chromosomes protein 4 OS=Homo sapiens GN=SMC4 PE=1 SV=2;>tr|E9PD53|E9PD53_HUMAN Structural maintenance of chromosomes protein OS=Homo sapiens GN=SMC4 PE=3 SV=1;>sp|Q9NTJ3-2|SMC4_HUMAN Isoform 2 of Structural	52	52	41	147.18	0	1.1384	1.0581	0.92381
Q9P2B2;H0YFT2	Prostaglandin F2 receptor negative regulator	PTGFRN	>sp|Q9P2B2|FPRP_HUMAN Prostaglandin F2 receptor negative regulator OS=Homo sapiens GN=PTGFRN PE=1 SV=2;>tr|H0YFT2|H0YFT2_HUMAN Prostaglandin F2 receptor negative regulator OS=Homo sapiens GN=PTGFRN PE=4 SV=1	5	5	9.1	98.555	2.946e-19	1.1383	1.1503	1.002
A6NJ78;A6NJ78-2;A6NJ78-4;B5MC64;A6NJ78-3;F8WD83	Probable methyltransferase-like protein 15	METTL15	>sp|A6NJ78|MET15_HUMAN Probable methyltransferase-like protein 15 OS=Homo sapiens GN=METTL15 PE=2 SV=1;>sp|A6NJ78-2|MET15_HUMAN Isoform 2 of Probable methyltransferase-like protein 15 OS=Homo sapiens GN=METTL15	6	4	26.5	46.121	1.8927e-56	1.1383	1.015	0.96391
Q9H871;Q9H871-2	Protein RMD5 homolog A	RMND5A	>sp|Q9H871|RMD5A_HUMAN Protein RMD5 homolog A OS=Homo sapiens GN=RMND5A PE=1 SV=1	7	7	19.4	43.992	1.4531e-72	1.1383	1.173	0.98286
P51659;E7EWE5;E9PB82;F5HE57;G5E9S2;E7ET17;E7ER27;E7EPL9	Peroxisomal multifunctional enzyme type 2;(3R)-hydroxyacyl-CoA dehydrogenase;Enoyl-CoA hydratase 2	HSD17B4	>sp|P51659|DHB4_HUMAN Peroxisomal multifunctional enzyme type 2 OS=Homo sapiens GN=HSD17B4 PE=1 SV=3;>tr|E7EWE5|E7EWE5_HUMAN Hydroxysteroid (17-beta) dehydrogenase 4 OS=Homo sapiens GN=HSD17B4 PE=3 SV=1;>tr|E9PB82|E9PB82_HUMAN Hydroxysteroid (17-beta) dehy	29	29	49.3	79.685	0	1.1383	1.2573	1.12
F5H6K0;O43143	Putative pre-mRNA-splicing factor ATP-dependent RNA helicase DHX15	DHX15	>tr|F5H6K0|F5H6K0_HUMAN DEAH (Asp-Glu-Ala-His) box polypeptide 15 OS=Homo sapiens GN=DHX15 PE=4 SV=1;>sp|O43143|DHX15_HUMAN Putative pre-mRNA-splicing factor ATP-dependent RNA helicase DHX15 OS=Homo sapiens GN=DHX15 PE=1 SV=2	32	31	43.1	89.502	0	1.1383	1.021	0.90159
P11498;E9PRE7;B4DN00;E9PS68	Pyruvate carboxylase, mitochondrial	PC	>sp|P11498|PYC_HUMAN Pyruvate carboxylase, mitochondrial OS=Homo sapiens GN=PC PE=1 SV=2	27	27	37.2	129.63	0	1.138	1.0658	0.94326
Q9BWJ5	Splicing factor 3B subunit 5	SF3B5	>sp|Q9BWJ5|SF3B5_HUMAN Splicing factor 3B subunit 5 OS=Homo sapiens GN=SF3B5 PE=1 SV=1	6	6	59.3	10.135	7.2467e-77	1.1379	1.1168	0.9149
Q9C037-3;Q9C037-2;Q9C037;B4DEC5	Tripartite motif-containing protein 4	TRIM4	>sp|Q9C037-3|TRIM4_HUMAN Isoform Gamma of Tripartite motif-containing protein 4 OS=Homo sapiens GN=TRIM4;>sp|Q9C037-2|TRIM4_HUMAN Isoform Beta of Tripartite motif-containing protein 4 OS=Homo sapiens GN=TRIM4;>sp|Q9C037|TRIM4_HUMAN Tripartite motif-contain	3	3	13.9	34.193	1.1044e-06	1.1374	1.1744	1.0183
Q9Y3C1;D6RIC3;E7ERV7;D6RGD3;E7ESQ0;D6RC60;D6RG37	Nucleolar protein 16	NOP16	>sp|Q9Y3C1|NOP16_HUMAN Nucleolar protein 16 OS=Homo sapiens GN=NOP16 PE=1 SV=2;>tr|D6RIC3|D6RIC3_HUMAN NOP16 nucleolar protein homolog (yeast) OS=Homo sapiens GN=NOP16 PE=4 SV=1;>tr|E7ERV7|E7ERV7_HUMAN NOP16 nucleolar protein homolog (yeast) OS=Homo sapien	8	8	47.2	21.188	6.6359e-198	1.1374	1.1545	0.9893
P50747;C9JCQ9;C9JD75	Biotin--protein ligase;Biotin--[methylmalonyl-CoA-carboxytransferase] ligase;Biotin--[propionyl-CoA-carboxylase [ATP-hydrolyzing]] ligase;Biotin--[methylcrotonoyl-CoA-carboxylase] ligase;Biotin--[acetyl-CoA-carboxylase] ligase	HLCS	>sp|P50747|BPL1_HUMAN Biotin--protein ligase OS=Homo sapiens GN=HLCS PE=1 SV=1	4	4	6.3	80.759	2.5984e-10	1.1373	1.1687	0.88136
Q96BH1	E3 ubiquitin-protein ligase RNF25	RNF25	>sp|Q96BH1|RNF25_HUMAN E3 ubiquitin-protein ligase RNF25 OS=Homo sapiens GN=RNF25 PE=1 SV=1	4	4	15.7	51.218	3.6988e-35	1.1373	1.4158	1.3343
O94953;F5GX28;O94953-2	Lysine-specific demethylase 4B	KDM4B	>sp|O94953|KDM4B_HUMAN Lysine-specific demethylase 4B OS=Homo sapiens GN=KDM4B PE=1 SV=4;>tr|F5GX28|F5GX28_HUMAN Lysine (K)-specific demethylase 4B OS=Homo sapiens GN=KDM4B PE=4 SV=1;>sp|O94953-2|KDM4B_HUMAN Isoform 2 of Lysine-specific demethylase 4B OS=H	5	5	6.6	121.9	6.4154e-22	1.1372	1.0673	0.82
Q6PJG6;Q6PJG6-3;F8WDN5;Q6PJG6-2	BRCA1-associated ATM activator 1	BRAT1	>sp|Q6PJG6|BRAT1_HUMAN BRCA1-associated ATM activator 1 OS=Homo sapiens GN=BRAT1 PE=1 SV=2	12	12	22.3	88.118	1.0125e-122	1.137	1.1235	1.0054
O15254-2;O15254	Peroxisomal acyl-coenzyme A oxidase 3	ACOX3	>sp|O15254-2|ACOX3_HUMAN Isoform 2 of Peroxisomal acyl-coenzyme A oxidase 3 OS=Homo sapiens GN=ACOX3;>sp|O15254|ACOX3_HUMAN Peroxisomal acyl-coenzyme A oxidase 3 OS=Homo sapiens GN=ACOX3 PE=1 SV=2	2	2	5.3	69.574	1.3828e-17	1.1366	1.4362	1.02
Q9BQP7;Q5QPE8;Q5QPE7	Mitochondrial genome maintenance exonuclease 1	MGME1	>sp|Q9BQP7|CT072_HUMAN Uncharacterized protein C20orf72 OS=Homo sapiens GN=C20orf72 PE=1 SV=1;>tr|Q5QPE8|Q5QPE8_HUMAN Chromosome 20 open reading frame 72 OS=Homo sapiens GN=C20orf72 PE=2 SV=1;>tr|Q5QPE7|Q5QPE7_HUMAN Chromosome 20 open reading frame 72 OS=H	10	10	32.3	39.42	8.6528e-62	1.1366	1.1331	1.0302
Q2M3D2	Exocyst complex component 3-like protein 2	EXOC3L2	>sp|Q2M3D2|EX3L2_HUMAN Exocyst complex component 3-like protein 2 OS=Homo sapiens GN=EXOC3L2 PE=2 SV=1	2	2	6.6	45.858	7.3479e-25	1.1365	1.4427	1.2283
Q9Y375;H0YNN4;H0YNB7;H0YL22	Complex I intermediate-associated protein 30, mitochondrial	NDUFAF1	>sp|Q9Y375|CIA30_HUMAN Complex I intermediate-associated protein 30, mitochondrial OS=Homo sapiens GN=NDUFAF1 PE=1 SV=2;>tr|H0YNN4|H0YNN4_HUMAN NADH dehydrogenase (ubiquinone) 1 alpha subcomplex, assembly factor 1 (Fragment) OS=Homo sapiens GN=NDUFAF1 PE=4	5	5	24.8	37.763	3.4137e-94	1.1365	1.1169	0.99428
Q52LR7;E7ETK1;C9J1X4	Enhancer of polycomb homolog 2	EPC2	>sp|Q52LR7|EPC2_HUMAN Enhancer of polycomb homolog 2 OS=Homo sapiens GN=EPC2 PE=1 SV=2	3	3	4.5	91.094	6.5448e-16	1.1364	1.2989	1.0704
E7ETU9;O00469-2;O00469;B3KWS3;C9JXZ0	Procollagen-lysine,2-oxoglutarate 5-dioxygenase 2	PLOD2	>tr|E7ETU9|E7ETU9_HUMAN Procollagen-lysine, 2-oxoglutarate 5-dioxygenase 2 OS=Homo sapiens GN=PLOD2 PE=4 SV=1;>sp|O00469-2|PLOD2_HUMAN Isoform 2 of Procollagen-lysine,2-oxoglutarate 5-dioxygenase 2 OS=Homo sapiens GN=PLOD2;>sp|O00469|PLOD2_HUMAN Procollage	21	21	36.7	81.169	7.8645e-232	1.1364	0.93222	0.8295
Q9NXR5;Q8IUW1;Q9NXR5-2	Ankyrin repeat domain-containing protein 10	ANKRD10	>sp|Q9NXR5|ANR10_HUMAN Ankyrin repeat domain-containing protein 10 OS=Homo sapiens GN=ANKRD10 PE=1 SV=2	3	3	11.7	44.767	2.8837e-24	1.1363	0.88	0.82816
Q9UJX5;E9PCR4;Q9UJX5-2;D6RAP6;D6RFM7	Anaphase-promoting complex subunit 4	ANAPC4	>sp|Q9UJX5|APC4_HUMAN Anaphase-promoting complex subunit 4 OS=Homo sapiens GN=ANAPC4 PE=1 SV=2;>tr|E9PCR4|E9PCR4_HUMAN Anaphase-promoting complex subunit 4 OS=Homo sapiens GN=ANAPC4 PE=4 SV=1;>sp|Q9UJX5-2|APC4_HUMAN Isoform 2 of Anaphase-promoting complex	11	11	18.4	92.115	3.2264e-95	1.1362	1.113	0.93192
E7ETS0;E7EN22;E9PEG8;O94966-4;O94966-3;O94966;E7EST9;B5MEG5;E7ESU0;O94966-2;C9J8M4;E7EM45;H0YB23	Ubiquitin carboxyl-terminal hydrolase 19;Ubiquitin carboxyl-terminal hydrolase	USP19	>tr|E7ETS0|E7ETS0_HUMAN Ubiquitin carboxyl-terminal hydrolase OS=Homo sapiens GN=USP19 PE=3 SV=1;>tr|E7EN22|E7EN22_HUMAN Ubiquitin carboxyl-terminal hydrolase OS=Homo sapiens GN=USP19 PE=3 SV=1;>tr|E9PEG8|E9PEG8_HUMAN Ubiquitin carboxyl-terminal hydrolase	19	19	23.7	151.92	1.6735e-120	1.136	1.3894	1.2645
O43663;O43663-2;O43663-3;F8W9B5;G3V3N7;H0YM42;H0YL53;H0YNE4;H0YLA0;G3V2D0	Protein regulator of cytokinesis 1	PRC1	>sp|O43663|PRC1_HUMAN Protein regulator of cytokinesis 1 OS=Homo sapiens GN=PRC1 PE=1 SV=2;>sp|O43663-2|PRC1_HUMAN Isoform 2 of Protein regulator of cytokinesis 1 OS=Homo sapiens GN=PRC1;>sp|O43663-3|PRC1_HUMAN Isoform 3 of Protein regulator of cytokinesis	10	10	21.5	71.606	5.9488e-192	1.1348	1.0336	0.90571
F5H8L0;Q5R372-7;Q5R372-8;Q5R372-6;Q5R372-5;B7ZAP0;E9PS63;Q5R372-9	Rab GTPase-activating protein 1-like, isoform 10	RABGAP1L	>tr|F5H8L0|F5H8L0_HUMAN RAB GTPase-activating protein 1-like OS=Homo sapiens GN=RABGAP1L PE=4 SV=1;>sp|Q5R372-7|RBG1L_HUMAN Isoform 7 of Rab GTPase-activating protein 1-like OS=Homo sapiens GN=RABGAP1L;>sp|Q5R372-8|RBG1L_HUMAN Isoform 8 of Rab GTPase-activ	6	4	25.3	35.591	2.5441e-40	1.1346	1.0987	0.97971
Q7L266;Q7L266-2;E9PJK6;B4DLU4	Isoaspartyl peptidase/L-asparaginase;Isoaspartyl peptidase/L-asparaginase alpha chain;Isoaspartyl peptidase/L-asparaginase beta chain	ASRGL1	>sp|Q7L266|ASGL1_HUMAN L-asparaginase OS=Homo sapiens GN=ASRGL1 PE=1 SV=2;>sp|Q7L266-2|ASGL1_HUMAN Isoform 2 of L-asparaginase OS=Homo sapiens GN=ASRGL1	6	6	25.3	32.054	6.5327e-53	1.1346	1.0257	0.84814
Q7Z569;F8VZK5;B4DRM1	BRCA1-associated protein	BRAP	>sp|Q7Z569|BRAP_HUMAN BRCA1-associated protein OS=Homo sapiens GN=BRAP PE=1 SV=2	9	9	20.9	67.304	2.2568e-81	1.1343	1.4807	1.4606
Q9NSY1;H0Y9P1;Q9NSY1-2;C9JC56;Q9NSY1-3	BMP-2-inducible protein kinase	BMP2K	>sp|Q9NSY1|BMP2K_HUMAN BMP-2-inducible protein kinase OS=Homo sapiens GN=BMP2K PE=1 SV=2;>tr|H0Y9P1|H0Y9P1_HUMAN BMP2-inducible kinase (Fragment) OS=Homo sapiens GN=BMP2K PE=4 SV=1;>sp|Q9NSY1-2|BMP2K_HUMAN Isoform 2 of BMP-2-inducible protein kinase OS=Hom	18	17	25.3	129.17	1.7253e-205	1.1343	1.0649	1.0233
F5H7T0;B1APS8;Q96S38	Ribosomal protein S6 kinase delta-1	RPS6KC1	>tr|F5H7T0|F5H7T0_HUMAN Ribosomal protein S6 kinase, 52kDa, polypeptide 1 OS=Homo sapiens GN=RPS6KC1 PE=4 SV=1;>tr|B1APS8|B1APS8_HUMAN Ribosomal protein S6 kinase, 52kDa, polypeptide 1 OS=Homo sapiens GN=RPS6KC1 PE=4 SV=1;>sp|Q96S38|KS6C1_HUMAN Ribosomal p	3	3	4.6	94.456	3.8934e-40	1.1342	1.3528	1.3081
Q9NZ71-5;Q9NZ71-9;Q9NZ71;Q9NZ71-7;Q9NZ71-6;Q9NZ71-2;F6WH68;Q9NZ71-8;Q9NZ71-4;D6RBA3	Regulator of telomere elongation helicase 1	RTEL1	>sp|Q9NZ71-5|RTEL1_HUMAN Isoform 5 of Regulator of telomere elongation helicase 1 OS=Homo sapiens GN=RTEL1;>sp|Q9NZ71-9|RTEL1_HUMAN Isoform 9 of Regulator of telomere elongation helicase 1 OS=Homo sapiens GN=RTEL1;>sp|Q9NZ71|RTEL1_HUMAN Regulator of telome	2	2	5.1	58.544	4.3914e-23	1.134	1.139	1.0796
Q5THK1;Q5THK1-2;Q5THK1-4;Q5THK1-3;C9J9V0	Protein PRR14L	PRR14L	>sp|Q5THK1|PR14L_HUMAN Protein PRR14L OS=Homo sapiens GN=PRR14L PE=1 SV=1;>sp|Q5THK1-2|PR14L_HUMAN Isoform 2 of Protein PRR14L OS=Homo sapiens GN=PRR14L;>sp|Q5THK1-4|PR14L_HUMAN Isoform 4 of Protein PRR14L OS=Homo sapiens GN=PRR14L;>sp|Q5THK1-3|PR14L_HUMAN	8	8	5.8	237.3	1.5862e-36	1.1339	1.3247	1.1255
P51790;B9EGJ9;P51790-2;E9PE15;D6RIX3;D6RDZ6;F5H6A4;B7Z5Z4;G3XAG5;P51795;P51793;P51795-2	H(+)/Cl(-) exchange transporter 3	CLCN3	>sp|P51790|CLCN3_HUMAN H(+)/Cl(-) exchange transporter 3 OS=Homo sapiens GN=CLCN3 PE=1 SV=2;>tr|B9EGJ9|B9EGJ9_HUMAN CLCN3 protein OS=Homo sapiens GN=CLCN3 PE=2 SV=1;>sp|P51790-2|CLCN3_HUMAN Isoform 2 of H(+)/Cl(-) exchange transporter 3 OS=Homo sapiens GN=	5	5	6.7	90.965	1.0664e-43	1.1335	0.93513	0.77527
Q6AW86;O75467;Q96I98;F5H1K2;Q6AW86-2;F5H708;C9JTQ8	Zinc finger protein 324B;Zinc finger protein 324A	ZNF324B;ZNF324	>sp|Q6AW86|Z324B_HUMAN Zinc finger protein 324B OS=Homo sapiens GN=ZNF324B PE=2 SV=1;>sp|O75467|Z324A_HUMAN Zinc finger protein 324A OS=Homo sapiens GN=ZNF324 PE=1 SV=1;>tr|Q96I98|Q96I98_HUMAN ZNF324 protein OS=Homo sapiens GN=ZNF324 PE=2 SV=1;>tr|F5H1K2|F	2	2	3.7	60.601	0.00029476	1.1328	0.90677	0.80284
Q16514-2;Q16514	Transcription initiation factor TFIID subunit 12	TAF12	>sp|Q16514-2|TAF12_HUMAN Isoform TAFII15 of Transcription initiation factor TFIID subunit 12 OS=Homo sapiens GN=TAF12;>sp|Q16514|TAF12_HUMAN Transcription initiation factor TFIID subunit 12 OS=Homo sapiens GN=TAF12 PE=1 SV=1	3	3	19.8	14.825	3.4799e-05	1.1328	1.1142	1.0448
O15294;O15294-3;O15294-2;O15294-4;C9JZL3	UDP-N-acetylglucosamine--peptide N-acetylglucosaminyltransferase 110 kDa subunit	OGT	>sp|O15294|OGT1_HUMAN UDP-N-acetylglucosamine--peptide N-acetylglucosaminyltransferase 110 kDa subunit OS=Homo sapiens GN=OGT PE=1 SV=3;>sp|O15294-3|OGT1_HUMAN Isoform 1 of UDP-N-acetylglucosamine--peptide N-acetylglucosaminyltransferase 110 kDa subunit OS	26	26	32.5	116.92	2.9186e-226	1.1326	1.0205	0.90007
E7ET07;Q9NXR8;Q9NXR8-2;Q9NXR8-3;C9JUT0	Inhibitor of growth protein 3	ING3	>tr|E7ET07|E7ET07_HUMAN Inhibitor of growth family, member 3 OS=Homo sapiens GN=ING3 PE=4 SV=1;>sp|Q9NXR8|ING3_HUMAN Inhibitor of growth protein 3 OS=Homo sapiens GN=ING3 PE=1 SV=2;>sp|Q9NXR8-2|ING3_HUMAN Isoform 2 of Inhibitor of growth protein 3 OS=Homo	2	2	7.2	44.86	7.8662e-44	1.1323	1.1293	1.017
O43181;H0Y9M8	NADH dehydrogenase [ubiquinone] iron-sulfur protein 4, mitochondrial	NDUFS4	>sp|O43181|NDUS4_HUMAN NADH dehydrogenase [ubiquinone] iron-sulfur protein 4, mitochondrial OS=Homo sapiens GN=NDUFS4 PE=1 SV=1;>tr|H0Y9M8|H0Y9M8_HUMAN NADH dehydrogenase (ubiquinone) Fe-S protein 4, 18kDa (NADH-coenzyme Q reductase) (Fragment) OS=Homo sap	2	2	14.3	20.108	8.8701e-14	1.1321	1.1754	1.1038
Q8IU60-2;H0Y9T5;Q8IU60;B7Z3U5	m7GpppN-mRNA hydrolase	DCP2	>sp|Q8IU60-2|DCP2_HUMAN Isoform 2 of mRNA-decapping enzyme 2 OS=Homo sapiens GN=DCP2;>tr|H0Y9T5|H0Y9T5_HUMAN DCP2-decapping enzyme homolog (S. cerevisiae) (Fragment) OS=Homo sapiens GN=DCP2 PE=3 SV=1;>sp|Q8IU60|DCP2_HUMAN mRNA-decapping enzyme 2 OS=Homo sa	4	4	11.7	44.442	4.1644e-29	1.1318	1.1642	0.99416
Q9BQE5;E9PM95	Apolipoprotein L2	APOL2	>sp|Q9BQE5|APOL2_HUMAN Apolipoprotein L2 OS=Homo sapiens GN=APOL2 PE=1 SV=1;>tr|E9PM95|E9PM95_HUMAN Apolipoprotein L, 2 (Fragment) OS=Homo sapiens GN=APOL2 PE=4 SV=1	4	4	12.5	37.092	1.1076e-29	1.1315	3.327	2.5504
Q9H3C7;Q9H3C7-2;Q9H3C7-3	Gametogenetin-binding protein 2	GGNBP2	>sp|Q9H3C7|GGNB2_HUMAN Gametogenetin-binding protein 2 OS=Homo sapiens GN=GGNBP2 PE=1 SV=1;>sp|Q9H3C7-2|GGNB2_HUMAN Isoform 2 of Gametogenetin-binding protein 2 OS=Homo sapiens GN=GGNBP2;>sp|Q9H3C7-3|GGNB2_HUMAN Isoform 3 of Gametogenetin-binding protein 2	2	2	4.2	79.086	8.3277e-07	1.1313	1.0349	0.92268
O43760	Synaptogyrin-2	SYNGR2	>sp|O43760|SNG2_HUMAN Synaptogyrin-2 OS=Homo sapiens GN=SYNGR2 PE=1 SV=1	5	5	20.5	24.81	4.947e-13	1.1312	1.7442	1.5419
Q9BQG0;Q9BQG0-2;E7EN09	Myb-binding protein 1A	MYBBP1A	>sp|Q9BQG0|MBB1A_HUMAN Myb-binding protein 1A OS=Homo sapiens GN=MYBBP1A PE=1 SV=2;>sp|Q9BQG0-2|MBB1A_HUMAN Isoform 2 of Myb-binding protein 1A OS=Homo sapiens GN=MYBBP1A;>tr|E7EN09|E7EN09_HUMAN MYB-binding protein (P160) 1a OS=Homo sapiens GN=MYBBP1A PE=4	41	41	37	148.85	0	1.1312	1.0085	0.8677
G3V117;Q9NPA8;E5RHX8;E5RI00;E5RHT9;E5RJ84	Enhancer of yellow 2 transcription factor homolog	ENY2	>tr|G3V117|G3V117_HUMAN Enhancer of yellow 2 homolog (Drosophila), isoform CRA_c OS=Homo sapiens GN=ENY2 PE=4 SV=1;>sp|Q9NPA8|ENY2_HUMAN Enhancer of yellow 2 transcription factor homolog OS=Homo sapiens GN=ENY2 PE=1 SV=1;>tr|E5RHX8|E5RHX8_HUMAN Enhancer of	5	5	45.8	10.984	3.769e-43	1.1311	1.1497	1.0586
O15417;O15417-2;A8MSW5;C9JS29;B5ME58	Trinucleotide repeat-containing gene 18 protein	TNRC18	>sp|O15417|TNC18_HUMAN Trinucleotide repeat-containing gene 18 protein OS=Homo sapiens GN=TNRC18 PE=1 SV=3;>sp|O15417-2|TNC18_HUMAN Isoform 2 of Trinucleotide repeat-containing gene 18 protein OS=Homo sapiens GN=TNRC18	7	7	2.9	314.52	1.3168e-13	1.131	1.0802	0.96032
Q99707;B4DST3;B7ZLW7;B1ANE3;B4DFV0	Methionine synthase	MTR	>sp|Q99707|METH_HUMAN Methionine synthase OS=Homo sapiens GN=MTR PE=1 SV=2;>tr|B4DST3|B4DST3_HUMAN 5-methyltetrahydrofolate-homocysteine methyltransferase OS=Homo sapiens GN=MTR PE=2 SV=1;>tr|B7ZLW7|B7ZLW7_HUMAN 5-methyltetrahydrofolate-homocysteine methyl	24	24	27	140.53	3.6795e-217	1.1308	0.94754	0.92182
Q6PIW4;Q6PIW4-2;C9JKI6	Fidgetin-like protein 1	FIGNL1	>sp|Q6PIW4|FIGL1_HUMAN Fidgetin-like protein 1 OS=Homo sapiens GN=FIGNL1 PE=1 SV=2;>sp|Q6PIW4-2|FIGL1_HUMAN Isoform 2 of Fidgetin-like protein 1 OS=Homo sapiens GN=FIGNL1	5	4	11	74.076	4.5418e-36	1.1307	1.2297	1.0393
Q8IUR0	Trafficking protein particle complex subunit 5	TRAPPC5	>sp|Q8IUR0|TPPC5_HUMAN Trafficking protein particle complex subunit 5 OS=Homo sapiens GN=TRAPPC5 PE=1 SV=1	5	5	31.4	20.783	5.6471e-19	1.1305	1.2069	1.0787
Q9NYB0	Telomeric repeat-binding factor 2-interacting protein 1	TERF2IP	>sp|Q9NYB0|TE2IP_HUMAN Telomeric repeat-binding factor 2-interacting protein 1 OS=Homo sapiens GN=TERF2IP PE=1 SV=1	19	19	57.9	44.259	2.4491e-154	1.1304	1.3364	1.1616
P10586-2;P10586;H0Y6Z7;H0Y4H1;H0Y7Z9;F2Z3B8;H0Y380;P23468-3;E7ERQ2;F5GWY7;F5GWT7;Q3KPJ2;Q3KPJ0;F5GWR7;Q3KPJ1;G3XAD5;G3XAE2;P23468;A2A437;P23468-2	Receptor-type tyrosine-protein phosphatase F	PTPRF	>sp|P10586-2|PTPRF_HUMAN Isoform 2 of Receptor-type tyrosine-protein phosphatase F OS=Homo sapiens GN=PTPRF;>sp|P10586|PTPRF_HUMAN Receptor-type tyrosine-protein phosphatase F OS=Homo sapiens GN=PTPRF PE=1 SV=2;>tr|H0Y6Z7|H0Y6Z7_HUMAN Protein tyrosine phos	28	26	24.7	211.68	3.4169e-297	1.1303	0.95494	0.83826
Q8NFA0	Ubiquitin carboxyl-terminal hydrolase 32	USP32	>sp|Q8NFA0|UBP32_HUMAN Ubiquitin carboxyl-terminal hydrolase 32 OS=Homo sapiens GN=USP32 PE=1 SV=1	10	10	9.2	181.65	7.7071e-51	1.1301	1.2929	1.1338
P41440;E9PFY4;B7Z8C3;C9J8K6;C9JKP4;E9PIL5;H0Y4T2;E9PFY3	Folate transporter 1	SLC19A1	>sp|P41440|S19A1_HUMAN Folate transporter 1 OS=Homo sapiens GN=SLC19A1 PE=1 SV=3;>tr|E9PFY4|E9PFY4_HUMAN Solute carrier family 19 (folate transporter), member 1 OS=Homo sapiens GN=SLC19A1 PE=4 SV=1;>tr|B7Z8C3|B7Z8C3_HUMAN Uncharacterized protein OS=Homo sa	7	7	19	64.868	3.5194e-53	1.13	0.93811	0.82088
Q9UJW0;Q9UJW0-2;Q9UJW0-3;E5RK21;E5RGG1;E5RI97	Dynactin subunit 4	DCTN4	>sp|Q9UJW0|DCTN4_HUMAN Dynactin subunit 4 OS=Homo sapiens GN=DCTN4 PE=1 SV=1;>sp|Q9UJW0-2|DCTN4_HUMAN Isoform 2 of Dynactin subunit 4 OS=Homo sapiens GN=DCTN4;>sp|Q9UJW0-3|DCTN4_HUMAN Isoform 3 of Dynactin subunit 4 OS=Homo sapiens GN=DCTN4	7	7	25.2	52.337	6.0018e-71	1.13	1.414	1.254
Q14008-2;Q14008;Q14008-3;E7ER31;H0YEK7;H0YDX5;E9PQH5;H0YCF6	Cytoskeleton-associated protein 5	CKAP5	>sp|Q14008-2|CKAP5_HUMAN Isoform 2 of Cytoskeleton-associated protein 5 OS=Homo sapiens GN=CKAP5;>sp|Q14008|CKAP5_HUMAN Cytoskeleton-associated protein 5 OS=Homo sapiens GN=CKAP5 PE=1 SV=3;>sp|Q14008-3|CKAP5_HUMAN Isoform 3 of Cytoskeleton-associated prote	65	65	38.1	218.52	0	1.13	1.3175	1.1508
Q9UK41;E9PM90;Q9UK41-2;E9PQR7;E9PR04;E9PI55;E9PLM9	Vacuolar protein sorting-associated protein 28 homolog	VPS28	>sp|Q9UK41|VPS28_HUMAN Vacuolar protein sorting-associated protein 28 homolog OS=Homo sapiens GN=VPS28 PE=1 SV=1;>tr|E9PM90|E9PM90_HUMAN Vacuolar protein sorting 28 homolog (S. cerevisiae) (Fragment) OS=Homo sapiens GN=VPS28 PE=4 SV=1;>sp|Q9UK41-2|VPS28_HU	6	6	36.7	25.425	4.6185e-130	1.1296	1.2852	1.1026
E9PKY2;Q5TAX3;Q5TAX3-2;E9PKX1;H0YDJ1;E9PRG2;H0YEE8	Terminal uridylyltransferase 4	ZCCHC11	>tr|E9PKY2|E9PKY2_HUMAN Zinc finger, CCHC domain-containing 11 (Fragment) OS=Homo sapiens GN=ZCCHC11 PE=4 SV=1;>sp|Q5TAX3|TUT4_HUMAN Terminal uridylyltransferase 4 OS=Homo sapiens GN=ZCCHC11 PE=1 SV=3;>sp|Q5TAX3-2|TUT4_HUMAN Isoform 2 of Terminal uridylylt	6	6	6.3	135.98	7.6326e-31	1.1293	1.3913	1.1673
Q86YQ3;Q96SU4-2;Q96SU4;B1AKJ6;B3KPQ4;E9PJW9;Q96SU4-5;Q96SU4-4;Q96SU4-3;H0YE19;G8JLK0	Oxysterol-binding protein-related protein 9;Oxysterol-binding protein	OSBPL9	>tr|Q86YQ3|Q86YQ3_HUMAN Oxysterol-binding protein OS=Homo sapiens GN=OSBPL9 PE=2 SV=1;>sp|Q96SU4-2|OSBL9_HUMAN Isoform 2 of Oxysterol-binding protein-related protein 9 OS=Homo sapiens GN=OSBPL9;>sp|Q96SU4|OSBL9_HUMAN Oxysterol-binding protein-related prote	15	15	23.4	81.165	4.2411e-151	1.1293	1.2158	1.1088
Q4J6C6;Q4J6C6-4;Q4J6C6-2;Q4J6C6-3;C9JMT4	Prolyl endopeptidase-like	PREPL	>sp|Q4J6C6|PPCEL_HUMAN Prolyl endopeptidase-like OS=Homo sapiens GN=PREPL PE=1 SV=1;>sp|Q4J6C6-4|PPCEL_HUMAN Isoform 4 of Prolyl endopeptidase-like OS=Homo sapiens GN=PREPL;>sp|Q4J6C6-2|PPCEL_HUMAN Isoform 2 of Prolyl endopeptidase-like OS=Homo sapiens GN=	9	9	18.4	83.926	2.7481e-65	1.1292	1.4082	1.1751
Q9BRG1	Vacuolar protein-sorting-associated protein 25	VPS25	>sp|Q9BRG1|VPS25_HUMAN Vacuolar protein-sorting-associated protein 25 OS=Homo sapiens GN=VPS25 PE=1 SV=1	11	11	48.9	20.747	1.1227e-127	1.1288	1.1177	1.0101
P25789;H0YMZ1;H0YN18;H0YL69;H0YMA1;H0YKT8;H0YMI6;Q567Q5;H0YKS0;H0YLC2;H0YMV3;H0YLS6	Proteasome subunit alpha type-4;Proteasome subunit alpha type;Proteasome subunit beta type	PSMA4	>sp|P25789|PSA4_HUMAN Proteasome subunit alpha type-4 OS=Homo sapiens GN=PSMA4 PE=1 SV=1;>tr|H0YMZ1|H0YMZ1_HUMAN Proteasome subunit alpha type (Fragment) OS=Homo sapiens GN=PSMA4 PE=3 SV=1;>tr|H0YN18|H0YN18_HUMAN Proteasome (prosome, macropain) subunit, al	11	11	50.2	29.483	5.1141e-285	1.1287	1.3341	1.1871
Q2NKJ3-2;Q2NKJ3	CST complex subunit CTC1	CTC1	>sp|Q2NKJ3-2|CTC1_HUMAN Isoform 2 of CST complex subunit CTC1 OS=Homo sapiens GN=CTC1;>sp|Q2NKJ3|CTC1_HUMAN CST complex subunit CTC1 OS=Homo sapiens GN=CTC1 PE=1 SV=2	2	2	4.6	114.14	3.7985e-25	1.1285	1.3586	1.2294
P04899;F5H4U5;F5GZL8;B4E2X5;B4DYA0;P04899-2;B3KTZ0;P63096;P09471-2;P09471;C9JPP4;B4E2V1	Guanine nucleotide-binding protein G(i) subunit alpha-2	GNAI2	>sp|P04899|GNAI2_HUMAN Guanine nucleotide-binding protein G(i) subunit alpha-2 OS=Homo sapiens GN=GNAI2 PE=1 SV=3;>tr|F5H4U5|F5H4U5_HUMAN Guanine nucleotide-binding protein (G protein), alpha-inhibiting activity polypeptide 2 OS=Homo sapiens GN=GNAI2 PE=4	5	3	18.6	40.45	1.0864e-27	1.1285	1.0357	0.95574
Q7Z478;H0Y8L1	ATP-dependent RNA helicase DHX29	DHX29	>sp|Q7Z478|DHX29_HUMAN ATP-dependent RNA helicase DHX29 OS=Homo sapiens GN=DHX29 PE=1 SV=2	29	29	28.6	155.23	4.0414e-300	1.1285	1.1204	1.0312
F8W957;Q02224-3;Q02224-2;Q02224;D6RHK2;D6RBW0	Centromere-associated protein E	CENPE	>tr|F8W957|F8W957_HUMAN Centromere protein E, 312kDa OS=Homo sapiens GN=CENPE PE=3 SV=1;>sp|Q02224-3|CENPE_HUMAN Isoform 3 of Centromere-associated protein E OS=Homo sapiens GN=CENPE;>sp|Q02224-2|CENPE_HUMAN Isoform 2 of Centromere-associated protein E OS=	7	7	3.7	275.92	1.9679e-51	1.1283	1.3634	1.01
P49821-2;G3V0I5;P49821;E7ETQ4;B4DE93;E9PQP1;E9PMX3;E9PPS5;H0YD04;H0YE81;E9PPR0;E9PJL9;E9PLC6	NADH dehydrogenase [ubiquinone] flavoprotein 1, mitochondrial	NDUFV1	>sp|P49821-2|NDUV1_HUMAN Isoform 2 of NADH dehydrogenase [ubiquinone] flavoprotein 1, mitochondrial OS=Homo sapiens GN=NDUFV1;>tr|G3V0I5|G3V0I5_HUMAN NADH dehydrogenase (Ubiquinone) flavoprotein 1, 51kDa, isoform CRA_c OS=Homo sapiens GN=NDUFV1 PE=4 SV=1;>	13	13	38.5	49.867	4.0742e-202	1.1283	1.041	0.95005
Q9UKV5;P26442	E3 ubiquitin-protein ligase AMFR	AMFR	>sp|Q9UKV5|AMFR2_HUMAN E3 ubiquitin-protein ligase AMFR OS=Homo sapiens GN=AMFR PE=1 SV=2	7	7	16.6	72.995	1.2302e-49	1.1281	1.4392	1.3629
Q9NVU7;E7EW05;Q9NVU7-2;F8W8T7;D6RC74	Protein SDA1 homolog	SDAD1	>sp|Q9NVU7|SDA1_HUMAN Protein SDA1 homolog OS=Homo sapiens GN=SDAD1 PE=1 SV=3;>tr|E7EW05|E7EW05_HUMAN SDA1 domain-containing 1 OS=Homo sapiens GN=SDAD1 PE=4 SV=1;>sp|Q9NVU7-2|SDA1_HUMAN Isoform 2 of Protein SDA1 homolog OS=Homo sapiens GN=SDAD1	15	15	25	79.87	5.7174e-138	1.1281	1.0465	0.98119
Q8IZ40	REST corepressor 2	RCOR2	>sp|Q8IZ40|RCOR2_HUMAN REST corepressor 2 OS=Homo sapiens GN=RCOR2 PE=2 SV=2	4	3	7.8	58.011	1.3196e-08	1.128	0.72117	0.63156
P48507	Glutamate--cysteine ligase regulatory subunit	GCLM	>sp|P48507|GSH0_HUMAN Glutamate--cysteine ligase regulatory subunit OS=Homo sapiens GN=GCLM PE=1 SV=1	7	7	32.5	30.727	1.2506e-135	1.128	1.6933	1.4401
Q9P260;Q9P260-2	LisH domain and HEAT repeat-containing protein KIAA1468	KIAA1468	>sp|Q9P260|K1468_HUMAN LisH domain and HEAT repeat-containing protein KIAA1468 OS=Homo sapiens GN=KIAA1468 PE=1 SV=2;>sp|Q9P260-2|K1468_HUMAN Isoform 2 of LisH domain and HEAT repeat-containing protein KIAA1468 OS=Homo sapiens GN=KIAA1468	6	6	6.7	134.63	2.1876e-56	1.1278	1.1397	0.88939
E9PE75;O43933;Q96S70	Peroxisome biogenesis factor 1	PEX1;PEX1R633Ter	>tr|E9PE75|E9PE75_HUMAN Peroxisomal biogenesis factor 1 OS=Homo sapiens GN=PEX1 PE=3 SV=1;>sp|O43933|PEX1_HUMAN Peroxisome biogenesis factor 1 OS=Homo sapiens GN=PEX1 PE=1 SV=1;>tr|Q96S70|Q96S70_HUMAN Pex1pR633Ter OS=Homo sapiens GN=PEX1R633Ter PE=2 SV=1	8	8	12.6	106	3.8701e-114	1.1278	1.1696	1.0293
Q8NHY2-2;Q8NHY2;Q8NHY2-3;G8JLE4;H0Y339;E9PKI0;H0YF49;E7ES36	E3 ubiquitin-protein ligase RFWD2	RFWD2	>sp|Q8NHY2-2|RFWD2_HUMAN Isoform 2 of E3 ubiquitin-protein ligase RFWD2 OS=Homo sapiens GN=RFWD2;>sp|Q8NHY2|RFWD2_HUMAN E3 ubiquitin-protein ligase RFWD2 OS=Homo sapiens GN=RFWD2 PE=1 SV=1;>sp|Q8NHY2-3|RFWD2_HUMAN Isoform 3 of E3 ubiquitin-protein ligase R	3	3	6.4	77.69	4.9e-14	1.1276	1.6926	1.2861
P07900;P07900-2;Q86U12;G3V2J8;Q14568	Heat shock protein HSP 90-alpha	HSP90AA1	>sp|P07900|HS90A_HUMAN Heat shock protein HSP 90-alpha OS=Homo sapiens GN=HSP90AA1 PE=1 SV=5;>sp|P07900-2|HS90A_HUMAN Isoform 2 of Heat shock protein HSP 90-alpha OS=Homo sapiens GN=HSP90AA1;>tr|Q86U12|Q86U12_HUMAN Full-length cDNA clone CS0CAP007YF18 of T	50	27	55.9	84.659	0	1.1276	1.2697	1.1208
Q8N5L8	Ribonuclease P protein subunit p25-like protein	RPP25L	>sp|Q8N5L8|CI023_HUMAN Alba-like protein C9orf23 OS=Homo sapiens GN=C9orf23 PE=1 SV=1	2	2	12.3	17.631	1.0098e-05	1.1275	1.347	1.1389
O43504;E9PLX3	Ragulator complex protein LAMTOR5	LAMTOR5	>sp|O43504|HBXIP_HUMAN Hepatitis B virus X-interacting protein OS=Homo sapiens GN=HBXIP PE=1 SV=1;>tr|E9PLX3|E9PLX3_HUMAN Uncharacterized protein OS=Homo sapiens GN=HBXIP PE=4 SV=1	3	3	48.4	9.6138	5.8883e-111	1.1275	1.1111	1.0088
Q12974;E9PMY3;E9PML8;E9PJC0;E9PRR9;Q12974-2;E9PGJ6;Q93096;Q5TCM7;E9PL34	Protein tyrosine phosphatase type IVA 2;Protein tyrosine phosphatase type IVA 1	PTP4A2;PTP4A1	>sp|Q12974|TP4A2_HUMAN Protein tyrosine phosphatase type IVA 2 OS=Homo sapiens GN=PTP4A2 PE=1 SV=1;>tr|E9PMY3|E9PMY3_HUMAN Protein tyrosine phosphatase type IVA, member 2 (Fragment) OS=Homo sapiens GN=PTP4A2 PE=4 SV=1;>tr|E9PML8|E9PML8_HUMAN Protein tyrosi	6	6	35.9	19.127	1.1921e-67	1.1275	1.0788	0.96916
Q14644;F8W6X8;B7Z3G9	Ras GTPase-activating protein 3	RASA3	>sp|Q14644|RASA3_HUMAN Ras GTPase-activating protein 3 OS=Homo sapiens GN=RASA3 PE=1 SV=3;>tr|F8W6X8|F8W6X8_HUMAN RAS p21 protein activator 3 OS=Homo sapiens GN=RASA3 PE=4 SV=1	5	5	8.6	95.698	8.2365e-17	1.1272	1.599	1.4311
Q9BUL8;C9J5C3;C9J6F3;C9J363;C9JND6;C9JSA3;C9J932;F8WDF3	Programmed cell death protein 10	PDCD10	>sp|Q9BUL8|PDC10_HUMAN Programmed cell death protein 10 OS=Homo sapiens GN=PDCD10 PE=1 SV=1;>tr|C9J5C3|C9J5C3_HUMAN Programmed cell death 10 (Fragment) OS=Homo sapiens GN=PDCD10 PE=4 SV=1;>tr|C9J6F3|C9J6F3_HUMAN Uncharacterized protein OS=Homo sapiens GN=P	12	12	66.5	24.701	3.5591e-187	1.1272	1.3352	1.1391
P02794;G3V192;E9PRK8;E9PKY7;G3V1D1;E9PQR3;E9PPQ4;E9PKM5;E9PK45	Ferritin heavy chain;Ferritin	FTH1	>sp|P02794|FRIH_HUMAN Ferritin heavy chain OS=Homo sapiens GN=FTH1 PE=1 SV=2;>tr|G3V192|G3V192_HUMAN Ferritin OS=Homo sapiens GN=FTH1 PE=3 SV=1;>tr|E9PRK8|E9PRK8_HUMAN Ferritin OS=Homo sapiens GN=FTH1 PE=3 SV=1;>tr|E9PKY7|E9PKY7_HUMAN Ferritin (Fragment) O	5	5	27.3	21.225	1.2413e-20	1.1269	0.89283	0.81
P35249;C9JZI1;C9J8M3;C9JTT7;C9JXZ7;C9JGY5;F8WE44;C9JW34	Replication factor C subunit 4	RFC4	>sp|P35249|RFC4_HUMAN Replication factor C subunit 4 OS=Homo sapiens GN=RFC4 PE=1 SV=2;>tr|C9JZI1|C9JZI1_HUMAN Replication factor C (activator 1) 4, 37kDa OS=Homo sapiens GN=RFC4 PE=4 SV=1;>tr|C9J8M3|C9J8M3_HUMAN Replication factor C (activator 1) 4, 37kDa	14	14	46.6	39.681	0	1.1269	1.2758	1.1527
B4E3L3;Q96RU2-2;Q96RU2;Q6NZX9;G3V1N5;H0YFX3;H0YG96;H0YFA0;H0YFD7;H0YFT9	Ubiquitin carboxyl-terminal hydrolase;Ubiquitin carboxyl-terminal hydrolase 28	USP28	>tr|B4E3L3|B4E3L3_HUMAN Ubiquitin carboxyl-terminal hydrolase OS=Homo sapiens GN=USP28 PE=2 SV=1;>sp|Q96RU2-2|UBP28_HUMAN Isoform 2 of Ubiquitin carboxyl-terminal hydrolase 28 OS=Homo sapiens GN=USP28;>sp|Q96RU2|UBP28_HUMAN Ubiquitin carboxyl-terminal hydr	6	6	7.6	105.82	1.4891e-17	1.1268	1.2183	1.0872
Q7L1Q6-2;Q7L1Q6;C9IZ80;H0Y503;C9JFN4;C9J188;C9JWF5	Basic leucine zipper and W2 domain-containing protein 1	BZW1	>sp|Q7L1Q6-2|BZW1_HUMAN Isoform 2 of Basic leucine zipper and W2 domain-containing protein 1 OS=Homo sapiens GN=BZW1;>sp|Q7L1Q6|BZW1_HUMAN Basic leucine zipper and W2 domain-containing protein 1 OS=Homo sapiens GN=BZW1 PE=1 SV=1;>tr|C9IZ80|C9IZ80_HUMAN Bas	12	11	26.6	40.538	1.8001e-30	1.1268	1.3025	1.1741
F5H492;Q99638;F5H4F1	Cell cycle checkpoint control protein RAD9A	RAD9A	>tr|F5H492|F5H492_HUMAN RAD9 homolog A (S. pombe) OS=Homo sapiens GN=RAD9A PE=4 SV=1;>sp|Q99638|RAD9A_HUMAN Cell cycle checkpoint control protein RAD9A OS=Homo sapiens GN=RAD9A PE=1 SV=1;>tr|F5H4F1|F5H4F1_HUMAN RAD9 homolog A (S. pombe) (Fragment) OS=Homo	2	2	20.3	13.106	5.0088e-09	1.1267	0.75281	0.678
O00422	Histone deacetylase complex subunit SAP18	SAP18	>sp|O00422|SAP18_HUMAN Histone deacetylase complex subunit SAP18 OS=Homo sapiens GN=SAP18 PE=1 SV=1	4	4	22.9	17.561	8.3944e-28	1.1267	1.0159	0.81488
Q9BT17;E9PI62;B3KWF9;Q9BT17-2;E7EVK2	Mitochondrial GTPase 1	MTG1	>sp|Q9BT17|MTG1_HUMAN Mitochondrial GTPase 1 OS=Homo sapiens GN=MTG1 PE=1 SV=2;>tr|E9PI62|E9PI62_HUMAN Mitochondrial GTPase 1 OS=Homo sapiens GN=MTG1 PE=3 SV=1;>tr|B3KWF9|B3KWF9_HUMAN Uncharacterized protein OS=Homo sapiens PE=2 SV=1;>sp|Q9BT17-2|MTG1_HUMA	3	3	12	37.236	8.2966e-50	1.1263	1.0537	0.98836
Q8NEM7-2;F5GX46;Q8NEM7;E7ER46;B4E2D5;C9JQS2	Transcription factor SPT20 homolog	SUPT20H	>sp|Q8NEM7-2|FA48A_HUMAN Isoform 2 of Protein FAM48A OS=Homo sapiens GN=FAM48A;>tr|F5GX46|F5GX46_HUMAN Family with sequence similarity 48, member A OS=Homo sapiens GN=FAM48A PE=4 SV=1;>sp|Q8NEM7|FA48A_HUMAN Protein FAM48A OS=Homo sapiens GN=FAM48A PE=1 SV=	4	4	6.8	80.101	4.1129e-27	1.1259	1.3635	1.0381
H0YAY0;E7EVI4;E7ET87;O75410-3;O75410-7;G8JLK4;O75410;O75410-2;E7ES82;E5RFM9;E5RJU4;O75410-8;B4E3H6;O75410-5;O75410-4;O75410-6;H0YBT8	Transforming acidic coiled-coil-containing protein 1	TACC1	>tr|H0YAY0|H0YAY0_HUMAN Transforming, acidic coiled-coil-containing protein 1 (Fragment) OS=Homo sapiens GN=TACC1 PE=4 SV=1;>tr|E7EVI4|E7EVI4_HUMAN Transforming, acidic coiled-coil-containing protein 1 OS=Homo sapiens GN=TACC1 PE=4 SV=1;>tr|E7ET87|E7ET87_H	4	4	11.9	62.063	5.2906e-20	1.1258	1.2573	1.2967
Q4TT38;Q13084;A2IDC6;Q4TT37;A2IDC7	39S ribosomal protein L28, mitochondrial	MRPL28	>tr|Q4TT38|Q4TT38_HUMAN Mitochondrial ribosomal protein L28 OS=Homo sapiens GN=MRPL28 PE=4 SV=1;>sp|Q13084|RM28_HUMAN 39S ribosomal protein L28, mitochondrial OS=Homo sapiens GN=MRPL28 PE=1 SV=4;>tr|A2IDC6|A2IDC6_HUMAN Mitochondrial ribosomal protein L28 (	11	11	52.7	30.045	4.9176e-56	1.1256	1.0864	0.94995
Q15072	Zinc finger protein OZF	ZNF146	>sp|Q15072|OZF_HUMAN Zinc finger protein OZF OS=Homo sapiens GN=ZNF146 PE=1 SV=2	2	2	8.6	33.307	2.6379e-09	1.1255	0.997	1.1019
Q9C0C4;C9JV89	Semaphorin-4C	SEMA4C	>sp|Q9C0C4|SEM4C_HUMAN Semaphorin-4C OS=Homo sapiens GN=SEMA4C PE=1 SV=2	8	8	15.7	92.622	8.2636e-247	1.1254	0.90662	0.82609
Q9UPQ9-1;A8MYY3;C9J5L7;Q9UPQ9-2;Q9UPQ9;H0Y720	Trinucleotide repeat-containing gene 6B protein	TNRC6B	>sp|Q9UPQ9-1|TNR6B_HUMAN Isoform 2 of Trinucleotide repeat-containing gene 6B protein OS=Homo sapiens GN=TNRC6B;>tr|A8MYY3|A8MYY3_HUMAN Trinucleotide repeat-containing 6B OS=Homo sapiens GN=TNRC6B PE=4 SV=3;>tr|C9J5L7|C9J5L7_HUMAN Uncharacterized protein O	7	7	7.1	182.81	1.3083e-36	1.1253	1.167	1.1395
G5E979;Q8WYN0-3;Q8WYN0-5;Q8WYN0	Cysteine protease ATG4A	ATG4A	>tr|G5E979|G5E979_HUMAN ATG4 autophagy related 4 homolog A (S. cerevisiae) OS=Homo sapiens GN=ATG4A PE=4 SV=1;>sp|Q8WYN0-3|ATG4A_HUMAN Isoform 3 of Cysteine protease ATG4A OS=Homo sapiens GN=ATG4A;>sp|Q8WYN0-5|ATG4A_HUMAN Isoform 4 of Cysteine protease ATG	2	2	14.3	26.515	1.8201e-05	1.125	1.2004	1.1954
Q6DN90-2;Q6DN90;E9PG60;C9JMG9;Q9UPP2-2;Q5JU85-3;Q9UPP2;Q5JU85;Q5JU85-2	IQ motif and SEC7 domain-containing protein 1	IQSEC1	>sp|Q6DN90-2|IQEC1_HUMAN Isoform 2 of IQ motif and SEC7 domain-containing protein 1 OS=Homo sapiens GN=IQSEC1;>sp|Q6DN90|IQEC1_HUMAN IQ motif and SEC7 domain-containing protein 1 OS=Homo sapiens GN=IQSEC1 PE=1 SV=1;>tr|E9PG60|E9PG60_HUMAN IQ motif and Sec7	4	4	8.3	94.913	5.8445e-31	1.1247	0.73567	0.74897
F5H4M3;Q5T5I6;Q9H4A5;E9PFK1	Golgi phosphoprotein 3-like	GOLPH3L	>tr|F5H4M3|F5H4M3_HUMAN Golgi phosphoprotein 3-like OS=Homo sapiens GN=GOLPH3L PE=4 SV=1;>tr|Q5T5I6|Q5T5I6_HUMAN Golgi phosphoprotein 3-like (Fragment) OS=Homo sapiens GN=GOLPH3L PE=2 SV=1;>sp|Q9H4A5|GLP3L_HUMAN Golgi phosphoprotein 3-like OS=Homo sapiens	5	4	26.1	27.672	1.5816e-44	1.1247	1.282	1.166
Q9NRX4;Q9NRX4-2	14 kDa phosphohistidine phosphatase	PHPT1	>sp|Q9NRX4|PHP14_HUMAN 14 kDa phosphohistidine phosphatase OS=Homo sapiens GN=PHPT1 PE=1 SV=1	6	6	54.4	13.832	1.8724e-177	1.1247	0.98964	0.86844
Q9BZG8-3;Q9BZG8-2;Q9BZG8;E7ENH3	Diphthamide biosynthesis protein 1	DPH1	>sp|Q9BZG8-3|DPH1_HUMAN Isoform 3 of Diphthamide biosynthesis protein 1 OS=Homo sapiens GN=DPH1;>sp|Q9BZG8-2|DPH1_HUMAN Isoform 2 of Diphthamide biosynthesis protein 1 OS=Homo sapiens GN=DPH1;>sp|Q9BZG8|DPH1_HUMAN Diphthamide biosynthesis protein 1 OS=Homo	7	7	25.7	33.516	2.6884e-49	1.1244	0.96427	0.84943
Q07864;E7ETS8;F5H1D6;E7ENR1;F5H7H6;F5H7E4;F5H3W5;B3KS74;F5H0H8;F5H5Q5;E9PHF9	DNA polymerase epsilon catalytic subunit A;DNA polymerase	POLE	>sp|Q07864|DPOE1_HUMAN DNA polymerase epsilon catalytic subunit A OS=Homo sapiens GN=POLE PE=1 SV=5;>tr|E7ETS8|E7ETS8_HUMAN DNA polymerase OS=Homo sapiens GN=POLE PE=3 SV=2;>tr|F5H1D6|F5H1D6_HUMAN DNA polymerase OS=Homo sapiens GN=POLE PE=3 SV=1;>tr|E7ENR1	25	25	16.4	261.51	1.179e-140	1.1242	0.9761	0.89518
Q14669;Q14CA3;Q14CF1;G5E9G6;C9JLJ5;C9JSX9;C9JLD7;B4DYJ6;F8W9P3	E3 ubiquitin-protein ligase TRIP12	TRIP12	>sp|Q14669|TRIPC_HUMAN Probable E3 ubiquitin-protein ligase TRIP12 OS=Homo sapiens GN=TRIP12 PE=1 SV=1;>tr|Q14CA3|Q14CA3_HUMAN TRIP12 protein OS=Homo sapiens GN=TRIP12 PE=2 SV=1;>tr|Q14CF1|Q14CF1_HUMAN TRIP12 protein OS=Homo sapiens GN=TRIP12 PE=2 SV=1	31	31	19.8	220.43	1.0607e-224	1.1241	1.7407	1.5465
H0YM23;E7EUV3;O75179-2;O75179;G5E964;O75179-4;E7EWI7;H0YLQ3;B5MEE3;C9JRC1;O75179-3;H0YMS3;O75179-5;B3KU50	Ankyrin repeat domain-containing protein 17	ANKRD17	>tr|H0YM23|H0YM23_HUMAN Ankyrin repeat domain 17 (Fragment) OS=Homo sapiens GN=ANKRD17 PE=4 SV=1;>tr|E7EUV3|E7EUV3_HUMAN Ankyrin repeat domain 17 OS=Homo sapiens GN=ANKRD17 PE=4 SV=1;>sp|O75179-2|ANR17_HUMAN Isoform 2 of Ankyrin repeat domain-containing pr	31	22	20.1	263.25	4.2696e-258	1.1237	1.449	1.3395
Q9BV73-2;Q9BV73	Centrosome-associated protein CEP250	CEP250	>sp|Q9BV73-2|CP250_HUMAN Isoform 2 of Centrosome-associated protein CEP250 OS=Homo sapiens GN=CEP250;>sp|Q9BV73|CP250_HUMAN Centrosome-associated protein CEP250 OS=Homo sapiens GN=CEP250 PE=1 SV=2	2	2	1.3	274.38	7.201e-25	1.1235	1.4249	1.3381
E9PF58;Q92747;B4DLQ7	Actin-related protein 2/3 complex subunit 1A	ARPC1A	>tr|E9PF58|E9PF58_HUMAN Actin-related protein 2/3 complex, subunit 1A, 41kDa OS=Homo sapiens GN=ARPC1A PE=4 SV=1;>sp|Q92747|ARC1A_HUMAN Actin-related protein 2/3 complex subunit 1A OS=Homo sapiens GN=ARPC1A PE=1 SV=2;>tr|B4DLQ7|B4DLQ7_HUMAN Uncharacterized	5	5	28.7	30.888	3.1903e-95	1.1235	0.86253	0.83752
O14727-3;O14727-4;O14727-2;O14727;C9JLV4;O14727-5	Apoptotic protease-activating factor 1	APAF1	>sp|O14727-3|APAF_HUMAN Isoform 3 of Apoptotic protease-activating factor 1 OS=Homo sapiens GN=APAF1;>sp|O14727-4|APAF_HUMAN Isoform 4 of Apoptotic protease-activating factor 1 OS=Homo sapiens GN=APAF1;>sp|O14727-2|APAF_HUMAN Isoform 2 of Apoptotic proteas	2	2	2.3	135.98	5.5504e-24	1.1234	1.1726	1.1526
Q96DF8;F8WEF8	Protein DGCR14	DGCR14	>sp|Q96DF8|DGC14_HUMAN Protein DGCR14 OS=Homo sapiens GN=DGCR14 PE=1 SV=1;>tr|F8WEF8|F8WEF8_HUMAN DiGeorge syndrome critical region gene 14 OS=Homo sapiens GN=DGCR14 PE=4 SV=1	15	15	50.4	52.567	9.2297e-189	1.1234	1.2255	1.1029
Q9BU64;Q9BU64-2	Centromere protein O	CENPO	>sp|Q9BU64|CENPO_HUMAN Centromere protein O OS=Homo sapiens GN=CENPO PE=1 SV=1;>sp|Q9BU64-2|CENPO_HUMAN Isoform 2 of Centromere protein O OS=Homo sapiens GN=CENPO	3	3	14.3	33.785	8.0192e-22	1.1233	1.3477	1.1963
P14927;E5RJU0;B7Z2R2;E5RHG9	Cytochrome b-c1 complex subunit 7	UQCRB	>sp|P14927|QCR7_HUMAN Cytochrome b-c1 complex subunit 7 OS=Homo sapiens GN=UQCRB PE=1 SV=2;>tr|E5RJU0|E5RJU0_HUMAN Ubiquinol-cytochrome c reductase-binding protein OS=Homo sapiens GN=UQCRB PE=4 SV=1;>tr|B7Z2R2|B7Z2R2_HUMAN Uncharacterized protein OS=Homo s	11	11	68.5	13.53	2.2603e-111	1.1232	1.1043	0.95162
Q9P021	Cysteine-rich PDZ-binding protein	CRIPT	>sp|Q9P021|CRIPT_HUMAN Cysteine-rich PDZ-binding protein OS=Homo sapiens GN=CRIPT PE=1 SV=1	2	2	19.8	11.216	3.5598e-06	1.1231	1.4799	1.3931
Q96K37;Q96K37-2;C9JK45	Solute carrier family 35 member E1	SLC35E1	>sp|Q96K37|S35E1_HUMAN Solute carrier family 35 member E1 OS=Homo sapiens GN=SLC35E1 PE=1 SV=2;>sp|Q96K37-2|S35E1_HUMAN Isoform 2 of Solute carrier family 35 member E1 OS=Homo sapiens GN=SLC35E1	4	4	14.6	44.772	1.6408e-46	1.123	1.1661	1.027
E9PSD7;Q96BW1;Q96BW1-3	Uracil phosphoribosyltransferase homolog	UPRT	>tr|E9PSD7|E9PSD7_HUMAN Uracil phosphoribosyltransferase (FUR1) homolog (S. cerevisiae) OS=Homo sapiens GN=UPRT PE=4 SV=1;>sp|Q96BW1|UPP_HUMAN Uracil phosphoribosyltransferase homolog OS=Homo sapiens GN=UPRT PE=2 SV=1;>sp|Q96BW1-3|UPP_HUMAN Isoform 3 of Ur	2	2	20.8	19.485	1.1222e-10	1.1225	1.3304	1.2202
Q9H7H0-2;Q9H7H0;Q9H7H0-3;G3V4P2;G3V3X6;G3V353;G3V4H5;G3V2Q4;H0YJW1;H0YJW8;B4E298;B4E0Q8	Methyltransferase-like protein 17, mitochondrial	METTL17	>sp|Q9H7H0-2|MET17_HUMAN Isoform 2 of Methyltransferase-like protein 17, mitochondrial OS=Homo sapiens GN=METTL17;>sp|Q9H7H0|MET17_HUMAN Methyltransferase-like protein 17, mitochondrial OS=Homo sapiens GN=METTL17 PE=1 SV=1;>sp|Q9H7H0-3|MET17_HUMAN Isoform	3	3	7.8	49.6	2.6772e-26	1.1224	1.3798	2.1739
F5H7Q0;Q8IXQ5;B7Z4N7;G5E9G3;Q8IXQ5-2;E5RFN1;Q8IXQ5-3;B7Z3P9;F5H2Q9	Kelch-like protein 7	KLHL7	>tr|F5H7Q0|F5H7Q0_HUMAN Kelch-like 7 (Drosophila) OS=Homo sapiens GN=KLHL7 PE=4 SV=1;>sp|Q8IXQ5|KLHL7_HUMAN Kelch-like protein 7 OS=Homo sapiens GN=KLHL7 PE=1 SV=2;>tr|B7Z4N7|B7Z4N7_HUMAN Kelch-like 7 (Drosophila) OS=Homo sapiens GN=KLHL7 PE=2 SV=1;>tr|G5E	3	3	9.1	44.459	7.2164e-14	1.1223	1.2689	1.1396
Q8NF64-3;E7EWM3;Q8NF64-2;Q8NF64;G8JLN3	Zinc finger MIZ domain-containing protein 2	ZMIZ2	>sp|Q8NF64-3|ZMIZ2_HUMAN Isoform 3 of Zinc finger MIZ domain-containing protein 2 OS=Homo sapiens GN=ZMIZ2;>tr|E7EWM3|E7EWM3_HUMAN Zinc finger, MIZ-type-containing 2 OS=Homo sapiens GN=ZMIZ2 PE=4 SV=1;>sp|Q8NF64-2|ZMIZ2_HUMAN Isoform 2 of Zinc finger MIZ d	6	3	9.2	91.111	3.6037e-23	1.1223	1.0363	0.84841
Q9UJX4;F5H0F9;E9PFB2;H0YFB5;F5H0N1;B4DFK4;F5GY68;Q9UJX4-2;F5H3S5	Anaphase-promoting complex subunit 5	ANAPC5	>sp|Q9UJX4|APC5_HUMAN Anaphase-promoting complex subunit 5 OS=Homo sapiens GN=ANAPC5 PE=1 SV=2;>tr|F5H0F9|F5H0F9_HUMAN Anaphase-promoting complex subunit 5 OS=Homo sapiens GN=ANAPC5 PE=4 SV=1;>tr|E9PFB2|E9PFB2_HUMAN Uncharacterized protein OS=Homo sapiens	18	18	31.8	85.076	0	1.1223	1.1556	1.0232
H0YK61;Q5J8M3;H0YNK0;H0YNK8;H0YLP8;Q5J8M3-3;Q5J8M3-2;H0YN63;H0YMH5;H0YLG4	ER membrane protein complex subunit 4	EMC4	>tr|H0YK61|H0YK61_HUMAN Transmembrane protein 85 OS=Homo sapiens GN=TMEM85 PE=4 SV=1;>sp|Q5J8M3|TMM85_HUMAN Transmembrane protein 85 OS=Homo sapiens GN=TMEM85 PE=1 SV=2;>tr|H0YNK0|H0YNK0_HUMAN Transmembrane protein 85 OS=Homo sapiens GN=TMEM85 PE=4 SV=1;>t	4	4	61.5	8.3403	7.3104e-16	1.1221	1.2273	1.2022
P28074;P28074-2;E9PAV2;H0YJM8;G8JLC2;G3V3K3	Proteasome subunit beta type-5	PSMB5	>sp|P28074|PSB5_HUMAN Proteasome subunit beta type-5 OS=Homo sapiens GN=PSMB5 PE=1 SV=3;>sp|P28074-2|PSB5_HUMAN Isoform 2 of Proteasome subunit beta type-5 OS=Homo sapiens GN=PSMB5;>tr|E9PAV2|E9PAV2_HUMAN Proteasome (prosome, macropain) subunit, beta type,	16	16	59.3	28.48	3.7362e-150	1.1221	1.3026	1.1501
Q9Y3D9	28S ribosomal protein S23, mitochondrial	MRPS23	>sp|Q9Y3D9|RT23_HUMAN 28S ribosomal protein S23, mitochondrial OS=Homo sapiens GN=MRPS23 PE=1 SV=2	11	11	62.1	21.77	6.1087e-154	1.1219	1.0128	0.95353
Q13503;F5H872	Mediator of RNA polymerase II transcription subunit 21	MED21	>sp|Q13503|MED21_HUMAN Mediator of RNA polymerase II transcription subunit 21 OS=Homo sapiens GN=MED21 PE=1 SV=1;>tr|F5H872|F5H872_HUMAN Mediator complex subunit 21 OS=Homo sapiens GN=MED21 PE=4 SV=1	2	2	27.1	15.564	5.5566e-45	1.1217	1.2879	1.0666
Q9H939;Q9H939-2	Proline-serine-threonine phosphatase-interacting protein 2	PSTPIP2	>sp|Q9H939|PPIP2_HUMAN Proline-serine-threonine phosphatase-interacting protein 2 OS=Homo sapiens GN=PSTPIP2 PE=1 SV=4;>sp|Q9H939-2|PPIP2_HUMAN Isoform 2 of Proline-serine-threonine phosphatase-interacting protein 2 OS=Homo sapiens GN=PSTPIP2	10	10	32.3	38.858	5.2397e-99	1.1216	0.96401	0.8143
Q5R3I4;E7ES35;A9UJP8	Tetratricopeptide repeat protein 38	TTC38	>sp|Q5R3I4|TTC38_HUMAN Tetratricopeptide repeat protein 38 OS=Homo sapiens GN=TTC38 PE=1 SV=1;>tr|E7ES35|E7ES35_HUMAN Tetratricopeptide repeat domain 38 OS=Homo sapiens GN=TTC38 PE=4 SV=1	3	3	7.9	52.787	6.3743e-20	1.1214	0.94143	0.82445
Q9NX58;D6RDJ1	Cell growth-regulating nucleolar protein	LYAR	>sp|Q9NX58|LYAR_HUMAN Cell growth-regulating nucleolar protein OS=Homo sapiens GN=LYAR PE=1 SV=2	15	15	42	43.614	0	1.1212	0.9281	0.85069
Q6N069;Q6N069-3;Q6N069-2;Q6N069-4;Q6N069-5	N-alpha-acetyltransferase 16, NatA auxiliary subunit	NAA16	>sp|Q6N069|NAA16_HUMAN N-alpha-acetyltransferase 16, NatA auxiliary subunit OS=Homo sapiens GN=NAA16 PE=1 SV=2;>sp|Q6N069-3|NAA16_HUMAN Isoform 3 of N-alpha-acetyltransferase 16, NatA auxiliary subunit OS=Homo sapiens GN=NAA16;>sp|Q6N069-2|NAA16_HUMAN Isof	15	8	18.2	101.46	9.1248e-64	1.1209	1.053	0.90824
O75575;O75575-2;C9J2T4;B4E198	DNA-directed RNA polymerase III subunit RPC9	CRCP	>sp|O75575|RPC9_HUMAN DNA-directed RNA polymerase III subunit RPC9 OS=Homo sapiens GN=CRCP PE=1 SV=1;>sp|O75575-2|RPC9_HUMAN Isoform 2 of DNA-directed RNA polymerase III subunit RPC9 OS=Homo sapiens GN=CRCP;>tr|C9J2T4|C9J2T4_HUMAN CGRP receptor component O	2	2	16.2	16.871	1.7409e-75	1.1206	1.049	0.89921
Q96ME1-4;Q96ME1-2;Q96ME1-3			>sp|Q96ME1-4|FXL18_HUMAN Isoform 4 of F-box/LRR-repeat protein 18 OS=Homo sapiens GN=FBXL18;>sp|Q96ME1-2|FXL18_HUMAN Isoform 2 of F-box/LRR-repeat protein 18 OS=Homo sapiens GN=FBXL18	6	2	13.2	78.919	1.0356e-59	1.1204	0.95269	0.83866
Q9BRJ7;Q9BRJ7-2	Protein syndesmos	NUDT16L1	>sp|Q9BRJ7|SDOS_HUMAN Protein syndesmos OS=Homo sapiens GN=NUDT16L1 PE=1 SV=1;>sp|Q9BRJ7-2|SDOS_HUMAN Isoform 2 of Protein syndesmos OS=Homo sapiens GN=NUDT16L1	7	6	42.7	23.338	1.4858e-25	1.1204	1.414	1.1638
Q9Y6H1;Q5T1J5	Coiled-coil-helix-coiled-coil-helix domain-containing protein 2, mitochondrial;Putative coiled-coil-helix-coiled-coil-helix domain-containing protein CHCHD2P9, mitochondrial	CHCHD2;CHCHD2P9	>sp|Q9Y6H1|CHCH2_HUMAN Coiled-coil-helix-coiled-coil-helix domain-containing protein 2, mitochondrial OS=Homo sapiens GN=CHCHD2 PE=1 SV=1;>sp|Q5T1J5|CHCH9_HUMAN Putative coiled-coil-helix-coiled-coil-helix domain-containing protein CHCHD2P9, mitochondrial	3	3	27.2	15.512	4.2983e-73	1.1203	1.0991	1.0273
Q92499;B4DME8;B4DPN6	ATP-dependent RNA helicase DDX1	DDX1	>sp|Q92499|DDX1_HUMAN ATP-dependent RNA helicase DDX1 OS=Homo sapiens GN=DDX1 PE=1 SV=2;>tr|B4DME8|B4DME8_HUMAN Uncharacterized protein OS=Homo sapiens GN=DDX1 PE=2 SV=1;>tr|B4DPN6|B4DPN6_HUMAN DEAD (Asp-Glu-Ala-Asp) box polypeptide 1 OS=Homo sapiens GN=DD	31	31	46.9	82.431	0	1.12	1.1585	1.0412
O75940	Survival of motor neuron-related-splicing factor 30	SMNDC1	>sp|O75940|SPF30_HUMAN Survival of motor neuron-related-splicing factor 30 OS=Homo sapiens GN=SMNDC1 PE=1 SV=1	5	5	32.8	26.711	6.768e-57	1.1199	1.1124	1.0588
E9PLD3;E9PRG8		C11orf48	>tr|E9PLD3|E9PLD3_HUMAN Uncharacterized protein OS=Homo sapiens PE=4 SV=1;>tr|E9PRG8|E9PRG8_HUMAN Chromosome 11 open reading frame 48 OS=Homo sapiens GN=C11orf48 PE=4 SV=1	2	2	21.2	11.6	5.8392e-12	1.1197	1.0845	1.0186
Q04828;A6NHU4;P42330;P52895;H0Y804;B4DK69;E9PBP5;B4DKR9;P17516;B5ME26	Aldo-keto reductase family 1 member C1;Aldo-keto reductase family 1 member C3;Aldo-keto reductase family 1 member C2	AKR1C1;AKR1C3;AKR1C2	>sp|Q04828|AK1C1_HUMAN Aldo-keto reductase family 1 member C1 OS=Homo sapiens GN=AKR1C1 PE=1 SV=1;>tr|A6NHU4|A6NHU4_HUMAN Aldo-keto reductase family 1, member C1 (dihydrodiol dehydrogenase 1; 20-alpha (3-alpha)-hydroxysteroid dehydrogenase) OS=Homo sapiens	6	6	29.1	36.788	1.356e-162	1.1197	1.1996	1.1485
P35611-2;E7EV99;A2A3N8;E7ENY0;P35611;P35611-3;Q86XM2;H0Y9H2;Q96D30;D6RF25;D6RJE2;D6RAH3;H0YFD8	Alpha-adducin	ADD1	>sp|P35611-2|ADDA_HUMAN Isoform 2 of Alpha-adducin OS=Homo sapiens GN=ADD1;>tr|E7EV99|E7EV99_HUMAN Adducin 1 (alpha) OS=Homo sapiens GN=ADD1 PE=4 SV=1;>tr|A2A3N8|A2A3N8_HUMAN Adducin 1 (Alpha) OS=Homo sapiens GN=ADD1 PE=4 SV=1;>tr|E7ENY0|E7ENY0_HUMAN Adduc	14	14	29.5	69.984	1.331e-275	1.1196	1.3174	1.2182
A8K8U5;P33981;D6RF82;D6REX1;D6RIC6;D6RFY1	Dual specificity protein kinase TTK	TTK	>tr|A8K8U5|A8K8U5_HUMAN TTK protein kinase OS=Homo sapiens GN=TTK PE=2 SV=1;>sp|P33981|TTK_HUMAN Dual specificity protein kinase TTK OS=Homo sapiens GN=TTK PE=1 SV=2	11	11	18.3	96.943	3.6731e-71	1.1195	1.2717	1.1397
Q9Y676;Q5STN0;B4DFG6	28S ribosomal protein S18b, mitochondrial	MRPS18B	>sp|Q9Y676|RT18B_HUMAN 28S ribosomal protein S18b, mitochondrial OS=Homo sapiens GN=MRPS18B PE=1 SV=1;>tr|Q5STN0|Q5STN0_HUMAN Mitochondrial ribosomal protein S18B OS=Homo sapiens GN=MRPS18B PE=4 SV=2	13	13	57.8	29.395	2.1686e-249	1.1194	1.0577	0.91822
P19404;E7EPT4	NADH dehydrogenase [ubiquinone] flavoprotein 2, mitochondrial	NDUFV2	>sp|P19404|NDUV2_HUMAN NADH dehydrogenase [ubiquinone] flavoprotein 2, mitochondrial OS=Homo sapiens GN=NDUFV2 PE=1 SV=2;>tr|E7EPT4|E7EPT4_HUMAN NADH dehydrogenase (ubiquinone) flavoprotein 2, 24kDa OS=Homo sapiens GN=NDUFV2 PE=4 SV=1	9	9	44.2	27.391	2.8917e-103	1.1192	1.0983	0.98611
O00116;F5H632;B8ZZ81	Alkyldihydroxyacetonephosphate synthase, peroxisomal	AGPS	>sp|O00116|ADAS_HUMAN Alkyldihydroxyacetonephosphate synthase, peroxisomal OS=Homo sapiens GN=AGPS PE=1 SV=1	19	19	38.9	72.911	0	1.1192	1.2129	1.0625
Q9Y608-2;Q9Y608-4;A8MXR0;Q9Y608;C9JSU1;Q9Y608-3	Leucine-rich repeat flightless-interacting protein 2	LRRFIP2	>sp|Q9Y608-2|LRRF2_HUMAN Isoform 2 of Leucine-rich repeat flightless-interacting protein 2 OS=Homo sapiens GN=LRRFIP2;>sp|Q9Y608-4|LRRF2_HUMAN Isoform 4 of Leucine-rich repeat flightless-interacting protein 2 OS=Homo sapiens GN=LRRFIP2;>tr|A8MXR0|A8MXR0_HU	3	2	11.5	45.413	1.4504e-16	1.1191	1.2849	1.0441
E7ER56;A6NE85;C4AMC7;Q6VEQ5;A8K0Z3;A8MWX3	Putative WAS protein family homolog 3;WAS protein family homolog 2;WAS protein family homolog 1;Putative WAS protein family homolog 4	WASH3P;WASH2P;WASH1;WASH4P	>tr|E7ER56|E7ER56_HUMAN Uncharacterized protein OS=Homo sapiens PE=4 SV=1;>tr|A6NE85|A6NE85_HUMAN Uncharacterized protein OS=Homo sapiens PE=4 SV=3;>sp|C4AMC7|WASH3_HUMAN Putative WAS protein family homolog 3 OS=Homo sapiens GN=WASH3P PE=2 SV=2;>sp|Q6VEQ5|	6	2	20.1	39.254	3.3504e-43	1.1191	1.0119	1.0517
P48556	26S proteasome non-ATPase regulatory subunit 8	PSMD8	>sp|P48556|PSMD8_HUMAN 26S proteasome non-ATPase regulatory subunit 8 OS=Homo sapiens GN=PSMD8 PE=1 SV=2	12	12	35.1	39.611	0	1.119	0.71618	0.64043
C6GKU9;Q96HR3	Mediator of RNA polymerase II transcription subunit 30	MED30S;MED30	>tr|C6GKU9|C6GKU9_HUMAN Putative mediator of RNA polymerase II transcription subunit 30 short OS=Homo sapiens GN=MED30S PE=2 SV=1;>sp|Q96HR3|MED30_HUMAN Mediator of RNA polymerase II transcription subunit 30 OS=Homo sapiens GN=MED30 PE=1 SV=1	2	2	14.7	16.279	4.9674e-11	1.1188	0.88004	0.79101
Q9BV23;C9JNE7;F5H7L1;C9J010	Monoacylglycerol lipase ABHD6	ABHD6	>sp|Q9BV23|ABHD6_HUMAN Monoacylglycerol lipase ABHD6 OS=Homo sapiens GN=ABHD6 PE=2 SV=1;>tr|C9JNE7|C9JNE7_HUMAN Abhydrolase domain-containing 6 (Fragment) OS=Homo sapiens GN=ABHD6 PE=4 SV=1;>tr|F5H7L1|F5H7L1_HUMAN Abhydrolase domain-containing 6 OS=Homo sa	3	3	11.3	38.33	2.3378e-16	1.1188	0.7482	0.74766
Q92539	Phosphatidate phosphatase LPIN2	LPIN2	>sp|Q92539|LPIN2_HUMAN Phosphatidate phosphatase LPIN2 OS=Homo sapiens GN=LPIN2 PE=1 SV=1	2	2	3.3	99.398	5.3893e-28	1.1187	1.2106	1.1364
O43823;B7Z8L8	A-kinase anchor protein 8	AKAP8	>sp|O43823|AKAP8_HUMAN A-kinase anchor protein 8 OS=Homo sapiens GN=AKAP8 PE=1 SV=1	5	5	12	76.107	1.973e-47	1.1187	0.98003	0.83376
O43818	U3 small nucleolar RNA-interacting protein 2	RRP9	>sp|O43818|U3IP2_HUMAN U3 small nucleolar RNA-interacting protein 2 OS=Homo sapiens GN=RRP9 PE=1 SV=1	9	9	25.3	51.84	7.8979e-199	1.1186	0.795	0.75168
O60502;E9PGF9;O60502-2;O60502-3;B4DYV7	Bifunctional protein NCOAT;Protein O-GlcNAcase;Histone acetyltransferase	MGEA5	>sp|O60502|NCOAT_HUMAN Bifunctional protein NCOAT OS=Homo sapiens GN=MGEA5 PE=1 SV=2;>tr|E9PGF9|E9PGF9_HUMAN Meningioma-expressed antigen 5 (hyaluronidase) OS=Homo sapiens GN=MGEA5 PE=4 SV=1;>sp|O60502-2|NCOAT_HUMAN Isoform 2 of Bifunctional protein NCOAT	16	16	26.4	102.91	8.9994e-195	1.1181	1.2092	1.0871
Q9BXY0;H0YBV6	Protein MAK16 homolog	MAK16	>sp|Q9BXY0|MAK16_HUMAN Protein MAK16 homolog OS=Homo sapiens GN=MAK16 PE=1 SV=2;>tr|H0YBV6|H0YBV6_HUMAN MAK16 homolog (S. cerevisiae) (Fragment) OS=Homo sapiens GN=MAK16 PE=4 SV=1	6	6	27.7	35.368	2.766e-35	1.1179	1.1282	1.0298
Q9NU22;Q5T795;REV__P21359-3;REV__Q14931;REV__P21359-4;REV__P21359-2;REV__P21359	Midasin	MDN1	>sp|Q9NU22|MDN1_HUMAN Midasin OS=Homo sapiens GN=MDN1 PE=1 SV=2	122	122	30.3	632.81	0	1.1179	1.0875	0.97016
Q99622;F5GXW5	Protein C10	C12orf57	>sp|Q99622|C10_HUMAN Protein C10 OS=Homo sapiens GN=C12orf57 PE=1 SV=1;>tr|F5GXW5|F5GXW5_HUMAN Chromosome 12 open reading frame 57 OS=Homo sapiens GN=C12orf57 PE=4 SV=1	5	5	71.4	13.178	8.8579e-31	1.1177	1.6242	1.5025
Q9NUQ3;Q9NUQ3-2;Q9BZA5;Q9BZA4	Gamma-taxilin	TXLNG	>sp|Q9NUQ3|TXLNG_HUMAN Gamma-taxilin OS=Homo sapiens GN=TXLNG PE=1 SV=2;>sp|Q9NUQ3-2|TXLNG_HUMAN Isoform 2 of Gamma-taxilin OS=Homo sapiens GN=TXLNG	9	9	23.9	60.585	2.3513e-169	1.1176	1.0719	0.96643
E9PDB9;P51798;Q4VXY0	H(+)/Cl(-) exchange transporter 7	CLCN7	>tr|E9PDB9|E9PDB9_HUMAN Chloride channel 7 OS=Homo sapiens GN=CLCN7 PE=4 SV=1;>sp|P51798|CLCN7_HUMAN H(+)/Cl(-) exchange transporter 7 OS=Homo sapiens GN=CLCN7 PE=1 SV=2;>tr|Q4VXY0|Q4VXY0_HUMAN Chloride channel 7 (Fragment) OS=Homo sapiens GN=CLCN7 PE=2 SV	4	4	7.3	86.025	4.7596e-25	1.1175	0.89004	0.79907
B7ZAX5;Q7Z4Q4;Q01415;H0YK10;H0YLL8;B3KUV8;H0YNR7;H0YK30;H0YND3;H0YLL3	N-acetylgalactosamine kinase	GALK2	>tr|B7ZAX5|B7ZAX5_HUMAN Galactokinase 2 OS=Homo sapiens GN=GALK2 PE=2 SV=1;>tr|Q7Z4Q4|Q7Z4Q4_HUMAN Galactokinase 2 OS=Homo sapiens GN=GALK2 PE=2 SV=1;>sp|Q01415|GALK2_HUMAN N-acetylgalactosamine kinase OS=Homo sapiens GN=GALK2 PE=1 SV=1;>tr|H0YK10|H0YK10_H	6	6	20	47.635	7.5335e-52	1.1172	1.0005	0.97227
Q9BX40;Q5TBQ0;Q9BX40-2;Q5TBQ1	Protein LSM14 homolog B	LSM14B	>sp|Q9BX40|LS14B_HUMAN Protein LSM14 homolog B OS=Homo sapiens GN=LSM14B PE=1 SV=1;>tr|Q5TBQ0|Q5TBQ0_HUMAN LSM14 homolog B (SCD6, S. cerevisiae) (Fragment) OS=Homo sapiens GN=LSM14B PE=2 SV=1;>sp|Q9BX40-2|LS14B_HUMAN Isoform 2 of Protein LSM14 homolog B OS	7	2	31.2	42.07	2.5286e-132	1.1172	1.1231	0.90826
Q9NQX4	Unconventional myosin-Vc	MYO5C	>sp|Q9NQX4|MYO5C_HUMAN Unconventional myosin-Vc OS=Homo sapiens GN=MYO5C PE=1 SV=2	3	3	1.4	202.81	2.129e-05	1.117	1.3875	1.1031
Q96DT7-2;Q96DT7;Q96DT7-4;H0YBE6;Q96DT7-3	Zinc finger and BTB domain-containing protein 10	ZBTB10	>sp|Q96DT7-2|ZBT10_HUMAN Isoform 2 of Zinc finger and BTB domain-containing protein 10 OS=Homo sapiens GN=ZBTB10;>sp|Q96DT7|ZBT10_HUMAN Zinc finger and BTB domain-containing protein 10 OS=Homo sapiens GN=ZBTB10 PE=1 SV=2	5	5	9.2	92.31	7.9316e-13	1.117	1.3509	1.2575
P52701;B4DF41;F5H2F9;P52701-2;F5H769;F5H3S1;E7ER38;F8WAX8;C9JH55;F8W7G9;C9J8Y8;C9J7Y7	DNA mismatch repair protein Msh6	MSH6	>sp|P52701|MSH6_HUMAN DNA mismatch repair protein Msh6 OS=Homo sapiens GN=MSH6 PE=1 SV=2;>tr|B4DF41|B4DF41_HUMAN MutS homolog 6 (E. coli) OS=Homo sapiens GN=MSH6 PE=2 SV=1;>tr|F5H2F9|F5H2F9_HUMAN MutS homolog 6 (E. coli) OS=Homo sapiens GN=MSH6 PE=3 SV=1;>	42	42	32.9	152.78	0	1.1168	1.1194	1.0046
Q7Z333-3;Q7Z333;Q7Z333-4	Probable helicase senataxin	SETX	>sp|Q7Z333-3|SETX_HUMAN Isoform 3 of Probable helicase senataxin OS=Homo sapiens GN=SETX;>sp|Q7Z333|SETX_HUMAN Probable helicase senataxin OS=Homo sapiens GN=SETX PE=1 SV=4;>sp|Q7Z333-4|SETX_HUMAN Isoform 4 of Probable helicase senataxin OS=Homo sapiens GN	7	7	3.7	299.42	9.094e-19	1.1167	1.0909	1.0668
F5GWT4;Q9H4A3-2;Q9H4A3;Q9H4A3-5;Q9H4A3-6;F5H2M7;Q9H4A3-4;F6UYG0;H0YH68;F5H2G9	Serine/threonine-protein kinase WNK1	WNK1	>tr|F5GWT4|F5GWT4_HUMAN WNK lysine deficient protein kinase 1 OS=Homo sapiens GN=WNK1 PE=4 SV=1;>sp|Q9H4A3-2|WNK1_HUMAN Isoform 2 of Serine/threonine-protein kinase WNK1 OS=Homo sapiens GN=WNK1;>sp|Q9H4A3|WNK1_HUMAN Serine/threonine-protein kinase WNK1 OS=	9	8	5.7	225.5	1.8841e-39	1.1167	1.3632	1.1938
Q5T6K7;E9PI99;Q5T6K9;Q5T6K5;F8VWM3;Q13952-2;B4DUS6;E9PF96;Q13952-3;Q13952;E9PIG7;C9J777;F8W7L5;B4DW63	Nuclear transcription factor Y subunit gamma	NFYC	>tr|Q5T6K7|Q5T6K7_HUMAN Nuclear transcription factor Y, gamma (Fragment) OS=Homo sapiens GN=NFYC PE=2 SV=1;>tr|E9PI99|E9PI99_HUMAN Nuclear transcription factor Y, gamma (Fragment) OS=Homo sapiens GN=NFYC PE=4 SV=1;>tr|Q5T6K9|Q5T6K9_HUMAN Nuclear transcript	2	2	19.4	14.909	2.2571e-23	1.1165	1.2501	1.0323
Q6PK04	Coiled-coil domain-containing protein 137	CCDC137	>sp|Q6PK04|CC137_HUMAN Coiled-coil domain-containing protein 137 OS=Homo sapiens GN=CCDC137 PE=1 SV=1	4	4	14.5	33.231	4.1449e-11	1.1163	0.99714	1.0699
P43246;B4E2Z2;E9PHA6;E7EU21;B4DL39;B4DSB9;E7EQQ1;E9PCI8;C9J809	DNA mismatch repair protein Msh2	MSH2	>sp|P43246|MSH2_HUMAN DNA mismatch repair protein Msh2 OS=Homo sapiens GN=MSH2 PE=1 SV=1;>tr|B4E2Z2|B4E2Z2_HUMAN MutS homolog 2, colon cancer, nonpolyposis type 1 (E. coli) OS=Homo sapiens GN=MSH2 PE=2 SV=1;>tr|E9PHA6|E9PHA6_HUMAN MutS homolog 2, colon can	32	32	42.8	104.74	0	1.1161	1.0922	0.99146
Q9Y4Z0	U6 snRNA-associated Sm-like protein LSm4	LSM4	>sp|Q9Y4Z0|LSM4_HUMAN U6 snRNA-associated Sm-like protein LSm4 OS=Homo sapiens GN=LSM4 PE=1 SV=1	5	5	28.1	15.35	2.3166e-40	1.1159	1.0517	0.93093
P15923-2			>sp|P15923-2|TFE2_HUMAN Isoform E47 of Transcription factor E2-alpha OS=Homo sapiens GN=TCF3	9	1	30.7	67.264	0	1.1159	1.1332	1.0417
P20020-6;P20020-3;P20020-4;P20020;P20020-5;P20020-2;E7ERY9;H0Y7S3;Q16720-8;Q16720-7;Q16720-6;Q16720-3;Q16720-5;Q16720-2;F5H7F7;Q01814-6;Q16720-4;Q01814-8;Q16720;Q01814-5;Q01814;F8W1V5;H0YHH6;Q01814-4;Q01814-7;Q01814-3;Q01814-2;E7EME2;E9PEG5	Plasma membrane calcium-transporting ATPase 1	ATP2B1	>sp|P20020-6|AT2B1_HUMAN Isoform K of Plasma membrane calcium-transporting ATPase 1 OS=Homo sapiens GN=ATP2B1;>sp|P20020-3|AT2B1_HUMAN Isoform B of Plasma membrane calcium-transporting ATPase 1 OS=Homo sapiens GN=ATP2B1;>sp|P20020-4|AT2B1_HUMAN Isoform C o	16	11	19.8	130.62	2.3639e-108	1.1158	0.98175	0.91765
O75717;F6W0U7;F8W7P7;C9JYB3;C9JW18	WD repeat and HMG-box DNA-binding protein 1	WDHD1	>sp|O75717|WDHD1_HUMAN WD repeat and HMG-box DNA-binding protein 1 OS=Homo sapiens GN=WDHD1 PE=1 SV=1;>tr|F6W0U7|F6W0U7_HUMAN WD repeat and HMG-box DNA-binding protein 1 OS=Homo sapiens GN=WDHD1 PE=4 SV=1;>tr|F8W7P7|F8W7P7_HUMAN WD repeat and HMG-box DNA-b	24	24	26.4	125.97	0	1.1158	1.0297	0.91842
O43299;O43299-3;O43299-2	AP-5 complex subunit zeta-1	AP5Z1	>sp|O43299|K0415_HUMAN Protein KIAA0415 OS=Homo sapiens GN=KIAA0415 PE=1 SV=2;>sp|O43299-3|K0415_HUMAN Isoform 3 of Protein KIAA0415 OS=Homo sapiens GN=KIAA0415;>sp|O43299-2|K0415_HUMAN Isoform 2 of Protein KIAA0415 OS=Homo sapiens GN=KIAA0415	7	7	12.4	88.604	1.0536e-42	1.1156	1.3982	1.2369
P48059;B7Z483;B7Z7R3;B4DUX2;C9JF46;B4DPH6	LIM and senescent cell antigen-like-containing domain protein 1	LIMS1;LIMS3	>sp|P48059|LIMS1_HUMAN LIM and senescent cell antigen-like-containing domain protein 1 OS=Homo sapiens GN=LIMS1 PE=1 SV=4;>tr|B7Z483|B7Z483_HUMAN LIM and senescent cell antigen-like domains 1 OS=Homo sapiens GN=LIMS1 PE=2 SV=1;>tr|B7Z7R3|B7Z7R3_HUMAN LIM a	2	2	7.4	37.251	1.8134e-08	1.1152	1.3117	1.053
Q8WUH2;F5H455	Transforming growth factor-beta receptor-associated protein 1	TGFBRAP1	>sp|Q8WUH2|TGFA1_HUMAN Transforming growth factor-beta receptor-associated protein 1 OS=Homo sapiens GN=TGFBRAP1 PE=1 SV=1	6	6	10.7	97.157	2.1729e-72	1.1152	1.1649	1.1387
Q9NVM4-3;Q9NVM4;Q9NVM4-2;Q9NVM4-4	Protein arginine N-methyltransferase 7	PRMT7	>sp|Q9NVM4-3|ANM7_HUMAN Isoform 3 of Protein arginine N-methyltransferase 7 OS=Homo sapiens GN=PRMT7;>sp|Q9NVM4|ANM7_HUMAN Protein arginine N-methyltransferase 7 OS=Homo sapiens GN=PRMT7 PE=1 SV=1;>sp|Q9NVM4-2|ANM7_HUMAN Isoform 2 of Protein arginine N-met	3	3	7.6	73.153	4.5878e-08	1.1151	1.2529	1.0962
O94919	Endonuclease domain-containing 1 protein	ENDOD1	>sp|O94919|ENDD1_HUMAN Endonuclease domain-containing 1 protein OS=Homo sapiens GN=ENDOD1 PE=1 SV=2	4	4	10.6	55.016	6.9746e-23	1.1151	0.6839	0.7045
Q9BSL1;P0C628	Ubiquitin-associated domain-containing protein 1	UBAC1	>sp|Q9BSL1|UBAC1_HUMAN Ubiquitin-associated domain-containing protein 1 OS=Homo sapiens GN=UBAC1 PE=1 SV=1	15	15	35.3	45.338	6.1758e-177	1.1151	1.1314	0.98216
P20290-2;P20290;D6RDG3;H0Y9Y1	Transcription factor BTF3	BTF3	>sp|P20290-2|BTF3_HUMAN Isoform 2 of Transcription factor BTF3 OS=Homo sapiens GN=BTF3;>sp|P20290|BTF3_HUMAN Transcription factor BTF3 OS=Homo sapiens GN=BTF3 PE=1 SV=1;>tr|D6RDG3|D6RDG3_HUMAN Basic transcription factor 3 (Fragment) OS=Homo sapiens GN=BTF3	11	11	75.3	17.699	0	1.115	1.1964	1.0615
P78344-2;H0Y3P2		EIF4G2	>sp|P78344-2|IF4G2_HUMAN Isoform 2 of Eukaryotic translation initiation factor 4 gamma 2 OS=Homo sapiens GN=EIF4G2;>tr|H0Y3P2|H0Y3P2_HUMAN Eukaryotic translation initiation factor 4 gamma, 2 OS=Homo sapiens GN=EIF4G2 PE=4 SV=1	36	1	46.3	98.149	0	1.115	0.94799	0.77583
Q05086-2;Q05086-3;F8W9C2;Q05086	Ubiquitin-protein ligase E3A	UBE3A	>sp|Q05086-2|UBE3A_HUMAN Isoform I of Ubiquitin-protein ligase E3A OS=Homo sapiens GN=UBE3A;>sp|Q05086-3|UBE3A_HUMAN Isoform III of Ubiquitin-protein ligase E3A OS=Homo sapiens GN=UBE3A;>tr|F8W9C2|F8W9C2_HUMAN Ubiquitin protein ligase E3A OS=Homo sapiens G	7	7	10.6	97.967	6.586e-33	1.1148	0.99202	0.9548
O43633	Charged multivesicular body protein 2a	CHMP2A	>sp|O43633|CHM2A_HUMAN Charged multivesicular body protein 2a OS=Homo sapiens GN=CHMP2A PE=1 SV=1	2	2	11.7	25.104	4.7907e-18	1.1145	1.2868	1.124
Q8IZA0-2;E7EN73;Q8IZA0;C9J519;Q8IZA0-3;B1AN15;H0Y4S8	Dyslexia-associated protein KIAA0319-like protein	KIAA0319L	>sp|Q8IZA0-2|K319L_HUMAN Isoform 2 of Dyslexia-associated protein KIAA0319-like protein OS=Homo sapiens GN=KIAA0319L;>tr|E7EN73|E7EN73_HUMAN KIAA0319-like (Fragment) OS=Homo sapiens GN=KIAA0319L PE=4 SV=1;>sp|Q8IZA0|K319L_HUMAN Dyslexia-associated protein	8	8	9.4	109.75	2.0324e-20	1.1144	1.1108	0.85233
Q96KP1;G8JLK9;Q2MDF5	Exocyst complex component 2	EXOC2	>sp|Q96KP1|EXOC2_HUMAN Exocyst complex component 2 OS=Homo sapiens GN=EXOC2 PE=1 SV=1	18	18	24.8	104.07	9.5076e-152	1.114	1.24	1.1578
Q9P2W1-2;Q9P2W1	Homologous-pairing protein 2 homolog	PSMC3IP	>sp|Q9P2W1-2|HOP2_HUMAN Isoform 2 of Homologous-pairing protein 2 homolog OS=Homo sapiens GN=PSMC3IP;>sp|Q9P2W1|HOP2_HUMAN Homologous-pairing protein 2 homolog OS=Homo sapiens GN=PSMC3IP PE=1 SV=1	3	3	24.9	23.636	1.2268e-14	1.1139	1.6111	1.2566
Q99570;D6RJ98;D6RAC3;D6RBB7	Phosphoinositide 3-kinase regulatory subunit 4	PIK3R4	>sp|Q99570|PI3R4_HUMAN Phosphoinositide 3-kinase regulatory subunit 4 OS=Homo sapiens GN=PIK3R4 PE=1 SV=3	26	26	25	153.1	5.0493e-180	1.1139	1.1313	0.9921
Q9NR09;REV__Q96C03;REV__Q9NR09	Baculoviral IAP repeat-containing protein 6	BIRC6	>sp|Q9NR09|BIRC6_HUMAN Baculoviral IAP repeat-containing protein 6 OS=Homo sapiens GN=BIRC6 PE=1 SV=2	48	48	16.5	530.25	0	1.1137	1.4102	1.2157
O43865;O43865-2;D9N155;B4DIZ5;D7UEQ7;H0Y8B3;F8W7N8	Putative adenosylhomocysteinase 2	AHCYL1	>sp|O43865|SAHH2_HUMAN Putative adenosylhomocysteinase 2 OS=Homo sapiens GN=AHCYL1 PE=1 SV=2;>sp|O43865-2|SAHH2_HUMAN Isoform 2 of Putative adenosylhomocysteinase 2 OS=Homo sapiens GN=AHCYL1	10	6	18.9	58.951	1.8679e-40	1.1135	1.3752	1.247
Q9BUB5-2;Q9BUB5;E9PJH1;E9PIA0;F5H5A0;Q9BUB5-3;E9PPI6;Q7Z319;E9PN34;E9PSE0;E9PLE7;E9PMF1;E9PMM8;B4E1V9	MAP kinase-interacting serine/threonine-protein kinase 1	MKNK1;DKFZp686E14208	>sp|Q9BUB5-2|MKNK1_HUMAN Isoform 2 of MAP kinase-interacting serine/threonine-protein kinase 1 OS=Homo sapiens GN=MKNK1;>sp|Q9BUB5|MKNK1_HUMAN MAP kinase-interacting serine/threonine-protein kinase 1 OS=Homo sapiens GN=MKNK1 PE=1 SV=1;>tr|E9PJH1|E9PJH1_HUM	4	4	12.7	47.402	1.0925e-19	1.1133	1.2991	1.1157
Q9H9H4;F5H1F6;F5H4M0	Vacuolar protein sorting-associated protein 37B	VPS37B	>sp|Q9H9H4|VP37B_HUMAN Vacuolar protein sorting-associated protein 37B OS=Homo sapiens GN=VPS37B PE=1 SV=1;>tr|F5H1F6|F5H1F6_HUMAN Vacuolar protein sorting 37 homolog B (S. cerevisiae) (Fragment) OS=Homo sapiens GN=VPS37B PE=4 SV=1;>tr|F5H4M0|F5H4M0_HUMAN	3	3	16.1	31.307	9.4135e-42	1.1131	1.1159	1.019
Q9H0A8	COMM domain-containing protein 4	COMMD4	>sp|Q9H0A8|COMD4_HUMAN COMM domain-containing protein 4 OS=Homo sapiens GN=COMMD4 PE=1 SV=1	2	2	15.6	21.764	8.4648e-07	1.113	1.3546	1.0949
B4DUG3;B3KUC0;B7Z6Y1;P15884;P15884-2;B3KT62;B7Z5M6;P15884-3;E9PH57	Transcription factor 4	TCF4	>tr|B4DUG3|B4DUG3_HUMAN Transcription factor 4 OS=Homo sapiens GN=TCF4 PE=2 SV=1;>tr|B3KUC0|B3KUC0_HUMAN Transcription factor 4 OS=Homo sapiens GN=TCF4 PE=2 SV=1;>tr|B7Z6Y1|B7Z6Y1_HUMAN Transcription factor 4 OS=Homo sapiens GN=TCF4 PE=2 SV=1;>sp|P15884|IT	6	4	13.2	57.425	1.6655e-19	1.113	0.9527	0.90324
Q9NZ63;E7EVT7	Uncharacterized protein C9orf78	C9orf78	>sp|Q9NZ63|CI078_HUMAN Uncharacterized protein C9orf78 OS=Homo sapiens GN=C9orf78 PE=1 SV=1;>tr|E7EVT7|E7EVT7_HUMAN Uncharacterized protein OS=Homo sapiens GN=C9orf78 PE=4 SV=1	13	13	47.8	33.688	4.099e-224	1.113	1.1504	1.0271
Q6P1J9;B4DV47	Parafibromin	CDC73	>sp|Q6P1J9|CDC73_HUMAN Parafibromin OS=Homo sapiens GN=CDC73 PE=1 SV=1;>tr|B4DV47|B4DV47_HUMAN Uncharacterized protein OS=Homo sapiens GN=CDC73 PE=2 SV=1	21	21	45.4	60.576	5.1977e-104	1.1126	1.2236	1.1216
Q15910-3;Q15910;Q15910-2;Q15910-5;Q15910-4;G3XAL2;E9PDH6;B7Z8L6	Histone-lysine N-methyltransferase EZH2	EZH2	>sp|Q15910-3|EZH2_HUMAN Isoform 3 of Histone-lysine N-methyltransferase EZH2 OS=Homo sapiens GN=EZH2;>sp|Q15910|EZH2_HUMAN Histone-lysine N-methyltransferase EZH2 OS=Homo sapiens GN=EZH2 PE=1 SV=2;>sp|Q15910-2|EZH2_HUMAN Isoform 2 of Histone-lysine N-methy	5	5	10	81.037	6.9109e-57	1.1125	1.2108	1.0819
F5GXG0;Q96T88;B5ME40	E3 ubiquitin-protein ligase UHRF1	UHRF1	>tr|F5GXG0|F5GXG0_HUMAN Ubiquitin-like with PHD and ring finger domains 1 OS=Homo sapiens GN=UHRF1 PE=4 SV=1;>sp|Q96T88|UHRF1_HUMAN E3 ubiquitin-protein ligase UHRF1 OS=Homo sapiens GN=UHRF1 PE=1 SV=1;>tr|B5ME40|B5ME40_HUMAN Ubiquitin-like with PHD and rin	12	12	19.1	89.726	1.3398e-140	1.1124	1.5161	1.4139
E9PGR0;Q9Y5K5;Q5LJA9;H0Y6Y4;B7Z9U9;H0Y4E0	Ubiquitin carboxyl-terminal hydrolase isozyme L5	UCHL5	>tr|E9PGR0|E9PGR0_HUMAN Ubiquitin carboxyl-terminal hydrolase L5 OS=Homo sapiens GN=UCHL5 PE=4 SV=1;>sp|Q9Y5K5|UCHL5_HUMAN Ubiquitin carboxyl-terminal hydrolase isozyme L5 OS=Homo sapiens GN=UCHL5 PE=1 SV=3;>tr|Q5LJA9|Q5LJA9_HUMAN Ubiquitin carboxyl-termin	18	1	60.9	36.418	0	1.1121	1.1436	1.0176
Q5UIP0-2;Q5UIP0;B4DS49;C9J1D6	Telomere-associated protein RIF1	RIF1	>sp|Q5UIP0-2|RIF1_HUMAN Isoform 2 of Telomere-associated protein RIF1 OS=Homo sapiens GN=RIF1;>sp|Q5UIP0|RIF1_HUMAN Telomere-associated protein RIF1 OS=Homo sapiens GN=RIF1 PE=1 SV=2	43	43	24.3	271.69	0	1.1121	1.1453	1.0528
B7Z848;F8W689;P48382;F6U6P3;H0Y4B4;F8WDU3;F8WFE4;F2Z2G0;F6S3S0;F6X8N2;F6TYI9;F6X9D6;F6R6G4;F6UE82	DNA-binding protein RFX5	RFX5	>tr|B7Z848|B7Z848_HUMAN Uncharacterized protein OS=Homo sapiens GN=RFX5 PE=2 SV=1;>tr|F8W689|F8W689_HUMAN Regulatory factor X, 5 (influences HLA class II expression) (Fragment) OS=Homo sapiens GN=RFX5 PE=4 SV=1;>sp|P48382|RFX5_HUMAN DNA-binding protein RFX	5	5	12.3	60.512	1.6641e-13	1.1118	1.2395	1.0196
O95714;Q9BVR0;E7EMG2	E3 ubiquitin-protein ligase HERC2	HERC2	>sp|O95714|HERC2_HUMAN E3 ubiquitin-protein ligase HERC2 OS=Homo sapiens GN=HERC2 PE=1 SV=2	36	36	11.4	527.22	1.4283e-220	1.1118	1.4357	1.2263
Q96RS0	Trimethylguanosine synthase	TGS1	>sp|Q96RS0|TGS1_HUMAN Trimethylguanosine synthase OS=Homo sapiens GN=TGS1 PE=1 SV=3	5	5	8.7	96.619	7.0487e-13	1.1116	1.0335	0.94799
P09110;C9JDE9;F5GXL8;G5E935;B4DVF4;H0Y4D4;F2Z2Q6;F2Z3P7;B4E072	3-ketoacyl-CoA thiolase, peroxisomal	ACAA1	>sp|P09110|THIK_HUMAN 3-ketoacyl-CoA thiolase, peroxisomal OS=Homo sapiens GN=ACAA1 PE=1 SV=2;>tr|C9JDE9|C9JDE9_HUMAN Acetyl-CoA acyltransferase 1 OS=Homo sapiens GN=ACAA1 PE=3 SV=1;>tr|F5GXL8|F5GXL8_HUMAN Acetyl-CoA acyltransferase 1 OS=Homo sapiens GN=AC	10	10	33.3	44.292	8.4099e-145	1.1113	1.0861	0.96863
Q13608;Q8WYQ0	Peroxisome assembly factor 2	PEX6	>sp|Q13608|PEX6_HUMAN Peroxisome assembly factor 2 OS=Homo sapiens GN=PEX6 PE=1 SV=2;>tr|Q8WYQ0|Q8WYQ0_HUMAN Peroxin Pex6p OS=Homo sapiens GN=PEX6 PE=2 SV=1	6	6	10.9	104.06	1.8015e-53	1.1112	1.1245	1.0591
Q7Z4Q2;Q7Z4Q2-2;B7WNW7;Q7Z4Q2-3	HEAT repeat-containing protein 3	HEATR3	>sp|Q7Z4Q2|HEAT3_HUMAN HEAT repeat-containing protein 3 OS=Homo sapiens GN=HEATR3 PE=1 SV=2;>sp|Q7Z4Q2-2|HEAT3_HUMAN Isoform 2 of HEAT repeat-containing protein 3 OS=Homo sapiens GN=HEATR3;>tr|B7WNW7|B7WNW7_HUMAN Putative uncharacterized protein FLJ20718 O	10	10	19.3	74.582	5.3486e-57	1.1111	0.9511	0.85071
Q9UL63;C9J7E8;Q9UL63-2;F8W7E8;F8WEY7;C9JXB0;C9JVL5	Muskelin	MKLN1	>sp|Q9UL63|MKLN1_HUMAN Muskelin OS=Homo sapiens GN=MKLN1 PE=1 SV=2;>tr|C9J7E8|C9J7E8_HUMAN Muskelin 1, intracellular mediator-containing kelch motifs OS=Homo sapiens GN=MKLN1 PE=4 SV=1;>sp|Q9UL63-2|MKLN1_HUMAN Isoform 2 of Muskelin OS=Homo sapiens GN=MKLN1	16	16	28.6	84.767	2.2354e-123	1.111	1.3197	1.1576
E7EWM1;Q15596	Nuclear receptor coactivator 2	NCOA2	>tr|E7EWM1|E7EWM1_HUMAN Nuclear receptor coactivator 2 OS=Homo sapiens GN=NCOA2 PE=4 SV=1;>sp|Q15596|NCOA2_HUMAN Nuclear receptor coactivator 2 OS=Homo sapiens GN=NCOA2 PE=1 SV=2	4	4	5.9	102.31	5.1684e-17	1.1109	1.3451	1.7424
Q9GZT9-2;Q9GZT9;Q9GZT9-3;G3V3M1;F8W1G2;Q9H6Z9	Egl nine homolog 1	EGLN1	>sp|Q9GZT9-2|EGLN1_HUMAN Isoform 2 of Egl nine homolog 1 OS=Homo sapiens GN=EGLN1;>sp|Q9GZT9|EGLN1_HUMAN Egl nine homolog 1 OS=Homo sapiens GN=EGLN1 PE=1 SV=1;>sp|Q9GZT9-3|EGLN1_HUMAN Isoform 3 of Egl nine homolog 1 OS=Homo sapiens GN=EGLN1	5	5	14.9	43.666	5.8157e-25	1.1109	1.0417	0.93864
P08047;G5E9M8	Transcription factor Sp1	SP1	>sp|P08047|SP1_HUMAN Transcription factor Sp1 OS=Homo sapiens GN=SP1 PE=1 SV=3;>tr|G5E9M8|G5E9M8_HUMAN Sp1 transcription factor, isoform CRA_b OS=Homo sapiens GN=SP1 PE=4 SV=1	2	2	5.5	80.692	4.8017e-41	1.1108	1.0714	0.94267
Q8IZT6-2;Q8IZT6;E7EQ84	Abnormal spindle-like microcephaly-associated protein	ASPM	>sp|Q8IZT6-2|ASPM_HUMAN Isoform 2 of Abnormal spindle-like microcephaly-associated protein OS=Homo sapiens GN=ASPM;>sp|Q8IZT6|ASPM_HUMAN Abnormal spindle-like microcephaly-associated protein OS=Homo sapiens GN=ASPM PE=1 SV=2	4	4	3.3	217.79	5.3224e-18	1.1108	1.1484	1.0014
Q96KB5;B4DX68;E5RFX4;E5RIE1	Lymphokine-activated killer T-cell-originated protein kinase	PBK	>sp|Q96KB5|TOPK_HUMAN Lymphokine-activated killer T-cell-originated protein kinase OS=Homo sapiens GN=PBK PE=1 SV=3;>tr|B4DX68|B4DX68_HUMAN Uncharacterized protein OS=Homo sapiens GN=PBK PE=2 SV=1	6	6	21.7	36.085	8.498e-32	1.1107	0.9847	0.8505
P12429;D6RA82;D6RFG5;D6RCA8;D6RAZ8	Annexin A3;Annexin	ANXA3	>sp|P12429|ANXA3_HUMAN Annexin A3 OS=Homo sapiens GN=ANXA3 PE=1 SV=3;>tr|D6RA82|D6RA82_HUMAN Annexin OS=Homo sapiens GN=ANXA3 PE=3 SV=1;>tr|D6RFG5|D6RFG5_HUMAN Annexin (Fragment) OS=Homo sapiens GN=ANXA3 PE=3 SV=1	13	13	47.4	36.375	1.3922e-104	1.1106	1.1313	1.0275
D6RAD4;P50613;D6REC6;D6R9G1	Cyclin-dependent kinase 7	CDK7	>tr|D6RAD4|D6RAD4_HUMAN Cyclin-dependent kinase 7 OS=Homo sapiens GN=CDK7 PE=4 SV=1;>sp|P50613|CDK7_HUMAN Cyclin-dependent kinase 7 OS=Homo sapiens GN=CDK7 PE=1 SV=1;>tr|D6REC6|D6REC6_HUMAN Cyclin-dependent kinase 7 (Fragment) OS=Homo sapiens GN=CDK7 PE=4	2	2	11.3	34.643	3.6702e-29	1.1103	1.3212	1.1607
F5GXE9;Q9Y3X0	Coiled-coil domain-containing protein 9	CCDC9	>tr|F5GXE9|F5GXE9_HUMAN Coiled-coil domain-containing 9 OS=Homo sapiens GN=CCDC9 PE=4 SV=1;>sp|Q9Y3X0|CCDC9_HUMAN Coiled-coil domain-containing protein 9 OS=Homo sapiens GN=CCDC9 PE=1 SV=1	5	5	12.5	57.929	7.9913e-28	1.1103	1.2881	1.1034
Q9BZX2;Q9BZX2-2;B4DGD3	Uridine-cytidine kinase 2	UCK2	>sp|Q9BZX2|UCK2_HUMAN Uridine-cytidine kinase 2 OS=Homo sapiens GN=UCK2 PE=1 SV=1;>sp|Q9BZX2-2|UCK2_HUMAN Isoform 2 of Uridine-cytidine kinase 2 OS=Homo sapiens GN=UCK2;>tr|B4DGD3|B4DGD3_HUMAN Uridine-cytidine kinase 2 OS=Homo sapiens GN=UCK2 PE=2 SV=1	10	8	57.1	29.299	9.8053e-245	1.11	1.6014	1.3328
P49427	Ubiquitin-conjugating enzyme E2 R1	CDC34	>sp|P49427|UB2R1_HUMAN Ubiquitin-conjugating enzyme E2 R1 OS=Homo sapiens GN=CDC34 PE=1 SV=2	6	5	25	26.736	1.7557e-33	1.1098	1.5027	1.2788
F8VUA2;Q9HD42;F8VVT7;F5H875	Charged multivesicular body protein 1a	CHMP1A	>tr|F8VUA2|F8VUA2_HUMAN Charged multivesicular body protein 1A OS=Homo sapiens GN=CHMP1A PE=4 SV=1;>sp|Q9HD42|CHM1A_HUMAN Charged multivesicular body protein 1a OS=Homo sapiens GN=CHMP1A PE=1 SV=1;>tr|F8VVT7|F8VVT7_HUMAN Charged multivesicular body protein	6	6	24.3	19.531	2.5767e-15	1.1095	1.0654	1.0257
Q00587-2;Q00587;B0QYC6;B0QYC7;B0QYC8	Cdc42 effector protein 1	CDC42EP1	>sp|Q00587-2|BORG5_HUMAN Isoform 2 of Cdc42 effector protein 1 OS=Homo sapiens GN=CDC42EP1;>sp|Q00587|BORG5_HUMAN Cdc42 effector protein 1 OS=Homo sapiens GN=CDC42EP1 PE=1 SV=1	8	8	32.3	39.686	2.1401e-81	1.1095	1.1728	1.0799
P46019	Phosphorylase b kinase regulatory subunit alpha, liver isoform	PHKA2	>sp|P46019|KPB2_HUMAN Phosphorylase b kinase regulatory subunit alpha, liver isoform OS=Homo sapiens GN=PHKA2 PE=1 SV=1	4	3	3.3	138.41	3.8792e-10	1.1094	0.94508	0.98886
P49721	Proteasome subunit beta type-2	PSMB2	>sp|P49721|PSB2_HUMAN Proteasome subunit beta type-2 OS=Homo sapiens GN=PSMB2 PE=1 SV=1	15	15	72.1	22.836	0	1.1094	1.5345	1.3517
E9PJK1;E9PRJ8;H0YDL9;H0YDJ9;P60033;E9PIF1;A6NMH8;E9PM31;H0YEE2	CD81 antigen	CD81	>tr|E9PJK1|E9PJK1_HUMAN CD81 molecule OS=Homo sapiens GN=CD81 PE=4 SV=1;>tr|E9PRJ8|E9PRJ8_HUMAN CD81 molecule (Fragment) OS=Homo sapiens GN=CD81 PE=4 SV=1;>tr|H0YDL9|H0YDL9_HUMAN CD81 molecule (Fragment) OS=Homo sapiens GN=CD81 PE=4 SV=1;>tr|H0YDJ9|H0YDJ9_	3	3	35.8	17.963	7.3219e-138	1.1092	0.69586	0.70395
Q96J92-2;C9JUU3;Q96J92-3;Q96J92	Serine/threonine-protein kinase WNK4	WNK4	>sp|Q96J92-2|WNK4_HUMAN Isoform 2 of Serine/threonine-protein kinase WNK4 OS=Homo sapiens GN=WNK4;>tr|C9JUU3|C9JUU3_HUMAN WNK lysine deficient protein kinase 4 OS=Homo sapiens GN=WNK4 PE=4 SV=1;>sp|Q96J92-3|WNK4_HUMAN Isoform 3 of Serine/threonine-protein	4	4	6.3	73.369	3.8441e-29	1.1092	0.9473	0.81492
E9PGE6;Q9UI12-2;Q9UI12;G3V126;E5RK31;E5RJG1;H0YB41;E5RG49;E5RHH0;E5RG90;E5RFZ9	V-type proton ATPase subunit H	ATP6V1H	>tr|E9PGE6|E9PGE6_HUMAN Uncharacterized protein OS=Homo sapiens GN=ATP6V1H PE=4 SV=1;>sp|Q9UI12-2|VATH_HUMAN Isoform 2 of V-type proton ATPase subunit H OS=Homo sapiens GN=ATP6V1H;>sp|Q9UI12|VATH_HUMAN V-type proton ATPase subunit H OS=Homo sapiens GN=ATP6	15	15	41.8	52.943	1.0948e-185	1.1092	1.257	1.1588
Q9NVH0;G5E947;C9JLF4	Exonuclease 3-5 domain-containing protein 2	EXD2	>sp|Q9NVH0|EXD2_HUMAN Exonuclease 3-5 domain-containing protein 2 OS=Homo sapiens GN=EXD2 PE=1 SV=1;>tr|G5E947|G5E947_HUMAN Exonuclease 3-5 domain-like 2, isoform CRA_b OS=Homo sapiens GN=EXD2 PE=4 SV=1	3	3	8.1	56.345	4.4122e-15	1.1091	1.7975	1.6242
Q14558;Q14558-2;B4DP31;C9J168;C9JUN4;C9JKT9;C9JNQ3	Phosphoribosyl pyrophosphate synthase-associated protein 1	PRPSAP1	>sp|Q14558|KPRA_HUMAN Phosphoribosyl pyrophosphate synthase-associated protein 1 OS=Homo sapiens GN=PRPSAP1 PE=1 SV=2;>sp|Q14558-2|KPRA_HUMAN Isoform 2 of Phosphoribosyl pyrophosphate synthase-associated protein 1 OS=Homo sapiens GN=PRPSAP1;>tr|B4DP31|B4DP	11	10	43.8	39.393	2.211e-178	1.1089	1.3081	1.1044
C9J4Z3;P61513;E9PEL3;G5E9R3	60S ribosomal protein L37a	RPL37A	>tr|C9J4Z3|C9J4Z3_HUMAN Ribosomal protein L37a, isoform CRA_c OS=Homo sapiens GN=RPL37A PE=4 SV=1;>sp|P61513|RL37A_HUMAN 60S ribosomal protein L37a OS=Homo sapiens GN=RPL37A PE=1 SV=2;>tr|E9PEL3|E9PEL3_HUMAN Ribosomal protein L37a OS=Homo sapiens GN=RPL37A	3	3	57.4	7.624	1.7457e-61	1.1088	1.0028	0.93531
Q8NDX1-2;Q8NDX1	PH and SEC7 domain-containing protein 4	PSD4	>sp|Q8NDX1-2|PSD4_HUMAN Isoform 2 of PH and SEC7 domain-containing protein 4 OS=Homo sapiens GN=PSD4;>sp|Q8NDX1|PSD4_HUMAN PH and SEC7 domain-containing protein 4 OS=Homo sapiens GN=PSD4 PE=1 SV=2	3	3	5.5	113.13	4.5539e-22	1.1088	1.3197	1.2641
Q709C8-4;Q709C8-2;Q709C8-3;Q709C8	Vacuolar protein sorting-associated protein 13C	VPS13C	>sp|Q709C8-4|VP13C_HUMAN Isoform 4 of Vacuolar protein sorting-associated protein 13C OS=Homo sapiens GN=VPS13C;>sp|Q709C8-2|VP13C_HUMAN Isoform 2 of Vacuolar protein sorting-associated protein 13C OS=Homo sapiens GN=VPS13C;>sp|Q709C8-3|VP13C_HUMAN Isoform	32	32	13.1	403.08	3.4685e-167	1.1088	1.0906	0.99184
Q9UNQ2;D6RCL3	Probable dimethyladenosine transferase	DIMT1	>sp|Q9UNQ2|DIM1_HUMAN Probable dimethyladenosine transferase OS=Homo sapiens GN=DIMT1 PE=1 SV=1;>tr|D6RCL3|D6RCL3_HUMAN DIM1 dimethyladenosine transferase 1 homolog (S. cerevisiae) OS=Homo sapiens GN=DIMT1 PE=4 SV=1	7	7	30.4	35.236	2.5538e-68	1.1084	1.104	0.99142
O95302;B7Z6H3;B7Z230;B7Z1U8;C9J4P8;B7Z1G9	Peptidyl-prolyl cis-trans isomerase FKBP9	FKBP9	>sp|O95302|FKBP9_HUMAN Peptidyl-prolyl cis-trans isomerase FKBP9 OS=Homo sapiens GN=FKBP9 PE=1 SV=2;>tr|B7Z6H3|B7Z6H3_HUMAN FK506 binding protein 9, 63 kDa OS=Homo sapiens GN=FKBP9 PE=2 SV=1;>tr|B7Z230|B7Z230_HUMAN FK506 binding protein 9, 63 kDa OS=Homo s	4	4	8.4	63.083	1.8002e-26	1.1083	0.82122	0.96264
Q9BXB4;B4E212;Q9BXB5	Oxysterol-binding protein-related protein 11	OSBPL11	>sp|Q9BXB4|OSB11_HUMAN Oxysterol-binding protein-related protein 11 OS=Homo sapiens GN=OSBPL11 PE=1 SV=2	8	8	13.7	83.642	2.0705e-37	1.1083	1.0359	0.95094
P42285;F5H7E2;H0YAC4;H0Y8U3;D6REC7	Superkiller viralicidic activity 2-like 2	SKIV2L2	>sp|P42285|SK2L2_HUMAN Superkiller viralicidic activity 2-like 2 OS=Homo sapiens GN=SKIV2L2 PE=1 SV=3;>tr|F5H7E2|F5H7E2_HUMAN Superkiller viralicidic activity 2-like 2 (S. cerevisiae) OS=Homo sapiens GN=SKIV2L2 PE=4 SV=1	36	36	37.2	117.8	0	1.1082	1.2013	1.105
Q99417	C-Myc-binding protein	MYCBP	>sp|Q99417|MYCBP_HUMAN C-Myc-binding protein OS=Homo sapiens GN=MYCBP PE=1 SV=3	10	10	73.8	11.967	5.2315e-205	1.1076	1.1342	1.0544
Q9P0T7;B1ALM5;B1ALM7;B1ALM8	Transmembrane protein 9	TMEM9	>sp|Q9P0T7|TMEM9_HUMAN Transmembrane protein 9 OS=Homo sapiens GN=TMEM9 PE=1 SV=1;>tr|B1ALM5|B1ALM5_HUMAN Transmembrane protein 9 OS=Homo sapiens GN=TMEM9 PE=4 SV=1;>tr|B1ALM7|B1ALM7_HUMAN Transmembrane protein 9 (Fragment) OS=Homo sapiens GN=TMEM9 PE=4 SV	2	2	17.5	20.574	2.1745e-45	1.1075	1.1387	1.0034
P86791;P86790;F8WD66;F5H553	Vacuolar fusion protein CCZ1 homolog;Vacuolar fusion protein CCZ1 homolog B	CCZ1;CCZ1B	>sp|P86791|CCZ1_HUMAN Vacuolar fusion protein CCZ1 homolog OS=Homo sapiens GN=CCZ1 PE=1 SV=1;>sp|P86790|CCZ1B_HUMAN Vacuolar fusion protein CCZ1 homolog B OS=Homo sapiens GN=CCZ1B PE=1 SV=1;>tr|F8WD66|F8WD66_HUMAN CCZ1 vacuolar protein-trafficking and biog	3	3	8.3	55.866	1.9462e-24	1.1075	1.1409	1.1068
F2Z2E2;Q86VI3	Ras GTPase-activating-like protein IQGAP3	IQGAP3	>tr|F2Z2E2|F2Z2E2_HUMAN IQ motif-containing GTPase-activating protein 3 OS=Homo sapiens GN=IQGAP3 PE=4 SV=1;>sp|Q86VI3|IQGA3_HUMAN Ras GTPase-activating-like protein IQGAP3 OS=Homo sapiens GN=IQGAP3 PE=1 SV=2	7	4	5.4	179.48	1.4888e-45	1.1075	1.3974	1.2929
Q6P4R8-3;Q6P4R8;Q6P4R8-2;E9PQ59;E9PJU3;E9PJG2	Nuclear factor related to kappa-B-binding protein	NFRKB	>sp|Q6P4R8-3|NFRKB_HUMAN Isoform 3 of Nuclear factor related to kappa-B-binding protein OS=Homo sapiens GN=NFRKB;>sp|Q6P4R8|NFRKB_HUMAN Nuclear factor related to kappa-B-binding protein OS=Homo sapiens GN=NFRKB PE=1 SV=2;>sp|Q6P4R8-2|NFRKB_HUMAN Isoform 2	11	11	12.9	138.87	1.6599e-38	1.1072	1.1124	0.99026
O60869;O60869-2	Endothelial differentiation-related factor 1	EDF1	>sp|O60869|EDF1_HUMAN Endothelial differentiation-related factor 1 OS=Homo sapiens GN=EDF1 PE=1 SV=1;>sp|O60869-2|EDF1_HUMAN Isoform 2 of Endothelial differentiation-related factor 1 OS=Homo sapiens GN=EDF1	11	11	49.3	16.368	4.8587e-123	1.1071	1.3233	1.183
O75792	Ribonuclease H2 subunit A	RNASEH2A	>sp|O75792|RNH2A_HUMAN Ribonuclease H2 subunit A OS=Homo sapiens GN=RNASEH2A PE=1 SV=2	12	12	41.5	33.395	1.2863e-148	1.107	1.0786	0.98136
Q09472	Histone acetyltransferase p300	EP300	>sp|Q09472|EP300_HUMAN Histone acetyltransferase p300 OS=Homo sapiens GN=EP300 PE=1 SV=2	16	8	8.5	264.16	4.7445e-63	1.107	1.0516	1.0158
P20618;H0Y3J2	Proteasome subunit beta type-1	PSMB1	>sp|P20618|PSB1_HUMAN Proteasome subunit beta type-1 OS=Homo sapiens GN=PSMB1 PE=1 SV=2;>tr|H0Y3J2|H0Y3J2_HUMAN Proteasome subunit beta type OS=Homo sapiens GN=PSMB1 PE=3 SV=1	16	16	71	26.489	0	1.107	1.3864	1.2462
D6REA0;O75879;D6RDU9;H0Y8G7;H0Y9F2;B4E0P2	Glutamyl-tRNA(Gln) amidotransferase subunit B, mitochondrial	PET112	>tr|D6REA0|D6REA0_HUMAN PET112 homolog (yeast) OS=Homo sapiens GN=PET112 PE=4 SV=1;>sp|O75879|GATB_HUMAN Glutamyl-tRNA(Gln) amidotransferase subunit B, mitochondrial OS=Homo sapiens GN=PET112 PE=1 SV=1;>tr|D6RDU9|D6RDU9_HUMAN PET112 homolog (yeast) OS=Homo	7	7	21.9	57.653	8.0557e-71	1.1067	1.0156	0.93363
Q9UDT6-2;Q9UDT6;F5GYW3;H0YGB0;E7EM63	CAP-Gly domain-containing linker protein 2	CLIP2	>sp|Q9UDT6-2|CLIP2_HUMAN Isoform 2 of CAP-Gly domain-containing linker protein 2 OS=Homo sapiens GN=CLIP2;>sp|Q9UDT6|CLIP2_HUMAN CAP-Gly domain-containing linker protein 2 OS=Homo sapiens GN=CLIP2 PE=1 SV=1;>tr|F5GYW3|F5GYW3_HUMAN CAP-GLY domain-containing	4	2	4.7	111.78	6.6308e-12	1.1064	1.6064	1.4282
Q03468;D6R9X7;F5H493;H0Y3B0;E7EV46	DNA excision repair protein ERCC-6	ERCC6;PGBD3	>sp|Q03468|ERCC6_HUMAN DNA excision repair protein ERCC-6 OS=Homo sapiens GN=ERCC6 PE=1 SV=1;>tr|D6R9X7|D6R9X7_HUMAN Excision repair cross-complementing rodent repair deficiency, complementation group 6 (Fragment) OS=Homo sapiens GN=ERCC6 PE=4 SV=1;>tr|F5H	4	4	3.5	168.41	6.1556e-14	1.1062	1.0445	1.0933
Q5SV20;Q9NP77;Q9NP77-2	RNA polymerase II subunit A C-terminal domain phosphatase SSU72	SSU72	>tr|Q5SV20|Q5SV20_HUMAN SSU72 RNA polymerase II CTD phosphatase homolog (S. cerevisiae) OS=Homo sapiens GN=SSU72 PE=2 SV=1;>sp|Q9NP77|SSU72_HUMAN RNA polymerase II subunit A C-terminal domain phosphatase SSU72 OS=Homo sapiens GN=SSU72 PE=1 SV=1;>sp|Q9NP77-	4	4	32.7	18.209	1.1224e-35	1.1062	1.102	1.1572
E9PH64;Q9Y6M9;E7EWZ0;E9PF49	NADH dehydrogenase [ubiquinone] 1 beta subcomplex subunit 9	NDUFB9	>tr|E9PH64|E9PH64_HUMAN NADH dehydrogenase (ubiquinone) 1 beta subcomplex, 9, 22kDa OS=Homo sapiens GN=NDUFB9 PE=4 SV=1;>sp|Q9Y6M9|NDUB9_HUMAN NADH dehydrogenase [ubiquinone] 1 beta subcomplex subunit 9 OS=Homo sapiens GN=NDUFB9 PE=1 SV=3;>tr|E7EWZ0|E7EWZ0	7	7	52.4	20.383	2.5374e-81	1.1061	1.282	1.142
Q9Y6R4-2;F5H538;Q9Y6R4;F5H0A4;F5H4R1;F5H1X6	Mitogen-activated protein kinase kinase kinase 4	MAP3K4	>sp|Q9Y6R4-2|M3K4_HUMAN Isoform 2 of Mitogen-activated protein kinase kinase kinase 4 OS=Homo sapiens GN=MAP3K4;>tr|F5H538|F5H538_HUMAN Mitogen-activated protein kinase kinase kinase 4 OS=Homo sapiens GN=MAP3K4 PE=4 SV=1;>sp|Q9Y6R4|M3K4_HUMAN Mitogen-activ	10	10	9.4	177.01	1.1597e-60	1.1059	1.006	0.86346
Q14320;B0S8I6;Q9Y247	Protein FAM50A	FAM50A	>sp|Q14320|FA50A_HUMAN Protein FAM50A OS=Homo sapiens GN=FAM50A PE=1 SV=2;>tr|B0S8I6|B0S8I6_HUMAN Family with sequence similarity 50, member A (Fragment) OS=Homo sapiens GN=FAM50A PE=4 SV=1	9	9	29.8	40.241	2.3838e-92	1.1058	1.1111	1.056
Q9UNI6	Dual specificity protein phosphatase 12	DUSP12	>sp|Q9UNI6|DUS12_HUMAN Dual specificity protein phosphatase 12 OS=Homo sapiens GN=DUSP12 PE=1 SV=1	5	5	15.6	37.687	4.8021e-31	1.1057	1.2049	1.0835
[truncated: 4,479 more rows]

## Sheet: proteinGroups setupB
Supplementary Table S3: List of proteins quantified in the experimental setup B (SILAC L= untreated, SILAC M = PSMD6 knockdown, SILAC H =PSMD6 knockdown + bortezomib-treated)
[truncated: 5,614 more rows]
