# Supplementary material for: Paradoxical resistance of multiple myeloma to proteasome inhibitors by decreased levels of 19S proteasomal subunits
Source: eLife. 2015 Sep 1;4:e08153. doi: 10.7554/eLife.08153 (PMC4602331; doi:10.7554/eLife.08153)
Supplement: Supplementary file 4. — Ubiquitylome changes from SILAC experiments. DOI: http://dx.doi.org/10.7554/eLife.08153.017 [file elife08153s004.xlsx]

## Sheet: GlyGly (K)Sites setupA
Supplementary Table S4: List of di-Gly modified sites quantified for the experimental setup A (SILAC L= untreated, SILAC M = bortezomib-treated, SILAC H =PSMD6 knockdown + bortezomib-treated)
Proteins	Identifier(s) of protein(s) contained in the protein group
Positions within proteins	The position(s) of the modification
Leading proteins	The identifiers of the proteins in the protein group, with this protein as best match, and this particular peptide is associated with
Protein names	The name of the identified protein
Gene names	Official gene name
Fasta headers	Descriptions of the proteins this peptide is associated with
Localization prob	Probability that the site is correctly localized at the position in the peptide
Score diff	The Andromeda delta score of the best identified modified peptide containing this site
PEP	Posterior Error Probability of the identification
Score	The Andromeda score of the identification
Sequence window	13 amino acid window (+/- 6 amino acids) surrounding the modified site
Modified sequence	Sequence representation of the peptide including location(s) of modified amino acids
Charge	Charge state of the precursor ion
m/z	Recalibrated m/z of the precursor ion
Mass error [ppm]	Mass error of the recalibrated mass-over-charge value of the precursor ion in comparison to the predicted monoisotopic mass of the identified peptide sequence
Ratio M/L	SILAC M/L ratio for di-Gly modified site containing peptide (bortezomib-treated/untreated)
Ratio H/L	SILAC H/L ratio for di-Gly modified site containing peptide (PSMD6 knockdown + bortezomib-treated/untreated)
Ratio H/M	SILAC H/M ratio for di-Gly modified site containing peptide (PSMD6 knockdown + bortezomib-treated/bortezomib-treated)
Proteins	Positions within proteins	Leading proteins	Protein names	Gene names	Fasta headers	Localization prob	Score diff	PEP	Score	Sequence window	Modified sequence	Charge	m/z	Mass error [ppm]	Ratio M/L	Ratio H/L	Ratio H/M
P63092-3;P63092-2;P63092;A6NI00;Q5JWF2-2;Q5JWF2	171;172;186;187;815;829	P63092-3	Guanine nucleotide-binding protein G(s) subunit alpha isoforms short;Guanine nucleotide-binding protein G(s) subunit alpha isoforms XLas	GNAS;GNAS;GNAS	>sp|P63092-3|GNAS2_HUMAN Isoform 3 of Guanine nucleotide-binding protein G(s) subunit alpha isoforms short OS=Homo sapiens GN=GNAS;>sp|P63092-2|GNAS2_HUMAN Isoform Gnas-2 of Guanine nucleotide-binding protein G(s) subunit alpha isoforms short OS=Homo sapie	1	169.255	4.93333e-67	169.25	LIDCAQYFLDKIDVIKQADYVPSDQDLLRCR	_IDVIK(gl)QADYVPSDQDLLR_	3	734.718	-0.4144	119.7	97.141	0.83674
A8MPS7-3;A8MPS7-2;A8MPS7	92;92;92	A8MPS7-3	UPF0249 protein ydjC homolog	YDJC	>sp|A8MPS7-3|YDJC_HUMAN Isoform 3 of UPF0249 protein ydjC homolog OS=Homo sapiens GN=YDJC;>sp|A8MPS7-2|YDJC_HUMAN Isoform 2 of UPF0249 protein ydjC homolog OS=Homo sapiens GN=YDJC;>sp|A8MPS7|YDJC_HUMAN UPF0249 protein ydjC homolog OS=Homo sapiens GN=YDJC P	1	48.3756	3.07864e-07	105.89	RGASSLLGPEGFFLGKMGFREAVAAGDVDLP	_GASSLLGPEGFFLGK(gl)MGFR_	3	695.691	-0.8717	86.47	53.525	0.61913
Q03154;C9J9D8;C9J6I6;C9JMV9	244;172;209;345	Q03154	Aminoacylase-1	ACY1;ACY1;ACY1;ABHD14A-ACY1	>sp|Q03154|ACY1_HUMAN Aminoacylase-1 OS=Homo sapiens GN=ACY1 PE=1 SV=1;>tr|C9J9D8|C9J9D8_HUMAN Aminoacylase 1 OS=Homo sapiens GN=ACY1 PE=4 SV=1;>tr|C9J6I6|C9J6I6_HUMAN Aminoacylase 1 OS=Homo sapiens GN=ACY1 PE=4 SV=1;>tr|C9JMV9|C9JMV9_HUMAN Uncharacterized	0.999999	61.4446	8.11808e-05	81.357	FREKEWQRLQSNPHLKEGSVTSVNLTKLEGG	_LQSNPHLK(gl)EGSVTSVNLTK_	4	542.293	-0.23576	83.465	75.236	0.87995
P35613-2;P35613;A8MZ77	57;173;57	P35613-2	Basigin	BSG	>sp|P35613-2|BASI_HUMAN Isoform 2 of Basigin OS=Homo sapiens GN=BSG;>sp|P35613|BASI_HUMAN Basigin OS=Homo sapiens GN=BSG PE=1 SV=2;>tr|A8MZ77|A8MZ77_HUMAN Uncharacterized protein OS=Homo sapiens GN=BSG PE=2 SV=3	0.987811	19.0871	0.0798733	44.98	SLNDSATEVTGHRWLKGGVVLKEDALPGQKT	_WLK(gl)GGVVLK_	3	371.897	0.54558	65.146	44.25	0.66184
H0YM91;H0Y4B1;H0Y5A7;F5GYL7;E7ERD6;O15178;O60806	215;47;147;154;215;215;214	H0YM91	Brachyury protein;Brachyury protein;T-box transcription factor TBX19	T;TBX19;TBX19;T;T;TBX19	>tr|H0YM91|H0YM91_HUMAN T, brachyury homolog (mouse) (Fragment) OS=Homo sapiens GN=T PE=4 SV=1;>tr|H0Y4B1|H0Y4B1_HUMAN T-box 19 (Fragment) OS=Homo sapiens GN=TBX19 PE=4 SV=1;>tr|H0Y5A7|H0Y5A7_HUMAN T-box 19 (Fragment) OS=Homo sapiens GN=TBX19 PE=4 SV=1;>tr	0.999725	35.6057	0.00463256	58.098	NEEITALKIKYNPFAKAFLDAKERSDHKEMM	_YNPFAK(gl)AFLDAK_	3	500.261	0.093185	60.834	48.533	0.74416
P06576;F8VPV9;F8VQY0	480;469;183	P06576	ATP synthase subunit beta, mitochondrial;ATP synthase subunit beta	ATP5B;ATP5B;ATP5B	>sp|P06576|ATPB_HUMAN ATP synthase subunit beta, mitochondrial OS=Homo sapiens GN=ATP5B PE=1 SV=3;>tr|F8VPV9|F8VPV9_HUMAN ATP synthase subunit beta OS=Homo sapiens GN=ATP5B PE=3 SV=1;>tr|F8VQY0|F8VQY0_HUMAN ATP synthase, H+-transporting, mitochondrial F1 c	0.999084	30.3749	1.21274e-128	203.06	SQPFQVAEVFTGHMGKLVPLKETIKGFQQIL	_FLSQPFQVAEVFTGHMGK(gl)LVPLK_	4	672.615	-0.7993	52.084	32.308	0.564
P78527;E7EUY0;P78527-2	1209;1209;1209	P78527	DNA-dependent protein kinase catalytic subunit	PRKDC;PRKDC	>sp|P78527|PRKDC_HUMAN DNA-dependent protein kinase catalytic subunit OS=Homo sapiens GN=PRKDC PE=1 SV=3;>tr|E7EUY0|E7EUY0_HUMAN Protein kinase, DNA-activated, catalytic polypeptide OS=Homo sapiens GN=PRKDC PE=4 SV=1;>sp|P78527-2|PRKDC_HUMAN Isoform 2 of D	0.991364	20.5991	0.000464982	72.731	FVPLLPGNRSPNLWLKDVLKEEGVSFLINTF	_SPNLWLK(gl)DVLK_	3	476.273	1.0154	51.444	46.56	0.89441
E9PII8;E9PPX4;B4DPR7;H0YD88;H0YE91;E9PP75;A6NNY3;Q15782	134;153;153;109;86;213;222;232	E9PII8	Chitinase-3-like protein 2;Chitinase-3-like protein 2	CHI3L2;CHI3L2;CHI3L2;CHI3L2;CHI3L2;CHI3L2;CHI3L2;CHI3L2	>tr|E9PII8|E9PII8_HUMAN Chitinase 3-like 2 (Fragment) OS=Homo sapiens GN=CHI3L2 PE=3 SV=1;>tr|E9PPX4|E9PPX4_HUMAN Chitinase 3-like 2 (Fragment) OS=Homo sapiens GN=CHI3L2 PE=3 SV=1;>tr|B4DPR7|B4DPR7_HUMAN Chitinase 3-like 2 OS=Homo sapiens GN=CHI3L2 PE=2 SV	1	158.452	2.11948e-137	248.54	SWEKPLITGHNSPLSKGWQDRGPSSYY____	_PLITGHNSPLSK(gl)GWQDR_	4	505.764	0.70176	51.168	19.57	0.35005
Q8TCT9-5;Q8TCT9;Q8TCT9-4;Q8TCT9-2	199;241;241;241	Q8TCT9-5	Minor histocompatibility antigen H13	HM13	>sp|Q8TCT9-5|HM13_HUMAN Isoform 5 of Minor histocompatibility antigen H13 OS=Homo sapiens GN=HM13;>sp|Q8TCT9|HM13_HUMAN Minor histocompatibility antigen H13 OS=Homo sapiens GN=HM13 PE=1 SV=1;>sp|Q8TCT9-4|HM13_HUMAN Isoform 4 of Minor histocompatibility ant	0.999373	32.0227	0.0175308	50.957	TNVMVTVAKSFEAPIKLVFPQDLLEKGLEAN	_SFEAPIK(gl)LVFPQDLLEK_	3	696.717	0.89669	47.57	36.699	0.94979
P35613-2;P35613;A8MZ77	63;179;63	P35613-2	Basigin	BSG	>sp|P35613-2|BASI_HUMAN Isoform 2 of Basigin OS=Homo sapiens GN=BSG;>sp|P35613|BASI_HUMAN Basigin OS=Homo sapiens GN=BSG PE=1 SV=2;>tr|A8MZ77|A8MZ77_HUMAN Uncharacterized protein OS=Homo sapiens GN=BSG PE=2 SV=3	0.999994	52.464	0.0028399	65.565	TEVTGHRWLKGGVVLKEDALPGQKTEFKVDS	_GGVVLK(gl)EDALPGQK_	3	508.951	1.116	42.069	33.45	0.75289
E9PL09;P23396;F2Z2S8;E9PL45;H0YCJ7;H0YF32	96;108;108;108;105;98	E9PL09	40S ribosomal protein S3	RPS3;RPS3;RPS3;RPS3;RPS3;RPS3	>tr|E9PL09|E9PL09_HUMAN Ribosomal protein S3 OS=Homo sapiens GN=RPS3 PE=3 SV=1;>sp|P23396|RS3_HUMAN 40S ribosomal protein S3 OS=Homo sapiens GN=RPS3 PE=1 SV=2;>tr|F2Z2S8|F2Z2S8_HUMAN Ribosomal protein S3 OS=Homo sapiens GN=RPS3 PE=4 SV=1;>tr|E9PL45|E9PL45_	1	86.8981	4.12783e-05	86.898	EGSLCAIAQAESLRYKLLGGLAVRRACYGVL	_YK(gl)LLGGLAVR_	3	401.912	0.75254	39.089	29.848	0.71781
P35232;C9JZ20;E7ESE2;E9PCW0;C9JW96;B4DY47	128;128;128;128;128;128	P35232	Prohibitin	PHB;PHB;PHB;PHB;PHB;PHB	>sp|P35232|PHB_HUMAN Prohibitin OS=Homo sapiens GN=PHB PE=1 SV=1;>tr|C9JZ20|C9JZ20_HUMAN Prohibitin (Fragment) OS=Homo sapiens GN=PHB PE=4 SV=1;>tr|E7ESE2|E7ESE2_HUMAN Prohibitin (Fragment) OS=Homo sapiens GN=PHB PE=4 SV=1;>tr|E9PCW0|E9PCW0_HUMAN Prohibiti	1	83.54	1.04838e-06	83.54	DYDERVLPSITTEILKSVVARFDAGELITQR	_VLPSITTEILK(gl)SVVAR_	3	614.035	-0.50423	37.625	20.431	0.55255
Q03154;F8WC59;C9JYZ0;C9J9D8;C9JWD4;C9J6I6	4;4;4;4;4;4	Q03154	Aminoacylase-1	ACY1;ACY1;ACY1;ACY1;ACY1;ACY1	>sp|Q03154|ACY1_HUMAN Aminoacylase-1 OS=Homo sapiens GN=ACY1 PE=1 SV=1;>tr|F8WC59|F8WC59_HUMAN Aminoacylase 1 OS=Homo sapiens GN=ACY1 PE=4 SV=1;>tr|C9JYZ0|C9JYZ0_HUMAN Aminoacylase 1 (Fragment) OS=Homo sapiens GN=ACY1 PE=4 SV=1;>tr|C9J9D8|C9J9D8_HUMAN Amin	1	119.922	3.39461e-14	119.92	____________MTSKGPEEEHPSVTLFRQY	_(ac)TSK(gl)GPEEEHPSVTLFR_	3	657.325	0.31589	37.46	33.424	0.83395
P06493;P06493-2;E5RIU6	56;56;56	P06493	Cyclin-dependent kinase 1	CDK1;CDK1	>sp|P06493|CDK1_HUMAN Cyclin-dependent kinase 1 OS=Homo sapiens GN=CDK1 PE=1 SV=3;>sp|P06493-2|CDK1_HUMAN Isoform 2 of Cyclin-dependent kinase 1 OS=Homo sapiens GN=CDK1;>tr|E5RIU6|E5RIU6_HUMAN Cyclin-dependent kinase 1 (Fragment) OS=Homo sapiens GN=CDK1 PE	1	93.1779	1.23459e-06	93.178	EEGVPSTAIREISLLKELRHPNIVSLQDVLM	_EISLLK(gl)ELR_	3	405.575	0.09431	35.768	29.48	0.77971
P63092-3;P63092-2;P63092;A6NI00;Q5JWF2-2;Q5JWF2;P38405;Q86XU3;F5H3J6	201;202;216;217;845;859;203;280;142	P63092-3	Guanine nucleotide-binding protein G(s) subunit alpha isoforms short;Guanine nucleotide-binding protein G(s) subunit alpha isoforms XLas;Guanine nucleotide-binding protein G(olf) subunit alpha;Guanine nucleotide-binding protein G(olf) subunit alpha	GNAS;GNAS;GNAS;GNAL;GNAL	>sp|P63092-3|GNAS2_HUMAN Isoform 3 of Guanine nucleotide-binding protein G(s) subunit alpha isoforms short OS=Homo sapiens GN=GNAS;>sp|P63092-2|GNAS2_HUMAN Isoform Gnas-2 of Guanine nucleotide-binding protein G(s) subunit alpha isoforms short OS=Homo sapie	1	60.6182	7.59756e-08	87.388	RVLTSGIFETKFQVDKVNFHMFDVGGQRDER	_FQVDK(gl)VNFHMFDVGGQR_	4	535.261	-0.1191	34.26	26.447	0.74304
P78527;E7EUY0;P78527-2	2132;2131;2132	P78527	DNA-dependent protein kinase catalytic subunit	PRKDC;PRKDC	>sp|P78527|PRKDC_HUMAN DNA-dependent protein kinase catalytic subunit OS=Homo sapiens GN=PRKDC PE=1 SV=3;>tr|E7EUY0|E7EUY0_HUMAN Protein kinase, DNA-activated, catalytic polypeptide OS=Homo sapiens GN=PRKDC PE=4 SV=1;>sp|P78527-2|PRKDC_HUMAN Isoform 2 of D	1	96.4641	4.67389e-09	96.464	SVPRDLPSWMKFLHGKLGNPIVPLNIRLFLA	_FLHGK(gl)LGNPIVPLNIR_	4	476.282	0.28793	34.162	27.907	0.88194
B4DP08;Q9BT22	112;223	B4DP08	Chitobiosyldiphosphodolichol beta-mannosyltransferase	ALG1;ALG1	>tr|B4DP08|B4DP08_HUMAN Uncharacterized protein OS=Homo sapiens GN=ALG1 PE=2 SV=1;>sp|Q9BT22|ALG1_HUMAN Chitobiosyldiphosphodolichol beta-mannosyltransferase OS=Homo sapiens GN=ALG1 PE=1 SV=2	1	74.7892	7.48696e-06	74.789	HIRAVTVYDKPASFFKETPLDLQHRLFMKLG	_PASFFK(gl)ETPLDLQHR_	4	475.748	-0.16715	33.986	19.509	0.61719
Q9P1W9	40	Q9P1W9	Serine/threonine-protein kinase pim-2	PIM2	>sp|Q9P1W9|PIM2_HUMAN Serine/threonine-protein kinase pim-2 OS=Homo sapiens GN=PIM2 PE=1 SV=1	1	62.2028	0.00534787	62.203	REAFEAEYRLGPLLGKGGFGTVFAGHRLTDR	_LGPLLGK(gl)GGFGTVFAGHR_	4	475.265	-0.90893	33.793	28.725	0.80912
P69892;P69891;E9PBX7;F8WB96	18;18;18;18	P69892	Hemoglobin subunit gamma-2;Hemoglobin subunit gamma-1	HBG2;HBG1;HBG2	>sp|P69892|HBG2_HUMAN Hemoglobin subunit gamma-2 OS=Homo sapiens GN=HBG2 PE=1 SV=2;>sp|P69891|HBG1_HUMAN Hemoglobin subunit gamma-1 OS=Homo sapiens GN=HBG1 PE=1 SV=2;>tr|E9PBX7|E9PBX7_HUMAN Hemoglobin, gamma G OS=Homo sapiens GN=HBG2 PE=3 SV=1;>tr|F8WB96|F	1	185.058	6.89464e-93	185.06	HFTEEDKATITSLWGKVNVEDAGGETLGRLL	_ATITSLWGK(gl)VNVEDAGGETLGR_	3	796.743	0.65759	33.039	16.811	0.50905
P62269	78	P62269	40S ribosomal protein S18	RPS18	>sp|P62269|RS18_HUMAN 40S ribosomal protein S18 OS=Homo sapiens GN=RPS18 PE=1 SV=3	1	51.9983	0.0135803	51.998	EVERVITIMQNPRQYKIPDWFLNRQKDVKDG	_QYK(gl)IPDWFLNR_	3	531.944	0.20435	32.895	21.109	0.61025
P17844;E7ETL9	391;321	P17844	Probable ATP-dependent RNA helicase DDX5	DDX5;DDX5	>sp|P17844|DDX5_HUMAN Probable ATP-dependent RNA helicase DDX5 OS=Homo sapiens GN=DDX5 PE=1 SV=1;>tr|E7ETL9|E7ETL9_HUMAN DEAD (Asp-Glu-Ala-Asp) box polypeptide 5 OS=Homo sapiens GN=DDX5 PE=3 SV=1	1	87.6473	1.30293e-07	87.647	SQQERDWVLNEFKHGKAPILIATDVASRGLD	_HGK(gl)APILIATDVASR_	3	554.981	0.68784	32.596	35.076	0.82639
Q13347	298	Q13347	Eukaryotic translation initiation factor 3 subunit I	EIF3I	>sp|Q13347|EIF3I_HUMAN Eukaryotic translation initiation factor 3 subunit I OS=Homo sapiens GN=EIF3I PE=1 SV=1	1	260.974	1.2585e-252	260.97	GHFGPINSVAFHPDGKSYSSGGEDGYVRIHY	_GHFGPINSVAFHPDGK(gl)SYSSGGEDGYVR_	4	763.605	-0.76203	31.537	32.269	1.0179
E7EVE9;A8MX75;P18074	525;553;603	E7EVE9	TFIIH basal transcription factor complex helicase XPD subunit	ERCC2;ERCC2;ERCC2	>tr|E7EVE9|E7EVE9_HUMAN Excision repair cross-complementing rodent repair deficiency, complementation group 2 OS=Homo sapiens GN=ERCC2 PE=4 SV=1;>tr|A8MX75|A8MX75_HUMAN Excision repair cross-complementing rodent repair deficiency, complementation group 2 O	1	83.6916	4.5711e-07	83.692	CENGRGAILLSVARGKVSEGIDFVHHYGRAV	_GK(gl)VSEGIDFVHHYGR_	4	454.479	-0.57213	31.421	28.294	0.97455
P42356	701	P42356	Phosphatidylinositol 4-kinase alpha	PI4KA	>sp|P42356|PI4KA_HUMAN Phosphatidylinositol 4-kinase alpha OS=Homo sapiens GN=PI4KA PE=1 SV=3	1	106.1	1.54402e-12	106.1	GKRASERASEKGPALKASSSAGNLGVLIPVI	_GPALK(gl)ASSSAGNLGVLIPVIAVLTR_	3	840.162	1.1323	31.351	32.491	1.0692
F5GYE6;P04035-2;P04035	230;299;299	F5GYE6	3-hydroxy-3-methylglutaryl-coenzyme A reductase	HMGCR	>tr|F5GYE6|F5GYE6_HUMAN 3-hydroxy-3-methylglutaryl-CoA reductase OS=Homo sapiens GN=HMGCR PE=3 SV=1;>sp|P04035-2|HMDH_HUMAN Isoform 2 of 3-hydroxy-3-methylglutaryl-coenzyme A reductase OS=Homo sapiens GN=HMGCR;>sp|P04035|HMDH_HUMAN 3-hydroxy-3-methylglutar	1	128.973	1.14309e-18	128.97	ADTSKVSLGLDENVSKRIEPSVSLWQFYLSK	_VSLGLDENVSK(gl)R_	3	477.591	0.8093	30.826	27.73	0.77517
Q9UBH6-2;Q9UBH6	76;76	Q9UBH6-2	Xenotropic and polytropic retrovirus receptor 1	XPR1	>sp|Q9UBH6-2|XPR1_HUMAN Isoform 2 of Xenotropic and polytropic retrovirus receptor 1 OS=Homo sapiens GN=XPR1;>sp|Q9UBH6|XPR1_HUMAN Xenotropic and polytropic retrovirus receptor 1 OS=Homo sapiens GN=XPR1 PE=1 SV=1	1	128.154	2.57667e-25	128.15	TCEKELAKINTFYSEKLAEAQRRFATLQNEL	_INTFYSEK(gl)LAEAQR_	3	595.304	-0.050439	30.357	25.752	0.64463
P78527;E7EUY0;P78527-2	525;525;525	P78527	DNA-dependent protein kinase catalytic subunit	PRKDC;PRKDC	>sp|P78527|PRKDC_HUMAN DNA-dependent protein kinase catalytic subunit OS=Homo sapiens GN=PRKDC PE=1 SV=3;>tr|E7EUY0|E7EUY0_HUMAN Protein kinase, DNA-activated, catalytic polypeptide OS=Homo sapiens GN=PRKDC PE=4 SV=1;>sp|P78527-2|PRKDC_HUMAN Isoform 2 of D	1	47.9151	0.0346126	47.915	ASGEVRTGKWKVPTYKDYVDLFRHLLSSDQM	_VPTYK(gl)DYVDLFR_	3	543.947	0.17199	30.11	32.965	1.1436
F5H250;Q02094;E9PC36	321;321;321	F5H250	Ammonium transporter Rh type A	RHAG	>tr|F5H250|F5H250_HUMAN Rh-associated glycoprotein OS=Homo sapiens GN=RHAG PE=4 SV=1;>sp|Q02094|RHAG_HUMAN Ammonium transporter Rh type A OS=Homo sapiens GN=RHAG PE=1 SV=2;>tr|E9PC36|E9PC36_HUMAN Rh-associated glycoprotein OS=Homo sapiens GN=RHAG PE=4 SV=2	1	139.858	2.68499e-14	139.86	VSVLGYKFLTPLFTTKLRIHDTCGVHNLHGL	_FLTPLFTTK(gl)LR_	3	484.285	0.40698	29.733	23.572	0.76309
P42356	780	P42356	Phosphatidylinositol 4-kinase alpha	PI4KA	>sp|P42356|PI4KA_HUMAN Phosphatidylinositol 4-kinase alpha OS=Homo sapiens GN=PI4KA PE=1 SV=3	1	110.379	2.74455e-12	110.38	VCEIATKSPLLTFPSKEPLRSVLQYNSAMKN	_SPLLTFPSK(gl)EPLR_	3	533.635	0.67928	29.305	42.931	1.1124
E9PIE4;Q9Y6C9;E9PNT8	113;122;101	E9PIE4	Mitochondrial carrier homolog 2	MTCH2;MTCH2;MTCH2	>tr|E9PIE4|E9PIE4_HUMAN Mitochondrial carrier 2 (Fragment) OS=Homo sapiens GN=MTCH2 PE=3 SV=1;>sp|Q9Y6C9|MTCH2_HUMAN Mitochondrial carrier homolog 2 OS=Homo sapiens GN=MTCH2 PE=1 SV=1;>tr|E9PNT8|E9PNT8_HUMAN Mitochondrial carrier 2 (Fragment) OS=Homo sapie	1	62.0552	0.000491971	62.055	GNVQKEVSSSFDHVIKETTREMIARSAATLI	_EVSSSFDHVIK(gl)ETTR_	4	462.983	0.4068	28.879	15.807	0.54886
F5H1T6;B7Z641;Q93050-1;Q93050;F5H569;B7Z3B7	467;772;815;821;821;822	F5H1T6	V-type proton ATPase 116 kDa subunit a isoform 1;V-type proton ATPase 116 kDa subunit a isoform 1	ATP6V0A1;ATP6V0A1;ATP6V0A1;ATP6V0A1;ATP6V0A1	>tr|F5H1T6|F5H1T6_HUMAN ATPase, H+-transporting, lysosomal V0 subunit a1 OS=Homo sapiens GN=ATP6V0A1 PE=4 SV=1;>tr|B7Z641|B7Z641_HUMAN Uncharacterized protein OS=Homo sapiens GN=ATP6V0A1 PE=2 SV=1;>sp|Q93050-1|VPP1_HUMAN Isoform 2 of V-type proton ATPase 1	1	42.6332	0.0535848	42.633	HWVEFQNKFYSGTGFKFLPFSFEHIREGKFE	_FYSGTGFK(gl)FLPFSFEHIR_	4	574.29	-0.043426	27.501	42.221	1.487
E9PL09;P23396;E9PPU1;F2Z2S8;E9PL45;E9PQ96;E9PJH4;E9PK82;H0YCJ7;H0YEU2;E9PQX2;H0YES8	18;18;18;18;18;18;18;18;15;9;18;9	E9PL09	40S ribosomal protein S3	RPS3;RPS3;RPS3;RPS3;RPS3;RPS3;RPS3;RPS3;RPS3;RPS3;RPS3;RPS3	>tr|E9PL09|E9PL09_HUMAN Ribosomal protein S3 OS=Homo sapiens GN=RPS3 PE=3 SV=1;>sp|P23396|RS3_HUMAN 40S ribosomal protein S3 OS=Homo sapiens GN=RPS3 PE=1 SV=2;>tr|E9PPU1|E9PPU1_HUMAN Ribosomal protein S3 OS=Homo sapiens GN=RPS3 PE=4 SV=1;>tr|F2Z2S8|F2Z2S8_	1	124.618	1.31264e-37	141.1	VQISKKRKFVADGIFKAELNEFLTRELAEDG	_FVADGIFK(gl)AELNEFLTR_	3	695.365	0.055851	27.14	17.961	0.64224
F5GXV9;Q8N122-2;F5H7J5;Q8N122	150;335;335;335	F5GXV9	Regulatory-associated protein of mTOR	RPTOR;RPTOR;RPTOR	>tr|F5GXV9|F5GXV9_HUMAN Regulatory-associated protein of MTOR, complex 1 OS=Homo sapiens GN=RPTOR PE=4 SV=1;>sp|Q8N122-2|RPTOR_HUMAN Isoform 2 of Regulatory-associated protein of mTOR OS=Homo sapiens GN=RPTOR;>tr|F5H7J5|F5H7J5_HUMAN Regulatory-associated p	1	73.2601	0.00155552	73.26	TDTIAWNVLPRDLFQKLFRQDLLVASLFRNF	_DLFQK(gl)LFR_	3	394.221	0.92569	26.708	26.073	0.92418
B4E363;Q9Y285	318;349	B4E363	Phenylalanine--tRNA ligase alpha subunit	FARSA;FARSA	>tr|B4E363|B4E363_HUMAN Phenylalanyl-tRNA synthetase, alpha subunit OS=Homo sapiens GN=FARSA PE=2 SV=1;>sp|Q9Y285|SYFA_HUMAN Phenylalanine--tRNA ligase alpha subunit OS=Homo sapiens GN=FARSA PE=1 SV=3	0.999998	56.1997	0.00015981	85.837	RALYRLAQKKPFTPVKYFSIDRVFRNETLDA	_KPFTPVK(gl)YFSIDR_	4	428.735	1.09	26.689	26.558	0.93046
Q96Q15-2;Q96Q15	389;529	Q96Q15-2	Serine/threonine-protein kinase SMG1	SMG1	>sp|Q96Q15-2|SMG1_HUMAN Isoform 2 of Serine/threonine-protein kinase SMG1 OS=Homo sapiens GN=SMG1;>sp|Q96Q15|SMG1_HUMAN Serine/threonine-protein kinase SMG1 OS=Homo sapiens GN=SMG1 PE=1 SV=3	1	95.0939	7.25454e-08	95.094	KLPSSFVEKLFIPSSKLLFLRYHKEKEVVAV	_LFIPSSK(gl)LLFLR_	3	516.648	0.7844	26.311	22.593	0.73921
P78527;E7EUY0;P78527-2	810;810;810	P78527	DNA-dependent protein kinase catalytic subunit	PRKDC;PRKDC	>sp|P78527|PRKDC_HUMAN DNA-dependent protein kinase catalytic subunit OS=Homo sapiens GN=PRKDC PE=1 SV=3;>tr|E7EUY0|E7EUY0_HUMAN Protein kinase, DNA-activated, catalytic polypeptide OS=Homo sapiens GN=PRKDC PE=4 SV=1;>sp|P78527-2|PRKDC_HUMAN Isoform 2 of D	1	156.728	1.63385e-53	156.73	CLDGYLKTSALSDETKNNWEVSALSRAAQKG	_TSALSDETK(gl)NNWEVSALSR_	3	741.361	-0.22878	25.957	20.28	0.86224
P78527;E7EUY0;P78527-2	2806;2805;2806	P78527	DNA-dependent protein kinase catalytic subunit	PRKDC;PRKDC	>sp|P78527|PRKDC_HUMAN DNA-dependent protein kinase catalytic subunit OS=Homo sapiens GN=PRKDC PE=1 SV=3;>tr|E7EUY0|E7EUY0_HUMAN Protein kinase, DNA-activated, catalytic polypeptide OS=Homo sapiens GN=PRKDC PE=4 SV=1;>sp|P78527-2|PRKDC_HUMAN Isoform 2 of D	1	144.253	1.4545e-75	189.87	ITPLQAVAQRDPIIAKQLFSSLFSGILKEMD	_DPIIAK(gl)QLFSSLFSGILK_	3	697.733	0.57931	25.815	28.532	0.69617
P11021;B4DEF7	113;113	P11021	78 kDa glucose-regulated protein	HSPA5	>sp|P11021|GRP78_HUMAN 78 kDa glucose-regulated protein OS=Homo sapiens GN=HSPA5 PE=1 SV=2;>tr|B4DEF7|B4DEF7_HUMAN Heat shock 70kDa protein 5 (glucose-regulated protein, 78kDa) OS=Homo sapiens GN=HSPA5 PE=2 SV=1	0.999109	30.4977	2.88944e-19	116.06	LIGRTWNDPSVQQDIKFLPFKVVEKKTKPYI	_TWNDPSVQQDIK(gl)FLPFK_	3	726.372	0.1084	24.364	27.364	1.1484
P78527;E7EUY0;P78527-2	2835;2834;2835	P78527	DNA-dependent protein kinase catalytic subunit	PRKDC;PRKDC	>sp|P78527|PRKDC_HUMAN DNA-dependent protein kinase catalytic subunit OS=Homo sapiens GN=PRKDC PE=1 SV=3;>tr|E7EUY0|E7EUY0_HUMAN Protein kinase, DNA-activated, catalytic polypeptide OS=Homo sapiens GN=PRKDC PE=4 SV=1;>sp|P78527-2|PRKDC_HUMAN Isoform 2 of D	1	95.2645	4.35845e-08	95.264	MDKFKTLSEKNNITQKLLQDFNRFLNTTFSF	_NNITQK(gl)LLQDFNR_	3	573.304	0.41407	24.32	23.229	0.99431
B4DJE5;E9PNM1;P37268;B4DT56;B7Z1J3;B3KQ95	170;206;213;128;149;102	B4DJE5	Squalene synthase	FDFT1;FDFT1;FDFT1;FDFT1;FDFT1;FDFT1	>tr|B4DJE5|B4DJE5_HUMAN Uncharacterized protein OS=Homo sapiens GN=FDFT1 PE=2 SV=1;>tr|E9PNM1|E9PNM1_HUMAN Farnesyl-diphosphate farnesyltransferase 1 OS=Homo sapiens GN=FDFT1 PE=4 SV=1;>sp|P37268|FDFT_HUMAN Squalene synthase OS=Homo sapiens GN=FDFT1 PE=1 S	1	62.6899	0.00903129	62.69	GEDTERANSMGLFLQKTNIIRDYLEDQQGGR	_ANSM(ox)GLFLQK(gl)TNIIR_	3	612.665	-0.60971	24.272	20.314	0.70084
Q8IXI1	429	Q8IXI1	Mitochondrial Rho GTPase 2	RHOT2	>sp|Q8IXI1|MIRO2_HUMAN Mitochondrial Rho GTPase 2 OS=Homo sapiens GN=RHOT2 PE=1 SV=2	1	108.997	9.13978e-12	109	RSVLLCKVVGARGVGKSAFLQAFLGRGLGHQ	_GVGK(gl)SAFLQAFLGR_	3	522.291	0.65405	24.231	19.093	0.69108
P63092-3;P63092-2;P63092;A6NI00;Q5JWF2-2;Q5JWF2	285;286;300;301;929;943	P63092-3	Guanine nucleotide-binding protein G(s) subunit alpha isoforms short;Guanine nucleotide-binding protein G(s) subunit alpha isoforms XLas	GNAS;GNAS;GNAS	>sp|P63092-3|GNAS2_HUMAN Isoform 3 of Guanine nucleotide-binding protein G(s) subunit alpha isoforms short OS=Homo sapiens GN=GNAS;>sp|P63092-2|GNAS2_HUMAN Isoform Gnas-2 of Guanine nucleotide-binding protein G(s) subunit alpha isoforms short OS=Homo sapie	0.999749	35.9947	3.66786e-05	85.973	ISVILFLNKQDLLAEKVLAGKSKIEDYFPEF	_QDLLAEK(gl)VLAGK_	3	466.937	-0.20876	24.221	33.456	0.6371
B4E2V4;P28066	138;196	B4E2V4	Proteasome subunit alpha type-5;Proteasome subunit alpha type-5	PSMA5;PSMA5	>tr|B4E2V4|B4E2V4_HUMAN Proteasome (Prosome, macropain) subunit, alpha type, 5, isoform CRA_c OS=Homo sapiens GN=PSMA5 PE=2 SV=1;>sp|P28066|PSA5_HUMAN Proteasome subunit alpha type-5 OS=Homo sapiens GN=PSMA5 PE=1 SV=3	0.99993	41.5353	0.087528	42.843	LQEVYHKSMTLKEAIKSSLIILKQVMEEKLN	_EAIK(gl)SSLIILK_	3	443.61	0.58059	23.856	38.006	1.2756
Q96BY2	305	Q96BY2	Modulator of apoptosis 1	MOAP1	>sp|Q96BY2|MOAP1_HUMAN Modulator of apoptosis 1 OS=Homo sapiens GN=MOAP1 PE=1 SV=1	1	80.5075	1.19225e-05	80.507	VNQARLDQVIAGAVHKTIRRELNLPEDGPAP	_LDQVIAGAVHK(gl)TIR_	4	409.489	0.45022	23.24	24.608	1.0263
P08237-2;P08237;F8VNX2;F8VZQ1	141;141;141;141	P08237-2	6-phosphofructokinase, muscle type	PFKM;PFKM;PFKM	>sp|P08237-2|K6PF_HUMAN Isoform 2 of 6-phosphofructokinase, muscle type OS=Homo sapiens GN=PFKM;>sp|P08237|K6PF_HUMAN 6-phosphofructokinase, muscle type OS=Homo sapiens GN=PFKM PE=1 SV=2;>tr|F8VNX2|F8VNX2_HUMAN Phosphofructokinase, muscle (Fragment) OS=Hom	0.908394	9.96349	0.00172155	60.968	DTFRSEWSDLLSDLQKAGKITDEEATKSSYL	_SEWSDLLSDLQK(gl)AGK_	3	597.635	1.5609	23.176	17.925	0.75172
P06576;F8VPV9;H0YH81;F8W079	133;133;70;72	P06576	ATP synthase subunit beta, mitochondrial;ATP synthase subunit beta;ATP synthase subunit beta	ATP5B;ATP5B;ATP5B;ATP5B	>sp|P06576|ATPB_HUMAN ATP synthase subunit beta, mitochondrial OS=Homo sapiens GN=ATP5B PE=1 SV=3;>tr|F8VPV9|F8VPV9_HUMAN ATP synthase subunit beta OS=Homo sapiens GN=ATP5B PE=3 SV=1;>tr|H0YH81|H0YH81_HUMAN ATP synthase subunit beta (Fragment) OS=Homo sapi	1	46.9529	0.00103739	66.76	GLVRGQKVLDSGAPIKIPVGPETLGRIMNVI	_VLDSGAPIK(gl)IPVGPETLGR_	3	678.385	-0.29206	22.989	12.041	0.52319
P28340;E7EVW0;H0Y3D1	414;414;415	P28340	DNA polymerase delta catalytic subunit	POLD1	>sp|P28340|DPOD1_HUMAN DNA polymerase delta catalytic subunit OS=Homo sapiens GN=POLD1 PE=1 SV=2;>tr|E7EVW0|E7EVW0_HUMAN DNA polymerase OS=Homo sapiens GN=POLD1 PE=3 SV=1;>tr|H0Y3D1|H0Y3D1_HUMAN DNA polymerase OS=Homo sapiens GN=POLD1 PE=3 SV=1	1	64.2439	0.000241573	67.846	QNFDLPYLISRAQTLKVQTFPFLGRVAGLCS	_AQTLK(gl)VQTFPFLGR_	3	573.99	0.22117	22.988	18.021	0.77143
O43402;C9JB21	110;110	O43402	ER membrane protein complex subunit 8;ER membrane protein complex subunit 8	EMC8;EMC8	>sp|O43402|CX4NB_HUMAN Neighbor of COX4 OS=Homo sapiens GN=COX4NB PE=1 SV=1;>tr|C9JB21|C9JB21_HUMAN COX4 neighbor OS=Homo sapiens GN=COX4NB PE=4 SV=1	1	71.0799	0.00024112	71.08	ANERVKDASPNQVAEKVASRIAEGFSDTALI	_DASPNQVAEK(gl)VASR_	3	529.269	0.093093	22.823	21.484	0.99708
P62487	81	P62487	DNA-directed RNA polymerase II subunit RPB7	POLR2G	>sp|P62487|RPB7_HUMAN DNA-directed RNA polymerase II subunit RPB7 OS=Homo sapiens GN=POLR2G PE=1 SV=1	1	131.814	1.06848e-52	173.43	VLYPVKYKAIVFRPFKGEVVDAVVTQVNKVG	_AIVFRPFK(gl)GEVVDAVVTQVNK_	3	810.788	-0.99695	21.855	17.833	0.86814
P82933	119	P82933	28S ribosomal protein S9, mitochondrial	MRPS9	>sp|P82933|RT09_HUMAN 28S ribosomal protein S9, mitochondrial OS=Homo sapiens GN=MRPS9 PE=1 SV=2	1	66.2152	1.19955e-05	66.215	IDRAIAYLFPSGLFEKRARPVMKHPEQIFPR	_AIAYLFPSGLFEK(gl)R_	3	575.982	2.7298	21.557	18.144	0.84261
P62249;Q6IPX4	50;50	P62249	40S ribosomal protein S16	RPS16;RPS16	>sp|P62249|RS16_HUMAN 40S ribosomal protein S16 OS=Homo sapiens GN=RPS16 PE=1 SV=2;>tr|Q6IPX4|Q6IPX4_HUMAN RPS16 protein OS=Homo sapiens GN=RPS16 PE=2 SV=1	1	87.7012	5.51803e-12	99.344	NGRPLEMIEPRTLQYKLLEPVLLLGKERFAG	_TLQYK(gl)LLEPVLLLGK_	3	614.708	0.66971	21.456	16.022	0.71466
Q96BY2	278	Q96BY2	Modulator of apoptosis 1	MOAP1	>sp|Q96BY2|MOAP1_HUMAN Modulator of apoptosis 1 OS=Homo sapiens GN=MOAP1 PE=1 SV=1	1	50.7912	0.00179365	65.627	EKLSAYVLRLEPLLQKLVQRGAIERDAVNQA	_LEPLLQK(gl)LVQR_	3	484.296	-0.21733	21.171	20.367	0.95119
C9JLH5;C9JA82;C9J2D6;C9J9N8;C9JEX8;C9IYN7;E9PFB3;Q0PNE2-2;C9JAS1;Q0PNE2;A8MQ59	43;43;43;43;43;43;92;116;116;116;116	C9JLH5	Elongator complex protein 6	ELP6;ELP6;ELP6;ELP6;C3orf75;ELP6;ELP6	>tr|C9JLH5|C9JLH5_HUMAN Chromosome 3 open reading frame 75 (Fragment) OS=Homo sapiens GN=C3orf75 PE=4 SV=1;>tr|C9JA82|C9JA82_HUMAN Chromosome 3 open reading frame 75 (Fragment) OS=Homo sapiens GN=C3orf75 PE=4 SV=1;>tr|C9J2D6|C9J2D6_HUMAN Chromosome 3 open	1	93.4242	8.49284e-09	93.424	PHPLQFLREANAGNLKPLFEFVREALKPVDS	_EANAGNLK(gl)PLFEFVR_	3	606.988	0.79644	20.748	19.424	0.94447
F5GYE6;P04035-2;P04035	73;142;142	F5GYE6	3-hydroxy-3-methylglutaryl-coenzyme A reductase	HMGCR	>tr|F5GYE6|F5GYE6_HUMAN 3-hydroxy-3-methylglutaryl-CoA reductase OS=Homo sapiens GN=HMGCR PE=3 SV=1;>sp|P04035-2|HMDH_HUMAN Isoform 2 of 3-hydroxy-3-methylglutaryl-coenzyme A reductase OS=Homo sapiens GN=HMGCR;>sp|P04035|HMDH_HUMAN 3-hydroxy-3-methylglutar	1	219.227	1.35717e-110	219.23	FFLLLIDLSRASTLAKFALSSNSQDEVRENI	_ASTLAK(gl)FALSSNSQDEVR_	3	680.012	-0.2842	20.716	16.002	0.78595
P50748	1413	P50748	Kinetochore-associated protein 1	KNTC1	>sp|P50748|KNTC1_HUMAN Kinetochore-associated protein 1 OS=Homo sapiens GN=KNTC1 PE=1 SV=1	1	115.574	1.67941e-17	115.57	FRELSTDAQWGIRLGKLGISFQPVFRQHFLT	_LGK(gl)LGISFQPVFR_	3	525.972	-0.0094453	20.645	24.032	1.208
Q7L2H7;H0YCQ8;B4E2Q4	213;54;81	Q7L2H7	Eukaryotic translation initiation factor 3 subunit M	EIF3M;EIF3M;EIF3M	>sp|Q7L2H7|EIF3M_HUMAN Eukaryotic translation initiation factor 3 subunit M OS=Homo sapiens GN=EIF3M PE=1 SV=1;>tr|H0YCQ8|H0YCQ8_HUMAN Eukaryotic translation initiation factor 3, subunit M (Fragment) OS=Homo sapiens GN=EIF3M PE=4 SV=1;>tr|B4E2Q4|B4E2Q4_HUM	1	67.4822	0.0100343	68.639	SQARVDAHRCIVRALKDPNAFLFDHLLTLKP	_ALK(gl)DPNAFLFDHLLTLKPVK_	5	479.677	2.5128	20.52	21.653	1.0412
Q03519;Q5HY71;Q03519-2;B0V2J7;E7ESQ3;E7EQ98;F8VX49;E7EUZ6;E7ENX8	245;245;245;245;245;245;245;245;245	Q03519	Antigen peptide transporter 2;Antigen peptide transporter 2	TAP2;TAP2;TAP2	>sp|Q03519|TAP2_HUMAN Antigen peptide transporter 2 OS=Homo sapiens GN=TAP2 PE=1 SV=1;>tr|Q5HY71|Q5HY71_HUMAN Transporter 2 ATP-binding cassette sub-family B (MDR/TAP) OS=Homo sapiens GN=TAP2 PE=2 SV=1;>sp|Q03519-2|TAP2_HUMAN Isoform 2 of Antigen peptide t	1	135.076	2.72841e-37	135.08	FSSLLRQDLGFFQETKTGELNSRLSSDTTLM	_QDLGFFQETK(gl)TGELNSR_	3	695.34	0.60782	20.361	19.049	0.91905
P19367-4;B4DG62;P19367-2;P19367;P19367-3;E7ENR4;B1AR62;B1AR61;B1AR63	50;62;61;62;66;97;50;66;61	P19367-4	Hexokinase-1	HK1;HK1;HK1;HK1;HK1	>sp|P19367-4|HXK1_HUMAN Isoform 4 of Hexokinase-1 OS=Homo sapiens GN=HK1;>tr|B4DG62|B4DG62_HUMAN Hexokinase 1 OS=Homo sapiens GN=HK1 PE=2 SV=1;>sp|P19367-2|HXK1_HUMAN Isoform 2 of Hexokinase-1 OS=Homo sapiens GN=HK1;>sp|P19367|HXK1_HUMAN Hexokinase-1 OS=Ho	1	107.999	3.25527e-20	125.45	MKNGLSRDFNPTATVKMLPTFVRSIPDGSEK	_DFNPTATVK(gl)MLPTFVR_	3	651.008	0.44937	20.353	14.167	0.72166
P28340;E7EVW0;H0Y3D1	885;911;886	P28340	DNA polymerase delta catalytic subunit	POLD1	>sp|P28340|DPOD1_HUMAN DNA polymerase delta catalytic subunit OS=Homo sapiens GN=POLD1 PE=1 SV=2;>tr|E7EVW0|E7EVW0_HUMAN DNA polymerase OS=Homo sapiens GN=POLD1 PE=3 SV=1;>tr|H0Y3D1|H0Y3D1_HUMAN DNA polymerase OS=Homo sapiens GN=POLD1 PE=3 SV=1	1	164.932	1.21958e-38	164.93	DLLCNRIDISQLVITKELTRAASDYAGKQAH	_IDISQLVITK(gl)ELTR_	3	581.672	0.32264	19.895	16.183	0.79106
F5GYE6;P04035-2;P04035	405;474;474	F5GYE6	3-hydroxy-3-methylglutaryl-coenzyme A reductase	HMGCR	>tr|F5GYE6|F5GYE6_HUMAN 3-hydroxy-3-methylglutaryl-CoA reductase OS=Homo sapiens GN=HMGCR PE=3 SV=1;>sp|P04035-2|HMDH_HUMAN Isoform 2 of 3-hydroxy-3-methylglutaryl-coenzyme A reductase OS=Homo sapiens GN=HMGCR;>sp|P04035|HMDH_HUMAN 3-hydroxy-3-methylglutar	0.983772	17.8263	1.91891e-05	83.894	AKFLSDAEIIQLVNAKHIPAYKLETLMETHE	_FLSDAEIIQLVNAK(gl)HIPAYK_	4	596.83	-0.16655	19.894	12.079	0.6779
C9JFB2;Q9Y548;B7Z6F5	107;107;132	C9JFB2	Protein YIPF1	YIPF1;YIPF1;YIPF1	>tr|C9JFB2|C9JFB2_HUMAN Yip1 domain family, member 1 (Fragment) OS=Homo sapiens GN=YIPF1 PE=4 SV=1;>sp|Q9Y548|YIPF1_HUMAN Protein YIPF1 OS=Homo sapiens GN=YIPF1 PE=2 SV=1;>tr|B7Z6F5|B7Z6F5_HUMAN Uncharacterized protein OS=Homo sapiens GN=YIPF1 PE=2 SV=1	1	53.4477	0.00396025	62.088	QVFDRIKGSLLPIPGKNFVRLYIRSNPDLYG	_GSLLPIPGK(gl)NFVR_	3	504.628	0.61084	19.656	16.636	0.99453
O95985-3;O95985-2;O95985;C9JKE2;C9JT00;F2Z2A5;C9JEI7	100;100;100;100;100;100;100	O95985-3	DNA topoisomerase 3-beta-1	TOP3B;TOP3B;TOP3B;TOP3B;TOP3B	>sp|O95985-3|TOP3B_HUMAN Isoform 3 of DNA topoisomerase 3-beta-1 OS=Homo sapiens GN=TOP3B;>sp|O95985-2|TOP3B_HUMAN Isoform 2 of DNA topoisomerase 3-beta-1 OS=Homo sapiens GN=TOP3B;>sp|O95985|TOP3B_HUMAN DNA topoisomerase 3-beta-1 OS=Homo sapiens GN=TOP3B P	1	123.948	4.40307e-18	123.95	APTEKKEANPKLNMVKFLQVEGRGCDYIVLW	_LNMVK(gl)FLQVEGR_	3	516.617	-0.8418	19.613	18.162	0.90794
O75694-2;B4DLT2;O75694	765;786;824	O75694-2	Nuclear pore complex protein Nup155	NUP155	>sp|O75694-2|NU155_HUMAN Isoform 2 of Nuclear pore complex protein Nup155 OS=Homo sapiens GN=NUP155;>tr|B4DLT2|B4DLT2_HUMAN Uncharacterized protein OS=Homo sapiens GN=NUP155 PE=2 SV=1;>sp|O75694|NU155_HUMAN Nuclear pore complex protein Nup155 OS=Homo sapie	1	73.4995	0.000454217	76.228	ELQKELQEQLKITTFKDLVIRDKELTGALIA	_ITTFK(gl)DLVIR_	3	440.594	0.17632	19.414	15.627	0.72773
B5MD92;E9PE58;Q15345-3;Q15345	28;177;199;199	B5MD92	Leucine-rich repeat-containing protein 41	LRRC41	>tr|B5MD92|B5MD92_HUMAN Leucine-rich repeat-containing 41 OS=Homo sapiens GN=LRRC41 PE=4 SV=2;>tr|E9PE58|E9PE58_HUMAN Leucine-rich repeat-containing 41 OS=Homo sapiens GN=LRRC41 PE=4 SV=2;>sp|Q15345-3|LRC41_HUMAN Isoform 3 of Leucine-rich repeat-containing	1	104.549	4.89294e-18	116.58	NRRVLETLASSLHTLKFRHLLFSDVAAQQSL	_VLETLASSLHTLK(gl)FR_	4	458.012	2.1406	18.876	14.161	0.80288
P19367-4;B4DG62;P19367-2;P19367;P19367-3;E7ENR4	406;418;417;418;422;453	P19367-4	Hexokinase-1	HK1;HK1	>sp|P19367-4|HXK1_HUMAN Isoform 4 of Hexokinase-1 OS=Homo sapiens GN=HK1;>tr|B4DG62|B4DG62_HUMAN Hexokinase 1 OS=Homo sapiens GN=HK1 PE=2 SV=1;>sp|P19367-2|HXK1_HUMAN Isoform 2 of Hexokinase-1 OS=Homo sapiens GN=HK1;>sp|P19367|HXK1_HUMAN Hexokinase-1 OS=Ho	1	59.5852	1.11339e-57	165.9	TPRLRTTVGVDGSLYKTHPQYSRRFHKTLRR	_TTVGVDGSLYK(gl)THPQYSR_	4	531.518	0.18175	18.444	16.158	0.8269
Q9UJX3-2;Q9UJX3;F8VZ62;F8VQY8	379;379;72;81	Q9UJX3-2	Anaphase-promoting complex subunit 7	ANAPC7;ANAPC7;ANAPC7	>sp|Q9UJX3-2|APC7_HUMAN Isoform 2 of Anaphase-promoting complex subunit 7 OS=Homo sapiens GN=ANAPC7;>sp|Q9UJX3|APC7_HUMAN Anaphase-promoting complex subunit 7 OS=Homo sapiens GN=ANAPC7 PE=1 SV=4;>tr|F8VZ62|F8VZ62_HUMAN Anaphase-promoting complex subunit 7	1	132.142	8.1704e-22	132.14	KAIQLNSNSVQALLLKGAALRNMGRVQEAII	_AIQLNSNSVQALLLK(gl)GAALR_	3	732.094	0.05523	18.32	16.339	0.93936
P40429;B4DNC8	25;25	P40429	60S ribosomal protein L13a	RPL13A	>sp|P40429|RL13A_HUMAN 60S ribosomal protein L13a OS=Homo sapiens GN=RPL13A PE=1 SV=2;>tr|B4DNC8|B4DNC8_HUMAN Ribosomal protein L13a OS=Homo sapiens GN=RPL13A PE=2 SV=1	1	91.9612	2.54541e-06	91.961	DGRGHLLGRLAAIVAKQVLLGRKVVVVRCEG	_LAAIVAK(gl)QVLLGR_	3	489.312	-0.36342	18.157	18.897	0.93182
O75638	164	O75638	Cancer/testis antigen 2	CTAG2	>sp|O75638|CTAG2_HUMAN Cancer/testis antigen 2 OS=Homo sapiens GN=CTAG2 PE=2 SV=2	1	132.837	3.37314e-27	132.84	RVVGWGLGSASPEGQKARDLRTPKHKVSEQR	_VVGWGLGSASPEGQK(gl)AR_	3	604.983	0.52304	18.155	12.35	0.60523
P48643;E7ENZ3;E7EWW2;H0Y914	35;35;35;29	P48643	T-complex protein 1 subunit epsilon	CCT5;CCT5;CCT5	>sp|P48643|TCPE_HUMAN T-complex protein 1 subunit epsilon OS=Homo sapiens GN=CCT5 PE=1 SV=1;>tr|E7ENZ3|E7ENZ3_HUMAN Chaperonin-containing TCP1, subunit 5 (epsilon) OS=Homo sapiens GN=CCT5 PE=4 SV=1;>tr|E7EWW2|E7EWW2_HUMAN Chaperonin-containing TCP1, subuni	0.999953	43.2638	1.29771e-06	85.006	KDQDRKSRLMGLEALKSHIMAAKAVANTMRT	_LMGLEALK(gl)SHIMAAK_	3	576.316	0.56109	17.968	12.489	0.55372
Q2VIR3-2;F8W810;Q2VIR3;P41091	27;27;27;27	Q2VIR3-2	Putative eukaryotic translation initiation factor 2 subunit 3-like protein;Eukaryotic translation initiation factor 2 subunit 3	EIF2S3L;EIF2S3	>sp|Q2VIR3-2|IF2GL_HUMAN Isoform 2 of Putative eukaryotic translation initiation factor 2 subunit 3-like protein OS=Homo sapiens GN=EIF2S3L;>tr|F8W810|F8W810_HUMAN Uncharacterized protein OS=Homo sapiens PE=4 SV=1;>sp|Q2VIR3|IF2GL_HUMAN Putative eukaryotic	1	176.673	9.86341e-81	176.67	QPHLSRQDLTTLDVTKLTPLSHEVISRQATI	_QDLTTLDVTK(gl)LTPLSHEVISR_	4	620.839	0.18031	17.62	15.342	0.86018
P16615-5;P16615-2;P16615-3;P16615-4;P16615	650;650;650;623;650	P16615-5	Sarcoplasmic/endoplasmic reticulum calcium ATPase 2	ATP2A2	>sp|P16615-5|AT2A2_HUMAN Isoform 5 of Sarcoplasmic/endoplasmic reticulum calcium ATPase 2 OS=Homo sapiens GN=ATP2A2;>sp|P16615-2|AT2A2_HUMAN Isoform 2 of Sarcoplasmic/endoplasmic reticulum calcium ATPase 2 OS=Homo sapiens GN=ATP2A2;>sp|P16615-3|AT2A2_HUMAN	1	129.462	5.94988e-23	129.46	CRRIGIFGQDEDVTSKAFTGREFDELNPSAQ	_IGIFGQDEDVTSK(gl)AFTGR_	3	685.676	1.3643	17.576	23.289	1.2672
P48200	803	P48200	Iron-responsive element-binding protein 2	IREB2	>sp|P48200|IREB2_HUMAN Iron-responsive element-binding protein 2 OS=Homo sapiens GN=IREB2 PE=1 SV=3	0.960299	13.8361	0.0640282	45.433	RGNDAVMTRGTFANIKLFNKFIGKPAPKTIH	_GTFANIK(gl)LFNK_	3	456.254	0.7411	17.303	24.853	1.0392
E7EVE9;A8MX75;P18074	429;457;507	E7EVE9	TFIIH basal transcription factor complex helicase XPD subunit	ERCC2;ERCC2;ERCC2	>tr|E7EVE9|E7EVE9_HUMAN Excision repair cross-complementing rodent repair deficiency, complementation group 2 OS=Homo sapiens GN=ERCC2 PE=4 SV=1;>tr|A8MX75|A8MX75_HUMAN Excision repair cross-complementing rodent repair deficiency, complementation group 2 O	1	77.4203	1.34192e-05	77.42	PMIIGRGNDQVAISSKFETREDIAVIRNYGN	_GNDQVAISSK(gl)FETR_	3	555.945	-0.30916	17.239	14.171	0.79406
B7Z817;Q15392;F5H0H1	326;367;151	B7Z817	Delta(24)-sterol reductase	DHCR24;DHCR24;DHCR24	>tr|B7Z817|B7Z817_HUMAN Uncharacterized protein OS=Homo sapiens GN=DHCR24 PE=2 SV=1;>sp|Q15392|DHC24_HUMAN Delta(24)-sterol reductase OS=Homo sapiens GN=DHCR24 PE=1 SV=2;>tr|F5H0H1|F5H0H1_HUMAN 24-dehydrocholesterol reductase OS=Homo sapiens GN=DHCR24 PE=4	1	162.927	4.59997e-31	162.93	RYLFGWMVPPKISLLKLTQGETLRKLYEQHH	_ISLLK(gl)LTQGETLR_	3	529.314	0.28152	17.223	10.884	0.61111
P62280	38	P62280	40S ribosomal protein S11	RPS11	>sp|P62280|RS11_HUMAN 40S ribosomal protein S11 OS=Homo sapiens GN=RPS11 PE=1 SV=3	1	64.5505	0.000226984	80.688	VLLGETGKEKLPRYYKNIGLGFKTPKEAIEG	_YYK(gl)NIGLGFK_	3	439.571	0.7748	16.976	13.305	0.72035
F8W7R3;Q9NVI1-2;Q9NVI1-1;Q9NVI1	348;348;348;348	F8W7R3	Fanconi anemia group I protein	FANCI;FANCI	>tr|F8W7R3|F8W7R3_HUMAN Fanconi anemia, complementation group I OS=Homo sapiens GN=FANCI PE=4 SV=1;>sp|Q9NVI1-2|FANCI_HUMAN Isoform 2 of Fanconi anemia group I protein OS=Homo sapiens GN=FANCI;>sp|Q9NVI1-1|FANCI_HUMAN Isoform 1 of Fanconi anemia group I pr	1	61.9621	0.000733684	61.962	SVVKSFKDLQLLQGSKFLQNLVPHRSYVSTM	_DLQLLQGSK(gl)FLQNLVPHR_	4	555.812	0.50031	16.949	16.478	0.97781
F5H3N4;Q16850;Q16850-2	212;266;167	F5H3N4	Lanosterol 14-alpha demethylase	CYP51A1	>tr|F5H3N4|F5H3N4_HUMAN Cytochrome P450, family 51, subfamily A, polypeptide 1 OS=Homo sapiens GN=CYP51A1 PE=3 SV=1;>sp|Q16850|CP51A_HUMAN Lanosterol 14-alpha demethylase OS=Homo sapiens GN=CYP51A1 PE=1 SV=3;>sp|Q16850-2|CP51A_HUMAN Isoform 2 of Lanosterol	0.999355	31.9023	0.0199087	53.753	RRRDRAHREIKDIFYKAIQKRRQSQEKIDDI	_DIFYK(gl)AIQK_	3	413.896	0.34126	16.946	9.4028	0.59034
P69892;P69891;E9PBX7;E9PBW4	77;77;77;67	P69892	Hemoglobin subunit gamma-2;Hemoglobin subunit gamma-1	HBG2;HBG1;HBG2	>sp|P69892|HBG2_HUMAN Hemoglobin subunit gamma-2 OS=Homo sapiens GN=HBG2 PE=1 SV=2;>sp|P69891|HBG1_HUMAN Hemoglobin subunit gamma-1 OS=Homo sapiens GN=HBG1 PE=1 SV=2;>tr|E9PBX7|E9PBX7_HUMAN Hemoglobin, gamma G OS=Homo sapiens GN=HBG2 PE=3 SV=1;>tr|E9PBW4|E	0.999978	46.4916	7.95853e-38	144.29	KAHGKKVLTSLGDAIKHLDDLKGTFAQLSEL	_VLTSLGDAIK(gl)HLDDLK_	3	618.011	0.063345	16.781	10.424	0.58571
Q5STU3;Q13838;Q13838-2;F8VQ10;F6WLT2;F8VZL8;F6S4E6;F6UN21;F6TRA5;F6V772;F6QYI9;F6R6M7;F6QWI5;F6U6E2;F6S2B7;F6SXL5;E7EMX2;O00148;Q8N5M0;B1Q2N1	53;53;53;53;53;53;53;53;53;76;76;53;53;53;53;68;53;52;52;52	Q5STU3;O00148	Spliceosome RNA helicase DDX39B;ATP-dependent RNA helicase DDX39A	DDX39B;DDX39B;DDX39B;DDX39B;DDX39B;DDX39B;DDX39B;DDX39B;DDX39B;DDX39B;DDX39B;DDX39B;DDX39B;DDX39B;DDX39A;DDX39A;DDX39	>tr|Q5STU3|Q5STU3_HUMAN DEAD (Asp-Glu-Ala-Asp) box polypeptide 39B OS=Homo sapiens GN=BAT1 PE=2 SV=2;>sp|Q13838|DX39B_HUMAN Spliceosome RNA helicase DDX39B OS=Homo sapiens GN=DDX39B PE=1 SV=1;>sp|Q13838-2|DX39B_HUMAN Isoform 2 of Spliceosome RNA helicase D	1	72.2004	0.000675003	72.2	SYVSIHSSGFRDFLLKPELLRAIVDCGFEHP	_DFLLK(gl)PELLR_	3	453.266	0.63891	16.673	12.062	0.69732
Q14697;Q14697-2;F5H6X6;E9PKU7	908;930;811;816	Q14697	Neutral alpha-glucosidase AB	GANAB;GANAB;GANAB	>sp|Q14697|GANAB_HUMAN Neutral alpha-glucosidase AB OS=Homo sapiens GN=GANAB PE=1 SV=3;>sp|Q14697-2|GANAB_HUMAN Isoform 2 of Neutral alpha-glucosidase AB OS=Homo sapiens GN=GANAB;>tr|F5H6X6|F5H6X6_HUMAN Glucosidase, alpha; neutral AB OS=Homo sapiens GN=GAN	1	96.9752	4.60137e-37	162.81	VIIGAGKPAAVVLQTKGSPESRLSFQHDPET	_VVIIGAGKPAAVVLQTK(gl)GSPESR_	4	598.598	1.0277	16.478	15.056	0.89744
P62136;Q07161;A6NNR3;E9PMD7;F8VYE8;P36873;F8W0W8;P36873-2;E9PDP1;P62140;B4DNE3;F8W0V8	260;271;216;225;260;260;269;260;357;259;78;119	P62136;P62140	Serine/threonine-protein phosphatase PP1-alpha catalytic subunit;Serine/threonine-protein phosphatase PP1-alpha catalytic subunit;Serine/threonine-protein phosphatase;Serine/threonine-protein phosphatase;Serine/threonine-protein phosphatase;Serine/threonine-protein phosphatase PP1-gamma catalytic subunit;Serine/threonine-protein phosphatase;Serine/threonine-protein phosphatase PP1-beta catalytic …	PPP1CA;PPP1CA;PPP1CA;PPP1CA;PPP1CC;PPP1CC;PPP1CC;PPP1CB;PPP1CC;PPP1CC	>sp|P62136|PP1A_HUMAN Serine/threonine-protein phosphatase PP1-alpha catalytic subunit OS=Homo sapiens GN=PPP1CA PE=1 SV=1;>tr|Q07161|Q07161_HUMAN Serine/threonine-protein phosphatase OS=Homo sapiens GN=PPP1CA PE=2 SV=1;>tr|A6NNR3|A6NNR3_HUMAN Serine/threo	1	65.3744	9.20261e-62	185.27	CRAHQVVEDGYEFFAKRQLVTLFSAPNYCGE	_AHQVVEDGYEFFAK(gl)R_	4	478.235	0.16818	16.388	10.058	0.64893
F8VPF3;F8W1R7;P60660-2;P60660;G8JLA2;G3V1V0;B7Z6Z4;F8VZU9;G3V1Y7;F8VZV5;F8W180;H0YI43	69;81;81;81;82;81;174;33;45;81;126;3	F8VPF3	Myosin light polypeptide 6	MYL6;MYL6;MYL6;MYL6;MYL6;MYL6;MYL6;MYL6;MYL6;MYL6;MYL6	>tr|F8VPF3|F8VPF3_HUMAN Myosin, light chain 6, alkali, smooth muscle and non-muscle (Fragment) OS=Homo sapiens GN=MYL6 PE=4 SV=1;>tr|F8W1R7|F8W1R7_HUMAN Myosin, light chain 6, alkali, smooth muscle and non-muscle OS=Homo sapiens GN=MYL6 PE=4 SV=1;>sp|P6066	1	158.654	7.63128e-39	158.65	DFEHFLPMLQTVAKNKDQGTYEDYVEGLRVF	_NK(gl)DQGTYEDYVEGLR_	3	634.294	-0.21592	16.328	14.858	0.86387
E9PRP1;E9PS62;Q9BZ68;Q9BZ67-2;B4E2P1;Q9BZ67	111;97;153;97;119;153	E9PRP1	Putative FERM domain-containing protein FRMD8P1;FERM domain-containing protein 8	FRMD8;FRMD8;FRMD8P1;FRMD8;FRMD8	>tr|E9PRP1|E9PRP1_HUMAN FERM domain-containing 8 (Fragment) OS=Homo sapiens GN=FRMD8 PE=4 SV=1;>tr|E9PS62|E9PS62_HUMAN FERM domain-containing 8 (Fragment) OS=Homo sapiens GN=FRMD8 PE=4 SV=1;>sp|Q9BZ68|FKS43_HUMAN Putative FERM domain-containing protein FKS	1	102.872	1.83134e-11	102.87	QIHDEEVLRLLYEEAKGNVLAARYPCDVEDC	_LLYEEAK(gl)GNVLAAR_	3	554.305	-0.19773	16.321	12.836	0.88186
P62136;E9PMD7	26;26	P62136	Serine/threonine-protein phosphatase PP1-alpha catalytic subunit;Serine/threonine-protein phosphatase	PPP1CA;PPP1CA	>sp|P62136|PP1A_HUMAN Serine/threonine-protein phosphatase PP1-alpha catalytic subunit OS=Homo sapiens GN=PPP1CA PE=1 SV=1;>tr|E9PMD7|E9PMD7_HUMAN Serine/threonine-protein phosphatase (Fragment) OS=Homo sapiens GN=PPP1CA PE=3 SV=1	1	140.628	3.22727e-28	140.63	SIIGRLLEVQGSRPGKNVQLTENEIRGLCLK	_LLEVQGSRPGK(gl)NVQLTENEIR_	4	624.34	0.33846	16.118	9.2907	0.59681
C9J4M6;C9J2Y9;P30876	935;1003;1010	C9J4M6	DNA-directed RNA polymerase;DNA-directed RNA polymerase;DNA-directed RNA polymerase II subunit RPB2	POLR2B;POLR2B;POLR2B	>tr|C9J4M6|C9J4M6_HUMAN DNA-directed RNA polymerase OS=Homo sapiens GN=POLR2B PE=3 SV=2;>tr|C9J2Y9|C9J2Y9_HUMAN DNA-directed RNA polymerase OS=Homo sapiens GN=POLR2B PE=3 SV=2;>sp|P30876|RPB2_HUMAN DNA-directed RNA polymerase II subunit RPB2 OS=Homo sapien	1	216.708	2.66771e-166	216.71	EIGDATPFNDAVNVQKISNLLSDYGYHLRGN	_GEIGDATPFNDAVNVQK(gl)ISNLLSDYGYHLR_	4	855.926	-0.71131	16.063	16.61	0.98295
B3KRS5;Q92769;Q13547;Q5TEE2	171;201;200;175	B3KRS5;Q13547	Histone deacetylase;Histone deacetylase 2;Histone deacetylase 1	HDAC2;HDAC2;HDAC1;HDAC1	>tr|B3KRS5|B3KRS5_HUMAN Histone deacetylase OS=Homo sapiens GN=HDAC2 PE=2 SV=1;>sp|Q92769|HDAC2_HUMAN Histone deacetylase 2 OS=Homo sapiens GN=HDAC2 PE=1 SV=2;>sp|Q13547|HDAC1_HUMAN Histone deacetylase 1 OS=Homo sapiens GN=HDAC1 PE=1 SV=1;>tr|Q5TEE2|Q5TEE2	1	80.1418	9.58338e-05	80.142	EAFYTTDRVMTVSFHKYGEYFPGTGDLRDIG	_VM(ox)TVSFHK(gl)YGEYFPGTGDLR_	4	609.293	0.23907	16.021	17.987	1.1459
F5GY68;E9PFB2;F5H0F9;Q9UJX4;Q9UJX4-2;H0YFB5	190;190;289;289;168;71	F5GY68	Anaphase-promoting complex subunit 5;Anaphase-promoting complex subunit 5	ANAPC5;ANAPC5;ANAPC5;ANAPC5;ANAPC5	>tr|F5GY68|F5GY68_HUMAN Anaphase-promoting complex subunit 5 (Fragment) OS=Homo sapiens GN=ANAPC5 PE=4 SV=1;>tr|E9PFB2|E9PFB2_HUMAN Uncharacterized protein OS=Homo sapiens GN=ANAPC5 PE=4 SV=1;>tr|F5H0F9|F5H0F9_HUMAN Anaphase-promoting complex subunit 5 OS=	1	190.185	2.68398e-75	190.19	LLHYFDRLILTGAESKSNGEEGYGRSLRYAA	_LILTGAESK(gl)SNGEEGYGR_	3	665.664	-0.97261	15.831	14.332	0.78577
Q99878;Q96KK5;Q9BTM1;P20671;P0C0S8;H0YFX9;Q9BTM1-2;C9JE22;Q16777;Q6FI13	100;100;100;100;100;63;100;100;100;100	Q99878;Q16777	Histone H2A type 1-J;Histone H2A type 1-H;Histone H2A.J;Histone H2A type 1-D;Histone H2A type 1;Histone H2A;Histone H2A type 2-C;Histone H2A type 2-A	HIST1H2AJ;HIST1H2AH;H2AFJ;HIST1H2AD;HIST1H2AG;H2AFJ;HIST2H2AC;HIST2H2AA3	>sp|Q99878|H2A1J_HUMAN Histone H2A type 1-J OS=Homo sapiens GN=HIST1H2AJ PE=1 SV=3;>sp|Q96KK5|H2A1H_HUMAN Histone H2A type 1-H OS=Homo sapiens GN=HIST1H2AH PE=1 SV=3;>sp|Q9BTM1|H2AJ_HUMAN Histone H2A.J OS=Homo sapiens GN=H2AFJ PE=1 SV=1;>sp|P20671|H2A1D_HU	1	143.613	1.92271e-48	149.84	QLAIRNDEELNKLLGKVTIAQGGVLPNIQAV	_LLGK(gl)VTIAQGGVLPNIQAVLLPK_	3	819.504	1.0247	15.739	15.601	1.0371
P04075	28	P04075	Fructose-bisphosphate aldolase A	ALDOA	>sp|P04075|ALDOA_HUMAN Fructose-bisphosphate aldolase A OS=Homo sapiens GN=ALDOA PE=1 SV=2	1	112.156	6.94215e-29	143.57	KKELSDIAHRIVAPGKGILAADESTGSIAKR	_IVAPGK(gl)GILAADESTGSIAK_	3	671.372	0.15368	15.682	21.433	1.4251
Q9UHQ7	57	Q9UHQ7	WW domain-binding protein 5	WBP5	>sp|Q9UHQ7|WBP5_HUMAN WW domain-binding protein 5 OS=Homo sapiens GN=WBP5 PE=2 SV=1	1	121.182	1.47918e-24	121.18	KGTFRERLIQSLQEFKEDIHNRHLSNEDMFR	_LIQSLQEFK(gl)EDIHNR_	4	496.762	-0.43999	15.388	10.531	0.60867
F8W7R3;Q9NVI1-2;Q9NVI1-1;Q9NVI1	402;402;402;402	F8W7R3	Fanconi anemia group I protein	FANCI;FANCI	>tr|F8W7R3|F8W7R3_HUMAN Fanconi anemia, complementation group I OS=Homo sapiens GN=FANCI PE=4 SV=1;>sp|Q9NVI1-2|FANCI_HUMAN Isoform 2 of Fanconi anemia group I protein OS=Homo sapiens GN=FANCI;>sp|Q9NVI1-1|FANCI_HUMAN Isoform 1 of Fanconi anemia group I pr	1	40.4932	0.0858206	40.493	FILMDSYGPKKVLDGKTIETSPSLSRMPNQH	_VLDGK(gl)TIETSPSLSR_	3	572.976	-0.14358	15.035	14.595	0.93205
F5H3N4;Q16850;Q16850-2	87;141;42	F5H3N4	Lanosterol 14-alpha demethylase	CYP51A1	>tr|F5H3N4|F5H3N4_HUMAN Cytochrome P450, family 51, subfamily A, polypeptide 1 OS=Homo sapiens GN=CYP51A1 PE=3 SV=1;>sp|Q16850|CP51A_HUMAN Lanosterol 14-alpha demethylase OS=Homo sapiens GN=CYP51A1 PE=1 SV=3;>sp|Q16850-2|CP51A_HUMAN Isoform 2 of Lanosterol	0.999985	48.3022	0.00799914	56.688	NAEDVYSRLTTPVFGKGVAYDVPNPVFLEQK	_LTTPVFGK(gl)GVAYDVPNPVFLEQK_	3	878.471	-0.12529	14.784	12.539	0.7672
F8WAQ1;Q6UWL2-3;Q6UWL2;C9JPF9;Q6UWL2-2	686;686;686;686;686	F8WAQ1	Sushi domain-containing protein 1	SUSD1;SUSD1	>tr|F8WAQ1|F8WAQ1_HUMAN Sushi domain-containing 1 OS=Homo sapiens GN=SUSD1 PE=4 SV=1;>sp|Q6UWL2-3|SUSD1_HUMAN Isoform 3 of Sushi domain-containing protein 1 OS=Homo sapiens GN=SUSD1;>sp|Q6UWL2|SUSD1_HUMAN Sushi domain-containing protein 1 OS=Homo sapiens G	1	127.174	2.29811e-25	127.17	IGDRLYYGEYYNAPLKRGSDYCIILRITSEW	_LYYGEYYNAPLK(gl)R_	3	588.63	-0.80493	14.738	8.2704	0.74015
B4DHX4;P31150;Q5SX88;P50395;E7EU23;Q5SX87;Q5SX91;E9PFL7	205;221;176;221;225;211;49;54	B4DHX4;Q5SX88	Rab GDP dissociation inhibitor alpha;Rab GDP dissociation inhibitor beta;Rab GDP dissociation inhibitor beta	GDI1;GDI2;GDI2;GDI2;GDI2;GDI2	>tr|B4DHX4|B4DHX4_HUMAN Uncharacterized protein OS=Homo sapiens GN=GDI1 PE=2 SV=1;>sp|P31150|GDIA_HUMAN Rab GDP dissociation inhibitor alpha OS=Homo sapiens GN=GDI1 PE=1 SV=2;>tr|Q5SX88|Q5SX88_HUMAN GDP dissociation inhibitor 2 OS=Homo sapiens GN=GDI2 PE=2	1	146.171	9.38114e-49	146.17	INRIKLYSESLARYGKSPYLYPLYGLGELPQ;VNRIKLYSESLARYGKSPYLYPLYGLGELPQ	_YGK(gl)SPYLYPLYGLGELPQGFAR_	3	868.448	0.64697	14.24	12.512	0.8032
E9PEI9;P48449;C9J315	61;61;62	E9PEI9	Lanosterol synthase;Lanosterol synthase	LSS;LSS;LSS	>tr|E9PEI9|E9PEI9_HUMAN Lanosterol synthase (2,3-oxidosqualene-lanosterol cyclase) OS=Homo sapiens GN=LSS PE=4 SV=1;>sp|P48449|ERG7_HUMAN Lanosterol synthase OS=Homo sapiens GN=LSS PE=1 SV=1;>tr|C9J315|C9J315_HUMAN Lanosterol synthase (2,3-oxidosqualene-la	0.932834	11.4266	5.17467e-30	134.4	REQTGLEAYALGLDTKNYFKDLPKAHTAFEG	_EQTGLEAYALGLDTK(gl)NYFK_	3	759.046	-0.52551	14.103	11.878	0.64172
P49721	68	P49721	Proteasome subunit beta type-2	PSMB2	>sp|P49721|PSB2_HUMAN Proteasome subunit beta type-2 OS=Homo sapiens GN=PSMB2 PE=1 SV=1	1	54.7763	0.0178435	54.776	TVQFAEYIQKNVQLYKMRNGYELSPTAAANF	_NVQLYK(gl)MR_	3	389.21	0.23897	14.044	21.998	1.4406
Q5JX56;Q5JX58;Q5JX59;Q5JX60;Q5JX44;E7ENH5;A6PVH9;F2Z2V0;Q99829;Q5JX61;Q5JX52;Q5JX45	157;157;157;157;157;157;157;157;157;133;133;133	Q5JX56	Copine-1	CPNE1;CPNE1;CPNE1;CPNE1;CPNE1;CPNE1;CPNE1;CPNE1;CPNE1;CPNE1;CPNE1;CPNE1	>tr|Q5JX56|Q5JX56_HUMAN Copine I (Fragment) OS=Homo sapiens GN=CPNE1 PE=2 SV=1;>tr|Q5JX58|Q5JX58_HUMAN Copine I (Fragment) OS=Homo sapiens GN=CPNE1 PE=2 SV=1;>tr|Q5JX59|Q5JX59_HUMAN Copine I (Fragment) OS=Homo sapiens GN=CPNE1 PE=2 SV=1;>tr|Q5JX60|Q5JX60_H	1	160.866	3.16455e-38	160.87	MEVEARNLDKKDFLGKSDPFLEFFRQGDGKW	_DFLGK(gl)SDPFLEFFR_	3	611.305	0.46135	13.883	14.714	0.9013
C9JSP1;C9JQ75;C9J0M4;P51572;C9JM14;C9JMD7	95;95;95;95;95;95	C9JSP1	B-cell receptor-associated protein 31	BCAP31;BCAP31;BCAP31;BCAP31;BCAP31;BCAP31	>tr|C9JSP1|C9JSP1_HUMAN B-cell receptor-associated protein 31 (Fragment) OS=Homo sapiens GN=BCAP31 PE=4 SV=1;>tr|C9JQ75|C9JQ75_HUMAN B-cell receptor-associated protein 31 (Fragment) OS=Homo sapiens GN=BCAP31 PE=4 SV=1;>tr|C9J0M4|C9J0M4_HUMAN B-cell recepto	1	91.3172	2.24588e-05	91.317	VNLQNNPGAMEHFHMKLFRAQRNLYIAGFSL	_VNLQNNPGAM(ox)EHFHM(ox)K(gl)LFR_	4	608.045	-0.90177	13.875	12.606	0.93625
F5H4B1;P78395;B7Z986;E7EW99;E7EMH2;Q5SWL7;Q5VWM6;Q5VWM1;Q5VTA0;O95521;O60811;O60809;A6NFR9;O95522	102;118;61;118;118;99;99;99;99;99;99;99;99;99	F5H4B1	Melanoma antigen preferentially expressed in tumors;PRAME family member 14;PRAME family member 13;PRAME family member 16;PRAME family member 17;PRAME family member 1;PRAME family member 2;PRAME family member 10;PRAME family member 12	PRAME;PRAME;PRAME;PRAME;PRAMEF14;PRAMEF13;PRAMEF16;PRAMEF17;PRAMEF1;PRAMEF2;PRAMEF10;PRAMEF14;PRAMEF12	>tr|F5H4B1|F5H4B1_HUMAN Preferentially-expressed antigen in melanoma OS=Homo sapiens GN=PRAME PE=4 SV=1;>sp|P78395|PRAME_HUMAN Melanoma antigen preferentially expressed in tumors OS=Homo sapiens GN=PRAME PE=1 SV=1;>tr|B7Z986|B7Z986_HUMAN Uncharacterized pr	1	99.815	3.37937e-08	111.61	GLDVLLAQEVRPRRWKLQVLDLRKNSHQDFW	_WK(gl)LQVLDLR_	3	428.919	0.17154	13.803	13.443	0.9858
O75533	1102	O75533	Splicing factor 3B subunit 1	SF3B1	>sp|O75533|SF3B1_HUMAN Splicing factor 3B subunit 1 OS=Homo sapiens GN=SF3B1 PE=1 SV=3	1	51.5244	1.06515e-119	219.99	AIGPHDVLATLLNNLKVQERQNRVCTTVAIA	_AIGPHDVLATLLNNLK(gl)VQER_	4	579.576	0.045376	13.748	16.19	1.1495
Q9BUV8-4;Q9BUV8-3;Q9BUV8-2;Q9BUV8;Q5QPG6	27;27;27;27;27	Q9BUV8-4	Uncharacterized protein C20orf24	C20orf24;C20orf24	>sp|Q9BUV8-4|CT024_HUMAN Isoform 4 of Uncharacterized protein C20orf24 OS=Homo sapiens GN=C20orf24;>sp|Q9BUV8-3|CT024_HUMAN Isoform 3 of Uncharacterized protein C20orf24 OS=Homo sapiens GN=C20orf24;>sp|Q9BUV8-2|CT024_HUMAN Isoform 2 of Uncharacterized prot	1	68.0161	0.00373871	68.016	QPQLANGALKVSVWSKVLRSDAAWEDKDEFL	_VSVWSK(gl)VLR_	3	396.568	0.33111	13.693	11.949	0.73611
P60228;H0YBR5;E5RIT4	82;81;33	P60228	Eukaryotic translation initiation factor 3 subunit E	EIF3E;EIF3E;EIF3E	>sp|P60228|EIF3E_HUMAN Eukaryotic translation initiation factor 3 subunit E OS=Homo sapiens GN=EIF3E PE=1 SV=1;>tr|H0YBR5|H0YBR5_HUMAN Eukaryotic translation initiation factor 3, subunit E (Fragment) OS=Homo sapiens GN=EIF3E PE=4 SV=1;>tr|E5RIT4|E5RIT4_HUM	1	209.956	9.58211e-133	238.63	PHALREKRTTVVAQLKQLQAETEPIVKMFED	_RTTVVAQLK(gl)QLQAETEPIVK_	3	789.452	-0.68093	13.635	13.025	0.92559
P49327	70	P49327	Fatty acid synthase;[Acyl-carrier-protein] S-acetyltransferase;[Acyl-carrier-protein] S-malonyltransferase;3-oxoacyl-[acyl-carrier-protein] synthase;3-oxoacyl-[acyl-carrier-protein] reductase;3-hydroxyacyl-[acyl-carrier-protein] dehydratase;Enoyl-[acyl-carrier-protein] reductase;Oleoyl-[acyl-carrier-protein] hydrolase	FASN	>sp|P49327|FAS_HUMAN Fatty acid synthase OS=Homo sapiens GN=FASN PE=1 SV=3	1	149.527	7.61919e-52	149.53	KDLSRFDASFFGVHPKQAHTMDPQLRLLLEV	_FDASFFGVHPK(gl)QAHTMDPQLR_	4	636.562	-0.76305	13.566	12.582	0.85915
F5H1T6;B7Z641;Q93050-1;Q93050;F5H569;B7Z3B7	312;623;666;666;666;673	F5H1T6	V-type proton ATPase 116 kDa subunit a isoform 1;V-type proton ATPase 116 kDa subunit a isoform 1	ATP6V0A1;ATP6V0A1;ATP6V0A1;ATP6V0A1;ATP6V0A1	>tr|F5H1T6|F5H1T6_HUMAN ATPase, H+-transporting, lysosomal V0 subunit a1 OS=Homo sapiens GN=ATP6V0A1 PE=4 SV=1;>tr|B7Z641|B7Z641_HUMAN Uncharacterized protein OS=Homo sapiens GN=ATP6V0A1 PE=2 SV=1;>sp|Q93050-1|VPP1_HUMAN Isoform 2 of V-type proton ATPase 1	1	148.183	6.58738e-22	148.18	LLFKPLVLRRQYLRRKHLGTLNFGGIRVGNG	_K(gl)HLGTLNFGGIR_	3	476.269	0.4183	13.478	19.773	1.464
B3KQF6;F5GWU6;F5H008;Q9H267	213;259;277;304	B3KQF6	Vacuolar protein sorting-associated protein 33B	VPS33B;VPS33B;VPS33B	>tr|B3KQF6|B3KQF6_HUMAN Vacuolar protein sorting 33 homolog B (yeast) OS=Homo sapiens GN=VPS33B PE=2 SV=1;>tr|F5GWU6|F5GWU6_HUMAN Vacuolar protein sorting 33 homolog B (yeast) OS=Homo sapiens GN=VPS33B PE=4 SV=1;>tr|F5H008|F5H008_HUMAN Vacuolar protein sor	1	63.6908	0.000499092	63.691	IRNEHFSNVFGFLSQKARNLQAQYDRRRGMD	_NEHFSNVFGFLSQK(gl)AR_	4	499.501	-0.99287	13.285	11.324	0.78916
F5H131;Q5JUP9;P35658-2;P35658-4;P35658;P35658-3;P35658-5	198;363;758;759;769;770;758	F5H131	Nuclear pore complex protein Nup214	NUP214	>tr|F5H131|F5H131_HUMAN Nucleoporin 214kDa OS=Homo sapiens GN=NUP214 PE=4 SV=1;>tr|Q5JUP9|Q5JUP9_HUMAN Nucleoporin 214kDa (Fragment) OS=Homo sapiens GN=NUP214 PE=2 SV=1;>sp|P35658-2|NU214_HUMAN Isoform 2 of Nuclear pore complex protein Nup214 OS=Homo sapie	1	173.353	3.02025e-88	173.35	IKETTESLHGDISSLKTTLLEGFAGVEEARE	_ETTESLHGDISSLK(gl)TTLLEGFAGVEEAR_	4	776.89	-0.39874	13.237	11.914	0.84977
B4DHN0;P28482	273;285	B4DHN0	Mitogen-activated protein kinase 1	MAPK1	>tr|B4DHN0|B4DHN0_HUMAN Mitogen-activated protein kinase 1 OS=Homo sapiens GN=MAPK1 PE=2 SV=1;>sp|P28482|MK01_HUMAN Mitogen-activated protein kinase 1 OS=Homo sapiens GN=MAPK1 PE=1 SV=3	0.999956	43.566	3.84031e-08	86.548	KNKVPWNRLFPNADSKALDLLDKMLTFNPHK	_LFPNADSK(gl)ALDLLDK_	3	591.984	1.448	13.114	9.9372	0.73827
Q8IXR5-2;F8W6I6;E9PD86;Q8IXR5	89;617;649;797	Q8IXR5-2	Protein FAM178B	FAM178B;FAM178B;FAM178B	>sp|Q8IXR5-2|F178B_HUMAN Isoform 2 of Protein FAM178B OS=Homo sapiens GN=FAM178B;>tr|F8W6I6|F8W6I6_HUMAN Family with sequence similarity 178, member B OS=Homo sapiens GN=FAM178B PE=4 SV=1;>tr|E9PD86|E9PD86_HUMAN Family with sequence similarity 178, member	1	75.89	5.91393e-08	95.273	TQIRESPQAMHRTMLKDLATQTYIRWQELLT	_TMLK(gl)DLATQTYIR_	3	556.631	-0.10345	13.08	8.274	0.64056
P42858	1431	P42858	Huntingtin	HTT	>sp|P42858|HD_HUMAN Huntingtin OS=Homo sapiens GN=HTT PE=1 SV=2	0.973511	15.6528	0.000528139	72.2	NAIHNHIRLFEPLVIKALKQYTTTTCVQLQK	_LFEPLVIK(gl)ALK_	3	462.29	1.6278	13.016	16.946	1.0625
Q9Y6M0-3;Q9Y6M0-2;Q9Y6M0	142;140;142	Q9Y6M0-3	Testisin	PRSS21	>sp|Q9Y6M0-3|TEST_HUMAN Isoform 3 of Testisin OS=Homo sapiens GN=PRSS21;>sp|Q9Y6M0-2|TEST_HUMAN Isoform 2 of Testisin OS=Homo sapiens GN=PRSS21;>sp|Q9Y6M0|TEST_HUMAN Testisin OS=Homo sapiens GN=PRSS21 PE=2 SV=1	0.999733	35.736	1.22225e-18	117.62	SPRYLGNSPYDIALVKLSAPVTYTKHIQPIC	_YLGNSPYDIALVK(gl)LSAPVTYTK_	3	843.12	1.062	12.989	11.106	0.95813
O60671-3;D6R9A1;O60671-2;O60671	32;32;32;32	O60671-3	Cell cycle checkpoint protein RAD1	RAD1;RAD1	>sp|O60671-3|RAD1_HUMAN Isoform 3 of Cell cycle checkpoint protein RAD1 OS=Homo sapiens GN=RAD1;>tr|D6R9A1|D6R9A1_HUMAN Uncharacterized protein OS=Homo sapiens GN=RAD1 PE=4 SV=1;>sp|O60671-2|RAD1_HUMAN Isoform 2 of Cell cycle checkpoint protein RAD1 OS=Hom	1	61.3438	0.00354406	61.344	LVASLDNVRNLSTILKAIHFREHATCFATKN	_NLSTILK(gl)AIHFR_	4	382.476	-0.39779	12.922	10.255	0.80117
F8VPF3;F8W1R7;P60660-2;P60660;G8JLA2;G3V1V0;B7Z6Z4;F8VZV5;F8W1I5;P14649	38;50;50;50;51;50;143;50;107;107	F8VPF3	Myosin light polypeptide 6;Myosin light chain 6B	MYL6;MYL6;MYL6;MYL6;MYL6;MYL6;MYL6;MYL6B;MYL6B	>tr|F8VPF3|F8VPF3_HUMAN Myosin, light chain 6, alkali, smooth muscle and non-muscle (Fragment) OS=Homo sapiens GN=MYL6 PE=4 SV=1;>tr|F8W1R7|F8W1R7_HUMAN Myosin, light chain 6, alkali, smooth muscle and non-muscle OS=Homo sapiens GN=MYL6 PE=4 SV=1;>sp|P6066	0.999891	39.641	1.80989e-68	180.39	VMRALGQNPTNAEVLKVLGNPKSDEMNVKVL	_ALGQNPTNAEVLK(gl)VLGNPK_	3	693.052	0.83526	12.657	10.232	0.80669
F8W7R3;Q9NVI1-2;Q9NVI1-1;Q9NVI1	331;331;331;331	F8W7R3	Fanconi anemia group I protein	FANCI;FANCI	>tr|F8W7R3|F8W7R3_HUMAN Fanconi anemia, complementation group I OS=Homo sapiens GN=FANCI PE=4 SV=1;>sp|Q9NVI1-2|FANCI_HUMAN Isoform 2 of Fanconi anemia group I protein OS=Homo sapiens GN=FANCI;>sp|Q9NVI1-1|FANCI_HUMAN Isoform 1 of Fanconi anemia group I pr	0.995828	23.7785	4.97485e-12	99.747	VTRIQRFQDQVLDLLKTSVVKSFKDLQLLQG	_FQDQVLDLLK(gl)TSVVK_	3	616.347	-0.029759	12.64	13.953	1.1129
P26639;E7ERI3;G3XAN9;B4DEG8	549;428;445;582	P26639	Threonine--tRNA ligase, cytoplasmic;Threonine--tRNA ligase, cytoplasmic	TARS;TARS;TARS;TARS	>sp|P26639|SYTC_HUMAN Threonine--tRNA ligase, cytoplasmic OS=Homo sapiens GN=TARS PE=1 SV=3;>tr|E7ERI3|E7ERI3_HUMAN Threonyl-tRNA synthetase OS=Homo sapiens GN=TARS PE=3 SV=1;>tr|G3XAN9|G3XAN9_HUMAN Threonyl-tRNA synthetase OS=Homo sapiens GN=TARS PE=3 SV=	1	71.159	0.000902449	71.159	SGDGAFYGPKIDIQIKDAIGRYHQCATIQLD	_IDIQIK(gl)DAIGR_	3	452.593	0.45921	12.451	14.331	1.0459
P08107;H0YG33;F8VZJ4;F5H1D3;F5GZ62;E7EP94	159;226;136;141;142;68	P08107	Heat shock 70 kDa protein 1A/1B	HSPA1A;HSPA1A	>sp|P08107|HSP71_HUMAN Heat shock 70 kDa protein 1A/1B OS=Homo sapiens GN=HSPA1A PE=1 SV=5;>tr|H0YG33|H0YG33_HUMAN Heat shock 70kDa protein 1B OS=Homo sapiens GN=HSPA1B PE=3 SV=1;>tr|F8VZJ4|F8VZJ4_HUMAN Heat shock 70kDa protein 1B OS=Homo sapiens GN=HSPA1B	1	75.7641	1.95566e-05	75.764	ITVPAYFNDSQRQATKDAGVIAGLNVLRIIN	_QATK(gl)DAGVIAGLNVLR_	3	580.664	-0.032369	12.395	22.204	1.6397
Q96AX1;F5H6Y0	77;77	Q96AX1	Vacuolar protein sorting-associated protein 33A	VPS33A;VPS33A	>sp|Q96AX1|VP33A_HUMAN Vacuolar protein sorting-associated protein 33A OS=Homo sapiens GN=VPS33A PE=1 SV=1;>tr|F5H6Y0|F5H6Y0_HUMAN Vacuolar protein sorting 33 homolog A (S. cerevisiae) OS=Homo sapiens GN=VPS33A PE=4 SV=1	1	76.3218	0.000661713	76.322	KMFTLKGNRLPAADVKNIIFFVRPRLELMDI	_LPAADVK(gl)NIIFFVRPR_	4	493.289	0.33874	12.334	9.2401	0.99152
P48643;E7ENZ3;E7EWW2;B7ZAR1;E9PCA1;B4DYD8	529;474;502;491;508;436	P48643	T-complex protein 1 subunit epsilon	CCT5;CCT5;CCT5;CCT5;CCT5	>sp|P48643|TCPE_HUMAN T-complex protein 1 subunit epsilon OS=Homo sapiens GN=CCT5 PE=1 SV=1;>tr|E7ENZ3|E7ENZ3_HUMAN Chaperonin-containing TCP1, subunit 5 (epsilon) OS=Homo sapiens GN=CCT5 PE=4 SV=1;>tr|E7EWW2|E7EWW2_HUMAN Chaperonin-containing TCP1, subuni	1	56.4044	0.0222234	56.404	KQQISLATQMVRMILKIDDIRKPGESEE___	_MILK(gl)IDDIR_	2	615.847	-0.55425	12.304	14.684	1.1532
A6NJA2;B7Z4N8;P54578	256;280;291	A6NJA2	Ubiquitin carboxyl-terminal hydrolase;Ubiquitin carboxyl-terminal hydrolase;Ubiquitin carboxyl-terminal hydrolase 14	USP14;USP14;USP14	>tr|A6NJA2|A6NJA2_HUMAN Ubiquitin carboxyl-terminal hydrolase OS=Homo sapiens GN=USP14 PE=3 SV=1;>tr|B7Z4N8|B7Z4N8_HUMAN Ubiquitin carboxyl-terminal hydrolase OS=Homo sapiens GN=USP14 PE=2 SV=1;>sp|P54578|UBP14_HUMAN Ubiquitin carboxyl-terminal hydrolase 1	1	57.8586	0.0141801	57.859	SCFINQEVKYLFTGLKLRLQEEITKQSPTLQ	_YLFTGLK(gl)LR_	3	408.908	1.0095	12.161	5.4337	0.4539
P78527;E7EUY0;P78527-2	3257;3256;3257	P78527	DNA-dependent protein kinase catalytic subunit	PRKDC;PRKDC	>sp|P78527|PRKDC_HUMAN DNA-dependent protein kinase catalytic subunit OS=Homo sapiens GN=PRKDC PE=1 SV=3;>tr|E7EUY0|E7EUY0_HUMAN Protein kinase, DNA-activated, catalytic polypeptide OS=Homo sapiens GN=PRKDC PE=4 SV=1;>sp|P78527-2|PRKDC_HUMAN Isoform 2 of D	0.99415	22.3027	0.000185869	76.326	MIDSARKQNNFSLAMKLLKELHKESKTRDDW	_QNNFSLAMK(gl)LLK_	3	507.613	-0.73688	11.911	10.569	0.90764
P11274-2;P11274;H0Y2V4	583;583;248	P11274-2	Breakpoint cluster region protein	BCR	>sp|P11274-2|BCR_HUMAN Isoform 2 of Breakpoint cluster region protein OS=Homo sapiens GN=BCR;>sp|P11274|BCR_HUMAN Breakpoint cluster region protein OS=Homo sapiens GN=BCR PE=1 SV=2;>tr|H0Y2V4|H0Y2V4_HUMAN Breakpoint cluster region OS=Homo sapiens GN=BCR PE	1	140.194	8.52838e-38	142.54	VQQWSHQQRVGDLFQKLASQLGVYRAFVDNY	_VGDLFQK(gl)LASQLGVYR_	3	636.683	0.0033715	11.856	11.839	0.98403
O00767	196	O00767	Acyl-CoA desaturase	SCD	>sp|O00767|ACOD_HUMAN Acyl-CoA desaturase OS=Homo sapiens GN=SCD PE=1 SV=2	1	116.17	1.04888e-17	117	HVGWLLVRKHPAVKEKGSTLDLSDLEAEKLV	_EK(gl)GSTLDLSDLEAEK_	3	583.623	-0.17951	11.844	11.476	0.93288
Q9BQE3;P68363;CON__ENSEMBL:ENSBTAP00000016242;F5H5D3;G3V1U9;Q71U36;Q13748;E9PGK3;Q13748-2;Q6PEY2;F8VXZ4	338;338;338;408;303;338;338;208;338;338;185	Q9BQE3	Tubulin alpha-1C chain;Tubulin alpha-1B chain;Tubulin alpha-1A chain;Tubulin alpha-3C/D chain;Tubulin alpha-3E chain	TUBA1C;TUBA1B;TUBA1C;TUBA1A;TUBA1A;TUBA3C;TUBA3E;TUBA1A	>sp|Q9BQE3|TBA1C_HUMAN Tubulin alpha-1C chain OS=Homo sapiens GN=TUBA1C PE=1 SV=1;>sp|P68363|TBA1B_HUMAN Tubulin alpha-1B chain OS=Homo sapiens GN=TUBA1B PE=1 SV=1;>ENSEMBL:ENSBTAP00000016242 (Bos taurus) similar to alpha-tubulin I isoform 1;>tr|F5H5D3|F5H	1	71.8787	0.0189265	71.879	VVPKDVNAAIATIKTKRTIQFVDWCPTGFKV	_DVNAAIATIK(gl)TK(gl)R_	4	407.982	0.8632	11.742	15.047	1.2838
C9JKN2;B7Z6W2;F8WDT9;A8MWT1;C9JDT9;B7Z730;Q6ICL3-2;C9J695;Q6ICL3-3;Q6ICL3;C9JC99;B7WNV6	69;69;69;110;69;110;69;69;74;69;74;110	C9JKN2	Transport and Golgi organization 2 homolog	TANGO2;C22orf25;TANGO2;TANGO2;TANGO2;TANGO2;TANGO2;TANGO2;TANGO2;TANGO2	>tr|C9JKN2|C9JKN2_HUMAN Chromosome 22 open reading frame 25 (Fragment) OS=Homo sapiens GN=C22orf25 PE=4 SV=1;>tr|B7Z6W2|B7Z6W2_HUMAN Chromosome 22 open reading frame 25 OS=Homo sapiens GN=C22orf25 PE=4 SV=1;>tr|F8WDT9|F8WDT9_HUMAN Chromosome 22 open readin	1	91.5472	1.935e-06	91.547	EGKEGGTWLGISTRGKLAALTNYLQPQLDWQ	_GK(gl)LAALTNYLQPQLDWQAR_	3	767.41	-0.25632	11.729	10.931	0.88378
Q92508;H0YB49	1334;32	Q92508	Piezo-type mechanosensitive ion channel component 1	PIEZO1;PIEZO1	>sp|Q92508|PIEZ1_HUMAN Piezo-type mechanosensitive ion channel component 1 OS=Homo sapiens GN=PIEZO1 PE=1 SV=4;>tr|H0YB49|H0YB49_HUMAN Piezo-type mechanosensitive ion channel component 1 (Fragment) OS=Homo sapiens GN=PIEZO1 PE=4 SV=1	1	90.5608	1.38338e-08	90.561	LLASRGFALYNAANLKSIDFHRRIEEKSLAQ	_GFALYNAANLK(gl)SIDFHR_	4	513.517	-1.65	11.694	10.506	0.90758
P62244	124	P62244	40S ribosomal protein S15a	RPS15A	>sp|P62244|RS15A_HUMAN 40S ribosomal protein S15a OS=Homo sapiens GN=RPS15A PE=1 SV=2	1	47.9714	0.0541409	47.971	GIMDHEEARRKHTGGKILGFFF_________	_HTGGK(gl)ILGFFF_	3	446.572	2.5741	11.665	8.043	0.6957
Q96AX1;F5H6Y0	126;126	Q96AX1	Vacuolar protein sorting-associated protein 33A	VPS33A;VPS33A	>sp|Q96AX1|VP33A_HUMAN Vacuolar protein sorting-associated protein 33A OS=Homo sapiens GN=VPS33A PE=1 SV=1;>tr|F5H6Y0|F5H6Y0_HUMAN Vacuolar protein sorting 33 homolog A (S. cerevisiae) OS=Homo sapiens GN=VPS33A PE=4 SV=1	1	63.1805	0.00297985	63.181	ILFVPRRSLLCEQRLKDLGVLGSFIHREEYS	_LK(gl)DLGVLGSFIHR_	4	392.978	-1.1773	11.665	10.517	0.76112
P11309-2	5	P11309-2			>sp|P11309-2|PIM1_HUMAN Isoform 2 of Serine/threonine-protein kinase pim-1 OS=Homo sapiens GN=PIM1	1	71.5575	1.51099e-07	102.87	___________MLLSKINSLAHLRAAPCNDL	_(ac)M(ox)LLSK(gl)INSLAHLR_	3	556.647	-0.37277	11.56	12.769	1.1067
P24928	796	P24928	DNA-directed RNA polymerase II subunit RPB1	POLR2A	>sp|P24928|RPB1_HUMAN DNA-directed RNA polymerase II subunit RPB1 OS=Homo sapiens GN=POLR2A PE=1 SV=2	1	212.78	1.62243e-119	212.78	ISQVIAVVGQQNVEGKRIPFGFKHRTLPHFI	_INISQVIAVVGQQNVEGK(gl)R_	3	722.738	-0.41889	11.376	8.8135	0.80718
P43356	285	P43356	Melanoma-associated antigen 2	MAGEA2	>sp|P43356|MAGA2_HUMAN Melanoma-associated antigen 2 OS=Homo sapiens GN=MAGEA2 PE=1 SV=1	0.998055	27.1028	4.86533e-07	85.988	EFLWGPRALIETSYVKVLHHTLKIGGEPHIS	_ALIETSYVK(gl)VLHHTLK_	4	492.283	0.78348	11.109	10.093	0.8246
P25787;C9JCK5;Q6MZI6	92;22;14	P25787	Proteasome subunit alpha type-2	PSMA2;PSMA2;DKFZp686D09174	>sp|P25787|PSA2_HUMAN Proteasome subunit alpha type-2 OS=Homo sapiens GN=PSMA2 PE=1 SV=2;>tr|C9JCK5|C9JCK5_HUMAN Proteasome (prosome, macropain) subunit, alpha type, 2 OS=Homo sapiens GN=PSMA2 PE=4 SV=1;>tr|Q6MZI6|Q6MZI6_HUMAN Proteasome (Prosome, macropai	1	186.559	5.26772e-112	186.56	SGMGPDYRVLVHRARKLAQQYYLVYQEPIPT	_K(gl)LAQQYYLVYQEPIPTAQLVQR_	3	921.832	0.55793	11.049	10.024	0.94547
Q14146	462	Q14146	Unhealthy ribosome biogenesis protein 2 homolog	URB2	>sp|Q14146|URB2_HUMAN Unhealthy ribosome biogenesis protein 2 homolog OS=Homo sapiens GN=URB2 PE=1 SV=2	1	66.0557	0.0022382	68.657	KAQEALIRTVFQTYAKLRQVPRLFEEVLGVI	_TVFQTYAK(gl)LR_	3	447.582	1.0815	10.985	10.829	0.93725
P51149;C9J592	126;126	P51149	Ras-related protein Rab-7a	RAB7A;RAB7A	>sp|P51149|RAB7A_HUMAN Ras-related protein Rab-7a OS=Homo sapiens GN=RAB7A PE=1 SV=1;>tr|C9J592|C9J592_HUMAN RAB7A, member RAS oncogene family (Fragment) OS=Homo sapiens GN=RAB7A PE=3 SV=1	1	156.667	1.18248e-53	156.67	SPRDPENFPFVVLGNKIDLENRQVATKRAQA	_DPENFPFVVLGNK(gl)IDLENR_	3	777.397	-1.4051	10.97	8.6732	0.89213
P61221;D6R9I9	250;250	P61221	ATP-binding cassette sub-family E member 1	ABCE1;ABCE1	>sp|P61221|ABCE1_HUMAN ATP-binding cassette sub-family E member 1 OS=Homo sapiens GN=ABCE1 PE=1 SV=1;>tr|D6R9I9|D6R9I9_HUMAN ATP-binding cassette, sub-family E (OABP), member 1 OS=Homo sapiens GN=ABCE1 PE=4 SV=1	1	138.659	1.53246e-43	148.52	ADIFMFDEPSSYLDVKQRLKAAITIRSLINP	_ADIFMFDEPSSYLDVK(gl)QR_	3	759.028	-0.077931	10.676	8.5489	0.82134
B4DRU0;C9JJ55;B4DVU3;C9J1F3;F5H1I1;F5GZ22;B4DDN4;F5GZC5;B4DVQ5;F5H4V1;Q99613;B5ME19	684;685;710;711;733;734;741;742;847;848;862;863	B4DRU0	Eukaryotic translation initiation factor 3 subunit C;Eukaryotic translation initiation factor 3 subunit C;Eukaryotic translation initiation factor 3 subunit C;Eukaryotic translation initiation factor 3 subunit C;Eukaryotic translation initiation factor 3 subunit C;Eukaryotic translation initiation factor 3 subunit C	EIF3C;EIF3C;EIF3C;EIF3C;EIF3C;EIF3CL	>tr|B4DRU0|B4DRU0_HUMAN Eukaryotic translation initiation factor 3, subunit C OS=Homo sapiens GN=EIF3C PE=2 SV=1;>tr|C9JJ55|C9JJ55_HUMAN Uncharacterized protein OS=Homo sapiens GN=EIF3CL PE=4 SV=2;>tr|B4DVU3|B4DVU3_HUMAN Eukaryotic translation initiation f	1	160.162	7.06599e-74	160.16	TEPTAQQNLALQLAEKLGSLVENNERVFDHK	_TEPTAQQNLALQLAEK(gl)LGSLVENNER_	3	994.183	-0.47226	10.544	9.2412	0.83786
O60493;O60493-2;O60493-4	95;63;73	O60493	Sorting nexin-3	SNX3	>sp|O60493|SNX3_HUMAN Sorting nexin-3 OS=Homo sapiens GN=SNX3 PE=1 SV=3;>sp|O60493-2|SNX3_HUMAN Isoform 2 of Sorting nexin-3 OS=Homo sapiens GN=SNX3;>sp|O60493-4|SNX3_HUMAN Isoform 4 of Sorting nexin-3 OS=Homo sapiens GN=SNX3	1	56.0202	0.0141592	56.02	ELERESKVVVPPLPGKAFLRQLPFRGDDGIF	_VVVPPLPGK(gl)AFLR_	3	502.977	-0.067139	10.539	10.701	0.97781
P07384	398	P07384	Calpain-1 catalytic subunit	CAPN1	>sp|P07384|CAN1_HUMAN Calpain-1 catalytic subunit OS=Homo sapiens GN=CAPN1 PE=1 SV=1	1	92.2652	8.08143e-12	92.265	GCRNYPATFWVNPQFKIRLDETDDPDDYGDR	_NYPATFWVNPQFK(gl)IR_	3	665.679	0.96593	10.425	6.5165	0.64274
Q6ZMZ0-3;F5GY25;Q6ZMZ0-2;E9PAW6;Q6ZMZ0-4;G3XA82;Q6ZMZ0	86;86;187;187;187;187;187	Q6ZMZ0-3	E3 ubiquitin-protein ligase RNF19B	RNF19B;RNF19B;RNF19B	>sp|Q6ZMZ0-3|RN19B_HUMAN Isoform 3 of E3 ubiquitin-protein ligase RNF19B OS=Homo sapiens GN=RNF19B;>tr|F5GY25|F5GY25_HUMAN Ring finger protein 19B OS=Homo sapiens GN=RNF19B PE=4 SV=1;>sp|Q6ZMZ0-2|RN19B_HUMAN Isoform 2 of E3 ubiquitin-protein ligase RNF19B	1	63.3735	0.00135771	63.374	PHDIRLLLADPPLMHKYEEFMLRRYLASDPD	_LLLADPPLMHK(gl)YEEFMLR_	4	583.306	0.17325	10.373	18.413	1.5444
Q96EK7-2;F2Z2E1;Q96EK7;F5GZX9;F5GY05	317;317;317;329;340	Q96EK7-2	Constitutive coactivator of peroxisome proliferator-activated receptor gamma	FAM120B;FAM120B;FAM120B;FAM120B	>sp|Q96EK7-2|F120B_HUMAN Isoform 2 of Constitutive coactivator of peroxisome proliferator-activated receptor gamma OS=Homo sapiens GN=FAM120B;>tr|F2Z2E1|F2Z2E1_HUMAN Family with sequence similarity 120B OS=Homo sapiens GN=FAM120B PE=4 SV=1;>sp|Q96EK7|F120B	0.916459	10.4022	0.0212408	52.126	ASYLLPGQKSPWFFQKPKGVITLDKQVISTS	_SPWFFQK(gl)PK_	3	426.893	1.328	10.347	14.515	0.95308
O14949	33	O14949	Cytochrome b-c1 complex subunit 8	UQCRQ	>sp|O14949|QCR8_HUMAN Cytochrome b-c1 complex subunit 8 OS=Homo sapiens GN=UQCRQ PE=1 SV=4	1	43.7611	0.0599797	43.761	SLSPFEQRAYPHVFTKGIPNVLRRIRESFFR	_AYPHVFTK(gl)GIPNVLR_	4	457.257	0.50937	10.249	6.3198	0.64532
Q6P2Q9	1344	Q6P2Q9	Pre-mRNA-processing-splicing factor 8	PRPF8	>sp|Q6P2Q9|PRP8_HUMAN Pre-mRNA-processing-splicing factor 8 OS=Homo sapiens GN=PRPF8 PE=1 SV=2	1	51.0726	0.0174098	51.073	SMGHVLIPQSDLRWSKQTDVGITHFRSGMSH	_WSK(gl)QTDVGITHFR_	3	563.622	0.7272	10.216	5.6954	0.42102
E7EPA6;P07942;G3XAI2	215;215;239	E7EPA6	Laminin subunit beta-1	LAMB1;LAMB1;LAMB1	>tr|E7EPA6|E7EPA6_HUMAN Laminin, beta 1 OS=Homo sapiens GN=LAMB1 PE=4 SV=1;>sp|P07942|LAMB1_HUMAN Laminin subunit beta-1 OS=Homo sapiens GN=LAMB1 PE=1 SV=2;>tr|G3XAI2|G3XAI2_HUMAN Laminin, beta 1 OS=Homo sapiens GN=LAMB1 PE=4 SV=1	1	61.2648	5.78675e-05	71.08	STEGEVIFRALDPAFKIEDPYSPRIQNLLKI	_ALDPAFK(gl)IEDPYSPR_	3	611.644	0.10652	10.144	4.9428	0.77824
F5H4B1;P78395;B7Z986;E7EW99;E7EMH2	110;126;69;126;126	F5H4B1	Melanoma antigen preferentially expressed in tumors	PRAME;PRAME;PRAME;PRAME	>tr|F5H4B1|F5H4B1_HUMAN Preferentially-expressed antigen in melanoma OS=Homo sapiens GN=PRAME PE=4 SV=1;>sp|P78395|PRAME_HUMAN Melanoma antigen preferentially expressed in tumors OS=Homo sapiens GN=PRAME PE=1 SV=1;>tr|B7Z986|B7Z986_HUMAN Uncharacterized pr	1	110.044	1.398e-24	110.04	EVRPRRWKLQVLDLRKNSHQDFWTVWSGNRA	_K(gl)NSHQDFWTVWSGNR_	3	659.31	-0.055227	10.066	10.396	1.1563
O94955;H0Y8R9;D6R935	120;28;126	O94955	Rho-related BTB domain-containing protein 3	RHOBTB3;RHOBTB3;RHOBTB3	>sp|O94955|RHBT3_HUMAN Rho-related BTB domain-containing protein 3 OS=Homo sapiens GN=RHOBTB3 PE=1 SV=2;>tr|H0Y8R9|H0Y8R9_HUMAN Rho-related BTB domain-containing 3 (Fragment) OS=Homo sapiens GN=RHOBTB3 PE=4 SV=1;>tr|D6R935|D6R935_HUMAN Rho-related BTB doma	1	81.5473	1.30073e-06	81.547	KFSFHEVKDNYIPVIKRALNSVPVIIAAVGT	_DNYIPVIK(gl)R_	3	411.231	0.11053	10.035	7.3742	0.75453
Q6P3X3	273	Q6P3X3	Tetratricopeptide repeat protein 27	TTC27	>sp|Q6P3X3|TTC27_HUMAN Tetratricopeptide repeat protein 27 OS=Homo sapiens GN=TTC27 PE=1 SV=1	1	96.0959	3.92735e-13	96.096	KDISQLQIDLTGALGKRTRFQENYVAQLILD	_DISQLQIDLTGALGK(gl)R_	3	614.674	0.56895	10.027	9.5162	0.91231
P69892;P69891;E9PBX7;F8WB96	9;9;9;9	P69892	Hemoglobin subunit gamma-2;Hemoglobin subunit gamma-1	HBG2;HBG1;HBG2	>sp|P69892|HBG2_HUMAN Hemoglobin subunit gamma-2 OS=Homo sapiens GN=HBG2 PE=1 SV=2;>sp|P69891|HBG1_HUMAN Hemoglobin subunit gamma-1 OS=Homo sapiens GN=HBG1 PE=1 SV=2;>tr|E9PBX7|E9PBX7_HUMAN Hemoglobin, gamma G OS=Homo sapiens GN=HBG2 PE=3 SV=1;>tr|F8WB96|F	1	70.5929	8.33016e-07	85.988	_______MGHFTEEDKATITSLWGKVNVEDA	_GHFTEEDK(gl)ATITSLWGK_	4	509.254	0.35667	9.992	3.7674	0.45772
Q8TEX9;Q8TEX9-2;H0YN14;H0YLV0;H0YL92	81;81;81;81;81	Q8TEX9	Importin-4	IPO4;IPO4;IPO4;IPO4	>sp|Q8TEX9|IPO4_HUMAN Importin-4 OS=Homo sapiens GN=IPO4 PE=1 SV=2;>sp|Q8TEX9-2|IPO4_HUMAN Isoform 2 of Importin-4 OS=Homo sapiens GN=IPO4;>tr|H0YN14|H0YN14_HUMAN Importin 4 OS=Homo sapiens GN=IPO4 PE=4 SV=1;>tr|H0YLV0|H0YLV0_HUMAN Importin 4 OS=Homo sapie	1	44.5108	0.0668613	44.511	NTRWRRLAAEQRESLKSLILTALQRETEHCV	_ESLK(gl)SLILTALQR_	3	529.314	1.3126	9.8934	10.224	1.0905
Q9UG63	508	Q9UG63	ATP-binding cassette sub-family F member 2	ABCF2	>sp|Q9UG63|ABCF2_HUMAN ATP-binding cassette sub-family F member 2 OS=Homo sapiens GN=ABCF2 PE=1 SV=2	1	71.5134	0.000278957	71.513	KEEMRKIIGRYGLTGKQQVSPIRNLSDGQKC	_YGLTGK(gl)QQVSPIR_	3	520.955	-0.68256	9.8482	6.2271	0.66338
P62269;Q5GGW2	8;8	P62269	40S ribosomal protein S18	RPS18;RPS18	>sp|P62269|RS18_HUMAN 40S ribosomal protein S18 OS=Homo sapiens GN=RPS18 PE=1 SV=3;>tr|Q5GGW2|Q5GGW2_HUMAN Rhabdomyosarcoma antigen MU-RMS-40.21 OS=Homo sapiens GN=RPS18 PE=2 SV=1	1	64.2245	1.77413e-05	86.772	________MSLVIPEKFQHILRVLNTNIDGR	_(ac)SLVIPEK(gl)FQHILR_	3	579.333	0.2452	9.6712	7.2784	0.72032
E9PL09;P23396;E9PPU1;H0YEU2;E9PSF4	185;197;112;125;71	E9PL09	40S ribosomal protein S3	RPS3;RPS3;RPS3;RPS3;RPS3	>tr|E9PL09|E9PL09_HUMAN Ribosomal protein S3 OS=Homo sapiens GN=RPS3 PE=3 SV=1;>sp|P23396|RS3_HUMAN 40S ribosomal protein S3 OS=Homo sapiens GN=RPS3 PE=1 SV=2;>tr|E9PPU1|E9PPU1_HUMAN Ribosomal protein S3 OS=Homo sapiens GN=RPS3 PE=4 SV=1;>tr|H0YEU2|H0YEU2_	0.966273	14.5713	0.000122465	72.891	LGIKVKIMLPWDPTGKIGPKKPLPDHVSIVE	_IMLPWDPTGK(gl)IGPK_	3	556.304	0.53819	9.6118	8.8166	0.7321
Q9NRK6	380	Q9NRK6	ATP-binding cassette sub-family B member 10, mitochondrial	ABCB10	>sp|Q9NRK6|ABCBA_HUMAN ATP-binding cassette sub-family B member 10, mitochondrial OS=Homo sapiens GN=ABCB10 PE=1 SV=2	1	90.7928	1.66704e-07	90.793	RAFGKEMTEIEKYASKVDHVMQLARKEAFAR	_YASK(gl)VDHVMQLAR_	4	408.714	0.84735	9.5909	4.6183	0.46657
P49427	18	P49427	Ubiquitin-conjugating enzyme E2 R1	CDC34	>sp|P49427|UB2R1_HUMAN Ubiquitin-conjugating enzyme E2 R1 OS=Homo sapiens GN=CDC34 PE=1 SV=2	1	61.8704	0.0141693	61.87	RPLVPSSQKALLLELKGLQEEPVEGFRVTLV	_ALLLELK(gl)GLQEEPVEGFR_	3	719.063	0.89851	9.5563	11.888	1.244
F8VNY2;P49642	264;261	F8VNY2	DNA primase;DNA primase small subunit	PRIM1;PRIM1	>tr|F8VNY2|F8VNY2_HUMAN DNA primase (Fragment) OS=Homo sapiens GN=PRIM1 PE=3 SV=1;>sp|P49642|PRI1_HUMAN DNA primase small subunit OS=Homo sapiens GN=PRIM1 PE=1 SV=1	1	214.488	1.40723e-167	214.49	LVPETIHDELQQSFQKSHNSLQRWEHLKKVA	_ILALVPETIHDELQQSFQK(gl)SHNSLQR_	5	629.934	0.050532	9.5045	7.7124	0.81304
P00338;P00338-3;F5H308;E9PH51;P00338-2;F8W819;B4DKQ2;A8MXQ4;F5GXY2;F5GYU2;F5GXH2;F5H5J4;F5H6W8;F5H8H6;F5GXC7;F5GWW2;F5GZQ4;F5GXU1	5;34;5;5;5;5;5;5;5;5;5;5;5;5;5;5;5;5	P00338	L-lactate dehydrogenase A chain;L-lactate dehydrogenase;L-lactate dehydrogenase A chain;L-lactate dehydrogenase A chain	LDHA;LDHA;LDHA;LDHA;LDHA;LDHA;LDHA;LDHA;LDHA;LDHA;LDHA;LDHA;LDHA;LDHA	>sp|P00338|LDHA_HUMAN L-lactate dehydrogenase A chain OS=Homo sapiens GN=LDHA PE=1 SV=2;>sp|P00338-3|LDHA_HUMAN Isoform 3 of L-lactate dehydrogenase A chain OS=Homo sapiens GN=LDHA;>tr|F5H308|F5H308_HUMAN L-lactate dehydrogenase OS=Homo sapiens GN=LDHA PE=	0.999998	57.8549	3.44762e-06	103.13	___________MATLKDQLIYNLLKEEQTPQ	_(ac)ATLK(gl)DQLIYNLLK_	2	844.983	0.36024	9.4521	5.1861	0.56609
O94832	559	O94832	Unconventional myosin-Id	MYO1D	>sp|O94832|MYO1D_HUMAN Unconventional myosin-Id OS=Homo sapiens GN=MYO1D PE=1 SV=2	1	64.6604	2.63648e-16	136.26	KNMWPEGKLSITEVTKRPLTAATLFKNSMIA	_LSITEVTK(gl)RPLTAATLFK_	3	701.744	0.084596	9.3971	5.9827	0.71233
Q8NEB9	92	Q8NEB9	Phosphatidylinositol 3-kinase catalytic subunit type 3	PIK3C3	>sp|Q8NEB9|PK3C3_HUMAN Phosphatidylinositol 3-kinase catalytic subunit type 3 OS=Homo sapiens GN=PIK3C3 PE=1 SV=1	0.959721	13.7707	0.01649	49.448	SYKAFSTRWNWNEWLKLPVKYPDLPRNAQVA	_WNWNEWLK(gl)LPVK_	3	576.307	0.36182	9.3784	6.3704	0.62048
P04406;E7EUT4;E7EUT5;E7EPW1	227;185;152;53	P04406	Glyceraldehyde-3-phosphate dehydrogenase;Glyceraldehyde-3-phosphate dehydrogenase;Glyceraldehyde-3-phosphate dehydrogenase	GAPDH;GAPDH;GAPDH	>sp|P04406|G3P_HUMAN Glyceraldehyde-3-phosphate dehydrogenase OS=Homo sapiens GN=GAPDH PE=1 SV=3;>tr|E7EUT4|E7EUT4_HUMAN Glyceraldehyde-3-phosphate dehydrogenase OS=Homo sapiens GN=GAPDH PE=3 SV=1;>tr|E7EUT5|E7EUT5_HUMAN Glyceraldehyde-3-phosphate dehydrog	1	90.7071	2.3582e-08	90.707	GAAKAVGKVIPELNGKLTGMAFRVPTANVSV	_VIPELNGK(gl)LTGMAFR_	3	587.322	0.21777	9.3243	12.066	1.2645
Q9NRN7;E9PNF3;E9PLW6	149;84;84	Q9NRN7	L-aminoadipate-semialdehyde dehydrogenase-phosphopantetheinyl transferase	AASDHPPT;AASDHPPT;AASDHPPT	>sp|Q9NRN7|ADPPT_HUMAN L-aminoadipate-semialdehyde dehydrogenase-phosphopantetheinyl transferase OS=Homo sapiens GN=AASDHPPT PE=1 SV=2;>tr|E9PNF3|E9PNF3_HUMAN Aminoadipate-semialdehyde dehydrogenase-phosphopantetheinyl transferase (Fragment) OS=Homo sapien	1	49.4481	0.00297334	49.448	SFPGRGSIPEFFHIMKRKFTNKEWETIRSFK	_GSIPEFFHIMK(gl)R_	4	394.708	-0.18884	9.2694	7.2222	0.82291
Q8NEB9;A8MYT4	158;95	Q8NEB9	Phosphatidylinositol 3-kinase catalytic subunit type 3	PIK3C3;PIK3C3	>sp|Q8NEB9|PK3C3_HUMAN Phosphatidylinositol 3-kinase catalytic subunit type 3 OS=Homo sapiens GN=PIK3C3 PE=1 SV=1;>tr|A8MYT4|A8MYT4_HUMAN Phosphoinositide-3-kinase, class 3 OS=Homo sapiens GN=PIK3C3 PE=4 SV=2	1	82.4494	4.42227e-05	82.449	LKVWPNVEADGSEPTKTPGRTSSTLSEDQMS	_VWPNVEADGSEPTK(gl)TPGR_	3	685.336	0.51298	9.2566	8.101	0.93021
P78527;E7EUY0;P78527-2	2928;2927;2928	P78527	DNA-dependent protein kinase catalytic subunit	PRKDC;PRKDC	>sp|P78527|PRKDC_HUMAN DNA-dependent protein kinase catalytic subunit OS=Homo sapiens GN=PRKDC PE=1 SV=3;>tr|E7EUY0|E7EUY0_HUMAN Protein kinase, DNA-activated, catalytic polypeptide OS=Homo sapiens GN=PRKDC PE=4 SV=1;>sp|P78527-2|PRKDC_HUMAN Isoform 2 of D	1	66.2702	0.00351443	66.27	KARLPPDVLRWVELAKLYRSIGEYDVLRGIF	_WVELAK(gl)LYR_	3	431.243	0.77584	9.2314	7.1623	0.68972
Q9UNH7;H0YJF8;G3V4Z5;G3V5U2	60;66;72;90	Q9UNH7	Sorting nexin-6	SNX6;SNX6;SNX6;SNX6	>sp|Q9UNH7|SNX6_HUMAN Sorting nexin-6 OS=Homo sapiens GN=SNX6 PE=1 SV=1;>tr|H0YJF8|H0YJF8_HUMAN Sorting nexin 6 (Fragment) OS=Homo sapiens GN=SNX6 PE=4 SV=1;>tr|G3V4Z5|G3V4Z5_HUMAN Sorting nexin 6 OS=Homo sapiens GN=SNX6 PE=4 SV=1;>tr|G3V5U2|G3V5U2_HUMAN S	1	108.063	2.93651e-17	108.06	KVKFTVHTKSSLPNFKQNEFSVVRQHEEFIW	_SSLPNFK(gl)QNEFSVVR_	3	622.655	-0.36879	9.183	8.4324	0.85193
B7Z1N6;P09972;A8MVZ9;C9J8F3;P04075	108;147;147;147;147	B7Z1N6;P04075	Fructose-bisphosphate aldolase C;Fructose-bisphosphate aldolase;Fructose-bisphosphate aldolase A	ALDOC;ALDOC;ALDOC;ALDOA	>tr|B7Z1N6|B7Z1N6_HUMAN Fructose-bisphosphate aldolase OS=Homo sapiens GN=ALDOC PE=2 SV=1;>sp|P09972|ALDOC_HUMAN Fructose-bisphosphate aldolase C OS=Homo sapiens GN=ALDOC PE=1 SV=2;>tr|A8MVZ9|A8MVZ9_HUMAN Fructose-bisphosphate aldolase OS=Homo sapiens GN=A	1	110.408	9.66214e-09	110.41	SERCAQYKKDGADFAKWRCVLKIGEHTPSAL;SERCAQYKKDGADFAKWRCVLKISERTPSAL	_DGADFAK(gl)WR_	3	393.856	-0.22609	9.1687	6.992	0.69505
Q9UJX3-2;Q9UJX3	293;293	Q9UJX3-2	Anaphase-promoting complex subunit 7	ANAPC7	>sp|Q9UJX3-2|APC7_HUMAN Isoform 2 of Anaphase-promoting complex subunit 7 OS=Homo sapiens GN=ANAPC7;>sp|Q9UJX3|APC7_HUMAN Anaphase-promoting complex subunit 7 OS=Homo sapiens GN=ANAPC7 PE=1 SV=4	1	98.6594	2.44299e-15	110.85	ADLYFRAGDNKNSVLKFEQAQMLDPYLIKGM	_NSVLK(gl)FEQAQMLDPYLIK_	3	751.065	0.11253	9.1336	5.9856	0.68847
Q5XPI4;Q5XPI4-2;C9JI97	906;906;18	Q5XPI4	E3 ubiquitin-protein ligase RNF123	RNF123;RNF123	>sp|Q5XPI4|RN123_HUMAN E3 ubiquitin-protein ligase RNF123 OS=Homo sapiens GN=RNF123 PE=1 SV=1;>sp|Q5XPI4-2|RN123_HUMAN Isoform 2 of E3 ubiquitin-protein ligase RNF123 OS=Homo sapiens GN=RNF123;>tr|C9JI97|C9JI97_HUMAN Ring finger protein 123 OS=Homo sapiens	1	49.2981	0.0587966	49.298	PGYEETLTRLAAILAKHFADARIVGTDIRDS	_LAAILAK(gl)HFADAR_	4	378.468	-0.031455	8.9403	8.5968	1.0116
P14618;B4DUU6;P14618-2;E9PF79;E7EUQ8;E7EUJ4;P30613-2;P30613;E7ESY9	311;296;311;238;291;146;323;354;379	P14618	Pyruvate kinase isozymes M1/M2;Pyruvate kinase isozymes M1/M2;Pyruvate kinase isozymes R/L	PKM;PKM;PKLR	>sp|P14618|KPYM_HUMAN Pyruvate kinase isozymes M1/M2 OS=Homo sapiens GN=PKM2 PE=1 SV=4;>tr|B4DUU6|B4DUU6_HUMAN Pyruvate kinase OS=Homo sapiens GN=PKM2 PE=2 SV=1;>sp|P14618-2|KPYM_HUMAN Isoform M1 of Pyruvate kinase isozymes M1/M2 OS=Homo sapiens GN=PKM2;>t	1	85.3546	0.000225699	85.355	DLGIEIPAEKVFLAQKMMIGRCNRAGKPVIC	_VFLAQK(gl)M(ox)MIGR_	3	475.256	0.22686	8.9326	9.942	0.81578
E7EQV9;E7ENU7;P61313	140;140;140	E7EQV9	Ribosomal protein L15;Ribosomal protein L15;60S ribosomal protein L15	RPL15;RPL15;RPL15	>tr|E7EQV9|E7EQV9_HUMAN Ribosomal protein L15 (Fragment) OS=Homo sapiens GN=RPL15 PE=3 SV=1;>tr|E7ENU7|E7ENU7_HUMAN Ribosomal protein L15 (Fragment) OS=Homo sapiens GN=RPL15 PE=3 SV=1;>sp|P61313|RL15_HUMAN 60S ribosomal protein L15 OS=Homo sapiens GN=RPL15	1	126.705	3.91681e-44	169.04	STYKFFEVILIDPFHKAIRRNPDTQWITKPV	_FFEVILIDPFHK(gl)AIR_	3	653.7	0.32019	8.9062	9.9962	1.1014
E7EQV9;E7ENU7;P61313	153;153;153	E7EQV9	Ribosomal protein L15;Ribosomal protein L15;60S ribosomal protein L15	RPL15;RPL15;RPL15	>tr|E7EQV9|E7EQV9_HUMAN Ribosomal protein L15 (Fragment) OS=Homo sapiens GN=RPL15 PE=3 SV=1;>tr|E7ENU7|E7ENU7_HUMAN Ribosomal protein L15 (Fragment) OS=Homo sapiens GN=RPL15 PE=3 SV=1;>sp|P61313|RL15_HUMAN 60S ribosomal protein L15 OS=Homo sapiens GN=RPL15	0.969723	15.0554	0.00162533	62.365	FHKAIRRNPDTQWITKPVHKHREMRGLTSAG	_NPDTQWITK(gl)PVHK_	3	559.962	1.0433	8.8734	8.764	0.88814
F8VRG4;F8W0C6;F8VUG2;F8W1U3;F8VU64;F8VZY5;F5GZD1;E7ES34;CON__Q9DCV7;P08729;CON__Q3KNV1;CON__P08729;P05787;CON__P05787;Q9H552;CON__Q9H552;F8VXB4;E7EUE8;F5H6G5;CON__P07744;CON__Q8VED5;Q5XKE5;CON__Q5XKE5;E7EQV7;O95678;CON__Q8BGZ7;CON__O95678;CON__P50446;E7EU87;P48668;P04259;P02538;CON__P48668;CON__P04259;CON__P02538;CON__Q6IFZ6;CON__Q922U2;P13647;CON__P13647;Q9NSB2;CON__Q9NSB2;CON__Q6ISB0;CON__Q5XQN…	101;68;101;141;101;101;101;77;95;101;101;101;101;101;117;117;129;129;173;156;149;152;152;158;159;160;159;162;143;173;173;173;173;173;173;177;172;178;178;175;175;175;179;208;208;193;193;188;194;209	F8VRG4	Keratin, type II cytoskeletal 7;Keratin, type II cytoskeletal 8;Keratin, type II cytoskeletal 8;Keratin, type II cytoskeletal 79;Keratin, type II cytoskeletal 75;Keratin, type II cytoskeletal 6C;Keratin, type II cytoskeletal 6B;Keratin, type II cytoskeletal 6A;Keratin, type II cytoskeletal 5;Keratin, type II cuticular Hb4;Keratin, type II cytoskeletal 3;Keratin, type II cytoskeletal 2 oral;Kerati…	KRT8;KRT5;KRT8;KRT8;KRT8;KRT7;KRT7;KRT8;KRT8;KRT79;KRT75;KRT6C;KRT6B;KRT6A;KRT5;KRT84;KRT3;KRT76;KRT2	>tr|F8VRG4|F8VRG4_HUMAN Keratin 8 (Fragment) OS=Homo sapiens GN=KRT8 PE=4 SV=1;>tr|F8W0C6|F8W0C6_HUMAN Keratin 5 (Fragment) OS=Homo sapiens GN=KRT5 PE=4 SV=1;>tr|F8VUG2|F8VUG2_HUMAN Keratin 8 (Fragment) OS=Homo sapiens GN=KRT8 PE=4 SV=1;>tr|F8W1U3|F8W1U3_H	0.999967	44.7777	0.0121128	55.724	AVRTQEKEQIKTLNNKFASFIDKVRFLEQQN	_TLNNK(gl)FASFIDK_	3	504.6	0.24942	8.8416	12.11	1.0539
P62277	78	P62277	40S ribosomal protein S13	RPS13	>sp|P62277|RS13_HUMAN 40S ribosomal protein S13 OS=Homo sapiens GN=RPS13 PE=1 SV=2	0.999973	45.7386	0.0527938	45.82	VRFVTGNKILRILKSKGLAPDLPEDLYHLIK	_SK(gl)GLAPDLPEDLYHLIK_	4	506.527	0.58845	8.7829	7.4535	0.74483
Q9BQE3;P68363;CON__ENSEMBL:ENSBTAP00000016242;F5H5D3;G3V1U9;Q71U36;Q13748;F8VXZ4;A8MUB1;P68366;B3KPW9;Q9NY65;C9J2C0;F8VWX4;E7ET24;A6NHL2-2;A6NHL2	401;401;401;471;366;401;401;248;386;401;335;401;425;132;132;368;408	Q9BQE3	Tubulin alpha-1C chain;Tubulin alpha-1B chain;Tubulin alpha-1A chain;Tubulin alpha-3C/D chain;Tubulin alpha-4A chain;Tubulin alpha-8 chain;Tubulin alpha-8 chain;Tubulin alpha chain-like 3	TUBA1C;TUBA1B;TUBA1C;TUBA1A;TUBA1A;TUBA3C;TUBA1A;TUBA4A;TUBA4A;TUBA8;TUBA8;TUBA8;TUBA1A;TUBAL3	>sp|Q9BQE3|TBA1C_HUMAN Tubulin alpha-1C chain OS=Homo sapiens GN=TUBA1C PE=1 SV=1;>sp|P68363|TBA1B_HUMAN Tubulin alpha-1B chain OS=Homo sapiens GN=TUBA1B PE=1 SV=1;>ENSEMBL:ENSBTAP00000016242 (Bos taurus) similar to alpha-tubulin I isoform 1;>tr|F5H5D3|F5H	1	64.5671	0.00102796	64.567	EAWARLDHKFDLMYAKRAFVHWYVGEGMEEG	_FDLMYAK(gl)R_	3	386.531	0.41584	8.7805	9.4399	1.1478
Q9BQE3;P68363;CON__ENSEMBL:ENSBTAP00000016242;F5H5D3;G3V1U9;Q71U36;Q13748;E9PGK3;Q13748-2;F8VVB9;A8MUB1;P68366;B3KPW9;Q9NY65;C9J2C0;F8VQQ4;F8VRZ4;F8VS66;F8VX09;F8VWV9;C9K0S6;C9JDL2;C9JEV8;C9JQ00;C9JJQ8	96;96;96;166;61;96;96;96;96;96;81;96;30;96;120;61;61;96;61;61;30;98;81;81;119	Q9BQE3	Tubulin alpha-1C chain;Tubulin alpha-1B chain;Tubulin alpha-1A chain;Tubulin alpha-3C/D chain;Tubulin alpha-4A chain;Tubulin alpha-8 chain;Tubulin alpha-8 chain	TUBA1C;TUBA1B;TUBA1C;TUBA1A;TUBA1A;TUBA3C;TUBA1B;TUBA4A;TUBA4A;TUBA8;TUBA8;TUBA8;TUBA1A;TUBA1A;TUBA1C;TUBA1B;TUBA1B;TUBA8;TUBA4A;TUBA4A;TUBA4A;TUBA4A	>sp|Q9BQE3|TBA1C_HUMAN Tubulin alpha-1C chain OS=Homo sapiens GN=TUBA1C PE=1 SV=1;>sp|P68363|TBA1B_HUMAN Tubulin alpha-1B chain OS=Homo sapiens GN=TUBA1B PE=1 SV=1;>ENSEMBL:ENSBTAP00000016242 (Bos taurus) similar to alpha-tubulin I isoform 1;>tr|F5H5D3|F5H	1	323.145	0	323.14	GTYRQLFHPEQLITGKEDAANNYARGHYTIG	_QLFHPEQLITGK(gl)EDAANNYAR_	3	843.754	-0.36198	8.6865	9.8382	1.0382
P02008	41	P02008	Hemoglobin subunit zeta	HBZ	>sp|P02008|HBAZ_HUMAN Hemoglobin subunit zeta OS=Homo sapiens GN=HBZ PE=1 SV=2	1	101.447	2.20436e-269	283.43	GTETLERLFLSHPQTKTYFPHFDLHPGSAQL	_LFLSHPQTK(gl)TYFPHFDLHPGSAQLR_	5	611.118	-0.40848	8.6663	5.9365	0.68482
Q86Y07-5;Q86Y07-2;E9PFA9;Q86Y07-3;Q86Y07;Q86Y07-4	328;328;328;305;328;210	Q86Y07-5	Serine/threonine-protein kinase VRK2	VRK2	>sp|Q86Y07-5|VRK2_HUMAN Isoform 5 of Serine/threonine-protein kinase VRK2 OS=Homo sapiens GN=VRK2;>sp|Q86Y07-2|VRK2_HUMAN Isoform 2 of Serine/threonine-protein kinase VRK2 OS=Homo sapiens GN=VRK2;>tr|E9PFA9|E9PFA9_HUMAN Vaccinia-related kinase 2 OS=Homo sa	1	71.0913	4.39464e-143	206	LNPHGIPLGPLDFSTKGQSINVHTPNSQKVD	_ILNPHGIPLGPLDFSTK(gl)GQSINVHTPNSQK_	5	665.556	-0.20126	8.6226	7.1122	0.80863
B4DDD2;P00374	81;133	B4DDD2	Dihydrofolate reductase	DHFR;DHFR	>tr|B4DDD2|B4DDD2_HUMAN Uncharacterized protein OS=Homo sapiens GN=DHFR PE=2 SV=1;>sp|P00374|DYR_HUMAN Dihydrofolate reductase OS=Homo sapiens GN=DHFR PE=1 SV=2	1	85.4687	3.91103e-08	85.469	GSSVYKEAMNHPGHLKLFVTRIMQDFESDTF	_EAMNHPGHLK(gl)LFVTR_	4	466.747	0.92427	8.5584	6.5858	0.78546
P07195;C9J7H8;A8MW50	119;119;119	P07195	L-lactate dehydrogenase B chain;L-lactate dehydrogenase	LDHB;LDHB;LDHB	>sp|P07195|LDHB_HUMAN L-lactate dehydrogenase B chain OS=Homo sapiens GN=LDHB PE=1 SV=2;>tr|C9J7H8|C9J7H8_HUMAN Lactate dehydrogenase B (Fragment) OS=Homo sapiens GN=LDHB PE=3 SV=1;>tr|A8MW50|A8MW50_HUMAN L-lactate dehydrogenase (Fragment) OS=Homo sapiens	0.997626	26.2343	0.0650717	41.621	GESRLNLVQRNVNVFKFIIPQIVKYSPDCII	_NVNVFK(gl)FIIPQIVK_	3	591.686	0.88556	8.4634	6.3718	0.73159
B4DR63;P62191	164;237	B4DR63	26S protease regulatory subunit 4	PSMC1;PSMC1	>tr|B4DR63|B4DR63_HUMAN Proteasome (prosome, macropain) 26S subunit, ATPase, 1 OS=Homo sapiens GN=PSMC1 PE=2 SV=1;>sp|P62191|PRS4_HUMAN 26S protease regulatory subunit 4 OS=Homo sapiens GN=PSMC1 PE=1 SV=1	1	168.417	3.4034e-53	168.42	VILYGPPGTGKTLLAKAVANQTSATFLRVVG	_TLLAK(gl)AVANQTSATFLR_	3	640.362	0.14937	8.4424	6.9448	0.77912
P43365	132	P43365	Melanoma-associated antigen 12	MAGEA12	>sp|P43365|MAGAC_HUMAN Melanoma-associated antigen 12 OS=Homo sapiens GN=MAGEA12 PE=2 SV=2	1	117.529	1.62774e-10	118.31	VHFLLLKYRAREPFTKAEMLGSVIRNFQDFF	_AREPFTK(gl)AEMLGSVIR_	3	640.344	-0.58855	8.4302	7.6763	0.80945
B4DNI9;B4DS44;Q8N1B4	210;313;335	B4DNI9	Vacuolar protein sorting-associated protein 52 homolog	VPS52;VPS52	>tr|B4DNI9|B4DNI9_HUMAN Uncharacterized protein OS=Homo sapiens GN=VPS52 PE=2 SV=1;>tr|B4DS44|B4DS44_HUMAN Uncharacterized protein OS=Homo sapiens GN=VPS52 PE=2 SV=1;>sp|Q8N1B4|VPS52_HUMAN Vacuolar protein sorting-associated protein 52 homolog OS=Homo sapi	1	54.9816	0.0192355	56.432	DLMGVEDTAKKGFFSKPSLRSRNTIFTLGTR	_GFFSK(gl)PSLR_	3	384.877	0.71058	8.3937	8.1492	0.9475
P43365	244	P43365	Melanoma-associated antigen 12	MAGEA12	>sp|P43365|MAGAC_HUMAN Melanoma-associated antigen 12 OS=Homo sapiens GN=MAGEA12 PE=2 SV=2	1	165.244	2.62421e-58	165.24	EASDGREDSVFAHPRKLLTQDLVQENYLEYR	_K(gl)LLTQDLVQENYLEYR_	3	713.708	-0.074986	8.3722	6.7765	0.82521
B4DST3;B7ZLW7;Q99707	28;28;28	B4DST3	Methionine synthase	MTR;MTR	>tr|B4DST3|B4DST3_HUMAN 5-methyltetrahydrofolate-homocysteine methyltransferase OS=Homo sapiens GN=MTR PE=2 SV=1;>tr|B7ZLW7|B7ZLW7_HUMAN 5-methyltetrahydrofolate-homocysteine methyltransferase OS=Homo sapiens GN=MTR PE=2 SV=1;>sp|Q99707|METH_HUMAN Methioni	1	54.8709	0.00021848	84.734	GLKKTLRDEINAILQKRIMVLDGGMGTMIQR	_TLRDEINAILQK(gl)R_	4	421.743	-0.20901	8.3638	8.6091	0.94064
P49721	198	P49721	Proteasome subunit beta type-2	PSMB2	>sp|P49721|PSB2_HUMAN Proteasome subunit beta type-2 OS=Homo sapiens GN=PSMB2 PE=1 SV=1	1	134.882	5.29086e-28	137.39	IDKNGIHDLDNISFPKQGS____________	_NGIHDLDNISFPK(gl)QGS_	3	619.303	0.93831	8.3068	13.606	1.7477
P53680-2;P53680	95;133	P53680-2	AP-2 complex subunit sigma	AP2S1	>sp|P53680-2|AP2S1_HUMAN Isoform 2 of AP-2 complex subunit sigma OS=Homo sapiens GN=AP2S1;>sp|P53680|AP2S1_HUMAN AP-2 complex subunit sigma OS=Homo sapiens GN=AP2S1 PE=1 SV=2	1	61.4803	0.000868351	75.788	FLAGEIRETSQTKVLKQLLMLQSLE______	_VLK(gl)QLLMLQSLE_	2	764.942	0.045603	8.2991	7.6764	0.92979
G3XAN1;B7Z560;Q9NV88;E5RJ88;E5RK47;H0YBH8;E5RG70	58;34;58;34;58;50;58	G3XAN1	Integrator complex subunit 9;Integrator complex subunit 9	INTS9;INTS9;INTS9;INTS9;INTS9;INTS9;INTS9	>tr|G3XAN1|G3XAN1_HUMAN Integrator complex subunit 9, isoform CRA_a OS=Homo sapiens GN=INTS9 PE=4 SV=1;>tr|B7Z560|B7Z560_HUMAN Uncharacterized protein OS=Homo sapiens GN=INTS9 PE=2 SV=1;>sp|Q9NV88|INT9_HUMAN Integrator complex subunit 9 OS=Homo sapiens GN=	0.9999	40.0034	2.40579e-32	139.02	LVQSPRLSNLPGWSLKDGNAFLDKELKECSG	_LSNLPGWSLK(gl)DGNAFLDK_	3	697.029	0.21849	8.292	7.1212	0.77364
P63244;D6RHH4;D6RAU2;E9PD14;D6RFZ9;D6RDF4;D6RAC2;D6REE5;D6RGK8;D6RHJ5;D6R909;D6RBD0;D6RDI0	12;12;12;12;12;12;12;12;12;12;12;12;12	P63244	Guanine nucleotide-binding protein subunit beta-2-like 1	GNB2L1;GNB2L1;GNB2L1;GNB2L1;GNB2L1;GNB2L1;GNB2L1;GNB2L1;GNB2L1;GNB2L1;GNB2L1;GNB2L1	>sp|P63244|GBLP_HUMAN Guanine nucleotide-binding protein subunit beta-2-like 1 OS=Homo sapiens GN=GNB2L1 PE=1 SV=3;>tr|D6RHH4|D6RHH4_HUMAN Guanine nucleotide-binding protein (G protein), beta polypeptide 2-like 1 OS=Homo sapiens GN=GNB2L1 PE=4 SV=1;>tr|D6R	1	110.903	2.16107e-59	150.14	____MTEQMTLRGTLKGHNGWVTQIATTPQF	_GTLK(gl)GHNGWVTQIATTPQFPDMILSASR_	4	785.904	-1.3929	8.2769	6.1884	0.79433
C9JL26;Q9NRZ7-2;E7EPU6;Q9NRZ7;Q9NRZ7-3	201;139;201;201;221	C9JL26	1-acyl-sn-glycerol-3-phosphate acyltransferase gamma	AGPAT3;AGPAT3	>tr|C9JL26|C9JL26_HUMAN 1-acylglycerol-3-phosphate O-acyltransferase 3 (Fragment) OS=Homo sapiens GN=AGPAT3 PE=4 SV=1;>sp|Q9NRZ7-2|PLCC_HUMAN Isoform 2 of 1-acyl-sn-glycerol-3-phosphate acyltransferase gamma OS=Homo sapiens GN=AGPAT3;>tr|E7EPU6|E7EPU6_HUMA	1	60.2551	0.00407902	60.255	RVSMEVAAAKGLPVLKYHLLPRTKGFTTAVK	_GLPVLK(gl)YHLLPR_	4	380.733	-0.064217	8.1239	4.7449	0.62311
P25705;A8K092	194;144	P25705	ATP synthase subunit alpha, mitochondrial;ATP synthase subunit alpha, mitochondrial	ATP5A1;ATP5A1	>sp|P25705|ATPA_HUMAN ATP synthase subunit alpha, mitochondrial OS=Homo sapiens GN=ATP5A1 PE=1 SV=1;>tr|A8K092|A8K092_HUMAN ATP synthase subunit alpha OS=Homo sapiens GN=ATP5A1 PE=2 SV=1	1	44.3418	0.0728403	44.342	IIPRISVREPMQTGIKAVDSLVPIGRGQREL	_EPMQTGIK(gl)AVDSLVPIGR_	3	675.698	2.325	8.113	3.8232	0.62647
H0YH58;F5GX07;H0YG83;H0YGR4;H0YG54;Q9Y3B8-2;F5GYG5;Q9Y3B8	79;115;122;160;165;167;190;205	H0YH58	Oligoribonuclease, mitochondrial	REXO2;REXO2;REXO2;REXO2;REXO2;REXO2;REXO2	>tr|H0YH58|H0YH58_HUMAN REX2, RNA exonuclease 2 homolog (S. cerevisiae) (Fragment) OS=Homo sapiens GN=REXO2 PE=4 SV=1;>tr|F5GX07|F5GX07_HUMAN REX2, RNA exonuclease 2 homolog (S. cerevisiae) OS=Homo sapiens GN=REXO2 PE=4 SV=1;>tr|H0YG83|H0YG83_HUMAN REX2, R	1	66.3869	0.000109738	66.387	KAASHRALDDISESIKELQFYRNNIFKKKID	_ALDDISESIK(gl)ELQFYR_	3	681.013	0.25432	8.0822	8.3819	1.107
Q9NR50-3;Q9NR50-2;Q9NR50;H0Y580	259;259;259;80	Q9NR50-3	Translation initiation factor eIF-2B subunit gamma	EIF2B3;EIF2B3	>sp|Q9NR50-3|EI2BG_HUMAN Isoform 3 of Translation initiation factor eIF-2B subunit gamma OS=Homo sapiens GN=EIF2B3;>sp|Q9NR50-2|EI2BG_HUMAN Isoform 2 of Translation initiation factor eIF-2B subunit gamma OS=Homo sapiens GN=EIF2B3;>sp|Q9NR50|EI2BG_HUMAN Tra	1	102.074	2.11891e-12	105.65	QGQEEKEEDLKKKELKSLDIYSFIKEANTLN	_ELK(gl)SLDIYSFIK_	3	523.956	-0.3601	8.014	9.2336	0.87679
Q86X55-1;Q86X55	470;470	Q86X55-1	Histone-arginine methyltransferase CARM1	CARM1	>sp|Q86X55-1|CARM1_HUMAN Isoform 1 of Histone-arginine methyltransferase CARM1 OS=Homo sapiens GN=CARM1;>sp|Q86X55|CARM1_HUMAN Histone-arginine methyltransferase CARM1 OS=Homo sapiens GN=CARM1 PE=1 SV=3	1	83.5305	1.41743e-05	83.53	QVDQTGSKSSNLLDLKNPFFRYTGTTPSPPP	_SSNLLDLK(gl)NPFFR_	3	555.63	0.30997	8.003	5.6028	0.68682
B1AH89;Q14166	433;433	B1AH89	Tubulin--tyrosine ligase-like protein 12	TTLL12	>tr|B1AH89|B1AH89_HUMAN Tubulin tyrosine ligase-like family, member 12 OS=Homo sapiens GN=TTLL12 PE=4 SV=1;>sp|Q14166|TTL12_HUMAN Tubulin--tyrosine ligase-like protein 12 OS=Homo sapiens GN=TTLL12 PE=1 SV=2	1	77.3719	1.87519e-51	183.36	CKPWNLARSLDTHVTKSLHSIIRHRESTPKV	_SLDTHVTK(gl)SLHSIIR_	5	365.005	0.73123	7.986	6.2458	0.80636
P49720	77	P49720	Proteasome subunit beta type-3	PSMB3	>sp|P49720|PSB3_HUMAN Proteasome subunit beta type-3 OS=Homo sapiens GN=PSMB3 PE=1 SV=2	1	109.146	1.48189e-12	114.86	TVAQRLKFRLNLYELKEGRQIKPYTLMSMVA	_LNLYELK(gl)EGR_	3	450.245	-0.31223	7.9814	12.627	1.5066
P60228;E5RGA2;H0YAW4	387;294;98	P60228	Eukaryotic translation initiation factor 3 subunit E;Eukaryotic translation initiation factor 3 subunit E	EIF3E;EIF3E;EIF3E	>sp|P60228|EIF3E_HUMAN Eukaryotic translation initiation factor 3 subunit E OS=Homo sapiens GN=EIF3E PE=1 SV=1;>tr|E5RGA2|E5RGA2_HUMAN Eukaryotic translation initiation factor 3 subunit E OS=Homo sapiens GN=EIF3E PE=3 SV=1;>tr|H0YAW4|H0YAW4_HUMAN Eukaryoti	1	117.071	5.76687e-26	120.63	VNLIRNARLDAKIDSKLGHVVMGNNAVSPYQ	_IDSK(gl)LGHVVMGNNAVSPYQQVIEK_	4	685.858	-0.39433	7.9805	7.7446	1.0434
F5H6X0;F5GXG6;H0YFF7;F5GX35;F5H4K7;F5GWI8;F5GWD3;Q13889	84;115;29;84;140;75;125;125	F5H6X0	General transcription factor IIH subunit 3	GTF2H3;GTF2H3;GTF2H3;GTF2H3;GTF2H3;GTF2H3;GTF2H3	>tr|F5H6X0|F5H6X0_HUMAN General transcription factor IIH, polypeptide 3, 34kDa (Fragment) OS=Homo sapiens GN=GTF2H3 PE=4 SV=1;>tr|F5GXG6|F5GXG6_HUMAN General transcription factor IIH, polypeptide 3, 34kDa (Fragment) OS=Homo sapiens GN=GTF2H3 PE=4 SV=1;>tr|	1	80.2167	2.12673e-06	93.371	VIVEEIKDLMTKSDIKGQHTETLLAGSLAKA	_SDIK(gl)GQHTETLLAGSLAK_	3	661.688	2.2767	7.9536	3.9968	0.48584
F8WBS5;F8WB72;C9K025;P18077	45;45;45;45	F8WBS5	60S ribosomal protein L35a	RPL35A;RPL35A;RPL35A;RPL35A	>tr|F8WBS5|F8WBS5_HUMAN Ribosomal protein L35a OS=Homo sapiens GN=RPL35A PE=4 SV=1;>tr|F8WB72|F8WB72_HUMAN Ribosomal protein L35a OS=Homo sapiens GN=RPL35A PE=4 SV=1;>tr|C9K025|C9K025_HUMAN Ribosomal protein L35a (Fragment) OS=Homo sapiens GN=RPL35A PE=4 S	1	43.7698	0.0178795	43.77	IEGVYARDETEFYLGKRCAYVYKAKK_____	_DETEFYLGK(gl)R_	3	457.889	0.4542	7.9396	8.6988	1.0173
Q7Z6Z7-3;Q7Z6Z7;E7EVU8;H0Y5W0;Q7Z6Z7-2;E9PD66	1917;1926;1926;960;1926;1926	Q7Z6Z7-3	E3 ubiquitin-protein ligase HUWE1	HUWE1;HUWE1	>sp|Q7Z6Z7-3|HUWE1_HUMAN Isoform 3 of E3 ubiquitin-protein ligase HUWE1 OS=Homo sapiens GN=HUWE1;>sp|Q7Z6Z7|HUWE1_HUMAN E3 ubiquitin-protein ligase HUWE1 OS=Homo sapiens GN=HUWE1 PE=1 SV=3;>tr|E7EVU8|E7EVU8_HUMAN Uncharacterized protein OS=Homo sapiens GN=	0.999991	50.2709	1.70181e-18	123.71	FENLRIKGPNAVQLVKTTPLKPSPLPVIPDT	_GPNAVQLVK(gl)TTPLKPSPLPVIPDTIK_	4	710.168	0.83769	7.9332	11.632	1.2234
P61160	53	P61160	Actin-related protein 2	ACTR2	>sp|P61160|ARP2_HUMAN Actin-related protein 2 OS=Homo sapiens GN=ACTR2 PE=1 SV=1	1	115.392	1.59622e-14	115.39	RPIIRSTTKVGNIEIKDLMVGDEASELRSML	_VGNIEIK(gl)DLMVGDEASELR_	3	734.707	-0.14739	7.9069	11.257	1.4356
B3KS31;Q9BUF5;B4DP54;Q5JP53;F8VYX6;F8VW92;P07437;Q5ST81;F8VUJ7;E7EWR1;E7ENH1;F5H894;F5H0I4;A6NKZ8;C9JAA5;Q5SQY0;Q3ZCM7;A6NNZ2;Q9H4B7;CON__ENSEMBL:ENSBTAP00000025008;P68371;P04350;B4DJ43;B4DFH6;Q13509;A8K854;Q9BVA1;Q13885;E7EX69;F5H8C9	180;252;224;234;252;252;252;180;224;161;79;106;180;180;215;218;252;252;252;338;252;252;170;44;252;180;252;252;161;162	B3KS31;Q5JP53;P68371;Q13509;Q9BVA1	Tubulin beta-6 chain;Tubulin beta chain;Putative tubulin beta chain-like protein ENSP00000290377;Tubulin beta-8 chain;Tubulin beta-8 chain-like protein LOC260334;Tubulin beta-1 chain;Tubulin beta-4B chain;Tubulin beta-4A chain;Tubulin beta-3 chain;Tubulin beta-2B chain;Tubulin beta-2A chain	TUBB6;TUBB6;TUBB;TUBB;TUBB;TUBB8;TUBB8;TUBB8;TUBB8;TUBB1;TUBB4B;TUBB4A;TUBB3;TUBB3;TUBB2B;TUBB2A	>tr|B3KS31|B3KS31_HUMAN Tubulin, beta 6 class V OS=Homo sapiens GN=TUBB6 PE=2 SV=1;>sp|Q9BUF5|TBB6_HUMAN Tubulin beta-6 chain OS=Homo sapiens GN=TUBB6 PE=1 SV=1;>tr|B4DP54|B4DP54_HUMAN Tubulin, beta 6 class V OS=Homo sapiens GN=TUBB6 PE=2 SV=1;>tr|Q5JP53|Q	1	40.5331	0.0322567	40.533	TTCLRFPGQLNADLRKLAVNMVPFPRLHFFM;TTSLRFPGQLNADLRKLAVNMVPFPRLHFFM	_K(gl)LAVNMVPFPR_	3	462.596	0.52404	7.9055	11.794	1.1483
Q4ZIN3-2;Q4ZIN3	271;271	Q4ZIN3-2	Membralin	TMEM259	>sp|Q4ZIN3-2|MBRL_HUMAN Isoform 2 of Membralin OS=Homo sapiens GN=C19orf6;>sp|Q4ZIN3|MBRL_HUMAN Membralin OS=Homo sapiens GN=C19orf6 PE=1 SV=1	1	131.967	7.39285e-26	131.97	LDEFLGYDDILMSSVKGLAENEENKGFLRNV	_LLLDEFLGYDDILM(ox)SSVK(gl)GLAENEENK(gl)GFLR_	4	943.974	2.9081	7.8661	22.648	2.8798
Q4ZIN3-2;Q4ZIN3	280;280	Q4ZIN3-2	Membralin	TMEM259	>sp|Q4ZIN3-2|MBRL_HUMAN Isoform 2 of Membralin OS=Homo sapiens GN=C19orf6;>sp|Q4ZIN3|MBRL_HUMAN Membralin OS=Homo sapiens GN=C19orf6 PE=1 SV=1	1	131.967	7.39285e-26	131.97	ILMSSVKGLAENEENKGFLRNVVSGEHYRFV	_LLLDEFLGYDDILM(ox)SSVK(gl)GLAENEENK(gl)GFLR_	4	943.974	2.9081	7.8661	22.648	2.8798
P49588;E7ETK8	19;19	P49588	Alanine--tRNA ligase, cytoplasmic	AARS	>sp|P49588|SYAC_HUMAN Alanine--tRNA ligase, cytoplasmic OS=Homo sapiens GN=AARS PE=1 SV=2;>tr|E7ETK8|E7ETK8_HUMAN Uncharacterized protein OS=Homo sapiens GN=AARS PE=3 SV=1	1	74.4385	0.00350065	74.439	TLTASEIRQRFIDFFKRNEHTYVHSSATIPL	_FIDFFK(gl)R_	3	362.863	-0.1371	7.8606	7.0824	0.81408
P62140;E7ETD8;H0Y3Y6	146;118;21	P62140	Serine/threonine-protein phosphatase PP1-beta catalytic subunit;Serine/threonine-protein phosphatase	PPP1CB;PPP1CB;PPP1CB	>sp|P62140|PP1B_HUMAN Serine/threonine-protein phosphatase PP1-beta catalytic subunit OS=Homo sapiens GN=PPP1CB PE=1 SV=3;>tr|E7ETD8|E7ETD8_HUMAN Serine/threonine-protein phosphatase (Fragment) OS=Homo sapiens GN=PPP1CB PE=3 SV=1;>tr|H0Y3Y6|H0Y3Y6_HUMAN Pr	1	111.326	1.27733e-08	157.99	RIYGFYDECKRRFNIKLWKTFTDCFNCLPIA	_FNIK(gl)LWK_	2	531.808	1.2921	7.8561	6.2042	0.69188
P49588;E7ETK8	384;392	P49588	Alanine--tRNA ligase, cytoplasmic	AARS	>sp|P49588|SYAC_HUMAN Alanine--tRNA ligase, cytoplasmic OS=Homo sapiens GN=AARS PE=1 SV=2;>tr|E7ETK8|E7ETK8_HUMAN Uncharacterized protein OS=Homo sapiens GN=AARS PE=3 SV=1	1	161.189	2.86789e-51	161.19	DMVKDIINEEEVQFLKTLSRGRRILDRKIQS	_DIINEEEVQFLK(gl)TLSR_	3	683.36	0.12654	7.852	11.261	1.2386
P84077;P61204;F5H3A6;B7ZB63	127;127;118;90	P84077	ADP-ribosylation factor 1;ADP-ribosylation factor 3	ARF1;ARF3;ARF3	>sp|P84077|ARF1_HUMAN ADP-ribosylation factor 1 OS=Homo sapiens GN=ARF1 PE=1 SV=2;>sp|P61204|ARF3_HUMAN ADP-ribosylation factor 3 OS=Homo sapiens GN=ARF3 PE=1 SV=2;>tr|F5H3A6|F5H3A6_HUMAN ADP-ribosylation factor 1 OS=Homo sapiens GN=ARF1 PE=3 SV=1;>tr|B7ZB	1	89.1523	1.11791e-115	206.41	AEDELRDAVLLVFANKQDLPNAMNAAEITDK	_MLAEDELRDAVLLVFANK(gl)QDLPNAMNAAEITDK_	4	943.978	-0.95294	7.8431	21.946	2.6984
C9J4M6;C9J2Y9;P30876	76;144;151	C9J4M6	DNA-directed RNA polymerase;DNA-directed RNA polymerase;DNA-directed RNA polymerase II subunit RPB2	POLR2B;POLR2B;POLR2B	>tr|C9J4M6|C9J4M6_HUMAN DNA-directed RNA polymerase OS=Homo sapiens GN=POLR2B PE=3 SV=2;>tr|C9J2Y9|C9J2Y9_HUMAN DNA-directed RNA polymerase OS=Homo sapiens GN=POLR2B PE=3 SV=2;>sp|P30876|RPB2_HUMAN DNA-directed RNA polymerase II subunit RPB2 OS=Homo sapien	1	69.2757	0.00110919	69.276	GEEQLQTQHQKTFIGKIPIMLRSTYCLLNGL	_TFIGK(gl)IPIMLR_	3	468.279	0.82229	7.7851	6.7906	1.0336
O60762;Q5QPK2;H0Y368;E9PBD4;E9PHH5	240;267;275;275;235	O60762	Dolichol-phosphate mannosyltransferase	DPM1;DPM1;DPM1;DPM1	>sp|O60762|DPM1_HUMAN Dolichol-phosphate mannosyltransferase OS=Homo sapiens GN=DPM1 PE=1 SV=1;>tr|Q5QPK2|Q5QPK2_HUMAN Dolichyl-phosphate mannosyltransferase polypeptide 1, catalytic subunit OS=Homo sapiens GN=DPM1 PE=2 SV=1;>tr|H0Y368|H0Y368_HUMAN Dolichy	1	88.7924	2.75012e-28	137.52	GEVPISFVDRVYGESKLGGNEIVSFLKGLLT	_VYGESK(gl)LGGNEIVSFLK_	3	652.014	-1.2595	7.7328	7.549	0.96614
F5H3N4;Q16850;Q16850-2	106;160;61	F5H3N4	Lanosterol 14-alpha demethylase	CYP51A1	>tr|F5H3N4|F5H3N4_HUMAN Cytochrome P450, family 51, subfamily A, polypeptide 1 OS=Homo sapiens GN=CYP51A1 PE=3 SV=1;>sp|Q16850|CP51A_HUMAN Lanosterol 14-alpha demethylase OS=Homo sapiens GN=CYP51A1 PE=1 SV=3;>sp|Q16850-2|CP51A_HUMAN Isoform 2 of Lanosterol	0.999924	41.2027	0.0683872	48.568	YDVPNPVFLEQKKMLKSGLNIAHFKQHVSII	_M(ox)LK(gl)SGLNIAHFK_	4	372.955	0.47598	7.73	6.4056	0.76135
O75845	255	O75845	Lathosterol oxidase	SC5D	>sp|O75845|SC5D_HUMAN Lathosterol oxidase OS=Homo sapiens GN=SC5DL PE=1 SV=2	0.999999	62.8676	8.76718e-08	95.57	YGQYFTLWDRIGGSFKNPSSFEGKGPLSYVK	_IGGSFK(gl)NPSSFEGK_	3	523.595	0.46667	7.7186	9.6447	1.1684
P40429;B4DNC8	53;53	P40429	60S ribosomal protein L13a	RPL13A	>sp|P40429|RL13A_HUMAN 60S ribosomal protein L13a OS=Homo sapiens GN=RPL13A PE=1 SV=2;>tr|B4DNC8|B4DNC8_HUMAN Ribosomal protein L13a OS=Homo sapiens GN=RPL13A PE=2 SV=1	1	71.5012	0.00249352	71.501	CEGINISGNFYRNKLKYLAFLRKRMNTNPSR	_LK(gl)YLAFLR_	3	379.897	-0.53334	7.6282	6.9496	0.88903
Q8WU67	102	Q8WU67	Abhydrolase domain-containing protein 3	ABHD3	>sp|Q8WU67|ABHD3_HUMAN Abhydrolase domain-containing protein 3 OS=Homo sapiens GN=ABHD3 PE=2 SV=2	1	142.721	3.07196e-23	142.72	WEGRGQTLLRPFITSKPPVQYRNELIKTADG	_GQTLLRPFITSK(gl)PPVQYR_	3	739.083	0.21206	7.626	9.0383	1.1554
B7Z3Q7;Q8IVZ4;O15439-2;O15439	547;622;622;622	B7Z3Q7	Multidrug resistance-associated protein 4;Multidrug resistance-associated protein 4	ABCC4;ABCC4;ABCC4	>tr|B7Z3Q7|B7Z3Q7_HUMAN ATP-binding cassette, sub-family C (CFTR/MRP), member 4 OS=Homo sapiens GN=ABCC4 PE=2 SV=1;>tr|Q8IVZ4|Q8IVZ4_HUMAN ABCC4 protein OS=Homo sapiens GN=ABCC4 PE=2 SV=1;>sp|O15439-2|MRP4_HUMAN Isoform 2 of Multidrug resistance-associated	1	63.8614	1.24865e-06	94.973	KDGKMVQKGTYTEFLKSGIDFGSLLKKDNEE	_GTYTEFLK(gl)SGIDFGSLLK_	3	697.365	1.7411	7.6214	4.753	0.65642
A6NJA2;B7Z4N8;P54578	95;119;130	A6NJA2	Ubiquitin carboxyl-terminal hydrolase;Ubiquitin carboxyl-terminal hydrolase;Ubiquitin carboxyl-terminal hydrolase 14	USP14;USP14;USP14	>tr|A6NJA2|A6NJA2_HUMAN Ubiquitin carboxyl-terminal hydrolase OS=Homo sapiens GN=USP14 PE=3 SV=1;>tr|B7Z4N8|B7Z4N8_HUMAN Ubiquitin carboxyl-terminal hydrolase OS=Homo sapiens GN=USP14 PE=2 SV=1;>sp|P54578|UBP14_HUMAN Ubiquitin carboxyl-terminal hydrolase 1	0.998087	27.1756	0.0252665	55.353	YMNATVQCIRSVPELKDALKRYAGALRASGE	_SVPELK(gl)DALK_	3	405.231	1.1232	7.6079	3.4997	0.55373
Q6IA86-4;Q6IA86-3;Q6IA86;E7EP23;E9PCX0;Q6IA86-2;B4DTG0;H0YFD3	256;230;256;321;186;230;295;77	Q6IA86-4	Elongator complex protein 2;Elongator complex protein 2;Elongator complex protein 2;Elongator complex protein 2	ELP2;ELP2;ELP2;ELP2	>sp|Q6IA86-4|ELP2_HUMAN Isoform 4 of Elongator complex protein 2 OS=Homo sapiens GN=ELP2;>sp|Q6IA86-3|ELP2_HUMAN Isoform 3 of Elongator complex protein 2 OS=Homo sapiens GN=ELP2;>sp|Q6IA86|ELP2_HUMAN Elongator complex protein 2 OS=Homo sapiens GN=ELP2 PE=1	1	63.2256	0.000157146	69.431	KSTSLETQDDDNIRLKENTFTIENESVKIAF	_LK(gl)ENTFTIENESVK_	3	589.304	0.9559	7.6019	5.9764	0.85049
Q5TA45-2;C9IYS7;B4DM87;Q5TA45-3;Q5TA45;G3V1S5	385;388;457;464;486;492	Q5TA45-2	Integrator complex subunit 11;Integrator complex subunit 11	CPSF3L;CPSF3L;CPSF3L;CPSF3L	>sp|Q5TA45-2|INT11_HUMAN Isoform 2 of Integrator complex subunit 11 OS=Homo sapiens GN=CPSF3L;>tr|C9IYS7|C9IYS7_HUMAN Cleavage and polyadenylation specific factor 3-like, isoform CRA_i OS=Homo sapiens GN=CPSF3L PE=4 SV=1;>tr|B4DM87|B4DM87_HUMAN Uncharacter	1	57.4251	0.00866871	57.425	PEAKKPRLLHGTLIMKDSNFRLVSSEQALKE	_LLHGTLIM(ox)K(gl)DSNFR_	4	444.487	-0.2427	7.5592	6.044	0.6411
Q96GM5;F5GY02;F8VRQ4;Q96GM5-2;F8VZ70;F8VUB0	273;49;71;273;232;193	Q96GM5	SWI/SNF-related matrix-associated actin-dependent regulator of chromatin subfamily D member 1	SMARCD1;SMARCD1;SMARCD1;SMARCD1	>sp|Q96GM5|SMRD1_HUMAN SWI/SNF-related matrix-associated actin-dependent regulator of chromatin subfamily D member 1 OS=Homo sapiens GN=SMARCD1 PE=1 SV=2;>tr|F5GY02|F5GY02_HUMAN SWI/SNF-related, matrix-associated, actin-dependent regulator of chromatin, su	1	87.352	0.000164646	87.352	WHRTATTQETDGFQVKRPGDVNVRCTVLLML	_TATTQETDGFQVK(gl)RPGDVNVR_	4	609.058	1.5299	7.5377	6.7654	0.8873
P25705;A8K092	175;125	P25705	ATP synthase subunit alpha, mitochondrial;ATP synthase subunit alpha, mitochondrial	ATP5A1;ATP5A1	>sp|P25705|ATPA_HUMAN ATP synthase subunit alpha, mitochondrial OS=Homo sapiens GN=ATP5A1 PE=1 SV=1;>tr|A8K092|A8K092_HUMAN ATP synthase subunit alpha OS=Homo sapiens GN=ATP5A1 PE=2 SV=1	1	82.4167	0.000224484	82.417	GKGPIGSKTRRRVGLKAPGIIPRISVREPMQ	_VGLK(gl)APGIIPR_	3	412.259	2.0467	7.5148	4.4829	0.6037
Q96S82	20	Q96S82	Ubiquitin-like protein 7	UBL7	>sp|Q96S82|UBL7_HUMAN Ubiquitin-like protein 7 OS=Homo sapiens GN=UBL7 PE=1 SV=2	1	55.7239	0.00682687	55.724	DWHLAVKLADQPLTPKSILRLPETELGEYSL	_LADQPLTPK(gl)SILR_	3	522.639	0.41128	7.4993	4.7381	0.51728
F5H4B1;P78395;B7Z986	235;251;194	F5H4B1	Melanoma antigen preferentially expressed in tumors	PRAME;PRAME	>tr|F5H4B1|F5H4B1_HUMAN Preferentially-expressed antigen in melanoma OS=Homo sapiens GN=PRAME PE=4 SV=1;>sp|P78395|PRAME_HUMAN Melanoma antigen preferentially expressed in tumors OS=Homo sapiens GN=PRAME PE=1 SV=1;>tr|B7Z986|B7Z986_HUMAN Uncharacterized pr	1	192.241	2.98522e-97	208.85	EDLEVTCTWKLPTLAKFSPYLGQMINLRRLL	_LPTLAK(gl)FSPYLGQMINLR_	3	726.07	0.51529	7.4915	8.37	1.1001
F5H4B1;P78395;E7EW99;E7EMH2;B5MD04;B5MCY4	20;36;36;36;36;36	F5H4B1	Melanoma antigen preferentially expressed in tumors	PRAME;PRAME;PRAME;PRAME;PRAME;PRAME	>tr|F5H4B1|F5H4B1_HUMAN Preferentially-expressed antigen in melanoma OS=Homo sapiens GN=PRAME PE=4 SV=1;>sp|P78395|PRAME_HUMAN Melanoma antigen preferentially expressed in tumors OS=Homo sapiens GN=PRAME PE=1 SV=1;>tr|E7EW99|E7EW99_HUMAN Preferentially-exp	1	226.179	2.54407e-167	226.18	TSPRRLVELAGQSLLKDEALAIAALELLPRE	_LVELAGQSLLK(gl)DEALAIAALELLPR_	3	920.867	-0.062217	7.482	9.2242	1.1964
P05388;Q3B7A4;F8VWS0;F8VW21;F8VU65;F8VPE8;F8VZS0;G3V210;F8VQY6;F8VRK7;Q8NHW5;F8VWV4;F8VS58	92;92;92;72;92;78;92;92;92;92;92;78;92	P05388	60S acidic ribosomal protein P0;60S acidic ribosomal protein P0-like	RPLP0;RPLP0;RPLP0;RPLP0;RPLP0;RPLP0;RPLP0;RPLP0;RPLP0;RPLP0;RPLP0P6;RPLP0;RPLP0	>sp|P05388|RLA0_HUMAN 60S acidic ribosomal protein P0 OS=Homo sapiens GN=RPLP0 PE=1 SV=1;>tr|Q3B7A4|Q3B7A4_HUMAN RPLP0 protein OS=Homo sapiens GN=RPLP0 PE=2 SV=1;>tr|F8VWS0|F8VWS0_HUMAN Ribosomal protein, large, P0 OS=Homo sapiens GN=RPLP0 PE=3 SV=1;>tr|F8	1	138.186	5.96786e-29	138.19	KLLPHIRGNVGFVFTKEDLTEIRDMLLANKV	_GNVGFVFTK(gl)EDLTEIR_	3	647.002	-0.023796	7.4422	5.7276	0.75707
E9PL09;P23396;E9PPU1;F2Z2S8;E9PL45;E9PQ96;E9PJH4;E9PK82;H0YCJ7;H0YF32	75;75;75;75;75;75;75;75;72;65	E9PL09	40S ribosomal protein S3	RPS3;RPS3;RPS3;RPS3;RPS3;RPS3;RPS3;RPS3;RPS3;RPS3	>tr|E9PL09|E9PL09_HUMAN Ribosomal protein S3 OS=Homo sapiens GN=RPS3 PE=3 SV=1;>sp|P23396|RS3_HUMAN 40S ribosomal protein S3 OS=Homo sapiens GN=RPS3 PE=1 SV=2;>tr|E9PPU1|E9PPU1_HUMAN Ribosomal protein S3 OS=Homo sapiens GN=RPS3 PE=4 SV=1;>tr|F2Z2S8|F2Z2S8_	1	103.433	7.56475e-06	103.43	GEKGRRIRELTAVVQKRFGFPEGSLCAIAQA	_IRELTAVVQK(gl)R_	3	476.288	0.88432	7.4103	4.859	0.58962
P49721	29	P49721	Proteasome subunit beta type-2	PSMB2	>sp|P49721|PSB2_HUMAN Proteasome subunit beta type-2 OS=Homo sapiens GN=PSMB2 PE=1 SV=1	0.989796	19.8679	2.91868e-05	73.245	LVASDRVAASNIVQMKDDHDKMFKMSEKILL	_VAASNIVQMK(gl)DDHDK_	4	446.97	0.50625	7.3855	14.831	1.4333
B4DDB4;O75419;E9PDH7	291;337;369	B4DDB4	Cell division control protein 45 homolog;Cell division control protein 45 homolog;Cell division control protein 45 homolog	CDC45;CDC45;CDC45	>tr|B4DDB4|B4DDB4_HUMAN Uncharacterized protein OS=Homo sapiens GN=CDC45 PE=2 SV=1;>sp|O75419|CDC45_HUMAN Cell division control protein 45 homolog OS=Homo sapiens GN=CDC45 PE=1 SV=1;>tr|E9PDH7|E9PDH7_HUMAN Cell division cycle 45 homolog (S. cerevisiae) OS=	1	103.135	1.08742e-11	103.14	LKQVKQKFQAMDISLKENLREMIEESANKFG	_FQAMDISLK(gl)ENLR_	3	560.291	-0.087023	7.3607	6.6347	0.90755
Q8N6R0-3;Q8N6R0-4;B4E2X3;Q8N6R0	207;293;292;293	Q8N6R0-3	Methyltransferase-like protein 13	METTL13;METTL13	>sp|Q8N6R0-3|MTL13_HUMAN Isoform 3 of Methyltransferase-like protein 13 OS=Homo sapiens GN=METTL13;>sp|Q8N6R0-4|MTL13_HUMAN Isoform 2 of Methyltransferase-like protein 13 OS=Homo sapiens GN=METTL13;>tr|B4E2X3|B4E2X3_HUMAN Uncharacterized protein OS=Homo sa	1	91.0762	2.4137e-33	134.37	GEPRYTLHVVDSPTVKPSRDNHFAIFIIPQG	_YTLHVVDSPTVK(gl)PSR_	4	453.996	-0.53058	7.3505	7.2765	0.86392
P33993;F5H776;F5H4S2;A4D2A2	557;494;450;381	P33993	DNA replication licensing factor MCM7;DNA replication licensing factor MCM7	MCM7;MCM7	>sp|P33993|MCM7_HUMAN DNA replication licensing factor MCM7 OS=Homo sapiens GN=MCM7 PE=1 SV=4;>tr|F5H776|F5H776_HUMAN Minichromosome maintenance complex component 7 OS=Homo sapiens GN=MCM7 PE=3 SV=1;>tr|F5H4S2|F5H4S2_HUMAN Minichromosome maintenance comple	1	184.017	2.63544e-52	184.02	QHSRQPPSQFEPLDMKLMRRYIAMCREKQPM	_QPPSQFEPLDMK(gl)LMR_	3	644.322	-0.29929	7.3317	7.3753	1.002
Q2TAY7	19	Q2TAY7	WD40 repeat-containing protein SMU1	SMU1	>sp|Q2TAY7|SMU1_HUMAN WD40 repeat-containing protein SMU1 OS=Homo sapiens GN=SMU1 PE=1 SV=2	1	50.8967	0.0346557	50.897	EIESSDVIRLIMQYLKENSLHRALATLQEET	_LIM(ox)QYLK(gl)ENSLHR_	4	444.487	1.8669	7.318	4.7989	0.7155
Q8WYP5;Q8WYP5-2	1158;1193	Q8WYP5	Protein ELYS	AHCTF1	>sp|Q8WYP5|ELYS_HUMAN Protein ELYS OS=Homo sapiens GN=AHCTF1 PE=1 SV=3;>sp|Q8WYP5-2|ELYS_HUMAN Isoform 2 of Protein ELYS OS=Homo sapiens GN=AHCTF1	1	116.061	1.13443e-13	116.06	PLYLVSRSLPSSSQLKGSPQAISRASELHLL	_SLPSSSQLK(gl)GSPQAISR_	3	619.666	2.2446	7.3001	5.5866	0.79033
B3KRS5;Q92769;E5RJ04;E5RGV4;E5RHE7;E5RH52;E5RG37;E5RFP9;E5RFI6;E5RK19	45;75;45;45;45;45;45;82;45;45	B3KRS5	Histone deacetylase;Histone deacetylase 2	HDAC2;HDAC2;HDAC2;HDAC2;HDAC2;HDAC2;HDAC2;HDAC2;HDAC2;HDAC2	>tr|B3KRS5|B3KRS5_HUMAN Histone deacetylase OS=Homo sapiens GN=HDAC2 PE=2 SV=1;>sp|Q92769|HDAC2_HUMAN Histone deacetylase 2 OS=Homo sapiens GN=HDAC2 PE=1 SV=2;>tr|E5RJ04|E5RJ04_HUMAN Histone deacetylase 2 (Fragment) OS=Homo sapiens GN=HDAC2 PE=4 SV=1;>tr|E	1	110.382	1.62625e-13	110.38	ATAEEMTKYHSDEYIKFLRSIRPDNMSEYSK	_YHSDEYIK(gl)FLR_	3	528.932	0.41128	7.2986	5.438	0.80577
P02008	62	P02008	Hemoglobin subunit zeta	HBZ	>sp|P02008|HBAZ_HUMAN Hemoglobin subunit zeta OS=Homo sapiens GN=HBZ PE=1 SV=2	0.999999	59.7996	0.0118615	60.489	FDLHPGSAQLRAHGSKVVAAVGDAVKSIDDI	_AHGSK(gl)VVAAVGDAVK_	3	508.283	0.99321	7.2677	4.9211	0.67543
Q5VYT2;O95139	49;49	Q5VYT2	NADH dehydrogenase [ubiquinone] 1 beta subcomplex subunit 6;NADH dehydrogenase [ubiquinone] 1 beta subcomplex subunit 6	NDUFB6;NDUFB6	>tr|Q5VYT2|Q5VYT2_HUMAN NADH dehydrogenase (Ubiquinone) 1 beta subcomplex, 6, 17kDa OS=Homo sapiens GN=NDUFB6 PE=2 SV=1;>sp|O95139|NDUB6_HUMAN NADH dehydrogenase [ubiquinone] 1 beta subcomplex subunit 6 OS=Homo sapiens GN=NDUFB6 PE=1 SV=3	0.999799	36.96	0.0159131	54.191	VLPPQKMGPMEKFWNKFLENKSPWRKMVHGV	_FWNK(gl)FLENK_	3	447.231	-0.17208	7.2189	4.5263	0.77331
Q5T7U1;Q9Y5Q8;Q9Y5Q8-3;Q9Y5Q8-2;H0Y5D2;H0Y3Y0;C9J393	298;367;367;357;46;139;217	Q5T7U1	General transcription factor 3C polypeptide 5	GTF3C5;GTF3C5;GTF3C5;GTF3C5	>tr|Q5T7U1|Q5T7U1_HUMAN General transcription factor IIIC, polypeptide 5, 63kDa OS=Homo sapiens GN=GTF3C5 PE=2 SV=1;>sp|Q9Y5Q8|TF3C5_HUMAN General transcription factor 3C polypeptide 5 OS=Homo sapiens GN=GTF3C5 PE=1 SV=2;>sp|Q9Y5Q8-3|TF3C5_HUMAN Isoform 3	1	113.311	4.8813e-18	113.31	TVKKTSSQLVTMHDLKQGLGPSGTSGARKPA	_TSSQLVTMHDLK(gl)QGLGPSGTSGAR_	4	636.322	-0.64739	7.2038	5.3034	0.9621
Q5THK1-2;Q5THK1-4;Q5THK1	1861;1861;1861	Q5THK1-2	Protein PRR14L	PRR14L	>sp|Q5THK1-2|PR14L_HUMAN Isoform 2 of Protein PRR14L OS=Homo sapiens GN=PRR14L;>sp|Q5THK1-4|PR14L_HUMAN Isoform 4 of Protein PRR14L OS=Homo sapiens GN=PRR14L;>sp|Q5THK1|PR14L_HUMAN Protein PRR14L OS=Homo sapiens GN=PRR14L PE=1 SV=1	1	89.4303	3.21686e-08	101.32	PTMQRLFMTQFTQGLKGLRSPASIADKVFCS	_LFMTQFTQGLK(gl)GLR_	3	585.319	1.0003	7.1689	6.797	1.0694
P06733;P06733-2	221;128	P06733	Alpha-enolase	ENO1	>sp|P06733|ENOA_HUMAN Alpha-enolase OS=Homo sapiens GN=ENO1 PE=1 SV=2;>sp|P06733-2|ENOA_HUMAN Isoform MBP-1 of Alpha-enolase OS=Homo sapiens GN=ENO1	0.997932	26.8362	6.3701e-107	186.82	NVGDEGGFAPNILENKEGLELLKTAIGKAGY	_DATNVGDEGGFAPNILENK(gl)EGLELLK_	3	953.145	0.36331	7.1346	6.9862	0.91186
Q5GLZ8-6;Q5GLZ8-3;Q5GLZ8-2;Q5GLZ8	780;812;882;890	Q5GLZ8-6	Probable E3 ubiquitin-protein ligase HERC4	HERC4	>sp|Q5GLZ8-6|HERC4_HUMAN Isoform 6 of Probable E3 ubiquitin-protein ligase HERC4 OS=Homo sapiens GN=HERC4;>sp|Q5GLZ8-3|HERC4_HUMAN Isoform 3 of Probable E3 ubiquitin-protein ligase HERC4 OS=Homo sapiens GN=HERC4;>sp|Q5GLZ8-2|HERC4_HUMAN Isoform 2 of Probab	1	186.565	1.55471e-66	186.56	EVKELVLNGADTAVNKQNRQEFVDAYVDYIF	_ELVLNGADTAVNK(gl)QNR_	3	619.326	-0.72791	7.1302	8.288	0.9551
P62136;Q07161;A6NNR3;F8VYE8;P36873;F8W0W8;P36873-2;E9PDP1;F8VR82	147;158;103;147;147;156;147;244;147	P62136	Serine/threonine-protein phosphatase PP1-alpha catalytic subunit;Serine/threonine-protein phosphatase PP1-alpha catalytic subunit;Serine/threonine-protein phosphatase;Serine/threonine-protein phosphatase;Serine/threonine-protein phosphatase PP1-gamma catalytic subunit;Serine/threonine-protein phosphatase;Serine/threonine-protein phosphatase	PPP1CA;PPP1CA;PPP1CA;PPP1CC;PPP1CC;PPP1CC;PPP1CC	>sp|P62136|PP1A_HUMAN Serine/threonine-protein phosphatase PP1-alpha catalytic subunit OS=Homo sapiens GN=PPP1CA PE=1 SV=1;>tr|Q07161|Q07161_HUMAN Serine/threonine-protein phosphatase OS=Homo sapiens GN=PPP1CA PE=2 SV=1;>tr|A6NNR3|A6NNR3_HUMAN Serine/threo	0.999977	46.4269	0.00688729	76.847	RIYGFYDECKRRYNIKLWKTFTDCFNCLPIA	_YNIK(gl)LWK_	3	360.206	-0.19041	7.115	5.0505	0.64337
P12270	582	P12270	Nucleoprotein TPR	TPR	>sp|P12270|TPR_HUMAN Nucleoprotein TPR OS=Homo sapiens GN=TPR PE=1 SV=3	1	146.923	8.86559e-133	237.31	EEQETTSSKITELQLKLESALTELEQLRKSR	_ITELQLK(gl)LESALTELEQLRK_	4	618.104	0.18391	7.0928	4.6003	0.65003
F5H131;Q5JUP9;P35658-2;P35658-4;P35658;P35658-3;P35658-5	235;400;795;796;806;807;795	F5H131	Nuclear pore complex protein Nup214	NUP214	>tr|F5H131|F5H131_HUMAN Nucleoporin 214kDa OS=Homo sapiens GN=NUP214 PE=4 SV=1;>tr|Q5JUP9|Q5JUP9_HUMAN Nucleoporin 214kDa (Fragment) OS=Homo sapiens GN=NUP214 PE=2 SV=1;>sp|P35658-2|NU214_HUMAN Isoform 2 of Nuclear pore complex protein Nup214 OS=Homo sapie	1	228.112	1.93066e-85	228.11	DSGYLHLLYKRPLDPKSEAQLQEIRRLHQYV	_RPLDPK(gl)SEAQLQEIR_	3	632.01	0.4762	7.0634	6.7825	0.9743
A6NJA2;B7Z4N8;P54578	179;203;214	A6NJA2	Ubiquitin carboxyl-terminal hydrolase;Ubiquitin carboxyl-terminal hydrolase;Ubiquitin carboxyl-terminal hydrolase 14	USP14;USP14;USP14	>tr|A6NJA2|A6NJA2_HUMAN Ubiquitin carboxyl-terminal hydrolase OS=Homo sapiens GN=USP14 PE=3 SV=1;>tr|B7Z4N8|B7Z4N8_HUMAN Ubiquitin carboxyl-terminal hydrolase OS=Homo sapiens GN=USP14 PE=2 SV=1;>sp|P54578|UBP14_HUMAN Ubiquitin carboxyl-terminal hydrolase 1	1	69.7976	2.99747e-08	87.429	DANECWIQMMRVLQQKLEAIEDDSVKETDSS	_VLQQK(gl)LEAIEDDSVK_	3	610.327	-0.67467	7.0434	3.8947	0.52213
Q9H0R4-2;Q9H0R4	55;145	Q9H0R4-2	Haloacid dehalogenase-like hydrolase domain-containing protein 2	HDHD2	>sp|Q9H0R4-2|HDHD2_HUMAN Isoform 2 of Haloacid dehalogenase-like hydrolase domain-containing protein 2 OS=Homo sapiens GN=HDHD2;>sp|Q9H0R4|HDHD2_HUMAN Haloacid dehalogenase-like hydrolase domain-containing protein 2 OS=Homo sapiens GN=HDHD2 PE=1 SV=1	1	54.8978	0.0151373	54.898	AFRLLLDGAPLIAIHKARYYKRKDGLALGPG	_LLLDGAPLIAIHK(gl)AR_	4	429.514	-0.061725	6.9917	4.5424	0.71432
P49327	2391	P49327	Fatty acid synthase;[Acyl-carrier-protein] S-acetyltransferase;[Acyl-carrier-protein] S-malonyltransferase;3-oxoacyl-[acyl-carrier-protein] synthase;3-oxoacyl-[acyl-carrier-protein] reductase;3-hydroxyacyl-[acyl-carrier-protein] dehydratase;Enoyl-[acyl-carrier-protein] reductase;Oleoyl-[acyl-carrier-protein] hydrolase	FASN	>sp|P49327|FAS_HUMAN Fatty acid synthase OS=Homo sapiens GN=FASN PE=1 SV=3	1	63.7541	0.000687376	63.754	TDMEHNRVLEALLPLKGLEERVAAAVDLIIK	_VLEALLPLK(gl)GLEER_	3	565.333	-0.08753	6.9856	6.2649	0.85005
Q5XPI4;Q5XPI4-2;C9JS59;C9J266	530;530;530;384	Q5XPI4	E3 ubiquitin-protein ligase RNF123	RNF123;RNF123;RNF123	>sp|Q5XPI4|RN123_HUMAN E3 ubiquitin-protein ligase RNF123 OS=Homo sapiens GN=RNF123 PE=1 SV=1;>sp|Q5XPI4-2|RN123_HUMAN Isoform 2 of E3 ubiquitin-protein ligase RNF123 OS=Homo sapiens GN=RNF123;>tr|C9JS59|C9JS59_HUMAN Ring finger protein 123 OS=Homo sapiens	1	45.4892	0.0609133	45.489	KDDNGGEASRYIFLTKFRKFLQENASGRGNM	_YIFLTK(gl)FR_	3	401.229	-0.027551	6.9214	10.144	1.2273
B7Z1R5;P38606;B7Z2V6	483;516;233	B7Z1R5	V-type proton ATPase catalytic subunit A	ATP6V1A;ATP6V1A	>tr|B7Z1R5|B7Z1R5_HUMAN ATPase, H+ transporting, lysosomal 70kDa, V1 subunit A OS=Homo sapiens GN=ATP6V1A PE=2 SV=1;>sp|P38606|VATA_HUMAN V-type proton ATPase catalytic subunit A OS=Homo sapiens GN=ATP6V1A PE=1 SV=2;>tr|B7Z2V6|B7Z2V6_HUMAN ATPase, H+ trans	1	116.605	2.35887e-19	116.6	LAETDKITLEVAKLIKDDFLQQNGYTPYDRF	_LIK(gl)DDFLQQNGYTPYDR_	3	734.027	0.29412	6.9147	9.4436	1.4073
F5H8F7;Q9UBL3-3;Q9UBL3;Q9UBL3-2	254;299;393;299	F5H8F7	Set1/Ash2 histone methyltransferase complex subunit ASH2	ASH2L;ASH2L	>tr|F5H8F7|F5H8F7_HUMAN Ash2 (absent, small, or homeotic)-like (Drosophila) OS=Homo sapiens GN=ASH2L PE=4 SV=1;>sp|Q9UBL3-3|ASH2L_HUMAN Isoform 3 of Set1/Ash2 histone methyltransferase complex subunit ASH2 OS=Homo sapiens GN=ASH2L;>sp|Q9UBL3|ASH2L_HUMAN Se	0.99999	49.8202	0.0563689	59.733	YERVLLALHDRAPQLKISDDRLTVVGEKGYS	_APQLK(gl)ISDDRLTVVGEK_	4	496.527	-0.027512	6.8986	4.6235	0.67487
Q5JR95;P62241	137;157	Q5JR95	40S ribosomal protein S8	RPS8;RPS8	>tr|Q5JR95|Q5JR95_HUMAN Ribosomal protein S8 OS=Homo sapiens GN=RPS8 PE=4 SV=1;>sp|P62241|RS8_HUMAN 40S ribosomal protein S8 OS=Homo sapiens GN=RPS8 PE=1 SV=2	1	184.369	1.05571e-66	188.47	SKKIQKKYDERKKNAKISSLLEEQFQQGKLL	_NAK(gl)ISSLLEEQFQQGK_	3	645.337	2.1087	6.878	5.673	0.71105
Q99808	239	Q99808	Equilibrative nucleoside transporter 1	SLC29A1	>sp|Q99808|S29A1_HUMAN Equilibrative nucleoside transporter 1 OS=Homo sapiens GN=SLC29A1 PE=1 SV=3	1	76.8905	3.30372e-13	104.15	LGLPRLEFYRYYQQLKLEGPGEQETKLDLIS	_YYQQLK(gl)LEGPGEQETK_	3	675.669	0.26197	6.8753	5.1664	0.69738
P55036;A6PVX3;P55036-2;Q5VWC4	40;25;40;40	P55036	26S proteasome non-ATPase regulatory subunit 4	PSMD4;PSMD4;PSMD4	>sp|P55036|PSMD4_HUMAN 26S proteasome non-ATPase regulatory subunit 4 OS=Homo sapiens GN=PSMD4 PE=1 SV=1;>tr|A6PVX3|A6PVX3_HUMAN Proteasome (Prosome, macropain) 26S subunit, non-ATPase, 4 (Fragment) OS=Homo sapiens GN=PSMD4 PE=4 SV=1;>sp|P55036-2|PSMD4_HUM	1	178.508	3.69137e-60	178.51	RLQAQQDAVNIVCHSKTRSNPENNVGLITLA	_LQAQQDAVNIVCHSK(gl)TR_	3	694.688	-0.14988	6.8689	5.6432	0.74946
B4DW48;Q8TEL6-2;B4E0Q1;F5GWB6;E1P5Q0;Q8TEL6	17;415;376;400;407;415	B4DW48	Short transient receptor potential channel 4-associated protein	TRPC4AP;TRPC4AP;TRPC4AP;TRPC4AP	>tr|B4DW48|B4DW48_HUMAN Uncharacterized protein OS=Homo sapiens GN=TRPC4AP PE=2 SV=1;>sp|Q8TEL6-2|TP4AP_HUMAN Isoform 2 of Short transient receptor potential channel 4-associated protein OS=Homo sapiens GN=TRPC4AP;>tr|B4E0Q1|B4E0Q1_HUMAN Uncharacterized pr	0.999992	50.8312	0.000673494	61.87	RSQSTIKVHRMIAEFKLIPGLNNLFDKLIWR	_MIAEFK(gl)LIPGLNNLFDK_	3	693.043	2.189	6.8334	8.5101	1.1971
Q8WUX1-2;Q8WUX1	318;369	Q8WUX1-2	Sodium-coupled neutral amino acid transporter 5	SLC38A5	>sp|Q8WUX1-2|S38A5_HUMAN Isoform 2 of Sodium-coupled neutral amino acid transporter 5 OS=Homo sapiens GN=SLC38A5;>sp|Q8WUX1|S38A5_HUMAN Sodium-coupled neutral amino acid transporter 5 OS=Homo sapiens GN=SLC38A5 PE=1 SV=1	1	97.2353	2.90462e-09	97.235	LFPIRRALQQLLFPGKAFSWPRHVAIALILL	_ALQQLLFPGK(gl)AFSWPR_	3	658.363	-0.24732	6.8329	4.4967	0.66473
G8JLH4;Q9Y262;B0QY89;B0QY90;B3KNG0	417;465;508;367;198	G8JLH4	Eukaryotic translation initiation factor 3 subunit L;Eukaryotic translation initiation factor 3 subunit L;Eukaryotic translation initiation factor 3 subunit L;Eukaryotic translation initiation factor 3 subunit L	EIF3L;EIF3L;EIF3L;EIF3L	>tr|G8JLH4|G8JLH4_HUMAN Eukaryotic translation initiation factor 3, subunit L OS=Homo sapiens GN=EIF3L PE=4 SV=1;>sp|Q9Y262|EIF3L_HUMAN Eukaryotic translation initiation factor 3 subunit L OS=Homo sapiens GN=EIF3L PE=1 SV=1;>tr|B0QY89|B0QY89_HUMAN Eukaryot	0.99998	47.0079	0.0323151	50.088	EVQQQAQLSTIRSFLKLYTTMPVAKLAGFLD	_SFLK(gl)LYTTMPVAK_	3	538.297	0.19765	6.7744	6.6063	0.91087
P17987;E7EQR6;E7ERF2	199;44;199	P17987	T-complex protein 1 subunit alpha;T-complex protein 1 subunit alpha;T-complex protein 1 subunit alpha	TCP1;TCP1;TCP1	>sp|P17987|TCPA_HUMAN T-complex protein 1 subunit alpha OS=Homo sapiens GN=TCP1 PE=1 SV=1;>tr|E7EQR6|E7EQR6_HUMAN T-complex protein 1 subunit alpha OS=Homo sapiens GN=TCP1 PE=3 SV=1;>tr|E7ERF2|E7ERF2_HUMAN T-complex protein 1 subunit alpha OS=Homo sapiens	1	42.3169	0.0858614	42.317	IRGQPRYPVNSVNILKAHGRSQMESMLISGY	_YPVNSVNILK(gl)AHGR_	4	421.234	1.3896	6.7551	5.3213	0.79013
B4DRU0;C9JJ55;B4DVU3;C9J1F3;F5H1I1;F5GZ22;B4DDN4;F5GZC5;B4DVQ5;F5H4V1;Q99613;B5ME19	699;700;725;726;748;749;756;757;862;863;877;878	B4DRU0	Eukaryotic translation initiation factor 3 subunit C;Eukaryotic translation initiation factor 3 subunit C;Eukaryotic translation initiation factor 3 subunit C;Eukaryotic translation initiation factor 3 subunit C;Eukaryotic translation initiation factor 3 subunit C;Eukaryotic translation initiation factor 3 subunit C	EIF3C;EIF3C;EIF3C;EIF3C;EIF3C;EIF3CL	>tr|B4DRU0|B4DRU0_HUMAN Eukaryotic translation initiation factor 3, subunit C OS=Homo sapiens GN=EIF3C PE=2 SV=1;>tr|C9JJ55|C9JJ55_HUMAN Uncharacterized protein OS=Homo sapiens GN=EIF3CL PE=4 SV=2;>tr|B4DVU3|B4DVU3_HUMAN Eukaryotic translation initiation f	1	212.166	1.56387e-84	212.17	KLGSLVENNERVFDHKQGTYGGYFRDQKDGY	_VFDHK(gl)QGTYGGYFR_	3	596.953	-1.3877	6.7304	6.7393	0.99732
P06493;P06493-2	279;222	P06493	Cyclin-dependent kinase 1	CDK1	>sp|P06493|CDK1_HUMAN Cyclin-dependent kinase 1 OS=Homo sapiens GN=CDK1 PE=1 SV=3;>sp|P06493-2|CDK1_HUMAN Isoform 2 of Cyclin-dependent kinase 1 OS=Homo sapiens GN=CDK1	1	133.73	2.36075e-133	239.57	LSKMLIYDPAKRISGKMALNHPYFNDLDNQI	_RISGK(gl)MALNHPYFNDLDNQIK_	4	647.831	-0.30534	6.723	5.2951	0.82108
Q9H270	909	Q9H270	Vacuolar protein sorting-associated protein 11 homolog	VPS11	>sp|Q9H270|VPS11_HUMAN Vacuolar protein sorting-associated protein 11 homolog OS=Homo sapiens GN=VPS11 PE=1 SV=1	1	74.4284	1.65291e-05	74.428	SFSVIADYFGRGVFNKLTLLTDPPTARLTSS	_GVFNK(gl)LTLLTDPPTAR_	3	619.679	0.9543	6.7224	5.7804	1.0064
B4DVY1;A8MWD3;O15371;B0QYA5;B0QYA8;B0QYA6;B0QYA7	35;35;35;35;35;35;35	B4DVY1	Eukaryotic translation initiation factor 3 subunit D;Eukaryotic translation initiation factor 3 subunit D;Eukaryotic translation initiation factor 3 subunit D	EIF3D;EIF3D;EIF3D;EIF3D;EIF3D;EIF3D;EIF3D	>tr|B4DVY1|B4DVY1_HUMAN Eukaryotic translation initiation factor 3, subunit D OS=Homo sapiens GN=EIF3D PE=2 SV=1;>tr|A8MWD3|A8MWD3_HUMAN Eukaryotic translation initiation factor 3, subunit D OS=Homo sapiens GN=EIF3D PE=2 SV=2;>sp|O15371|EIF3D_HUMAN Eukaryo	1	61.1103	0.00292697	61.11	AVPEQFRDMPYQPFSKGDRLGKVADWTGATY	_DMPYQPFSK(gl)GDR_	3	518.905	0.57116	6.722	4.9344	0.67057
P49327;F5H0D4	1151;116	P49327	Fatty acid synthase;[Acyl-carrier-protein] S-acetyltransferase;[Acyl-carrier-protein] S-malonyltransferase;3-oxoacyl-[acyl-carrier-protein] synthase;3-oxoacyl-[acyl-carrier-protein] reductase;3-hydroxyacyl-[acyl-carrier-protein] dehydratase;Enoyl-[acyl-carrier-protein] reductase;Oleoyl-[acyl-carrier-protein] hydrolase	FASN	>sp|P49327|FAS_HUMAN Fatty acid synthase OS=Homo sapiens GN=FASN PE=1 SV=3;>tr|F5H0D4|F5H0D4_HUMAN Fatty acid synthase OS=Homo sapiens GN=FASN PE=4 SV=1	1	76.6506	2.24519e-51	168.5	EELQLCKGLVQALQTKVTQQGLKMVVPGLDG	_GLVQALQTK(gl)VTQQGLK_	3	609.355	0.15873	6.649	5.4886	0.85083
Q13112	53	Q13112	Chromatin assembly factor 1 subunit B	CHAF1B	>sp|Q13112|CAF1B_HUMAN Chromatin assembly factor 1 subunit B OS=Homo sapiens GN=CHAF1B PE=1 SV=1	1	56.8168	0.0144027	56.817	DTNVRIWKVEKGPDGKAIVEFLSNLARHTKA	_GPDGK(gl)AIVEFLSNLAR_	3	600.992	-0.16914	6.6411	8.286	1.0903
H0YBG3;B4E1N7;P01106;H0YBT0;P01106-2	162;129;148;162;163	H0YBG3	Myc proto-oncogene protein	MYC;MYC;MYC	>tr|H0YBG3|H0YBG3_HUMAN V-myc myelocytomatosis viral oncogene homolog (avian) (Fragment) OS=Homo sapiens GN=MYC PE=4 SV=1;>tr|B4E1N7|B4E1N7_HUMAN V-myc myelocytomatosis viral oncogene homolog (avian) OS=Homo sapiens GN=MYC PE=2 SV=1;>sp|P01106|MYC_HUMAN My	1	51.7258	0.053027	51.726	CMWSGFSAAAKLVSEKLASYQAARKDSGSPN	_LVSEK(gl)LASYQAAR_	3	517.283	3.0995	6.6029	5.6201	0.85116
P55854;A8MUA9;B4DUW4;A8MU27	32;32;32;32	P55854	Small ubiquitin-related modifier 3	SUMO3;SUMO3;SUMO3;SUMO3	>sp|P55854|SUMO3_HUMAN Small ubiquitin-related modifier 3 OS=Homo sapiens GN=SUMO3 PE=1 SV=2;>tr|A8MUA9|A8MUA9_HUMAN SMT3 suppressor of mif two 3 homolog 3 (Yeast), isoform CRA_d OS=Homo sapiens GN=SUMO3 PE=4 SV=1;>tr|B4DUW4|B4DUW4_HUMAN Uncharacterized pr	0.977343	16.3485	1.22629e-34	152.16	INLKVAGQDGSVVQFKIKRHTPLSKLMKAYC	_VAGQDGSVVQFK(gl)IK_	3	530.626	0.11779	6.5993	6.3967	0.84575
P61956-2;P61956;Q6EEV6	33;33;33	P61956-2	Small ubiquitin-related modifier 2;Small ubiquitin-related modifier 4	SUMO2;SUMO4	>sp|P61956-2|SUMO2_HUMAN Isoform 2 of Small ubiquitin-related modifier 2 OS=Homo sapiens GN=SUMO2;>sp|P61956|SUMO2_HUMAN Small ubiquitin-related modifier 2 OS=Homo sapiens GN=SUMO2 PE=1 SV=3;>sp|Q6EEV6|SUMO4_HUMAN Small ubiquitin-related modifier 4 OS=Homo	0.977343	16.3485	1.22629e-34	152.16	INLKVAGQDGSVVQFKIKRHTPLSKLMKAYC	_VAGQDGSVVQFK(gl)IK_	3	530.626	0.11779	6.5993	6.3967	0.84575
A6NNE7;C9JQD4;O43447;H0YEL5	58;75;101;20	A6NNE7	Peptidyl-prolyl cis-trans isomerase;Peptidyl-prolyl cis-trans isomerase;Peptidyl-prolyl cis-trans isomerase H	PPIH;PPIH;PPIH;PPIH	>tr|A6NNE7|A6NNE7_HUMAN Peptidyl-prolyl cis-trans isomerase OS=Homo sapiens GN=PPIH PE=2 SV=1;>tr|C9JQD4|C9JQD4_HUMAN Peptidyl-prolyl cis-trans isomerase (Fragment) OS=Homo sapiens GN=PPIH PE=3 SV=1;>sp|O43447|PPIH_HUMAN Peptidyl-prolyl cis-trans isomerase	1	107.455	2.0758e-13	107.45	GVASIYRGPFADENFKLRHSAPGLLSMANSG	_GPFADENFK(gl)LR_	3	469.905	0.29541	6.5947	4.0198	0.63045
B3KQF6;F5GWU6;F5H008;Q9H267	413;459;477;504	B3KQF6	Vacuolar protein sorting-associated protein 33B	VPS33B;VPS33B;VPS33B	>tr|B3KQF6|B3KQF6_HUMAN Vacuolar protein sorting 33 homolog B (yeast) OS=Homo sapiens GN=VPS33B PE=2 SV=1;>tr|F5GWU6|F5GWU6_HUMAN Vacuolar protein sorting 33 homolog B (yeast) OS=Homo sapiens GN=VPS33B PE=4 SV=1;>tr|F5H008|F5H008_HUMAN Vacuolar protein sor	1	61.3438	0.00321945	61.344	KKLNLIPRVDGEYDLKVPRDMAYVFGGAYVP	_VDGEYDLK(gl)VPR_	3	468.909	-0.044826	6.5919	5.5419	0.84692
P35613-2;P35613;D3YLG5;A6NJW1	141;257;48;77	P35613-2	Basigin;Basigin;Basigin	BSG;BSG;BSG	>sp|P35613-2|BASI_HUMAN Isoform 2 of Basigin OS=Homo sapiens GN=BSG;>sp|P35613|BASI_HUMAN Basigin OS=Homo sapiens GN=BSG PE=1 SV=2;>tr|D3YLG5|D3YLG5_HUMAN Basigin (Ok blood group), isoform CRA_b OS=Homo sapiens GN=BSG PE=2 SV=1;>tr|A6NJW1|A6NJW1_HUMAN Basi	0.999921	41.0009	5.64945e-52	150.13	CKSESVPPVTDWAWYKITDSEDKALMNGSES	_SESVPPVTDWAWYK(gl)ITDSEDK_	3	856.403	-0.071749	6.5378	4.9472	0.7432
C9J4M6;C9J2Y9;P30876	189;257;264	C9J4M6	DNA-directed RNA polymerase;DNA-directed RNA polymerase;DNA-directed RNA polymerase II subunit RPB2	POLR2B;POLR2B;POLR2B	>tr|C9J4M6|C9J4M6_HUMAN DNA-directed RNA polymerase OS=Homo sapiens GN=POLR2B PE=3 SV=2;>tr|C9J2Y9|C9J2Y9_HUMAN DNA-directed RNA polymerase OS=Homo sapiens GN=POLR2B PE=3 SV=2;>sp|P30876|RPB2_HUMAN DNA-directed RNA polymerase II subunit RPB2 OS=Homo sapien	1	112.159	3.0456e-21	122.46	KSAIGQRIVATLPYIKQEVPIIIVFRALGFV	_IVATLPYIK(gl)QEVPIIIVFR_	3	776.135	0.10348	6.4553	7.1852	1.1011
Q6I9Y2;B5MDZ2	32;32	Q6I9Y2	THO complex subunit 7 homolog	THOC7	>sp|Q6I9Y2|THOC7_HUMAN THO complex subunit 7 homolog OS=Homo sapiens GN=THOC7 PE=1 SV=3;>tr|B5MDZ2|B5MDZ2_HUMAN Uncharacterized protein OS=Homo sapiens GN=THOC7 PE=4 SV=1	0.993005	21.5217	0.0172278	57.174	DGDGAGDDRRINLLVKSFIKWCNSGSQEEGY	_INLLVK(gl)SFIK_	3	430.271	-0.22242	6.4518	8.3921	1.1703
A6NMI8;Q9H0C5	270;270	A6NMI8	BTB/POZ domain-containing protein 1	BTBD1;BTBD1	>tr|A6NMI8|A6NMI8_HUMAN BTB (POZ) domain-containing 1 OS=Homo sapiens GN=BTBD1 PE=4 SV=1;>sp|Q9H0C5|BTBD1_HUMAN BTB/POZ domain-containing protein 1 OS=Homo sapiens GN=BTBD1 PE=1 SV=1	1	50.9502	0.00232682	72.2	QQLPVTFGNKQKVLGKALSLIRFPLMTIEEF	_VLGK(gl)ALSLIR_	2	592.38	0.69135	6.4	7.365	1.0254
Q9UJX3-2;Q9UJX3;F8VZ62;F8VVT8;F8VVU6	477;477;170;75;51	Q9UJX3-2	Anaphase-promoting complex subunit 7	ANAPC7;ANAPC7;ANAPC7;ANAPC7	>sp|Q9UJX3-2|APC7_HUMAN Isoform 2 of Anaphase-promoting complex subunit 7 OS=Homo sapiens GN=ANAPC7;>sp|Q9UJX3|APC7_HUMAN Anaphase-promoting complex subunit 7 OS=Homo sapiens GN=ANAPC7 PE=1 SV=4;>tr|F8VZ62|F8VZ62_HUMAN Anaphase-promoting complex subunit 7	0.99958	33.7686	1.12217e-11	118.52	KTLLDKALTQRPDYIKAVVKKAELLSREQKY	_ALTQRPDYIK(gl)AVVK_	3	572.665	-0.29352	6.3303	7.1409	0.96432
Q9BSR8	47	Q9BSR8	Protein YIPF4	YIPF4	>sp|Q9BSR8|YIPF4_HUMAN Protein YIPF4 OS=Homo sapiens GN=YIPF4 PE=1 SV=1	1	135.076	3.60444e-32	135.08	IASPDVKLNLGGDFIKESTATTFLRQRGYGW	_LNLGGDFIK(gl)ESTATTFLR_	3	699.704	-0.42763	6.2567	5.5398	0.91648
B4DQ60;E9PGG5;B4DQ72;Q99836-2;Q99836;H0Y4G9	108;95;108;95;95;107	B4DQ60	Myeloid differentiation primary response protein MyD88;Myeloid differentiation primary response protein MyD88;Myeloid differentiation primary response protein MyD88	MYD88;MYD88;MYD88;MYD88	>tr|B4DQ60|B4DQ60_HUMAN Uncharacterized protein OS=Homo sapiens GN=MYD88 PE=2 SV=1;>tr|E9PGG5|E9PGG5_HUMAN Myeloid differentiation primary response gene (88) OS=Homo sapiens GN=MYD88 PE=4 SV=1;>tr|B4DQ72|B4DQ72_HUMAN Uncharacterized protein OS=Homo sapiens	1	103.255	1.46827e-09	103.26	GRPGASVGRLLELLTKLGRDDVLLELGPSIG	_LLELLTK(gl)LGR_	3	423.934	0.63413	6.2488	5.5633	0.92591
P55036;A6PVX3;P55036-2;Q5VWC4;A2A3N6	74;59;74;74;559	P55036	26S proteasome non-ATPase regulatory subunit 4;Putative PIP5K1A and PSMD4-like protein	PSMD4;PSMD4;PSMD4;PIPSL	>sp|P55036|PSMD4_HUMAN 26S proteasome non-ATPase regulatory subunit 4 OS=Homo sapiens GN=PSMD4 PE=1 SV=1;>tr|A6PVX3|A6PVX3_HUMAN Proteasome (Prosome, macropain) 26S subunit, non-ATPase, 4 (Fragment) OS=Homo sapiens GN=PSMD4 PE=4 SV=1;>sp|P55036-2|PSMD4_HUM	0.999987	48.8969	0.000406481	74.962	EVLTTLTPDTGRILSKLHTVQPKGKITFCTG	_ILSK(gl)LHTVQPK_	4	345.211	0.63789	6.2437	4.4225	0.68823
C9JWC4;Q8NCD3-3;Q8NCD3-2;Q8NCD3	193;193;224;278	C9JWC4	Holliday junction recognition protein	HJURP;HJURP	>tr|C9JWC4|C9JWC4_HUMAN Holliday junction recognition protein (Fragment) OS=Homo sapiens GN=HJURP PE=4 SV=1;>sp|Q8NCD3-3|HJURP_HUMAN Isoform 3 of Holliday junction recognition protein OS=Homo sapiens GN=HJURP;>sp|Q8NCD3-2|HJURP_HUMAN Isoform 2 of Holliday	0.999992	50.7652	0.00368463	63.185	LYAGMLHSMSRLLSTKPSSIISTKTFIMQNW	_LLSTK(gl)PSSIISTK_	3	496.959	0.30116	6.2088	12.396	1.0787
Q96DG6	193	Q96DG6	Carboxymethylenebutenolidase homolog	CMBL	>sp|Q96DG6|CMBL_HUMAN Carboxymethylenebutenolidase homolog OS=Homo sapiens GN=CMBL PE=1 SV=1	0.984352	17.9868	0.000370468	79.148	NDVVIPLKDVSLLTQKLKEHCKVEYQIKTFS	_DVSLLTQK(gl)LK_	3	420.25	0.16541	6.2011	6.201	0.93406
Q8NEZ5-3;Q8NEZ5;Q8NEZ5-2	40;40;40	Q8NEZ5-3	F-box only protein 22	FBXO22	>sp|Q8NEZ5-3|FBX22_HUMAN Isoform 3 of F-box only protein 22 OS=Homo sapiens GN=FBXO22;>sp|Q8NEZ5|FBX22_HUMAN F-box only protein 22 OS=Homo sapiens GN=FBXO22 PE=1 SV=1;>sp|Q8NEZ5-2|FBX22_HUMAN Isoform 2 of F-box only protein 22 OS=Homo sapiens GN=FBXO22	1	69.7206	0.000611253	69.721	NLAEVVERVLTFLPAKALLRVACVCRLWREC	_VLTFLPAK(gl)ALLR_	3	485.973	1.0658	6.1866	3.9452	0.67212
P12270	494	P12270	Nucleoprotein TPR	TPR	>sp|P12270|TPR_HUMAN Nucleoprotein TPR OS=Homo sapiens GN=TPR PE=1 SV=3	1	144.545	4.38543e-33	144.54	SSVLERDNRRMEIQVKDLSQQIRVLLMELEE	_RMEIQVK(gl)DLSQQIR_	3	620.004	0.52547	6.1843	3.4754	0.55918
Q99878;Q96KK5;Q9BTM1;P20671;P0C0S8;H0YFX9;Q9BTM1-2;C9JE22;Q16777;Q6FI13	96;96;96;96;96;59;96;96;96;96	Q99878;Q16777	Histone H2A type 1-J;Histone H2A type 1-H;Histone H2A.J;Histone H2A type 1-D;Histone H2A type 1;Histone H2A;Histone H2A type 2-C;Histone H2A type 2-A	HIST1H2AJ;HIST1H2AH;H2AFJ;HIST1H2AD;HIST1H2AG;H2AFJ;HIST2H2AC;HIST2H2AA3	>sp|Q99878|H2A1J_HUMAN Histone H2A type 1-J OS=Homo sapiens GN=HIST1H2AJ PE=1 SV=3;>sp|Q96KK5|H2A1H_HUMAN Histone H2A type 1-H OS=Homo sapiens GN=HIST1H2AH PE=1 SV=3;>sp|Q9BTM1|H2AJ_HUMAN Histone H2A.J OS=Homo sapiens GN=H2AFJ PE=1 SV=1;>sp|P20671|H2A1D_HU	0.99775	26.4683	0.0169215	55.98	PRHLQLAIRNDEELNKLLGKVTIAQGGVLPN	_NDEELNK(gl)LLGK_	3	462.912	0.19971	6.1508	6.8408	1.1136
Q9UNH7;G3V5X9;H0YJF8;G3V4Z5;G3V2U1	119;94;125;131;94	Q9UNH7	Sorting nexin-6	SNX6;SNX6;SNX6;SNX6;SNX6	>sp|Q9UNH7|SNX6_HUMAN Sorting nexin-6 OS=Homo sapiens GN=SNX6 PE=1 SV=1;>tr|G3V5X9|G3V5X9_HUMAN Sorting nexin 6 (Fragment) OS=Homo sapiens GN=SNX6 PE=4 SV=1;>tr|H0YJF8|H0YJF8_HUMAN Sorting nexin 6 (Fragment) OS=Homo sapiens GN=SNX6 PE=4 SV=1;>tr|G3V4Z5|G3V	0.99999	49.9582	1.19111e-33	139.58	REKLQKLGEGEGSMTKEEFTKMKQELEAEYL	_LGEGEGSMTK(gl)EEFTK_	3	586.273	-0.28304	6.1319	5.9592	0.92855
P62136;Q07161;A6NNR3	305;316;261	P62136	Serine/threonine-protein phosphatase PP1-alpha catalytic subunit;Serine/threonine-protein phosphatase PP1-alpha catalytic subunit;Serine/threonine-protein phosphatase	PPP1CA;PPP1CA;PPP1CA	>sp|P62136|PP1A_HUMAN Serine/threonine-protein phosphatase PP1-alpha catalytic subunit OS=Homo sapiens GN=PPP1CA PE=1 SV=1;>tr|Q07161|Q07161_HUMAN Serine/threonine-protein phosphatase OS=Homo sapiens GN=PPP1CA PE=2 SV=1;>tr|A6NNR3|A6NNR3_HUMAN Serine/threo	1	72.8007	0.0111495	72.801	MCSFQILKPADKNKGKYGQFSGLNPGGRPIT	_GK(gl)YGQFSGLNPGGRPITPPR_	4	554.045	0.99447	6.1301	3.2668	0.53003
Q5SX88;P50395;E7EU23;Q5SX87;Q5SX90	54;54;58;54;58	Q5SX88	Rab GDP dissociation inhibitor beta;Rab GDP dissociation inhibitor beta	GDI2;GDI2;GDI2;GDI2;GDI2	>tr|Q5SX88|Q5SX88_HUMAN GDP dissociation inhibitor 2 OS=Homo sapiens GN=GDI2 PE=2 SV=1;>sp|P50395|GDIB_HUMAN Rab GDP dissociation inhibitor beta OS=Homo sapiens GN=GDI2 PE=1 SV=2;>tr|E7EU23|E7EU23_HUMAN Uncharacterized protein OS=Homo sapiens GN=GDI2 PE=4	1	134.516	1.3307e-39	134.52	YGGESASITPLEDLYKRFKIPGSPPESMGRG	_NPYYGGESASITPLEDLYK(gl)R_	3	796.389	-0.60315	6.1158	5.1263	0.90386
Q9BQE3;P68363;CON__ENSEMBL:ENSBTAP00000016242;F5H5D3;G3V1U9;Q71U36;Q13748;E9PGK3;Q13748-2;Q6PEY2;F8VVB9;F8VQQ4;F8VRZ4;F8VS66;F8VWX4;E7ET24;F8VX09;F8VWV9;F8VRK0;F8VS94;F8VYI2;F8VXB8;F8W0F6	60;60;60;130;25;60;60;60;60;60;60;25;25;60;60;60;25;25;25;60;60;60;60	Q9BQE3	Tubulin alpha-1C chain;Tubulin alpha-1B chain;Tubulin alpha-1A chain;Tubulin alpha-3C/D chain;Tubulin alpha-3E chain	TUBA1C;TUBA1B;TUBA1C;TUBA1A;TUBA1A;TUBA3C;TUBA3E;TUBA1B;TUBA1A;TUBA1A;TUBA1C;TUBA1A;TUBA1B;TUBA1B;TUBA1B;TUBA1B;TUBA1A;TUBA1A;TUBA1A	>sp|Q9BQE3|TBA1C_HUMAN Tubulin alpha-1C chain OS=Homo sapiens GN=TUBA1C PE=1 SV=1;>sp|P68363|TBA1B_HUMAN Tubulin alpha-1B chain OS=Homo sapiens GN=TUBA1B PE=1 SV=1;>ENSEMBL:ENSBTAP00000016242 (Bos taurus) similar to alpha-tubulin I isoform 1;>tr|F5H5D3|F5H	1	207.668	4.45658e-127	207.67	GDDSFNTFFSETGAGKHVPRAVFVDLEPTVI	_TIGGGDDSFNTFFSETGAGK(gl)HVPR_	3	871.077	0.81382	6.1082	5.7574	0.98474
Q9UM00-2;C9JX01;Q9UM00	97;97;116	Q9UM00-2	Transmembrane and coiled-coil domain-containing protein 1	TMCO1	>sp|Q9UM00-2|TMCO1_HUMAN Isoform 2 of Transmembrane and coiled-coil domain-containing protein 1 OS=Homo sapiens GN=TMCO1;>tr|C9JX01|C9JX01_HUMAN Transmembrane and coiled-coil domains 1 OS=Homo sapiens GN=TMCO1 PE=4 SV=2;>sp|Q9UM00|TMCO1_HUMAN Transmembrane	1	163.113	4.52846e-54	163.11	LMGMFNSIFDGRVVAKLPFTPLSYIQGLSHR	_VVAK(gl)LPFTPLSYIQGLSHR_	3	747.423	-0.80308	6.1	4.6862	0.80079
G3XAN1;B7Z560;Q9NV88;H0YG17	510;486;510;354	G3XAN1	Integrator complex subunit 9;Integrator complex subunit 9	INTS9;INTS9;INTS9	>tr|G3XAN1|G3XAN1_HUMAN Integrator complex subunit 9, isoform CRA_a OS=Homo sapiens GN=INTS9 PE=4 SV=1;>tr|B7Z560|B7Z560_HUMAN Uncharacterized protein OS=Homo sapiens GN=INTS9 PE=2 SV=1;>sp|Q9NV88|INT9_HUMAN Integrator complex subunit 9 OS=Homo sapiens GN=	1	56.5506	0.0773164	57.175	PAMSYRRAEVLALPFKRRYEKIEIMPETAVM	_RAEVLALPFK(gl)R_	4	354.214	1.0175	6.0954	4.2908	0.68209
Q9BSJ8;Q9BSJ8-2;B3KY56	355;355;309	Q9BSJ8	Extended synaptotagmin-1	ESYT1	>sp|Q9BSJ8|ESYT1_HUMAN Extended synaptotagmin-1 OS=Homo sapiens GN=ESYT1 PE=1 SV=1;>sp|Q9BSJ8-2|ESYT1_HUMAN Isoform 2 of Extended synaptotagmin-1 OS=Homo sapiens GN=ESYT1;>tr|B3KY56|B3KY56_HUMAN Extended synaptotagmin-like protein 1 OS=Homo sapiens GN=ESYT	1	50.1018	0.0344274	50.102	GLSSKDKYVKGLIEGKSDPYALVRLGTQTFC	_GLIEGK(gl)SDPYALVR_	3	544.63	-0.039323	6.0901	6.416	0.97615
Q96FA3	266	Q96FA3	E3 ubiquitin-protein ligase pellino homolog 1	PELI1	>sp|Q96FA3|PELI1_HUMAN E3 ubiquitin-protein ligase pellino homolog 1 OS=Homo sapiens GN=PELI1 PE=1 SV=2	1	130.27	5.45539e-23	130.27	LLWRTAEGLSHTPTVKHLEALRQEINAARPQ	_TAEGLSHTPTVK(gl)HLEALR_	4	519.281	0.27453	6.0639	4.4724	0.7839
G5E9J2;P07741	34;34	G5E9J2	Adenine phosphoribosyltransferase;Adenine phosphoribosyltransferase	APRT;APRT	>tr|G5E9J2|G5E9J2_HUMAN Adenine phosphoribosyltransferase OS=Homo sapiens GN=APRT PE=4 SV=1;>sp|P07741|APT_HUMAN Adenine phosphoribosyltransferase OS=Homo sapiens GN=APRT PE=1 SV=2	1	82.7744	2.58985e-05	82.774	FPTPGVVFRDISPVLKDPASFRAAIGLLARH	_DISPVLK(gl)DPASFR_	3	520.279	0.37792	6.0272	5.0077	0.82337
Q14157-4;Q14157-1;Q14157-3;F8W726;Q14157;Q14157-5;H0Y5H6;C9JD99;F5GY23	857;864;864;875;864;864;143;360;360	Q14157-4	Ubiquitin-associated protein 2-like	UBAP2L;UBAP2L;UBAP2L	>sp|Q14157-4|UBP2L_HUMAN Isoform 4 of Ubiquitin-associated protein 2-like OS=Homo sapiens GN=UBAP2L;>sp|Q14157-1|UBP2L_HUMAN Isoform 2 of Ubiquitin-associated protein 2-like OS=Homo sapiens GN=UBAP2L;>sp|Q14157-3|UBP2L_HUMAN Isoform 3 of Ubiquitin-associat	1	112.012	7.15365e-16	123.14	RDGSLASNPYSGDLTKFGRGDASSPAPATTL	_DGSLASNPYSGDLTK(gl)FGR_	3	666.989	-0.45427	5.9813	4.8143	0.74293
Q8NFH3;B4E2F0;B4E301;F5H0E3;B4DVD1	7;7;7;7;7	Q8NFH3	Nucleoporin Nup43	NUP43;NUP43;NUP43;NUP43;NUP43	>sp|Q8NFH3|NUP43_HUMAN Nucleoporin Nup43 OS=Homo sapiens GN=NUP43 PE=1 SV=1;>tr|B4E2F0|B4E2F0_HUMAN Uncharacterized protein OS=Homo sapiens GN=NUP43 PE=2 SV=1;>tr|B4E301|B4E301_HUMAN Uncharacterized protein OS=Homo sapiens GN=NUP43 PE=4 SV=1;>tr|F5H0E3|F5H	0.976199	16.1295	0.0131747	61.409	_________MEEIYAKFVSQKISKTRWRPLP	_(ac)MEEIYAK(gl)FVSQK_	2	814.903	-0.27799	5.9754	5.2184	0.8271
P42356;P42356-2;A8MTF1;A4QPH2-2;A4QPH2-3;A4QPH2	1691;501;84;216;216;216	P42356	Phosphatidylinositol 4-kinase alpha;Putative phosphatidylinositol 4-kinase alpha-like protein P2	PI4KA;PI4KA;PI4KAP2	>sp|P42356|PI4KA_HUMAN Phosphatidylinositol 4-kinase alpha OS=Homo sapiens GN=PI4KA PE=1 SV=3;>sp|P42356-2|PI4KA_HUMAN Isoform 2 of Phosphatidylinositol 4-kinase alpha OS=Homo sapiens GN=PI4KA;>tr|A8MTF1|A8MTF1_HUMAN Phosphatidylinositol 4-kinase, catalyti	0.931195	11.3142	0.0250838	52.891	EFDFFNKITNVSAIIKPYPKGDERKKACLSA	_ITNVSAIIK(gl)PYPK_	3	519.971	-0.28534	5.9737	5.3425	0.85583
F5H4B1;P78395;B7Z986	198;214;157	F5H4B1	Melanoma antigen preferentially expressed in tumors	PRAME;PRAME	>tr|F5H4B1|F5H4B1_HUMAN Preferentially-expressed antigen in melanoma OS=Homo sapiens GN=PRAME PE=4 SV=1;>sp|P78395|PRAME_HUMAN Melanoma antigen preferentially expressed in tumors OS=Homo sapiens GN=PRAME PE=1 SV=1;>tr|B7Z986|B7Z986_HUMAN Uncharacterized pr	0.999999	60.047	0.00327977	60.157	VKRKKNVLRLCCKKLKIFAMPMQDIKMILKM	_LK(gl)IFAMPMQDIK_	3	516.947	0.33172	5.9259	6.2922	1.1071
P06493;E5RIU6	139;139	P06493	Cyclin-dependent kinase 1	CDK1;CDK1	>sp|P06493|CDK1_HUMAN Cyclin-dependent kinase 1 OS=Homo sapiens GN=CDK1 PE=1 SV=3;>tr|E5RIU6|E5RIU6_HUMAN Cyclin-dependent kinase 1 (Fragment) OS=Homo sapiens GN=CDK1 PE=3 SV=1	0.998262	27.5907	1.65735e-13	125.52	VLHRDLKPQNLLIDDKGTIKLADFGLARAFG	_DLKPQNLLIDDK(gl)GTIK_	3	642.362	0.011362	5.8942	10.852	1.0774
P06733;P06733-2	281;188	P06733	Alpha-enolase	ENO1	>sp|P06733|ENOA_HUMAN Alpha-enolase OS=Homo sapiens GN=ENO1 PE=1 SV=2;>sp|P06733-2|ENOA_HUMAN Isoform MBP-1 of Alpha-enolase OS=Homo sapiens GN=ENO1	0.993032	21.5389	9.25915e-47	152.94	DPSRYISPDQLADLYKSFIKDYPVVSIEDPF	_YISPDQLADLYK(gl)SFIK_	3	672.354	0.18723	5.876	5.8926	1.0285
A6ZKI3	9	A6ZKI3	Protein FAM127A	FAM127A	>sp|A6ZKI3|F127A_HUMAN Protein FAM127A OS=Homo sapiens GN=FAM127A PE=1 SV=1	1	56.8168	4.80359e-19	131.56	_______MDGRVQLIKALLALPIRPATRRWR	_VQLIK(gl)ALLALPIRPATR_	4	497.569	1.3209	5.8749	2.8833	0.45689
Q9H0D6-2;B4DZC3;Q9H0D6	680;702;756	Q9H0D6-2	5'-3' exoribonuclease 2	XRN2;XRN2	>sp|Q9H0D6-2|XRN2_HUMAN Isoform 2 of 5'-3' exoribonuclease 2 OS=Homo sapiens GN=XRN2;>tr|B4DZC3|B4DZC3_HUMAN Uncharacterized protein OS=Homo sapiens GN=XRN2 PE=2 SV=1;>sp|Q9H0D6|XRN2_HUMAN 5'-3' exoribonuclease 2 OS=Homo sapiens GN=XRN2 PE=1 SV=1	1	64.9998	1.14083e-12	99.838	MLRDLTQNTVVSINFKDPQFAEDYIFKAVML	_DLTQNTVVSINFK(gl)DPQFAEDYIFK_	3	982.822	0.21934	5.8607	6.3417	1.0606
Q9NUU7;Q9UMR2;Q9UMR2-2;E7EMK4	63;64;64;69	Q9NUU7	ATP-dependent RNA helicase DDX19A;ATP-dependent RNA helicase DDX19B;ATP-dependent RNA helicase DDX19B	DDX19A;DDX19B;DDX19B	>sp|Q9NUU7|DD19A_HUMAN ATP-dependent RNA helicase DDX19A OS=Homo sapiens GN=DDX19A PE=1 SV=1;>sp|Q9UMR2|DD19B_HUMAN ATP-dependent RNA helicase DDX19B OS=Homo sapiens GN=DDX19B PE=1 SV=1;>sp|Q9UMR2-2|DD19B_HUMAN Isoform 2 of ATP-dependent RNA helicase DDX19	1	57.3472	0.0165287	57.347	DEEEKEDRAAQSLLNKLIRSNLVDNTNQVEV	_AAQSLLNK(gl)LIR_	3	447.605	-0.16823	5.8544	4.5905	0.7648
Q9BQE3;P68363;CON__ENSEMBL:ENSBTAP00000016242;F5H5D3;G3V1U9;Q71U36;Q13748;F8VXZ4;A8MUB1;P68366;B3KPW9;Q9NY65;C9J2C0;F8VWX4;E7ET24;A6NHL2-2;A6NHL2	394;394;394;464;359;394;394;241;379;394;328;394;418;125;125;361;401	Q9BQE3	Tubulin alpha-1C chain;Tubulin alpha-1B chain;Tubulin alpha-1A chain;Tubulin alpha-3C/D chain;Tubulin alpha-4A chain;Tubulin alpha-8 chain;Tubulin alpha-8 chain;Tubulin alpha chain-like 3	TUBA1C;TUBA1B;TUBA1C;TUBA1A;TUBA1A;TUBA3C;TUBA1A;TUBA4A;TUBA4A;TUBA8;TUBA8;TUBA8;TUBA1A;TUBAL3	>sp|Q9BQE3|TBA1C_HUMAN Tubulin alpha-1C chain OS=Homo sapiens GN=TUBA1C PE=1 SV=1;>sp|P68363|TBA1B_HUMAN Tubulin alpha-1B chain OS=Homo sapiens GN=TUBA1B PE=1 SV=1;>ENSEMBL:ENSBTAP00000016242 (Bos taurus) similar to alpha-tubulin I isoform 1;>tr|F5H5D3|F5H	0.999809	37.199	0.0246179	55.776	SNTTAVAEAWARLDHKFDLMYAKRAFVHWYV	_LDHK(gl)FDLM(ox)YAK_	4	378.439	-0.1725	5.8504	7.0364	1.1883
P62805	60	P62805	Histone H4	HIST1H4A	>sp|P62805|H4_HUMAN Histone H4 OS=Homo sapiens GN=HIST1H4A PE=1 SV=2	1	85.2743	2.88021e-05	85.274	KRISGLIYEETRGVLKVFLENVIRDAVTYTE	_GVLK(gl)VFLENVIR_	3	500.968	0.92453	5.8453	3.233	0.56949
Q9Y320-2;Q9Y320;B5MD66	189;227;227	Q9Y320-2	Thioredoxin-related transmembrane protein 2	TMX2	>sp|Q9Y320-2|TMX2_HUMAN Isoform 2 of Thioredoxin-related transmembrane protein 2 OS=Homo sapiens GN=TMX2;>sp|Q9Y320|TMX2_HUMAN Thioredoxin-related transmembrane protein 2 OS=Homo sapiens GN=TMX2 PE=1 SV=1;>tr|B5MD66|B5MD66_HUMAN Uncharacterized protein OS=	1	114.627	5.60402e-14	114.63	PLTKQLPTLILFQGGKEAMRRPQIDKKGRAV	_QLPTLILFQGGK(gl)EAMR_	3	639.352	-0.66345	5.8387	2.5306	0.43966
Q8TEY7-3;Q8TEY7-2;Q8TEY7	258;227;258	Q8TEY7-3	Ubiquitin carboxyl-terminal hydrolase 33	USP33	>sp|Q8TEY7-3|UBP33_HUMAN Isoform 3 of Ubiquitin carboxyl-terminal hydrolase 33 OS=Homo sapiens GN=USP33;>sp|Q8TEY7-2|UBP33_HUMAN Isoform 2 of Ubiquitin carboxyl-terminal hydrolase 33 OS=Homo sapiens GN=USP33;>sp|Q8TEY7|UBP33_HUMAN Ubiquitin carboxyl-termin	1	89.9234	1.72756e-05	89.923	SRPGSVVPTTLFQGIKTVNPTFRGYSQQDAQ	_SRPGSVVPTTLFQGIK(gl)TVNPTFR_	4	654.862	0.83066	5.8245	5.5281	0.92904
P05388;Q3B7A4;F8VWS0;F8VZS0;F8W1K8	266;204;230;217;56	P05388	60S acidic ribosomal protein P0	RPLP0;RPLP0;RPLP0;RPLP0;RPLP0	>sp|P05388|RLA0_HUMAN 60S acidic ribosomal protein P0 OS=Homo sapiens GN=RPLP0 PE=1 SV=1;>tr|Q3B7A4|Q3B7A4_HUMAN RPLP0 protein OS=Homo sapiens GN=RPLP0 PE=2 SV=1;>tr|F8VWS0|F8VWS0_HUMAN Ribosomal protein, large, P0 OS=Homo sapiens GN=RPLP0 PE=3 SV=1;>tr|F8	1	73.6592	2.02193e-09	101.28	LSVETDYTFPLAEKVKAFLADPSAFVAAAPV	_VK(gl)AFLADPSAFVAAAPVAAATTAAPAAAAAPAK_	3	1031.9	-0.78885	5.8101	4.837	0.7542
P02008	72	P02008	Hemoglobin subunit zeta	HBZ	>sp|P02008|HBAZ_HUMAN Hemoglobin subunit zeta OS=Homo sapiens GN=HBZ PE=1 SV=2	0.999999	60.7918	1.2991e-20	133.84	RAHGSKVVAAVGDAVKSIDDIGGALSKLSEL	_VVAAVGDAVK(gl)SIDDIGGALSK_	3	700.383	-0.033658	5.7717	4.6157	0.7884
P63261;P60709;CON__P60712;B4E335;F5H0N0;B4DW52;F5GYT4;E7EVS6;G5E9R0	113;113;113;113;113;85;32;113;113	P63261	Actin, cytoplasmic 2;Actin, cytoplasmic 2, N-terminally processed;Actin, cytoplasmic 1;Actin, cytoplasmic 1, N-terminally processed	ACTG1;ACTB;ACTB;ACTB	>sp|P63261|ACTG_HUMAN Actin, cytoplasmic 2 OS=Homo sapiens GN=ACTG1 PE=1 SV=1;>sp|P60709|ACTB_HUMAN Actin, cytoplasmic 1 OS=Homo sapiens GN=ACTB PE=1 SV=1;>P60712 SWISS-PROT:P60712 (Bos taurus) Actin, cytoplasmic 1;>tr|B4E335|B4E335_HUMAN Actin, beta OS=Ho	1	234.379	4.75788e-149	234.38	PEEHPVLLTEAPLNPKANREKMTQIMFETFN	_VAPEEHPVLLTEAPLNPK(gl)ANR_	3	803.768	-0.30985	5.765	7.4518	1.2715
P00338;P00338-3;F5H308;E9PH51;P00338-2;F8W819;A8MXQ4;F5GXY2;F5GYU2	118;147;90;91;118;118;118;118;118	P00338	L-lactate dehydrogenase A chain;L-lactate dehydrogenase;L-lactate dehydrogenase A chain	LDHA;LDHA;LDHA;LDHA;LDHA	>sp|P00338|LDHA_HUMAN L-lactate dehydrogenase A chain OS=Homo sapiens GN=LDHA PE=1 SV=2;>sp|P00338-3|LDHA_HUMAN Isoform 3 of L-lactate dehydrogenase A chain OS=Homo sapiens GN=LDHA;>tr|F5H308|F5H308_HUMAN L-lactate dehydrogenase OS=Homo sapiens GN=LDHA PE=	0.999924	41.2166	5.78745e-05	72.891	GESRLNLVQRNVNIFKFIIPNVVKYSPNCKL	_NVNIFK(gl)FIIPNVVK_	3	587.014	-0.30518	5.7633	3.7364	0.63671
H0Y4A6;P26640;B0V043;E7EVJ6	885;966;966;378	H0Y4A6	Valine--tRNA ligase	VARS;VARS	>tr|H0Y4A6|H0Y4A6_HUMAN Valyl-tRNA synthetase (Fragment) OS=Homo sapiens GN=VARS PE=3 SV=1;>sp|P26640|SYVC_HUMAN Valine--tRNA ligase OS=Homo sapiens GN=VARS PE=1 SV=4;>tr|B0V043|B0V043_HUMAN Valyl-tRNA synthetase OS=Homo sapiens GN=VARS PE=3 SV=1;>tr|E7EVJ	1	114.63	2.46138e-13	114.63	NKLWNATKFALRGLGKGFVPSPTSQPGGHES	_GLGK(gl)GFVPSPTSQPGGHESLVDR_	4	609.812	0.3118	5.717	4.0708	0.94296
E5RHG8;E5RGD9;Q15369;E5RJ89	32;16;32;32	E5RHG8	Transcription elongation factor B polypeptide 1;Transcription elongation factor B polypeptide 1	TCEB1;TCEB1;TCEB1;TCEB1	>tr|E5RHG8|E5RHG8_HUMAN Transcription elongation factor B (SIII), polypeptide 1 (15kDa, elongin C) (Fragment) OS=Homo sapiens GN=TCEB1 PE=4 SV=1;>tr|E5RGD9|E5RGD9_HUMAN Transcription elongation factor B (SIII), polypeptide 1 (15kDa, elongin C) OS=Homo sapi	1	98.9017	3.24602e-12	98.902	MYVKLISSDGHEFIVKREHALTSGTIKAMLS	_LISSDGHEFIVK(gl)R_	4	404.47	0.97895	5.7151	5.8879	0.93945
B4DDB4;O75419;E9PDH7	277;323;355	B4DDB4	Cell division control protein 45 homolog;Cell division control protein 45 homolog;Cell division control protein 45 homolog	CDC45;CDC45;CDC45	>tr|B4DDB4|B4DDB4_HUMAN Uncharacterized protein OS=Homo sapiens GN=CDC45 PE=2 SV=1;>sp|O75419|CDC45_HUMAN Cell division control protein 45 homolog OS=Homo sapiens GN=CDC45 PE=1 SV=1;>tr|E9PDH7|E9PDH7_HUMAN Cell division cycle 45 homolog (S. cerevisiae) OS=	0.943518	12.2284	2.35368e-19	117	QKRLQEFLADMGLPLKQVKQKFQAMDISLKE	_RLQEFLADMGLPLK(gl)QVK_	3	700.726	0.228	5.7115	6.3023	1.0714
P13010	325	P13010	X-ray repair cross-complementing protein 5	XRCC5	>sp|P13010|XRCC5_HUMAN X-ray repair cross-complementing protein 5 OS=Homo sapiens GN=XRCC5 PE=1 SV=3	0.999983	47.7764	2.43738e-13	109.04	IIQGFRYGSDIVPFSKVDEEQMKYKSEGKCF	_YGSDIVPFSK(gl)VDEEQMK_	3	695.998	1.0477	5.7101	4.3624	0.84966
P49327;F5H0D4	1429;394	P49327	Fatty acid synthase;[Acyl-carrier-protein] S-acetyltransferase;[Acyl-carrier-protein] S-malonyltransferase;3-oxoacyl-[acyl-carrier-protein] synthase;3-oxoacyl-[acyl-carrier-protein] reductase;3-hydroxyacyl-[acyl-carrier-protein] dehydratase;Enoyl-[acyl-carrier-protein] reductase;Oleoyl-[acyl-carrier-protein] hydrolase	FASN	>sp|P49327|FAS_HUMAN Fatty acid synthase OS=Homo sapiens GN=FASN PE=1 SV=3;>tr|F5H0D4|F5H0D4_HUMAN Fatty acid synthase OS=Homo sapiens GN=FASN PE=4 SV=1	0.999998	56.3203	0.0310948	60.735	FLPVDDTSFRWVESLKGILADEDSSRPVWLK	_WVESLK(gl)GILADEDSSRPVWLK_	4	636.338	1.023	5.7018	4.6516	0.96975
P46109	292	P46109	Crk-like protein	CRKL	>sp|P46109|CRKL_HUMAN Crk-like protein OS=Homo sapiens GN=CRKL PE=1 SV=1	1	112.549	1.24476e-28	129.46	GEVNGRKGLFPFTHVKIFDPQNPDENE____	_GLFPFTHVK(gl)IFDPQNPDENE_	3	820.061	0.2382	5.6851	7.1772	1.2878
Q13547;Q5TEE2	74;74	Q13547	Histone deacetylase 1	HDAC1;HDAC1	>sp|Q13547|HDAC1_HUMAN Histone deacetylase 1 OS=Homo sapiens GN=HDAC1 PE=1 SV=1;>tr|Q5TEE2|Q5TEE2_HUMAN Histone deacetylase 1 (Fragment) OS=Homo sapiens GN=HDAC1 PE=2 SV=1	1	110.387	1.64697e-13	110.39	ANAEEMTKYHSDDYIKFLRSIRPDNMSEYSK	_YHSDDYIK(gl)FLR_	3	524.26	-0.4775	5.6652	7.7494	1.2252
Q16531;E7EPB0;B4DZP5;B4DG00;F8WF81;F5GZ34	1067;936;753;378;54;114	Q16531	DNA damage-binding protein 1	DDB1;DDB1;DDB1;DDB1	>sp|Q16531|DDB1_HUMAN DNA damage-binding protein 1 OS=Homo sapiens GN=DDB1 PE=1 SV=1;>tr|E7EPB0|E7EPB0_HUMAN Uncharacterized protein OS=Homo sapiens GN=DDB1 PE=4 SV=1;>tr|B4DZP5|B4DZP5_HUMAN Uncharacterized protein OS=Homo sapiens GN=DDB1 PE=2 SV=1;>tr|B4D	1	77.0624	0.000255191	77.062	LDMQNRLNKVIKSVGKIEHSFWRSFHTERKT	_SVGK(gl)IEHSFWR_	4	365.691	-0.69812	5.6485	8.5519	1.0355
B7Z4R6;O95870	419;452	B7Z4R6	Abhydrolase domain-containing protein 16A;Abhydrolase domain-containing protein 16A	ABHD16A;ABHD16A	>tr|B7Z4R6|B7Z4R6_HUMAN Uncharacterized protein OS=Homo sapiens GN=ABHD16A PE=2 SV=1;>sp|O95870|ABHGA_HUMAN Abhydrolase domain-containing protein 16A OS=Homo sapiens GN=ABHD16A PE=1 SV=3	1	72.2905	0.000331045	72.34	VPEDIMSNRGNDLLLKLLQHRYPRVMAEEGL	_GNDLLLK(gl)LLQHR_	3	511.967	0.44575	5.6467	6.2947	1.1801
E7EWS5;Q9UNS1-2;Q9UNS1	299;298;299	E7EWS5	Protein timeless homolog	TIMELESS;TIMELESS	>tr|E7EWS5|E7EWS5_HUMAN Uncharacterized protein OS=Homo sapiens GN=TIMELESS PE=4 SV=1;>sp|Q9UNS1-2|TIM_HUMAN Isoform 2 of Protein timeless homolog OS=Homo sapiens GN=TIMELESS;>sp|Q9UNS1|TIM_HUMAN Protein timeless homolog OS=Homo sapiens GN=TIMELESS PE=1 SV	1	59.1984	0.0012193	65.179	VQGLKSIGERDLIFHKGLHNLRNYSSDLGKQ	_DLIFHK(gl)GLHNLR_	4	394.973	0.19465	5.6385	6.0123	1.0501
Q9BSL1	179	Q9BSL1	Ubiquitin-associated domain-containing protein 1	UBAC1	>sp|Q9BSL1|UBAC1_HUMAN Ubiquitin-associated domain-containing protein 1 OS=Homo sapiens GN=UBAC1 PE=1 SV=1	1	124.077	2.61252e-25	124.08	QKLLALNPDAVELFKKANAMLDEDEDERVDE	_K(gl)ANAMLDEDEDERVDEAALR_	4	601.782	-0.10932	5.6382	7.6804	1.2299
Q29RF7;Q29RF7-3;Q9NTI5-3;B7Z5S1;Q9NTI5-2;Q9NTI5;E7ENA8	366;366;356;356;356;356;356	Q29RF7	Sister chromatid cohesion protein PDS5 homolog A;Sister chromatid cohesion protein PDS5 homolog B	PDS5A;PDS5B	>sp|Q29RF7|PDS5A_HUMAN Sister chromatid cohesion protein PDS5 homolog A OS=Homo sapiens GN=PDS5A PE=1 SV=1;>sp|Q29RF7-3|PDS5A_HUMAN Isoform 2 of Sister chromatid cohesion protein PDS5 homolog A OS=Homo sapiens GN=PDS5A;>sp|Q9NTI5-3|PDS5B_HUMAN Isoform 3 of	1	72.23	0.00151938	72.23	LMNHPDLAKDLTEYLKVRSHDPEEAIRHDVI	_DLTEYLK(gl)VR_	3	417.563	0.30324	5.5928	5.1181	0.90577
E7EWF1;P36578;B4DMJ2	239;239;128	E7EWF1	60S ribosomal protein L4	RPL4	>tr|E7EWF1|E7EWF1_HUMAN Ribosomal protein L4 OS=Homo sapiens GN=RPL4 PE=4 SV=1;>sp|P36578|RL4_HUMAN 60S ribosomal protein L4 OS=Homo sapiens GN=RPL4 PE=1 SV=5;>tr|B4DMJ2|B4DMJ2_HUMAN Uncharacterized protein OS=Homo sapiens GN=RPL4 PE=2 SV=1	1	49.2981	0.0569871	49.298	IPGITLLNVSKLNILKLAPGGHVGRFCIWTE	_LNILK(gl)LAPGGHVGR_	4	390.485	0.47371	5.5882	5.9194	0.96609
Q9BSJ8;Q9BSJ8-2;B3KY56	546;556;500	Q9BSJ8	Extended synaptotagmin-1	ESYT1	>sp|Q9BSJ8|ESYT1_HUMAN Extended synaptotagmin-1 OS=Homo sapiens GN=ESYT1 PE=1 SV=1;>sp|Q9BSJ8-2|ESYT1_HUMAN Isoform 2 of Extended synaptotagmin-1 OS=Homo sapiens GN=ESYT1;>tr|B3KY56|B3KY56_HUMAN Extended synaptotagmin-like protein 1 OS=Homo sapiens GN=ESYT	1	119.619	4.83206e-20	119.62	FFLQDPQSQELDVQVKDDSRALTLGALTLPL	_FFLQDPQSQELDVQVK(gl)DDSR_	3	836.738	-0.14303	5.5381	5.5539	0.94358
P62424;Q5T8U2	245;130	P62424	60S ribosomal protein L7a	RPL7A;RPL7A	>sp|P62424|RL7A_HUMAN 60S ribosomal protein L7a OS=Homo sapiens GN=RPL7A PE=1 SV=2;>tr|Q5T8U2|Q5T8U2_HUMAN Ribosomal protein L7a OS=Homo sapiens GN=RPL7A PE=4 SV=1	1	89.5068	3.46866e-07	89.507	YDEIRRHWGGNVLGPKSVARIAKLEKAKAKE	_HWGGNVLGPK(gl)SVAR_	3	531.287	-1.2925	5.5367	4.816	0.86201
O15360	515	O15360	Fanconi anemia group A protein	FANCA	>sp|O15360|FANCA_HUMAN Fanconi anemia group A protein OS=Homo sapiens GN=FANCA PE=1 SV=2	1	75.4833	0.000126332	75.483	PGKYRSLLTDYISLAKTRLADLKVSIENMGL	_SLLTDYISLAK(gl)TR_	3	532.298	0.057388	5.5303	4.0412	0.89
P08107;H0YG33;F8VZJ4;F5H1D3;F5GZ62;E7EP94;E7EQL7;Q5SP16	423;490;400;405;406;332;345;258	P08107	Heat shock 70 kDa protein 1A/1B	HSPA1A;HSPA1A;HSPA1A	>sp|P08107|HSP71_HUMAN Heat shock 70 kDa protein 1A/1B OS=Homo sapiens GN=HSPA1A PE=1 SV=5;>tr|H0YG33|H0YG33_HUMAN Heat shock 70kDa protein 1B OS=Homo sapiens GN=HSPA1B PE=3 SV=1;>tr|F8VZJ4|F8VZJ4_HUMAN Heat shock 70kDa protein 1B OS=Homo sapiens GN=HSPA1B	1	217.838	6.24232e-165	217.84	GVMTALIKRNSTIPTKQTQIFTTYSDNQPGV	_RNSTIPTK(gl)QTQIFTTYSDNQPGVLIQVYEGER_	4	950.233	0.19753	5.4966	7.5359	1.4079
Q9UJX3-2;Q9UJX3;F8VZ62;F8VVT8;F8VVU6	467;467;160;65;41	Q9UJX3-2	Anaphase-promoting complex subunit 7	ANAPC7;ANAPC7;ANAPC7;ANAPC7	>sp|Q9UJX3-2|APC7_HUMAN Isoform 2 of Anaphase-promoting complex subunit 7 OS=Homo sapiens GN=ANAPC7;>sp|Q9UJX3|APC7_HUMAN Anaphase-promoting complex subunit 7 OS=Homo sapiens GN=ANAPC7 PE=1 SV=4;>tr|F8VZ62|F8VZ62_HUMAN Anaphase-promoting complex subunit 7	1	79.6523	4.95203e-09	106.42	LEDPVTQEKAKTLLDKALTQRPDYIKAVVKK	_TLLDK(gl)ALTQRPDYIK_	3	630.355	-0.0053355	5.4268	4.811	0.86783
Q13907;Q13907-2	113;170	Q13907	Isopentenyl-diphosphate Delta-isomerase 1	IDI1	>sp|Q13907|IDI1_HUMAN Isopentenyl-diphosphate Delta-isomerase 1 OS=Homo sapiens GN=IDI1 PE=1 SV=2;>sp|Q13907-2|IDI1_HUMAN Isoform 2 of Isopentenyl-diphosphate Delta-isomerase 1 OS=Homo sapiens GN=IDI1	1	100.621	2.41687e-12	100.62	ESDALGVRRAAQRRLKAELGIPLEEVPPEEI	_LK(gl)AELGIPLEEVPPEEINYLTR_	3	879.809	0.27571	5.417	4.0071	0.75768
Q7L576;E7EQ04;Q7L576-2;Q7L576-3;H0YL50	1053;1055;622;247;27	Q7L576	Cytoplasmic FMR1-interacting protein 1	CYFIP1;CYFIP1	>sp|Q7L576|CYFP1_HUMAN Cytoplasmic FMR1-interacting protein 1 OS=Homo sapiens GN=CYFIP1 PE=1 SV=1;>tr|E7EQ04|E7EQ04_HUMAN Cytoplasmic FMR1-interacting protein 1 OS=Homo sapiens GN=CYFIP1 PE=4 SV=1;>sp|Q7L576-2|CYFP1_HUMAN Isoform 2 of Cytoplasmic FMR1-inte	1	81.0159	3.39841e-05	81.016	KEGERLDAKMKRLESKYAPLHLVPLIERLGT	_RLESK(gl)YAPLHLVPLIER_	4	537.813	0.19639	5.3802	4.4517	0.7256
A8MUD9;P18124	108;148	A8MUD9	60S ribosomal protein L7	RPL7;RPL7	>tr|A8MUD9|A8MUD9_HUMAN Ribosomal protein L7 OS=Homo sapiens GN=RPL7 PE=3 SV=1;>sp|P18124|RL7_HUMAN 60S ribosomal protein L7 OS=Homo sapiens GN=RPL7 PE=1 SV=1	0.999965	44.581	3.69263e-27	128.75	LRIVEPYIAWGYPNLKSVNELIYKRGYGKIN	_IVEPYIAWGYPNLK(gl)SVNELIYK_	3	908.486	0.45246	5.376	4.5241	0.84907
O60287	376	O60287	Nucleolar pre-ribosomal-associated protein 1	URB1	>sp|O60287|NPA1P_HUMAN Nucleolar pre-ribosomal-associated protein 1 OS=Homo sapiens GN=URB1 PE=1 SV=4	1	41.2269	0.0644379	41.227	VNILKVCPDLLNKYFKEVTFSFIPRAKSTWL	_YFK(gl)EVTFSFIPR_	3	549.956	0.51087	5.3548	4.7342	0.81395
P17980;E9PN50;E9PMD8;E9PM69;E9PKD5	233;177;198;191;177	P17980	26S protease regulatory subunit 6A	PSMC3;PSMC3;PSMC3;PSMC3;PSMC3	>sp|P17980|PRS6A_HUMAN 26S protease regulatory subunit 6A OS=Homo sapiens GN=PSMC3 PE=1 SV=3;>tr|E9PN50|E9PN50_HUMAN Proteasome (prosome, macropain) 26S subunit, ATPase, 3 (Fragment) OS=Homo sapiens GN=PSMC3 PE=4 SV=1;>tr|E9PMD8|E9PMD8_HUMAN Proteasome (pr	1	113.015	1.24298e-12	113.01	QPPKGVLMYGPPGTGKTLLARACAAQTKATF	_GVLM(ox)YGPPGTGK(gl)TLLAR_	3	621.005	-0.24049	5.332	3.7557	0.84106
Q9BQE3;P68363;CON__ENSEMBL:ENSBTAP00000016242;F5H5D3;G3V1U9;Q71U36;Q13748;E9PGK3;Q13748-2;Q6PEY2;F8VXZ4	336;336;336;406;301;336;336;206;336;336;183	Q9BQE3	Tubulin alpha-1C chain;Tubulin alpha-1B chain;Tubulin alpha-1A chain;Tubulin alpha-3C/D chain;Tubulin alpha-3E chain	TUBA1C;TUBA1B;TUBA1C;TUBA1A;TUBA1A;TUBA3C;TUBA3E;TUBA1A	>sp|Q9BQE3|TBA1C_HUMAN Tubulin alpha-1C chain OS=Homo sapiens GN=TUBA1C PE=1 SV=1;>sp|P68363|TBA1B_HUMAN Tubulin alpha-1B chain OS=Homo sapiens GN=TUBA1B PE=1 SV=1;>ENSEMBL:ENSBTAP00000016242 (Bos taurus) similar to alpha-tubulin I isoform 1;>tr|F5H5D3|F5H	1	71.8787	8.01554e-08	98.942	GDVVPKDVNAAIATIKTKRTIQFVDWCPTGF	_DVNAAIATIK(gl)TK(gl)R_	4	407.982	0.8632	5.2748	5.7923	1.004
P46782	18	P46782	40S ribosomal protein S5;40S ribosomal protein S5, N-terminally processed	RPS5	>sp|P46782|RS5_HUMAN 40S ribosomal protein S5 OS=Homo sapiens GN=RPS5 PE=1 SV=4	0.985629	18.3624	5.65616e-13	115.63	EWETAAPAVAETPDIKLFGKWSTDDVQINDI	_(ac)TEWETAAPAVAETPDIK(gl)LFGK_	3	810.744	0.73991	5.2682	7.4312	1.3592
B1AKP7;G3V162;Q13148;Q13148-2	114;114;114;114	B1AKP7	TAR DNA-binding protein 43	TARDBP;TARDBP;TARDBP	>tr|B1AKP7|B1AKP7_HUMAN TAR DNA binding protein OS=Homo sapiens GN=TARDBP PE=4 SV=1;>tr|G3V162|G3V162_HUMAN TAR DNA binding protein, isoform CRA_d OS=Homo sapiens GN=TARDBP PE=4 SV=1;>sp|Q13148|TADBP_HUMAN TAR DNA-binding protein 43 OS=Homo sapiens GN=TARD	0.994458	22.5391	1.51727e-14	113.86	AVQKTSDLIVLGLPWKTTEQDLKEYFSTFGE	_TSDLIVLGLPWK(gl)TTEQDLK_	3	757.746	-0.69165	5.2538	5.276	1.1416
Q15019;B5MCX3;Q15019-2;B5MC08	325;285;360;93	Q15019	Septin-2	SEPT2;SEPT2	>sp|Q15019|SEPT2_HUMAN Septin-2 OS=Homo sapiens GN=SEPT2 PE=1 SV=1;>tr|B5MCX3|B5MCX3_HUMAN Septin 2 OS=Homo sapiens GN=SEPT2 PE=3 SV=1;>sp|Q15019-2|SEPT2_HUMAN Isoform 2 of Septin-2 OS=Homo sapiens GN=SEPT2;>tr|B5MC08|B5MC08_HUMAN Uncharacterized protein O	1	134.685	7.26222e-25	134.68	KVENEDMNKDQILLEKEAELRRMQEMIARMQ	_DQILLEK(gl)EAELRR_	3	576.32	0.39494	5.2414	3.8508	0.82674
Q5JP53;F8VYX6;F8VW92;P07437;Q5ST81;F8VUJ7;E7EWR1;E7ENH1;F5H894;P68371;Q9BVA1;Q13885;E7EX69;F5H8C9	306;324;324;324;252;296;233;151;178;324;324;324;233;234	Q5JP53;P68371;Q9BVA1	Tubulin beta chain;Tubulin beta-4B chain;Tubulin beta-2B chain;Tubulin beta-2A chain	TUBB;TUBB;TUBB;TUBB4B;TUBB2B;TUBB2A	>tr|Q5JP53|Q5JP53_HUMAN Tubulin beta polypeptide OS=Homo sapiens GN=TUBB PE=3 SV=1;>tr|F8VYX6|F8VYX6_HUMAN Tubulin, beta class I OS=Homo sapiens GN=TUBB PE=3 SV=1;>tr|F8VW92|F8VW92_HUMAN Tubulin, beta class I OS=Homo sapiens GN=TUBB PE=3 SV=1;>sp|P07437|TB	1	115.298	1.46229e-27	127.2	RYLTVAAIFRGRMSMKEVDEQMLNVQNKNSS;RYLTVAAVFRGRMSMKEVDEQMLNVQNKNSS	_MSMK(gl)EVDEQMLNVQNK_	3	679.985	0.0030761	5.2348	4.5066	0.85585
E7ENL7;Q8WVT3	337;354	E7ENL7	Trafficking protein particle complex subunit 12	TRAPPC12	>tr|E7ENL7|E7ENL7_HUMAN Trafficking protein particle complex 12 OS=Homo sapiens GN=TRAPPC12 PE=4 SV=2;>sp|Q8WVT3|TPC12_HUMAN Trafficking protein particle complex subunit 12 OS=Homo sapiens GN=TRAPPC12 PE=1 SV=3	1	80.3867	2.55949e-06	80.387	TMPGLRFDNIQGDAVKDLMLRFLGEKAAAKR	_FDNIQGDAVK(gl)DLMLR_	3	616.981	0.12082	5.1944	4.4782	0.90238
E7EN89;Q9H0E2;H0Y3H1	35;63;94	E7EN89	Toll-interacting protein	TOLLIP;TOLLIP	>tr|E7EN89|E7EN89_HUMAN Toll interacting protein, isoform CRA_b OS=Homo sapiens GN=TOLLIP PE=4 SV=2;>sp|Q9H0E2|TOLIP_HUMAN Toll-interacting protein OS=Homo sapiens GN=TOLLIP PE=1 SV=1;>tr|H0Y3H1|H0Y3H1_HUMAN Toll-interacting protein OS=Homo sapiens GN=TOLL	0.993218	21.6569	9.90917e-13	122.33	AVGTVGRLNITVVQAKLAKNYGMTRMDPYCR	_LNITVVQAK(gl)LAK_	3	471.293	0.53603	5.1878	5.403	1.057
P62701	134	P62701	40S ribosomal protein S4, X isoform	RPS4X	>sp|P62701|RS4X_HUMAN 40S ribosomal protein S4, X isoform OS=Homo sapiens GN=RPS4X PE=1 SV=2	1	127.966	3.75122e-27	127.97	AKYKLCKVRKIFVGTKGIPHLVTHDARTIRY	_IFVGTK(gl)GIPHLVTHDAR_	3	659.034	0.36176	5.1761	3.4213	0.6563
P00387-2;P00387;B7Z7L3;B1AHF3;F8WCX7	19;42;75;19;19	P00387-2	NADH-cytochrome b5 reductase 3;NADH-cytochrome b5 reductase 3 membrane-bound form;NADH-cytochrome b5 reductase 3 soluble form;NADH-cytochrome b5 reductase 3;NADH-cytochrome b5 reductase 3 membrane-bound form;NADH-cytochrome b5 reductase 3 soluble form	CYB5R3;CYB5R3;CYB5R3	>sp|P00387-2|NB5R3_HUMAN Isoform 2 of NADH-cytochrome b5 reductase 3 OS=Homo sapiens GN=CYB5R3;>sp|P00387|NB5R3_HUMAN NADH-cytochrome b5 reductase 3 OS=Homo sapiens GN=CYB5R3 PE=1 SV=3;>tr|B7Z7L3|B7Z7L3_HUMAN Cytochrome b5 reductase 3 OS=Homo sapiens GN=CY	1	63.5463	0.000667433	63.546	FQRSTPAITLESPDIKYPLRLIDREIISHDT	_STPAITLESPDIK(gl)YPLR_	3	672.365	-0.60763	5.164	3.2202	0.75939
E9PBU3;P31939;F8WEF0	38;39;39	E9PBU3	Bifunctional purine biosynthesis protein PURH;Phosphoribosylaminoimidazolecarboxamide formyltransferase;IMP cyclohydrolase	ATIC;ATIC;ATIC	>tr|E9PBU3|E9PBU3_HUMAN 5-aminoimidazole-4-carboxamide ribonucleotide formyltransferase/IMP cyclohydrolase OS=Homo sapiens GN=ATIC PE=4 SV=1;>sp|P31939|PUR9_HUMAN Bifunctional purine biosynthesis protein PURH OS=Homo sapiens GN=ATIC PE=1 SV=3;>tr|F8WEF0|F8	1	190.834	1.46539e-81	190.83	LTALGLNLVASGGTAKALRDAGLAVRDVSEL	_NLTALGLNLVASGGTAK(gl)ALR_	3	685.395	0.39513	5.1552	3.6766	0.70011
E7EWF1;P36578;B4DMJ2	234;234;123	E7EWF1	60S ribosomal protein L4	RPL4	>tr|E7EWF1|E7EWF1_HUMAN Ribosomal protein L4 OS=Homo sapiens GN=RPL4 PE=4 SV=1;>sp|P36578|RL4_HUMAN 60S ribosomal protein L4 OS=Homo sapiens GN=RPL4 PE=1 SV=5;>tr|B4DMJ2|B4DMJ2_HUMAN Uncharacterized protein OS=Homo sapiens GN=RPL4 PE=2 SV=1	0.956185	13.3892	9.87883e-20	124.96	KAFRNIPGITLLNVSKLNILKLAPGGHVGRF	_NIPGITLLNVSK(gl)LNILK_	3	655.402	-0.51745	5.1391	3.7028	0.79794
P14618;B4DUU6;P14618-2;E9PF79;E7EUQ8;E7EUJ4;P30613-2;P30613;E7ESY9	305;290;305;232;285;140;317;348;373	P14618	Pyruvate kinase isozymes M1/M2;Pyruvate kinase isozymes M1/M2;Pyruvate kinase isozymes R/L	PKM;PKM;PKLR	>sp|P14618|KPYM_HUMAN Pyruvate kinase isozymes M1/M2 OS=Homo sapiens GN=PKM2 PE=1 SV=4;>tr|B4DUU6|B4DUU6_HUMAN Pyruvate kinase OS=Homo sapiens GN=PKM2 PE=2 SV=1;>sp|P14618-2|KPYM_HUMAN Isoform M1 of Pyruvate kinase isozymes M1/M2 OS=Homo sapiens GN=PKM2;>t	0.999972	45.5991	7.6176e-09	97.065	IMVARGDLGIEIPAEKVFLAQKMMIGRCNRA	_GDLGIEIPAEK(gl)VFLAQK_	3	648.026	-0.26626	5.1224	4.703	0.97091
Q9H269-2;Q9H269;Q5JUB0;Q5JUA9	163;163;45;45	Q9H269-2	Vacuolar protein sorting-associated protein 16 homolog	VPS16;VPS16;VPS16	>sp|Q9H269-2|VPS16_HUMAN Isoform 2 of Vacuolar protein sorting-associated protein 16 homolog OS=Homo sapiens GN=VPS16;>sp|Q9H269|VPS16_HUMAN Vacuolar protein sorting-associated protein 16 homolog OS=Homo sapiens GN=VPS16 PE=1 SV=2;>tr|Q5JUB0|Q5JUB0_HUMAN V	1	92.8564	1.4451e-07	92.856	TGAHRFTLSANVGDLKLRRMPEVPGLQSAPS	_FTLSANVGDLK(gl)LR_	3	516.623	0.42298	5.0819	4.9163	0.96128
Q8NBE8	4	Q8NBE8	Kelch-like protein 23	KLHL23	>sp|Q8NBE8|KLH23_HUMAN Kelch-like protein 23 OS=Homo sapiens GN=KLHL23 PE=2 SV=1	1	79.0109	4.63526e-05	85.287	____________MALKGQEDYIYLFKDSTHP	_(ac)ALK(gl)GQEDYIYLFK_	2	872.451	-1.0476	5.0713	3.4617	0.70538
Q5JR95;P62241	173;193	Q5JR95	40S ribosomal protein S8	RPS8;RPS8	>tr|Q5JR95|Q5JR95_HUMAN Ribosomal protein S8 OS=Homo sapiens GN=RPS8 PE=4 SV=1;>sp|P62241|RS8_HUMAN 40S ribosomal protein S8 OS=Homo sapiens GN=RPS8 PE=1 SV=2	1	106.354	2.64892e-13	106.35	RPGQCGRADGYVLEGKELEFYLRKIKARKGK	_ADGYVLEGK(gl)ELEFYLR_	3	672.674	-0.63986	5.0353	3.4016	0.57826
H0YGL7;F5H5P6;Q8N5U6;Q8N5U6-2	85;55;105;105	H0YGL7	RING finger protein 10	RNF10;RNF10;RNF10	>tr|H0YGL7|H0YGL7_HUMAN Ring finger protein 10 (Fragment) OS=Homo sapiens GN=RNF10 PE=4 SV=1;>tr|F5H5P6|F5H5P6_HUMAN Ring finger protein 10 (Fragment) OS=Homo sapiens GN=RNF10 PE=4 SV=1;>sp|Q8N5U6|RNF10_HUMAN RING finger protein 10 OS=Homo sapiens GN=RNF10	1	89.5064	6.6944e-07	89.506	KTFNKMPPQRGGGSSKLFSSSFNGGRRDELP	_GGGSSK(gl)LFSSSFNGGR_	3	553.601	2.1652	5.0173	3.7136	0.7203
Q9BVK6	180	Q9BVK6	Transmembrane emp24 domain-containing protein 9	TMED9	>sp|Q9BVK6|TMED9_HUMAN Transmembrane emp24 domain-containing protein 9 OS=Homo sapiens GN=TMED9 PE=1 SV=2	1	142.62	3.32844e-48	142.62	QLRVRQLVEQVEQIQKEQNYQRWREERFRQT	_QLVEQVEQIQK(gl)EQNYQR_	3	758.721	0.90006	4.9612	3.5132	1.1259
B7Z3U6;P05023;F5H3A1;P05023-2;E9PC07;P13637;F5H6J6;B7Z2T0;E9PC51;Q13733;Q5TC01;E9PRA5	131;162;162;162;122;152;163;165;152;170;131;170	B7Z3U6	Sodium/potassium-transporting ATPase subunit alpha-1;Sodium/potassium-transporting ATPase subunit alpha-1;Sodium/potassium-transporting ATPase subunit alpha-3;Sodium/potassium-transporting ATPase subunit alpha-4	ATP1A1;ATP1A1;ATP1A1;ATP1A3;ATP1A3;ATP1A3;ATP1A4;ATP1A1;ATP1A4	>tr|B7Z3U6|B7Z3U6_HUMAN ATPase, Na+/K+ transporting, alpha 1 polypeptide OS=Homo sapiens GN=ATP1A1 PE=2 SV=1;>sp|P05023|AT1A1_HUMAN Sodium/potassium-transporting ATPase subunit alpha-1 OS=Homo sapiens GN=ATP1A1 PE=1 SV=1;>tr|F5H3A1|F5H3A1_HUMAN ATPase, Na+	1	92.8004	7.6086e-09	92.8	SYYQEAKSSKIMESFKNMVPQQALVIRNGEK	_IMESFK(gl)NMVPQQALVIR_	3	706.711	-0.41123	4.9536	4.507	0.87085
P13639;F5H370;F5GZG3	426;426;426	P13639	Elongation factor 2	EEF2	>sp|P13639|EF2_HUMAN Elongation factor 2 OS=Homo sapiens GN=EEF2 PE=1 SV=4;>tr|F5H370|F5H370_HUMAN Eukaryotic translation elongation factor 2 OS=Homo sapiens GN=EEF2 PE=4 SV=1;>tr|F5GZG3|F5GZG3_HUMAN Uncharacterized protein OS=Homo sapiens GN=EEF2 PE=4 SV=	1	95.4173	1.28206e-07	95.417	YAFGRVFSGLVSTGLKVRIMGPNYTPGKKED	_VFSGLVSTGLK(gl)VR_	3	492.956	-0.62876	4.9151	5.7531	1.1203
P05388;Q3B7A4;F8VWS0;F8VW21;F8VU65;F8VPE8;F8VZS0;G3V210;F8VQY6;F8VRK7;F8VWV4;F8VS58	77;77;77;57;77;63;77;77;77;77;63;77	P05388	60S acidic ribosomal protein P0	RPLP0;RPLP0;RPLP0;RPLP0;RPLP0;RPLP0;RPLP0;RPLP0;RPLP0;RPLP0;RPLP0;RPLP0	>sp|P05388|RLA0_HUMAN 60S acidic ribosomal protein P0 OS=Homo sapiens GN=RPLP0 PE=1 SV=1;>tr|Q3B7A4|Q3B7A4_HUMAN RPLP0 protein OS=Homo sapiens GN=RPLP0 PE=2 SV=1;>tr|F8VWS0|F8VWS0_HUMAN Ribosomal protein, large, P0 OS=Homo sapiens GN=RPLP0 PE=3 SV=1;>tr|F8	1	79.3927	1.87896e-06	79.393	RKAIRGHLENNPALEKLLPHIRGNVGFVFTK	_GHLENNPALEK(gl)LLPHIR_	4	517.038	0.72296	4.9129	4.107	0.81459
Q7Z7H5-3;Q7Z7H5-2;C9JUN6;Q7Z7H5	128;112;112;128	Q7Z7H5-3	Transmembrane emp24 domain-containing protein 4	TMED4	>sp|Q7Z7H5-3|TMED4_HUMAN Isoform 3 of Transmembrane emp24 domain-containing protein 4 OS=Homo sapiens GN=TMED4;>sp|Q7Z7H5-2|TMED4_HUMAN Isoform 2 of Transmembrane emp24 domain-containing protein 4 OS=Homo sapiens GN=TMED4;>tr|C9JUN6|C9JUN6_HUMAN Transmembr	1	64.7115	0.0272837	64.711	CLHSNSTRMALFAGGKLRVHLDIQVGEHANN	_M(ox)ALFAGGK(gl)LR_	3	398.553	1.2795	4.9109	4.3048	0.96093
P04075	42	P04075	Fructose-bisphosphate aldolase A	ALDOA	>sp|P04075|ALDOA_HUMAN Fructose-bisphosphate aldolase A OS=Homo sapiens GN=ALDOA PE=1 SV=2	1	40.211	0.0391642	40.211	GKGILAADESTGSIAKRLQSIGTENTEENRR	_GILAADESTGSIAK(gl)R_	3	534.953	-0.43808	4.8852	3.9091	0.8034
B3KXH8;Q9Y5X1	7;207	B3KXH8	Sorting nexin-9	SNX9;SNX9	>tr|B3KXH8|B3KXH8_HUMAN Uncharacterized protein OS=Homo sapiens GN=SNX9 PE=2 SV=1;>sp|Q9Y5X1|SNX9_HUMAN Sorting nexin-9 OS=Homo sapiens GN=SNX9 PE=1 SV=1	0.999633	34.356	0.0255182	54.486	_________MKIPLNKFPGFAKPGTEQYLLA	_IPLNK(gl)FPGFAK_	3	449.259	0.65972	4.86	4.2629	0.87842
G8JLC4;Q9NXE4-3;E7ESA2;Q9NXE4-2;Q9NXE4;Q9NXE4-4	164;146;204;238;238;238	G8JLC4	Sphingomyelin phosphodiesterase 4;Sphingomyelin phosphodiesterase 4	SMPD4;SMPD4;SMPD4	>tr|G8JLC4|G8JLC4_HUMAN Sphingomyelin phosphodiesterase 4, neutral membrane (neutral sphingomyelinase-3) OS=Homo sapiens GN=SMPD4 PE=4 SV=1;>sp|Q9NXE4-3|NSMA3_HUMAN Isoform 3 of Sphingomyelin phosphodiesterase 4 OS=Homo sapiens GN=SMPD4;>tr|E7ESA2|E7ESA2_H	1	148.153	4.74259e-94	183.77	AIPFASYGLHHTSLLKRHISHQTSVNADPAS	_TPAIPFASYGLHHTSLLK(gl)R_	4	556.556	-0.52346	4.84	5.4686	1.1327
P61956-2;P61956	21;21	P61956-2	Small ubiquitin-related modifier 2	SUMO2	>sp|P61956-2|SUMO2_HUMAN Isoform 2 of Small ubiquitin-related modifier 2 OS=Homo sapiens GN=SUMO2;>sp|P61956|SUMO2_HUMAN Small ubiquitin-related modifier 2 OS=Homo sapiens GN=SUMO2 PE=1 SV=3	1	95.5434	1.06614e-18	119.41	PKEGVKTENNDHINLKVAGQDGSVVQFKIKR	_TENNDHINLK(gl)VAGQDGSVVQFK_	4	632.569	0.087012	4.8376	6.1103	1.1128
P28074;E9PAV2	257;154	P28074	Proteasome subunit beta type-5;Proteasome subunit beta type-5	PSMB5;PSMB5	>sp|P28074|PSB5_HUMAN Proteasome subunit beta type-5 OS=Homo sapiens GN=PSMB5 PE=1 SV=3;>tr|E9PAV2|E9PAV2_HUMAN Proteasome (prosome, macropain) subunit, beta type, 5 OS=Homo sapiens GN=PSMB5 PE=3 SV=1	1	40.616	0.0846004	40.616	GWIRVSSDNVADLHEKYSGSTP_________	_VSSDNVADLHEK(gl)YSGSTP_	3	673.98	0.11801	4.818	7.5985	1.5799
B7Z3U6;P05023;F5H3A1;P05023-2	413;444;444;444	B7Z3U6	Sodium/potassium-transporting ATPase subunit alpha-1;Sodium/potassium-transporting ATPase subunit alpha-1	ATP1A1;ATP1A1;ATP1A1	>tr|B7Z3U6|B7Z3U6_HUMAN ATPase, Na+/K+ transporting, alpha 1 polypeptide OS=Homo sapiens GN=ATP1A1 PE=2 SV=1;>sp|P05023|AT1A1_HUMAN Sodium/potassium-transporting ATPase subunit alpha-1 OS=Homo sapiens GN=ATP1A1 PE=1 SV=1;>tr|F5H3A1|F5H3A1_HUMAN ATPase, Na+	1	121.418	8.62814e-44	156.6	NRAVFQANQENLPILKRAVAGDASESALLKC	_AVFQANQENLPILK(gl)R_	3	619.011	-0.13635	4.8083	4.3541	0.94573
Q9Y295	213	Q9Y295	Developmentally-regulated GTP-binding protein 1	DRG1	>sp|Q9Y295|DRG1_HUMAN Developmentally-regulated GTP-binding protein 1 OS=Homo sapiens GN=DRG1 PE=1 SV=1	1	90.3479	1.27637e-27	130.21	SELDAETVKSILAEYKIHNADVTLRSDATAD	_SILAEYK(gl)IHNADVTLR_	4	490.018	0.75417	4.7926	4.4894	0.96918
P48556	138	P48556	26S proteasome non-ATPase regulatory subunit 8	PSMD8	>sp|P48556|PSMD8_HUMAN 26S proteasome non-ATPase regulatory subunit 8 OS=Homo sapiens GN=PSMD8 PE=1 SV=2	1	68.4848	8.68751e-12	132.88	LLELNFLPTTGTKLTKQQLILARDILEIGAQ	_LTK(gl)QQLILAR_	3	433.27	0.3585	4.7903	12.74	2.0413
Q8WVC2;P63220;Q9BYK1	27;27;27	Q8WVC2	40S ribosomal protein S21;40S ribosomal protein S21;40S ribosomal protein S21	RPS21;RPS21;RPS21	>tr|Q8WVC2|Q8WVC2_HUMAN 40S ribosomal protein S21 OS=Homo sapiens GN=RPS21 PE=2 SV=1;>sp|P63220|RS21_HUMAN 40S ribosomal protein S21 OS=Homo sapiens GN=RPS21 PE=1 SV=1;>tr|Q9BYK1|Q9BYK1_HUMAN 40S ribosomal protein S21 OS=Homo sapiens GN=RPS21 PE=2 SV=1	1	99.762	2.97381e-14	120.71	YVPRKCSASNRIIGAKDHASIQMNVAEVDKV	_IIGAK(gl)DHASIQM(ox)NVAEVDK_	3	723.704	0.025608	4.7787	3.7041	0.82124
Q8IWA0	701	Q8IWA0	WD repeat-containing protein 75	WDR75	>sp|Q8IWA0|WDR75_HUMAN WD repeat-containing protein 75 OS=Homo sapiens GN=WDR75 PE=1 SV=1	1	109.284	3.28261e-28	124.77	AEESLPTTPFYFILGKHRQQQDEKLNETLEN	_QLLAEESLPTTPFYFILGK(gl)HR_	4	644.348	0.096737	4.7667	7.1512	1.4464
P29590-14;P29590-10;E9PBR7;P29590-4;P29590-12;P29590-2;P29590-5;P29590-9;P29590-13;P29590-3;P29590-8;P29590-11;H2N333;P29590	380;380;380;380;380;380;380;380;380;380;380;380;380;380	P29590-14	Protein PML;Protein PML	PML;PML	>sp|P29590-14|PML_HUMAN Isoform PML-14 of Protein PML OS=Homo sapiens GN=PML;>sp|P29590-10|PML_HUMAN Isoform PML-7 of Protein PML OS=Homo sapiens GN=PML;>tr|E9PBR7|E9PBR7_HUMAN Promyelocytic leukemia OS=Homo sapiens GN=PML PE=4 SV=1;>sp|P29590-4|PML_HUMAN	1	57.2674	0.0144221	57.267	QSLQAAVRTDGFDEFKVRLQDLSSCITQGKD	_TDGFDEFK(gl)VR_	3	443.214	0.51707	4.7612	10.568	2.0521
B4DZM8;Q16401	424;467	B4DZM8	26S proteasome non-ATPase regulatory subunit 5;26S proteasome non-ATPase regulatory subunit 5	PSMD5;PSMD5	>tr|B4DZM8|B4DZM8_HUMAN Uncharacterized protein OS=Homo sapiens GN=PSMD5 PE=2 SV=1;>sp|Q16401|PSMD5_HUMAN 26S proteasome non-ATPase regulatory subunit 5 OS=Homo sapiens GN=PSMD5 PE=1 SV=3	1	122.873	3.83521e-21	123.59	SKDAKYELVKALANSKTIAEIFGNPNYLRLR	_ALANSK(gl)TIAEIFGNPNYLR_	3	736.059	-0.68883	4.7356	3.2752	0.66544
Q92538	953	Q92538	Golgi-specific brefeldin A-resistance guanine nucleotide exchange factor 1	GBF1	>sp|Q92538|GBF1_HUMAN Golgi-specific brefeldin A-resistance guanine nucleotide exchange factor 1 OS=Homo sapiens GN=GBF1 PE=1 SV=2	1	77.7461	5.7486e-06	77.746	LSYVFDKSLEETIIQKAISGFRKCAMISAHY	_SLEETIIQK(gl)AISGFR_	3	602.663	0.18338	4.7288	8.9704	1.7293
A6NC17;P56192;B3KVK7;H0YHV5	141;375;375;208	A6NC17	Methionine--tRNA ligase, cytoplasmic	MARS;MARS;MARS;MARS	>tr|A6NC17|A6NC17_HUMAN Methionyl-tRNA synthetase OS=Homo sapiens GN=MARS PE=3 SV=3;>sp|P56192|SYMC_HUMAN Methionine--tRNA ligase, cytoplasmic OS=Homo sapiens GN=MARS PE=1 SV=2;>tr|B3KVK7|B3KVK7_HUMAN Uncharacterized protein OS=Homo sapiens GN=MARS PE=2 SV	1	99.752	2.5915e-33	166.04	PQQTKITQDIFQQLLKRGFVLQDTVEQLRCE	_ITQDIFQQLLK(gl)R_	3	539.642	0.68175	4.7265	4.5612	0.98087
Q5VYK3	46	Q5VYK3	Proteasome-associated protein ECM29 homolog	ECM29	>sp|Q5VYK3|ECM29_HUMAN Proteasome-associated protein ECM29 homolog OS=Homo sapiens GN=ECM29 PE=1 SV=2	1	62.2028	0.000912202	62.203	QLQNIISKFLPPVLLKLSSTQEGVRKKVMEL	_FLPPVLLK(gl)LSSTQEGVR_	3	666.718	2.4436	4.7051	5.2405	1.0981
E9PCY5;Q02880-2;Q02880	545;545;550	E9PCY5	DNA topoisomerase 2;DNA topoisomerase 2-beta	TOP2B;TOP2B	>tr|E9PCY5|E9PCY5_HUMAN DNA topoisomerase 2 (Fragment) OS=Homo sapiens GN=TOP2B PE=3 SV=1;>sp|Q02880-2|TOP2B_HUMAN Isoform Beta-1 of DNA topoisomerase 2-beta OS=Homo sapiens GN=TOP2B;>sp|Q02880|TOP2B_HUMAN DNA topoisomerase 2-beta OS=Homo sapiens GN=TOP2B	1	84.1691	3.25008e-05	84.169	VGLQYKKSYDDAESLKTLRYGKIMIMTDQDQ	_SYDDAESLK(gl)TLR_	3	504.583	-0.067094	4.6563	5.0892	1.0301
P0CW22;P08708;H0YN88;H0YK46	49;49;49;49	P0CW22	40S ribosomal protein S17-like;40S ribosomal protein S17	RPS17L;RPS17;RPS17L;RPS17	>sp|P0CW22|RS17L_HUMAN 40S ribosomal protein S17-like OS=Homo sapiens GN=RPS17L PE=3 SV=1;>sp|P08708|RS17_HUMAN 40S ribosomal protein S17 OS=Homo sapiens GN=RPS17 PE=1 SV=2;>tr|H0YN88|H0YN88_HUMAN Ribosomal protein S17 OS=Homo sapiens GN=RPS17L PE=3 SV=1;>	1	73.9037	0.000724534	74.987	VCEEIAIIPSKKLRNKIAGYVTHLMKRIQRG	_NK(gl)IAGYVTHLM(ox)K_	3	502.27	-0.60516	4.6272	2.252	0.5942
E9PL09;P23396;E9PPU1;F2Z2S8;E9PL45;E9PQ96;E9PJH4;E9PK82;H0YCJ7;H0YF32	62;62;62;62;62;62;62;62;59;52	E9PL09	40S ribosomal protein S3	RPS3;RPS3;RPS3;RPS3;RPS3;RPS3;RPS3;RPS3;RPS3;RPS3	>tr|E9PL09|E9PL09_HUMAN Ribosomal protein S3 OS=Homo sapiens GN=RPS3 PE=3 SV=1;>sp|P23396|RS3_HUMAN 40S ribosomal protein S3 OS=Homo sapiens GN=RPS3 PE=1 SV=2;>tr|E9PPU1|E9PPU1_HUMAN Ribosomal protein S3 OS=Homo sapiens GN=RPS3 PE=4 SV=1;>tr|F2Z2S8|F2Z2S8_	1	68.5357	0.0228449	68.536	EIIILATRTQNVLGEKGRRIRELTAVVQKRF	_TQNVLGEK(gl)GRR_	3	457.92	-0.41288	4.6183	4.0646	0.7389
O15042-3;O15042-2;O15042;C9JB80	79;487;488;55	O15042-3	U2 snRNP-associated SURP motif-containing protein	U2SURP;U2SURP	>sp|O15042-3|SR140_HUMAN Isoform 3 of U2 snRNP-associated SURP motif-containing protein OS=Homo sapiens GN=U2SURP;>sp|O15042-2|SR140_HUMAN Isoform 2 of U2 snRNP-associated SURP motif-containing protein OS=Homo sapiens GN=U2SURP;>sp|O15042|SR140_HUMAN U2 sn	1	69.2576	0.000151929	69.258	YRWKLYSILQGDSPTKWRTEDFRMFKNGSFW	_LYSILQGDSPTK(gl)WR_	3	593.313	-0.79796	4.6058	4.5785	0.99855
Q8N163-2;Q8N163;H0YC69;E5RGU7;E5RFJ3;H0YC58	93;93;46;93;93;101	Q8N163-2	DBIRD complex subunit KIAA1967	KIAA1967;KIAA1967;KIAA1967;KIAA1967;KIAA1967	>sp|Q8N163-2|K1967_HUMAN Isoform 2 of Protein KIAA1967 OS=Homo sapiens GN=KIAA1967;>sp|Q8N163|K1967_HUMAN Protein KIAA1967 OS=Homo sapiens GN=KIAA1967 PE=1 SV=2;>tr|H0YC69|H0YC69_HUMAN KIAA1967 (Fragment) OS=Homo sapiens GN=KIAA1967 PE=4 SV=1;>tr|E5RGU7|E5	0.999332	31.7469	0.0449325	64.224	FQLSVVKGRLPQLGEKVLVKAAYNPGQAVPW	_GRLPQLGEK(gl)VLVK_	4	388.49	0.83896	4.5755	4.8299	1.022
E9PCI9;P14324	287;353	E9PCI9	Farnesyl pyrophosphate synthase	FDPS;FDPS	>tr|E9PCI9|E9PCI9_HUMAN Farnesyl diphosphate synthase OS=Homo sapiens GN=FDPS PE=3 SV=1;>sp|P14324|FPPS_HUMAN Farnesyl pyrophosphate synthase OS=Homo sapiens GN=FDPS PE=1 SV=4	0.999843	38.0536	4.54187e-38	143.64	VQCLQRATPEQYQILKENYGQKEAEKVARVK	_ATPEQYQILK(gl)ENYGQK_	3	675.341	-0.23314	4.5396	4.3823	0.8203
P62266;D6RD47;D6RDJ2;D6RIX0;D6R9I7	48;48;48;48;48	P62266	40S ribosomal protein S23	RPS23;RPS23;RPS23;RPS23;RPS23	>sp|P62266|RS23_HUMAN 40S ribosomal protein S23 OS=Homo sapiens GN=RPS23 PE=1 SV=3;>tr|D6RD47|D6RD47_HUMAN Ribosomal protein S23 OS=Homo sapiens GN=RPS23 PE=3 SV=1;>tr|D6RDJ2|D6RDJ2_HUMAN Ribosomal protein S23 OS=Homo sapiens GN=RPS23 PE=3 SV=1;>tr|D6RIX0|	0.999993	51.6068	2.2685e-13	116.06	GTALKANPFGGASHAKGIVLEKVGVEAKQPN	_ANPFGGASHAK(gl)GIVLEK_	3	603.992	-0.0045476	4.5365	3.5404	0.69713
P62805	32	P62805	Histone H4	HIST1H4A	>sp|P62805|H4_HUMAN Histone H4 OS=Homo sapiens GN=HIST1H4A PE=1 SV=2	1	71.888	0.000443746	71.888	KRHRKVLRDNIQGITKPAIRRLARRGGVKRI	_DNIQGITK(gl)PAIR_	3	480.604	0.091803	4.5202	1.9417	0.4071
P60842	309	P60842	Eukaryotic initiation factor 4A-I	EIF4A1	>sp|P60842|IF4A1_HUMAN Eukaryotic initiation factor 4A-I OS=Homo sapiens GN=EIF4A1 PE=1 SV=1	1	131.556	9.91421e-28	131.56	ARDFTVSAMHGDMDQKERDVIMREFRSGSSR	_DFTVSAMHGDMDQK(gl)ER_	3	660.956	-0.32512	4.519	5.9739	1.3406
P67775;P62714;E7ESG8;E5RFI3;E5RHP4;E5RHC1	74;74;61;9;9;27	P67775	Serine/threonine-protein phosphatase 2A catalytic subunit alpha isoform;Serine/threonine-protein phosphatase 2A catalytic subunit beta isoform;Serine/threonine-protein phosphatase;Serine/threonine-protein phosphatase;Serine/threonine-protein phosphatase;Serine/threonine-protein phosphatase	PPP2CA;PPP2CB;PPP2CA;PPP2CB;PPP2CA;PPP2CB	>sp|P67775|PP2AA_HUMAN Serine/threonine-protein phosphatase 2A catalytic subunit alpha isoform OS=Homo sapiens GN=PPP2CA PE=1 SV=1;>sp|P62714|PP2AB_HUMAN Serine/threonine-protein phosphatase 2A catalytic subunit beta isoform OS=Homo sapiens GN=PPP2CB PE=1	1	74.3245	0.000119547	74.324	HGQFHDLMELFRIGGKSPDTNYLFMGDYVDR	_IGGK(gl)SPDTNYLFMGDYVDR_	3	754.688	-1.0502	4.5179	4.0776	1.1613
P61353	93	P61353	60S ribosomal protein L27	RPL27	>sp|P61353|RL27_HUMAN 60S ribosomal protein L27 OS=Homo sapiens GN=RPL27 PE=1 SV=2	0.998011	27.0039	6.50714e-08	94.023	NHLMPTRYSVDIPLDKTVVNKDVFRDPALKR	_YSVDIPLDK(gl)TVVNK_	3	568.977	0.47456	4.4799	2.3591	0.52277
P08107;H0YG33;E7EQL7	71;138;71	P08107	Heat shock 70 kDa protein 1A/1B	HSPA1A	>sp|P08107|HSP71_HUMAN Heat shock 70 kDa protein 1A/1B OS=Homo sapiens GN=HSPA1A PE=1 SV=5;>tr|H0YG33|H0YG33_HUMAN Heat shock 70kDa protein 1B OS=Homo sapiens GN=HSPA1B PE=3 SV=1;>tr|E7EQL7|E7EQL7_HUMAN Uncharacterized protein OS=Homo sapiens GN=HSPA1A PE=	1	140.274	6.00355e-58	165.86	KNQVALNPQNTVFDAKRLIGRKFGDPVVQSD	_NQVALNPQNTVFDAK(gl)R_	3	643.669	0.29143	4.4724	5.9188	1.2256
P05141;P12235;P12236	272;272;272	P05141;P12236	ADP/ATP translocase 2;ADP/ATP translocase 1;ADP/ATP translocase 3	SLC25A5;SLC25A4;SLC25A6	>sp|P05141|ADT2_HUMAN ADP/ATP translocase 2 OS=Homo sapiens GN=SLC25A5 PE=1 SV=7;>sp|P12235|ADT1_HUMAN ADP/ATP translocase 1 OS=Homo sapiens GN=SLC25A4 PE=1 SV=4;>sp|P12236|ADT3_HUMAN ADP/ATP translocase 3 OS=Homo sapiens GN=SLC25A6 PE=1 SV=4	1	84.6051	2.59462e-05	85.522	CWRKIARDEGGKAFFKGAWSNVLRGMGGAFV;CWRKIFRDEGGKAFFKGAWSNVLRGMGGAFV	_AFFK(gl)GAWSNVLR_	3	503.937	-0.59957	4.4609	2.2247	0.52427
P63261;P60709;CON__P60712;B4E335;F5H0N0;B4DW52;F5GYT4;Q5T8M7;F5H1C1;E9PG30;P68133;P68032;P63267;P62736;Q5T8M8;A6NL76;E7EQV5;B4DUI8	315;315;315;291;273;287;234;282;282;273;317;317;316;317;227;229;194;272	P63261;P68133	Actin, cytoplasmic 2;Actin, cytoplasmic 2, N-terminally processed;Actin, cytoplasmic 1;Actin, cytoplasmic 1, N-terminally processed;Actin, gamma-enteric smooth muscle;Actin, alpha skeletal muscle;Actin, alpha cardiac muscle 1;Actin, gamma-enteric smooth muscle;Actin, aortic smooth muscle	ACTG1;ACTB;ACTA1;ACTG2;ACTA1;ACTC1;ACTG2;ACTA2;ACTA1;ACTA1	>sp|P63261|ACTG_HUMAN Actin, cytoplasmic 2 OS=Homo sapiens GN=ACTG1 PE=1 SV=1;>sp|P60709|ACTB_HUMAN Actin, cytoplasmic 1 OS=Homo sapiens GN=ACTB PE=1 SV=1;>P60712 SWISS-PROT:P60712 (Bos taurus) Actin, cytoplasmic 1;>tr|B4E335|B4E335_HUMAN Actin, beta OS=Ho	0.999999	59.438	0.0424422	59.634	SGGTTMYPGIADRMQKEITALAPSTMKIKII	_M(ox)QK(gl)EITALAPSTM(ox)K_	3	565.62	1.0412	4.4475	7.4411	1.574
C9K0D8;Q5XLC2;Q64EX5;B7Z5C3;Q66S35;Q16877	272;283;249;272;283;283	C9K0D8	6-phosphofructo-2-kinase/fructose-2,6-bisphosphatase 4;6-phosphofructo-2-kinase;Fructose-2,6-bisphosphatase	PFKFB4;PFKFB4;PFKFB4;PFKFB4;PFKFB4;PFKFB4	>tr|C9K0D8|C9K0D8_HUMAN 6-phosphofructo-2-kinase/fructose-2,6-biphosphatase 4 (Fragment) OS=Homo sapiens GN=PFKFB4 PE=4 SV=1;>tr|Q5XLC2|Q5XLC2_HUMAN 6-phosphofructo-2-kinase/fructose-2, 6-biphosphatase 4 splice isoform 5 OS=Homo sapiens GN=PFKFB4 PE=2 SV=1	1	70.2319	0.00409411	71.592	IGGDPGLSPRGREFAKSLAQFISDQNIKDLK	_GREFAK(gl)SLAQFISDQNIK_	4	542.288	0.21608	4.4396	6.0981	1.1675
B4E083;P53350	383;480	B4E083	Serine/threonine-protein kinase PLK1	PLK1	>tr|B4E083|B4E083_HUMAN Uncharacterized protein OS=Homo sapiens GN=PLK1 PE=2 SV=1;>sp|P53350|PLK1_HUMAN Serine/threonine-protein kinase PLK1 OS=Homo sapiens GN=PLK1 PE=1 SV=1	1	52.9367	0.02496	52.937	VSSHPNSLMKKITLLKYFRNYMSEHLLKAGA	_ITLLK(gl)YFR_	3	389.901	-0.45312	4.4319	2.8402	0.63616
Q15365	314	Q15365	Poly(rC)-binding protein 1	PCBP1	>sp|Q15365|PCBP1_HUMAN Poly(rC)-binding protein 1 OS=Homo sapiens GN=PCBP1 PE=1 SV=2	1	125.515	1.93058e-14	125.51	GANINEIRQMSGAQIKIANPVEGSSGRQVTI	_QM(ox)SGAQIK(gl)IANPVEGSSGR_	3	687.344	-0.045884	4.4313	3.0349	0.7543
Q5T4U8;Q59GT6;P53611	11;11;11	Q5T4U8	Geranylgeranyl transferase type-2 subunit beta	RABGGTB;RABGGTB	>tr|Q5T4U8|Q5T4U8_HUMAN Rab geranylgeranyltransferase, beta subunit OS=Homo sapiens GN=RABGGTB PE=2 SV=1;>tr|Q59GT6|Q59GT6_HUMAN Rab geranylgeranyltransferase, beta subunit (Fragment) OS=Homo sapiens GN=RABGGTB PE=2 SV=1;>sp|P53611|PGTB2_HUMAN Geranylgeran	0.999971	45.4417	0.0090973	56.817	_____MGTPQKDVIIKSDAPDTLLLEKHADY	_DVIIK(gl)SDAPDTLLLEK_	3	628.682	0.26004	4.4255	4.1129	0.69552
Q6P2Q9	267	Q6P2Q9	Pre-mRNA-processing-splicing factor 8	PRPF8	>sp|Q6P2Q9|PRP8_HUMAN Pre-mRNA-processing-splicing factor 8 OS=Homo sapiens GN=PRPF8 PE=1 SV=2	0.999996	53.7638	5.12936e-05	78.244	DNYFYLFDLKAFFTSKALNMAIPGGPKFEPL	_AFFTSK(gl)ALNM(ox)AIPGGPK_	3	627.329	-0.062384	4.4243	3.6743	0.81967
Q5JP53;F8VYX6;F8VW92;P07437;Q5ST81;F8VUJ7;E7EWR1;E7ENH1;F5H894;E9PBJ4;P68371;Q9BVA1;Q13885;E7EX69;F5H8C9	318;336;336;336;264;308;245;163;190;135;336;336;336;245;246	Q5JP53;P68371;Q9BVA1	Tubulin beta chain;Tubulin beta-4B chain;Tubulin beta-2B chain;Tubulin beta-2A chain	TUBB;TUBB;TUBB;TUBB;TUBB4B;TUBB2B;TUBB2A	>tr|Q5JP53|Q5JP53_HUMAN Tubulin beta polypeptide OS=Homo sapiens GN=TUBB PE=3 SV=1;>tr|F8VYX6|F8VYX6_HUMAN Tubulin, beta class I OS=Homo sapiens GN=TUBB PE=3 SV=1;>tr|F8VW92|F8VW92_HUMAN Tubulin, beta class I OS=Homo sapiens GN=TUBB PE=3 SV=1;>sp|P07437|TB	1	91.3661	3.11674e-202	238.63	MSMKEVDEQMLNVQNKNSSYFVEWIPNNVKT	_EVDEQMLNVQNK(gl)NSSYFVEWIPNNVK_	3	1080.19	0.70939	4.4163	4.3004	0.92928
Q15843;E9PS38	48;48	Q15843	NEDD8	NEDD8;NEDD8-MDP1	>sp|Q15843|NEDD8_HUMAN NEDD8 OS=Homo sapiens GN=NEDD8 PE=1 SV=1;>tr|E9PS38|E9PS38_HUMAN NEDD8-MDP1 readthrough OS=Homo sapiens GN=NEDD8-MDP1 PE=4 SV=1	1	71.1256	3.28202e-18	120.57	KEGIPPQQQRLIYSGKQMNDEKTAADYKILG	_LIYSGK(gl)QMNDEK_	3	513.921	0.059805	4.4126	4.3669	0.91241
F5GXG3;Q15833-2;Q15833;E7EQD5	324;321;324;335	F5GXG3	Syntaxin-binding protein 2	STXBP2;STXBP2	>tr|F5GXG3|F5GXG3_HUMAN Syntaxin-binding protein 2 OS=Homo sapiens GN=STXBP2 PE=4 SV=1;>sp|Q15833-2|STXB2_HUMAN Isoform 2 of Syntaxin-binding protein 2 OS=Homo sapiens GN=STXBP2;>sp|Q15833|STXB2_HUMAN Syntaxin-binding protein 2 OS=Homo sapiens GN=STXBP2 PE	0.999997	54.9178	0.00327572	62.528	TFCESKRLTTDKANIKDLSQILKKMPQYQKE	_ANIK(gl)DLSQILK_	3	452.933	0.2342	4.4123	3.2043	0.67153
P63151;B4E1T7	105;115	P63151	Serine/threonine-protein phosphatase 2A 55 kDa regulatory subunit B alpha isoform;Serine/threonine-protein phosphatase 2A 55 kDa regulatory subunit B alpha isoform	PPP2R2A;PPP2R2A	>sp|P63151|2ABA_HUMAN Serine/threonine-protein phosphatase 2A 55 kDa regulatory subunit B alpha isoform OS=Homo sapiens GN=PPP2R2A PE=1 SV=1;>tr|B4E1T7|B4E1T7_HUMAN Uncharacterized protein OS=Homo sapiens GN=PPP2R2A PE=2 SV=1	0.99999	49.8909	2.90222e-05	69.188	LEIEEKINKIRWLPQKNAAQFLLSTNDKTIK	_WLPQK(gl)NAAQFLLSTNDK_	3	696.701	-0.57031	4.4115	2.1874	0.5777
P62701;C9JEH7;P22090	211;220;211	P62701	40S ribosomal protein S4, X isoform;40S ribosomal protein S4, Y isoform 1	RPS4X;RPS4Y1;RPS4Y1	>sp|P62701|RS4X_HUMAN 40S ribosomal protein S4, X isoform OS=Homo sapiens GN=RPS4X PE=1 SV=2;>tr|C9JEH7|C9JEH7_HUMAN Ribosomal protein S4, Y-linked 1 (Fragment) OS=Homo sapiens GN=RPS4Y1 PE=4 SV=1;>sp|P22090|RS4Y1_HUMAN 40S ribosomal protein S4, Y isoform	1	51.6879	0.029714	51.688	TNRERHPGSFDVVHVKDANGNSFATRLSNIF	_HPGSFDVVHVK(gl)DANGNSFATR_	4	593.04	-0.040693	4.4087	4.438	0.82502
Q9Y3B4	41	Q9Y3B4	Pre-mRNA branch site protein p14	SF3B14	>sp|Q9Y3B4|PM14_HUMAN Pre-mRNA branch site protein p14 OS=Homo sapiens GN=SF3B14 PE=1 SV=1	1	89.358	1.14243e-08	89.358	LPYKITAEEMYDIFGKYGPIRQIRVGNTPET	_ITAEEMYDIFGK(gl)YGPIR_	3	706.351	0.17063	4.3725	4.1585	0.85107
O75844	437	O75844	CAAX prenyl protease 1 homolog	ZMPSTE24	>sp|O75844|FACE1_HUMAN CAAX prenyl protease 1 homolog OS=Homo sapiens GN=ZMPSTE24 PE=1 SV=2	0.953416	13.1104	0.000766757	71.03	AKKLGKAKDLYSALIKLNKDNLGFPVSDWLF	_DLYSALIK(gl)LNK_	3	464.601	0.82984	4.3524	3.0691	0.71451
Q5TAX3-2;E9PKX1;E9PKY2;Q5TAX3	680;439;609;680	Q5TAX3-2	Terminal uridylyltransferase 4	ZCCHC11;ZCCHC11;ZCCHC11	>sp|Q5TAX3-2|TUT4_HUMAN Isoform 2 of Terminal uridylyltransferase 4 OS=Homo sapiens GN=ZCCHC11;>tr|E9PKX1|E9PKX1_HUMAN Zinc finger, CCHC domain-containing 11 (Fragment) OS=Homo sapiens GN=ZCCHC11 PE=4 SV=1;>tr|E9PKY2|E9PKY2_HUMAN Zinc finger, CCHC domain-c	1	68.5357	0.000189007	68.536	NWPKRRIAIEDPFSVKRNVALQPGRQEWKLC	_IAIEDPFSVK(gl)R_	3	463.589	0.31414	4.3254	4.8146	1.1252
B7ZAM9;Q9UBQ5	38;38	B7ZAM9	Eukaryotic translation initiation factor 3 subunit K;Eukaryotic translation initiation factor 3 subunit K	EIF3K;EIF3K	>tr|B7ZAM9|B7ZAM9_HUMAN Uncharacterized protein OS=Homo sapiens GN=EIF3K PE=2 SV=1;>sp|Q9UBQ5|EIF3K_HUMAN Eukaryotic translation initiation factor 3 subunit K OS=Homo sapiens GN=EIF3K PE=1 SV=1	1	88.8124	1.2122e-19	118.54	PENLATLERYVETQAKENAYDLEANLAVLKL	_YVETQAK(gl)ENAYDLEANLAVLK_	3	832.759	0.62031	4.3187	5.2679	1.1137
F5H8F7;Q9UBL3-3;Q9UBL3;H0YBF6;F5H4L4	395;440;534;130;126	F5H8F7	Set1/Ash2 histone methyltransferase complex subunit ASH2	ASH2L;ASH2L;ASH2L	>tr|F5H8F7|F5H8F7_HUMAN Ash2 (absent, small, or homeotic)-like (Drosophila) OS=Homo sapiens GN=ASH2L PE=4 SV=1;>sp|Q9UBL3-3|ASH2L_HUMAN Isoform 3 of Set1/Ash2 histone methyltransferase complex subunit ASH2 OS=Homo sapiens GN=ASH2L;>sp|Q9UBL3|ASH2L_HUMAN Se	1	108.475	4.82527e-25	125.73	YFEEKDFVDKAEKSLKQTPHSEIIFYKNGVN	_SLK(gl)QTPHSEIIFYK_	3	602.325	0.4309	4.3152	3.0482	0.69173
P51610-2;P51610;A6NEM2	767;836;836	P51610-2	Host cell factor 1;HCF N-terminal chain 1;HCF N-terminal chain 2;HCF N-terminal chain 3;HCF N-terminal chain 4;HCF N-terminal chain 5;HCF N-terminal chain 6;HCF C-terminal chain 1;HCF C-terminal chain 2;HCF C-terminal chain 3;HCF C-terminal chain 4;HCF C-terminal chain 5;HCF C-terminal chain 6	HCFC1;HCFC1	>sp|P51610-2|HCFC1_HUMAN Isoform 2 of Host cell factor 1 OS=Homo sapiens GN=HCFC1;>sp|P51610|HCFC1_HUMAN Host cell factor 1 OS=Homo sapiens GN=HCFC1 PE=1 SV=2;>tr|A6NEM2|A6NEM2_HUMAN Host cell factor C1 (VP16-accessory protein) OS=Homo sapiens GN=HCFC1 PE=	1	104.007	2.04937e-13	104.01	IATGHGQQGVTQVVLKGAPGQPGTILRTVPM	_IATGHGQQGVTQVVLK(gl)GAPGQPGTILR_	4	700.141	-0.16463	4.3139	3.2913	0.8255
B7Z3U6;P05023;F5H3A1;P05023-2	456;487;487;487	B7Z3U6	Sodium/potassium-transporting ATPase subunit alpha-1;Sodium/potassium-transporting ATPase subunit alpha-1	ATP1A1;ATP1A1;ATP1A1	>tr|B7Z3U6|B7Z3U6_HUMAN ATPase, Na+/K+ transporting, alpha 1 polypeptide OS=Homo sapiens GN=ATP1A1 PE=2 SV=1;>sp|P05023|AT1A1_HUMAN Sodium/potassium-transporting ATPase subunit alpha-1 OS=Homo sapiens GN=ATP1A1 PE=1 SV=1;>tr|F5H3A1|F5H3A1_HUMAN ATPase, Na+	0.999212	31.0306	2.55198e-15	111.77	ERYAKIVEIPFNSTNKYQLSIHKNPNTSEPQ	_IVEIPFNSTNK(gl)YQLSIHK_	4	562.055	-0.22541	4.301	3.8347	0.98836
F5H3P5;B4DXW1;P61158	37;48;99	F5H3P5	Actin-related protein 3	ACTR3;ACTR3;ACTR3	>tr|F5H3P5|F5H3P5_HUMAN ARP3 actin-related protein 3 homolog (yeast) OS=Homo sapiens GN=ACTR3 PE=3 SV=1;>tr|B4DXW1|B4DXW1_HUMAN ARP3 actin-related protein 3 homolog (yeast) OS=Homo sapiens GN=ACTR3 PE=2 SV=1;>sp|P61158|ARP3_HUMAN Actin-related protein 3 OS	1	59.1984	0.00260251	59.198	EDWDLMERFMEQVIFKYLRAEPEDHYFLLTE	_FMEQVIFK(gl)YLR_	3	529.95	1.4974	4.2929	4.9876	1.0742
Q99536;B0AZP7;B3KUF8	295;161;202	Q99536	Synaptic vesicle membrane protein VAT-1 homolog	VAT1;VAT1	>sp|Q99536|VAT1_HUMAN Synaptic vesicle membrane protein VAT-1 homolog OS=Homo sapiens GN=VAT1 PE=1 SV=2;>tr|B0AZP7|B0AZP7_HUMAN Uncharacterized protein OS=Homo sapiens GN=VAT1 PE=2 SV=1;>tr|B3KUF8|B3KUF8_HUMAN Uncharacterized protein OS=Homo sapiens GN=VAT	1	45.084	9.06162e-25	117.48	GKVVTYGMANLLTGPKRNLMALARTWWNQFS	_VVTYGMANLLTGPK(gl)R_	3	578.65	-0.19193	4.2735	3.3798	0.81334
P49427	11	P49427	Ubiquitin-conjugating enzyme E2 R1	CDC34	>sp|P49427|UB2R1_HUMAN Ubiquitin-conjugating enzyme E2 R1 OS=Homo sapiens GN=CDC34 PE=1 SV=2	0.999998	57.7575	7.12242e-06	100.97	_____MARPLVPSSQKALLLELKGLQEEPVE	_(ac)ARPLVPSSQK(gl)ALLLELK_	3	673.737	-0.091753	4.2716	4.4854	0.99373
B7Z4T9;Q99832;F5GZK5;B7Z4Z7;B8ZZC9;B7Z1C9;A8MWI8	374;418;318;331;376;290;214	B7Z4T9	T-complex protein 1 subunit eta;T-complex protein 1 subunit eta;T-complex protein 1 subunit eta;T-complex protein 1 subunit eta	CCT7;CCT7;CCT7;CCT7;CCT7;CCT7;CCT7	>tr|B7Z4T9|B7Z4T9_HUMAN Chaperonin containing TCP1, subunit 7 (Eta), isoform CRA_c OS=Homo sapiens GN=CCT7 PE=2 SV=1;>sp|Q99832|TCPH_HUMAN T-complex protein 1 subunit eta OS=Homo sapiens GN=CCT7 PE=1 SV=2;>tr|F5GZK5|F5GZK5_HUMAN Chaperonin-containing TCP1,	1	78.7079	0.000115319	78.708	DSVVAGGGAIEMELSKYLRDYSRTIPGKQQL	_NDSVVAGGGAIEMELSK(gl)YLR_	3	741.707	0.67844	4.2624	3.587	0.9604
Q5JR95;P62241	37;37	Q5JR95	40S ribosomal protein S8	RPS8;RPS8	>tr|Q5JR95|Q5JR95_HUMAN Ribosomal protein S8 OS=Homo sapiens GN=RPS8 PE=4 SV=1;>sp|P62241|RS8_HUMAN 40S ribosomal protein S8 OS=Homo sapiens GN=RPS8 PE=1 SV=2	1	63.7541	0.0292901	63.754	HKKRKYELGRPAANTKIGPRRIHTVRVRGGC	_YELGRPAANTK(gl)IGPR_	3	586.32	-0.12584	4.2618	3.4466	0.74417
B9TX01;F5H0Q2;F5H087;F5H5L7;B9TWZ6;Q9Y2X0-5;E7ETV0;Q9Y2X0-4;Q9Y2X0-2;Q9Y2X0-3;Q9Y2X0	292;333;335;430;505;574;574;574;574;574;574	B9TX01	Mediator of RNA polymerase II transcription subunit 16	MED16;MED16;MED16	>tr|B9TX01|B9TX01_HUMAN Mediator complex subunit 16 (Fragment) OS=Homo sapiens GN=MED16 PE=2 SV=1;>tr|F5H0Q2|F5H0Q2_HUMAN Mediator complex subunit 16 OS=Homo sapiens GN=MED16 PE=4 SV=1;>tr|F5H087|F5H087_HUMAN Mediator complex subunit 16 OS=Homo sapiens GN=	1	95.4135	3.96985e-05	95.414	TLKSLLRPHFLNTPDKSPGDRLTEICTKITD	_SLLRPHFLNTPDK(gl)SPGDR_	4	541.787	0.1797	4.2554	3.0549	0.81074
P50748	1307	P50748	Kinetochore-associated protein 1	KNTC1	>sp|P50748|KNTC1_HUMAN Kinetochore-associated protein 1 OS=Homo sapiens GN=KNTC1 PE=1 SV=1	1	63.0912	0.00305573	63.091	NATLSEKLFGETTLVKSRHVVMELKEKAVIF	_LFGETTLVK(gl)SR_	3	455.589	1.0565	4.2553	5.1299	1.2103
Q14157-4;Q14157-1;Q14157-3;F8W726;Q14157;Q14157-5	346;353;353;364;353;353	Q14157-4	Ubiquitin-associated protein 2-like	UBAP2L;UBAP2L	>sp|Q14157-4|UBP2L_HUMAN Isoform 4 of Ubiquitin-associated protein 2-like OS=Homo sapiens GN=UBAP2L;>sp|Q14157-1|UBP2L_HUMAN Isoform 2 of Ubiquitin-associated protein 2-like OS=Homo sapiens GN=UBAP2L;>sp|Q14157-3|UBP2L_HUMAN Isoform 3 of Ubiquitin-associat	0.999998	57.1217	7.02799e-07	90.912	MVSMLGKGFGDVGEAKGGSTTGSQFLEQFKT	_GFGDVGEAK(gl)GGSTTGSQFLEQFK_	3	821.059	0.53609	4.2406	3.7059	0.78039
B3KRS5;Q92769	213;243	B3KRS5	Histone deacetylase;Histone deacetylase 2	HDAC2;HDAC2	>tr|B3KRS5|B3KRS5_HUMAN Histone deacetylase OS=Homo sapiens GN=HDAC2 PE=2 SV=1;>sp|Q92769|HDAC2_HUMAN Histone deacetylase 2 OS=Homo sapiens GN=HDAC2 PE=1 SV=2	0.995819	23.769	1.73223e-06	91.414	PMRDGIDDESYGQIFKPIISKVMEMYQPSAV	_DGIDDESYGQIFK(gl)PIISK_	3	713.692	0.94247	4.2245	4.6121	1.1394
F8WDV0;Q9UI26;Q9UI26-2	216;216;256	F8WDV0	Importin-11	IPO11;IPO11	>tr|F8WDV0|F8WDV0_HUMAN Importin 11 OS=Homo sapiens GN=IPO11 PE=4 SV=1;>sp|Q9UI26|IPO11_HUMAN Importin-11 OS=Homo sapiens GN=IPO11 PE=1 SV=1;>sp|Q9UI26-2|IPO11_HUMAN Isoform 2 of Importin-11 OS=Homo sapiens GN=IPO11	1	72.9281	0.00214348	72.928	EAAILSSLERTLLSLKVLRKLTVNGFVEPHK	_TLLSLK(gl)VLR_	3	386.252	0.46978	4.2214	3.4666	0.85743
Q9NV66;F8WCW0;Q9NV66-2;Q6NUM6	245;134;245;199	Q9NV66	tRNA wybutosine-synthesizing protein 1 homolog;tRNA wybutosine-synthesizing protein 1 homolog B	TYW1;TYW1;TYW1B	>sp|Q9NV66|TYW1_HUMAN tRNA wybutosine-synthesizing protein 1 homolog OS=Homo sapiens GN=TYW1 PE=1 SV=2;>tr|F8WCW0|F8WCW0_HUMAN tRNA-yW synthesizing protein 1 homolog (S. cerevisiae) OS=Homo sapiens GN=TYW1 PE=4 SV=1;>sp|Q9NV66-2|TYW1_HUMAN Isoform 2 of tRN	1	94.6877	8.16837e-08	94.688	RAWKTKFISQLQALQKGERKKSCGGHCKKGK	_FISQLQALQK(gl)GER_	3	544.634	0.7052	4.2072	3.1329	0.75027
F8W9D1;F8VYY9;B4DDT7;P54619;H0YHF8;F8VZX1;H0YIC9	180;213;232;264;29;158;184	F8W9D1	5'-AMP-activated protein kinase subunit gamma-1	PRKAG1;PRKAG1;PRKAG1;PRKAG1;PRKAG1;PRKAG1;PRKAG1	>tr|F8W9D1|F8W9D1_HUMAN Protein kinase, AMP-activated, gamma 1 non-catalytic subunit OS=Homo sapiens GN=PRKAG1 PE=4 SV=1;>tr|F8VYY9|F8VYY9_HUMAN Protein kinase, AMP-activated, gamma 1 non-catalytic subunit OS=Homo sapiens GN=PRKAG1 PE=4 SV=1;>tr|B4DDT7|B4D	1	82.5896	7.34536e-07	82.59	LAAEKTYNNLDVSVTKALQHRSHYFEGVLKC	_TYNNLDVSVTK(gl)ALQHR_	4	494.01	0.9009	4.2014	3.4695	0.82932
Q86W74-2;Q86W74	137;137	Q86W74-2	Ankyrin repeat domain-containing protein 46	ANKRD46	>sp|Q86W74-2|ANR46_HUMAN Isoform 2 of Ankyrin repeat domain-containing protein 46 OS=Homo sapiens GN=ANKRD46;>sp|Q86W74|ANR46_HUMAN Ankyrin repeat domain-containing protein 46 OS=Homo sapiens GN=ANKRD46 PE=1 SV=1	1	128.951	3.49923e-33	128.95	KDVIRLLESLEEQEVKGFNRGTHSKLETMQT	_LLESLEEQEVK(gl)GFNR_	3	635.662	-0.006094	4.1662	4.392	0.99993
P43365	285	P43365	Melanoma-associated antigen 12	MAGEA12	>sp|P43365|MAGAC_HUMAN Melanoma-associated antigen 12 OS=Homo sapiens GN=MAGEA12 PE=2 SV=2	0.999997	55.279	2.24943e-13	108.58	EFLWGPRALVETSYVKVLHHLLKISGGPHIS	_ALVETSYVK(gl)VLHHLLK_	3	655.382	0.51558	4.1443	3.3804	0.78431
P45974-2;P45974	318;318	P45974-2	Ubiquitin carboxyl-terminal hydrolase 5	USP5	>sp|P45974-2|UBP5_HUMAN Isoform Short of Ubiquitin carboxyl-terminal hydrolase 5 OS=Homo sapiens GN=USP5;>sp|P45974|UBP5_HUMAN Ubiquitin carboxyl-terminal hydrolase 5 OS=Homo sapiens GN=USP5 PE=1 SV=2	1	89.0789	6.07029e-10	89.079	RIGEWELIQESGVPLKPLFGPGYTGIRNLGN	_IGEWELIQESGVPLK(gl)PLFGPGYTGIR_	3	990.862	0.83517	4.1386	4.7684	1.2602
B3KPX4;B4DXI5;E9PEN4;B4DWI1;Q9UJ83	299;458;480;513;540	B3KPX4	2-hydroxyacyl-CoA lyase 1	PHYH2;HACL1;HACL1;HACL1;HACL1	>tr|B3KPX4|B3KPX4_HUMAN Phytanoyl-CoA 2-hydroxylase 2, isoform CRA_c OS=Homo sapiens GN=HACL1 PE=2 SV=1;>tr|B4DXI5|B4DXI5_HUMAN 2-hydroxyacyl-CoA lyase 1 OS=Homo sapiens GN=HACL1 PE=2 SV=1;>tr|E9PEN4|E9PEN4_HUMAN 2-hydroxyacyl-CoA lyase 1 OS=Homo sapiens G	1	82.6513	4.07288e-08	82.651	FGGKGYFVQTPEELQKSLRQSLADTTKPSLI	_GYFVQTPEELQK(gl)SLR_	3	636.999	0.055029	4.1359	3.612	1.1307
P47755;A8MW68;B4DE01;P52907	273;273;196;273	P47755;P52907	F-actin-capping protein subunit alpha-2;F-actin-capping protein subunit alpha-1	CAPZA2;CAPZA1	>sp|P47755|CAZA2_HUMAN F-actin-capping protein subunit alpha-2 OS=Homo sapiens GN=CAPZA2 PE=1 SV=3;>tr|A8MW68|A8MW68_HUMAN Uncharacterized protein OS=Homo sapiens GN=CAPZA2 PE=4 SV=1;>tr|B4DE01|B4DE01_HUMAN Uncharacterized protein OS=Homo sapiens GN=CAPZA2	0.999992	50.9664	0.000243016	78.342	LRRQLPVTRTKIDWNKILSYKIGKEMQNA__	_IDWNK(gl)ILSYK_	3	465.254	1.2662	4.1234	4.4102	1.0124
E9PB90;P52789	460;488	E9PB90	Hexokinase-2	HK2;HK2	>tr|E9PB90|E9PB90_HUMAN Hexokinase 2 OS=Homo sapiens GN=HK2 PE=3 SV=1;>sp|P52789|HXK2_HUMAN Hexokinase-2 OS=Homo sapiens GN=HK2 PE=1 SV=2	1	98.7015	2.79879e-14	98.702	TLEHLQLSHDQLLEVKRRMKVEMERGLSKET	_TLEHLQLSHDQLLEVK(gl)R_	4	544.049	0.061167	4.1102	3.4457	0.76455
P07814;F5H7I7;E7EMN0	435;435;459	P07814	Bifunctional glutamate/proline--tRNA ligase;Glutamate--tRNA ligase;Proline--tRNA ligase	EPRS	>sp|P07814|SYEP_HUMAN Bifunctional glutamate/proline--tRNA ligase OS=Homo sapiens GN=EPRS PE=1 SV=5;>tr|F5H7I7|F5H7I7_HUMAN Glutamyl-prolyl-tRNA synthetase OS=Homo sapiens GN=EPRS PE=3 SV=1;>tr|E7EMN0|E7EMN0_HUMAN Glutamyl-prolyl-tRNA synthetase OS=Homo sa	1	141.886	1.1073e-17	141.89	IWEYSRLNLNNTVLSKRKLTWFVNEGLVDGW	_LNLNNTVLSK(gl)R_	3	462.6	-0.4789	4.1016	5.1602	1.2157
Q8N766-3;Q8N766-2;Q8N766;Q8N766-4	874;874;875;853	Q8N766-3	ER membrane protein complex subunit 1	EMC1	>sp|Q8N766-3|K0090_HUMAN Isoform 3 of Uncharacterized protein KIAA0090 OS=Homo sapiens GN=KIAA0090;>sp|Q8N766-2|K0090_HUMAN Isoform 2 of Uncharacterized protein KIAA0090 OS=Homo sapiens GN=KIAA0090;>sp|Q8N766|K0090_HUMAN Uncharacterized protein KIAA0090 OS	1	64.5215	2.93662e-13	114.46	HLLIGLPSGAILSLPKALLDPRRPEIPTEQS	_HLLIGLPSGAILSLPK(gl)ALLDPR_	4	602.865	0.62418	4.0981	4.2218	1.0177
F5H131;Q5JUP9;P35658-2;P35658-4;P35658;P35658-3;P35658-5	184;349;744;745;755;756;744	F5H131	Nuclear pore complex protein Nup214	NUP214	>tr|F5H131|F5H131_HUMAN Nucleoporin 214kDa OS=Homo sapiens GN=NUP214 PE=4 SV=1;>tr|Q5JUP9|Q5JUP9_HUMAN Nucleoporin 214kDa (Fragment) OS=Homo sapiens GN=NUP214 PE=2 SV=1;>sp|P35658-2|NU214_HUMAN Isoform 2 of Nuclear pore complex protein Nup214 OS=Homo sapie	1	92.8265	3.06266e-123	191.59	LRTESDDLHTFLLEIKETTESLHGDISSLKT	_TESDDLHTFLLEIK(gl)ETTESLHGDISSLK_	5	655.329	0.1136	4.097	3.6189	0.85454
P06733;P06733-2	228;135	P06733	Alpha-enolase	ENO1	>sp|P06733|ENOA_HUMAN Alpha-enolase OS=Homo sapiens GN=ENO1 PE=1 SV=2;>sp|P06733-2|ENOA_HUMAN Isoform MBP-1 of Alpha-enolase OS=Homo sapiens GN=ENO1	0.995545	23.4926	0.0711204	46.378	FAPNILENKEGLELLKTAIGKAGYTDKVVIG	_EGLELLK(gl)TAIGK_	3	462.605	0.97648	4.0966	4.91	1.0715
Q99758;Q4LE27	1384;1388	Q99758	ATP-binding cassette sub-family A member 3	ABCA3;ABCA3 variant protein	>sp|Q99758|ABCA3_HUMAN ATP-binding cassette sub-family A member 3 OS=Homo sapiens GN=ABCA3 PE=1 SV=2;>tr|Q4LE27|Q4LE27_HUMAN ABCA3 variant protein (Fragment) OS=Homo sapiens GN=ABCA3 variant protein PE=2 SV=1	0.920253	10.6219	1.11501e-19	122.19	LAPSPDSLLHTPLIIKELSKVYEQRVPLLAV	_ILAPSPDSLLHTPLIIK(gl)ELSK_	4	600.603	-0.17415	4.0865	2.1622	0.52643
Q68Y55;Q32Q82;G3V0E8;F8VZX2;B4DXP5;F8VRG9;F8VYL7;A8K7X6;Q15366;Q6IPF4;B4DRD7;F8VWQ4;F8VRH0	288;292;275;278;279;280;318;319;322;323;239;265;152	Q68Y55	Poly(rC)-binding protein 2;Poly(rC)-binding protein 2;Poly(rC)-binding protein 2;Poly(rC)-binding protein 2;Poly(rC)-binding protein 2;Poly(rC)-binding protein 2	PCBP2;PCBP2;PCBP2;PCBP2;PCBP2;PCBP2;PCBP2;PCBP2;PCBP2;PCBP2;PCBP2;PCBP2	>tr|Q68Y55|Q68Y55_HUMAN Poly(RC) binding protein 2 OS=Homo sapiens GN=PCBP2 PE=2 SV=1;>tr|Q32Q82|Q32Q82_HUMAN PCBP2 protein OS=Homo sapiens GN=PCBP2 PE=2 SV=1;>tr|G3V0E8|G3V0E8_HUMAN Poly(RC) binding protein 2, isoform CRA_f OS=Homo sapiens GN=PCBP2 PE=4 S	1	83.3934	0.000177544	83.393	GAKINEIRQMSGAQIKIANPVEGSTDRQVTI	_QM(ox)SGAQIK(gl)IANPVEGSTDR_	3	711.352	0.1932	4.0823	3.2883	0.8155
P08107;H0YG33;F8VZJ4;F5H1D3;F5GZ62;E7EP94;E7EQL7;Q5SP16;E7EP11;C9IYI3	246;313;223;228;229;155;168;81;139;145	P08107	Heat shock 70 kDa protein 1A/1B	HSPA1A;HSPA1A;HSPA1A	>sp|P08107|HSP71_HUMAN Heat shock 70 kDa protein 1A/1B OS=Homo sapiens GN=HSPA1A PE=1 SV=5;>tr|H0YG33|H0YG33_HUMAN Heat shock 70kDa protein 1B OS=Homo sapiens GN=HSPA1B PE=3 SV=1;>tr|F8VZJ4|F8VZJ4_HUMAN Heat shock 70kDa protein 1B OS=Homo sapiens GN=HSPA1B	1	70.7284	1.83851e-23	155.48	EDFDNRLVNHFVEEFKRKHKKDISQNKRAVR	_LVNHFVEEFK(gl)R_	4	383.706	0.66233	4.0659	6.7144	1.5102
G3V295;P60900;G3V5Z7;B4DXJ9;B4DQR4	171;171;177;152;92	G3V295	Proteasome subunit alpha type;Proteasome subunit alpha type-6;Proteasome subunit alpha type	PSMA6;PSMA6;PSMA6;PSMA6;PSMA6	>tr|G3V295|G3V295_HUMAN Proteasome subunit alpha type OS=Homo sapiens GN=PSMA6 PE=3 SV=1;>sp|P60900|PSA6_HUMAN Proteasome subunit alpha type-6 OS=Homo sapiens GN=PSMA6 PE=1 SV=1;>tr|G3V5Z7|G3V5Z7_HUMAN Proteasome subunit alpha type OS=Homo sapiens GN=PSMA6	1	86.1468	6.4462e-60	181.72	PAGYYCGFKATAAGVKQTESTSFLEKKVKKK	_ATAAGVK(gl)QTESTSFLEK_	3	627.99	0.084505	4.028	4.4061	1.0659
P63261;P60709;CON__P60712;B4E335;F5H0N0;Q5T8M7;F5H1C1;E7EVS6;G5E9R0;C9JUM1;C9JZR7;C9JTX5;P68133;P68032;P63267;P62736;Q5T8M8;A6NL76;E7EQV5;F8WB63;B8ZZJ2;C9JFL5;F6UVQ4;F6QUT6	50;50;50;50;50;52;52;50;50;53;50;50;52;52;51;52;52;52;52;51;51;51;52;52	P63261;P68133	Actin, cytoplasmic 2;Actin, cytoplasmic 2, N-terminally processed;Actin, cytoplasmic 1;Actin, cytoplasmic 1, N-terminally processed;Actin, alpha skeletal muscle;Actin, alpha cardiac muscle 1;Actin, gamma-enteric smooth muscle;Actin, aortic smooth muscle	ACTG1;ACTB;ACTA1;ACTB;ACTB;ACTB;ACTB;ACTB;ACTA1;ACTC1;ACTG2;ACTA2;ACTA1;ACTA1;ACTG2;ACTG2;ACTG2;ACTA2;ACTA2	>sp|P63261|ACTG_HUMAN Actin, cytoplasmic 2 OS=Homo sapiens GN=ACTG1 PE=1 SV=1;>sp|P60709|ACTB_HUMAN Actin, cytoplasmic 1 OS=Homo sapiens GN=ACTB PE=1 SV=1;>P60712 SWISS-PROT:P60712 (Bos taurus) Actin, cytoplasmic 1;>tr|B4E335|B4E335_HUMAN Actin, beta OS=Ho	1	95.6367	5.1908e-142	220.86	VGRPRHQGVMVGMGQKDSYVGDEAQSKRGIL	_HQGVMVGMGQK(gl)DSYVGDEAQSK_	3	822.378	0.44926	4.0213	5.7663	1.3543
H0YK61;H0YNK0;H0YNK8;H0YLP8;Q5J8M3-3;Q5J8M3-2;Q5J8M3	50;50;50;57;50;50;50	H0YK61	ER membrane protein complex subunit 4	EMC4;EMC4;EMC4;EMC4;EMC4	>tr|H0YK61|H0YK61_HUMAN Transmembrane protein 85 OS=Homo sapiens GN=TMEM85 PE=4 SV=1;>tr|H0YNK0|H0YNK0_HUMAN Transmembrane protein 85 OS=Homo sapiens GN=TMEM85 PE=4 SV=1;>tr|H0YNK8|H0YNK8_HUMAN Transmembrane protein 85 OS=Homo sapiens GN=TMEM85 PE=4 SV=1;>	1	133.13	1.66135e-46	133.13	GSGQGDSLYPVGYLDKQVPDTSVQETDRILV	_GSGQGDSLYPVGYLDK(gl)QVPDTSVQETDR_	3	1042.49	0.40726	4.0201	3.1006	0.82199
Q9H3M7;F6RIS4	212;157	Q9H3M7	Thioredoxin-interacting protein	TXNIP;TXNIP	>sp|Q9H3M7|TXNIP_HUMAN Thioredoxin-interacting protein OS=Homo sapiens GN=TXNIP PE=1 SV=1;>tr|F6RIS4|F6RIS4_HUMAN Thioredoxin-interacting protein (Fragment) OS=Homo sapiens GN=TXNIP PE=4 SV=1	1	56.5476	0.0260659	56.548	IHADFENTCSRIVVPKAAIVARHTYLANGQT	_IVVPK(gl)AAIVAR_	3	417.603	0.4567	4.0114	7.9607	1.4955
Q9H0A9-2;Q9H0A9	132;286	Q9H0A9-2	Speriolin-like protein	SPATC1L	>sp|Q9H0A9-2|CU056_HUMAN Isoform 2 of Uncharacterized protein C21orf56 OS=Homo sapiens GN=C21orf56;>sp|Q9H0A9|CU056_HUMAN Uncharacterized protein C21orf56 OS=Homo sapiens GN=C21orf56 PE=2 SV=3	1	156.872	1.74159e-47	156.87	HPAFSEFLINTYGILKQRPDLRANPLHSSPA	_DVHPAFSEFLINTYGILK(gl)QRPDLR_	5	589.515	-0.11533	3.9945	3.2834	0.79316
P17844;E7ETL9	340;270	P17844	Probable ATP-dependent RNA helicase DDX5	DDX5;DDX5	>sp|P17844|DDX5_HUMAN Probable ATP-dependent RNA helicase DDX5 OS=Homo sapiens GN=DDX5 PE=1 SV=1;>tr|E7ETL9|E7ETL9_HUMAN DEAD (Asp-Glu-Ala-Asp) box polypeptide 5 OS=Homo sapiens GN=DDX5 PE=3 SV=1	0.914124	10.2713	0.000601695	74.392	KDEKLIRLMEEIMSEKENKTIVFVETKRRCD	_LMEEIM(ox)SEK(gl)ENK_	3	537.585	-0.056355	3.9892	4.9525	1.3016
E9PCX6;E9PCI3;P08243	395;457;478	E9PCX6	Asparagine synthetase [glutamine-hydrolyzing];Asparagine synthetase [glutamine-hydrolyzing];Asparagine synthetase [glutamine-hydrolyzing]	ASNS;ASNS;ASNS	>tr|E9PCX6|E9PCX6_HUMAN Uncharacterized protein OS=Homo sapiens GN=ASNS PE=4 SV=1;>tr|E9PCI3|E9PCI3_HUMAN Uncharacterized protein OS=Homo sapiens GN=ASNS PE=4 SV=1;>sp|P08243|ASNS_HUMAN Asparagine synthetase [glutamine-hydrolyzing] OS=Homo sapiens GN=ASNS	0.997595	26.1783	4.49209e-06	79.346	LWRPKEAFSDGITSVKNSWFKILQEYVEHQV	_EAFSDGITSVK(gl)NSWFK_	3	643.983	-1.1043	3.9837	3.072	0.75743
Q4VXW4;E7ESW4;Q9NZT2-2;Q9NZT2	218;73;218;218	Q4VXW4	Opioid growth factor receptor	OGFR;OGFR	>tr|Q4VXW4|Q4VXW4_HUMAN Opioid growth factor receptor OS=Homo sapiens GN=OGFR PE=2 SV=1;>tr|E7ESW4|E7ESW4_HUMAN Opioid growth factor receptor OS=Homo sapiens GN=OGFR PE=4 SV=1;>sp|Q9NZT2-2|OGFR_HUMAN Isoform 2 of Opioid growth factor receptor OS=Homo sapie	1	85.9368	6.11164e-06	85.937	LNWRSHNNLRITRILKSLGELGLEHFQAPLV	_ILK(gl)SLGELGLEHFQAPLVR_	4	559.322	0.88985	3.981	2.85	0.91475
Q9H173;D6REA1	309;316	Q9H173	Nucleotide exchange factor SIL1	SIL1;SIL1	>sp|Q9H173|SIL1_HUMAN Nucleotide exchange factor SIL1 OS=Homo sapiens GN=SIL1 PE=1 SV=1;>tr|D6REA1|D6REA1_HUMAN SIL1 homolog, endoplasmic reticulum chaperone (S. cerevisiae) OS=Homo sapiens GN=SIL1 PE=4 SV=1	1	74.5299	0.000288072	74.53	CSLLRHFPYAQRQFLKLGGLQVLRTLVQEKG	_QFLK(gl)LGGLQVLR_	3	495.968	1.5382	3.9797	3.1686	1.1146
Q96LJ7	217	Q96LJ7	Dehydrogenase/reductase SDR family member 1	DHRS1	>sp|Q96LJ7|DHRS1_HUMAN Dehydrogenase/reductase SDR family member 1 OS=Homo sapiens GN=DHRS1 PE=1 SV=1	0.990245	20.0652	8.63297e-06	84.892	KEHMAKEEVLQDPVLKQFKSAFSSAETTELS	_EEVLQDPVLK(gl)QFK_	3	562.974	-0.14675	3.9582	3.505	1.0126
Q8NFH4;F8VTY2	114;114	Q8NFH4	Nucleoporin Nup37	NUP37;NUP37	>sp|Q8NFH4|NUP37_HUMAN Nucleoporin Nup37 OS=Homo sapiens GN=NUP37 PE=1 SV=1;>tr|F8VTY2|F8VTY2_HUMAN Nucleoporin 37kDa (Fragment) OS=Homo sapiens GN=NUP37 PE=4 SV=1	0.977931	16.4652	1.52135e-11	99.669	AADMKIRLFTSDLQDKNEYKVLEGHTDFING	_LFTSDLQDK(gl)NEYK_	3	572.281	1.9498	3.9427	3.4564	0.90127
H0YL26;Q13114-2;A6NHG8;Q13114	197;286;344;369	H0YL26	TNF receptor-associated factor 3	TRAF3;TRAF3;TRAF3	>tr|H0YL26|H0YL26_HUMAN TNF receptor-associated factor 3 (Fragment) OS=Homo sapiens GN=TRAF3 PE=4 SV=1;>sp|Q13114-2|TRAF3_HUMAN Isoform 2 of TNF receptor-associated factor 3 OS=Homo sapiens GN=TRAF3;>tr|A6NHG8|A6NHG8_HUMAN TNF receptor-associated factor 3	1	128.063	5.04943e-20	128.06	VESLQNRVTELESVDKSAGQVARNTGLLESQ	_VTELESVDK(gl)SAGQVAR_	3	601.646	-0.41518	3.9305	5.1224	1.3652
A6NM98;P41227;C9JN83;C9JW55;F8W808;A8MWP7;Q9BSU3;Q6P4J0	89;89;83;83;89;89;89;89	A6NM98	N-alpha-acetyltransferase 10;N-alpha-acetyltransferase 10;N-alpha-acetyltransferase 11	NAA10;NAA10;NAA10;NAA10;NAA10;NAA10;NAA11;ARD1A	>tr|A6NM98|A6NM98_HUMAN ARD1 homolog A, N-acetyltransferase (S. cerevisiae), isoform CRA_b OS=Homo sapiens GN=NAA10 PE=4 SV=1;>sp|P41227|NAA10_HUMAN N-alpha-acetyltransferase 10 OS=Homo sapiens GN=NAA10 PE=1 SV=1;>tr|C9JN83|C9JN83_HUMAN N(alpha)-acetyltran	1	52.0089	9.99403e-18	119.88	SLAVKRSHRRLGLAQKLMDQASRAMIENFNA	_LGLAQK(gl)LM(ox)DQASR_	3	520.944	0.8249	3.9179	2.8049	0.76829
Q5JP53;F8VYX6;F8VW92;P07437;F8VUJ7;E9PBJ4	40;58;58;58;58;58	Q5JP53	Tubulin beta chain	TUBB;TUBB;TUBB	>tr|Q5JP53|Q5JP53_HUMAN Tubulin beta polypeptide OS=Homo sapiens GN=TUBB PE=3 SV=1;>tr|F8VYX6|F8VYX6_HUMAN Tubulin, beta class I OS=Homo sapiens GN=TUBB PE=3 SV=1;>tr|F8VW92|F8VW92_HUMAN Tubulin, beta class I OS=Homo sapiens GN=TUBB PE=3 SV=1;>sp|P07437|TB	1	179.555	3.91174e-58	179.56	QLDRISVYYNEATGGKYVPRAILVDLEPGTM	_ISVYYNEATGGK(gl)YVPR_	3	644.327	0.48931	3.8875	3.2203	0.81017
Q5SRE5;Q5SRE5-2;F8W973;E9PET9	876;765;765;209	Q5SRE5	Nucleoporin NUP188 homolog	NUP188	>sp|Q5SRE5|NU188_HUMAN Nucleoporin NUP188 homolog OS=Homo sapiens GN=NUP188 PE=1 SV=1;>sp|Q5SRE5-2|NU188_HUMAN Isoform 2 of Nucleoporin NUP188 homolog OS=Homo sapiens GN=NUP188;>tr|F8W973|F8W973_HUMAN Nucleoporin 188kDa OS=Homo sapiens GN=NUP188 PE=4 SV=1;	1	64.5671	0.00169787	64.567	HKHDPALPRLAIQLLKRLATVAPMSVYACLG	_LAIQLLK(gl)R_	3	356.901	0.33362	3.885	3.6041	0.83642
P63261;P60709;CON__P60712;B4E335;F5H0N0;B4DW52;F5GYT4;Q5T8M7;F5H1C1;E9PG30;P68133;P68032;P63267;P62736;B4DUI8;Q562R1	191;191;191;167;149;163;110;158;158;149;193;193;192;193;148;192	P63261;P68133;Q562R1	Actin, cytoplasmic 2;Actin, cytoplasmic 2, N-terminally processed;Actin, cytoplasmic 1;Actin, cytoplasmic 1, N-terminally processed;Actin, gamma-enteric smooth muscle;Actin, alpha skeletal muscle;Actin, alpha cardiac muscle 1;Actin, gamma-enteric smooth muscle;Actin, aortic smooth muscle;Beta-actin-like protein 2	ACTG1;ACTB;ACTA1;ACTG2;ACTA1;ACTC1;ACTG2;ACTA2;ACTBL2	>sp|P63261|ACTG_HUMAN Actin, cytoplasmic 2 OS=Homo sapiens GN=ACTG1 PE=1 SV=1;>sp|P60709|ACTB_HUMAN Actin, cytoplasmic 1 OS=Homo sapiens GN=ACTB PE=1 SV=1;>P60712 SWISS-PROT:P60712 (Bos taurus) Actin, cytoplasmic 1;>tr|B4E335|B4E335_HUMAN Actin, beta OS=Ho	1	111.633	1.74921e-17	111.63	LRLDLAGRDLTDYLMKILTERGYNFTTTAER;LRLDLAGRDLTDYLMKILTERGYSFTTTAER;MRLDLAGRDLTDYLMKILTERGYSFVTTAER	_DLTDYLMK(gl)ILTER_	3	575.634	-1.4039	3.8848	5.634	1.4472
A6NNV6;O95229	116;116	A6NNV6	ZW10 interactor	ZWINT;ZWINT	>tr|A6NNV6|A6NNV6_HUMAN ZW10 interactor OS=Homo sapiens GN=ZWINT PE=4 SV=1;>sp|O95229|ZWINT_HUMAN ZW10 interactor OS=Homo sapiens GN=ZWINT PE=1 SV=2	1	115.998	8.75511e-18	116	ATYREHVEAIKIGLTKALTQMEEAQRKRTQL	_IGLTK(gl)ALTQMEEAQR_	3	601.652	0.064768	3.876	4.2729	1.0012
Q7Z6Z7-3;Q7Z6Z7;E7EVU8;H0Y5W0;Q7Z6Z7-2;E9PD66;Q5H962	1216;1225;1225;259;1225;1225;1225	Q7Z6Z7-3	E3 ubiquitin-protein ligase HUWE1	HUWE1;HUWE1;HUWE1	>sp|Q7Z6Z7-3|HUWE1_HUMAN Isoform 3 of E3 ubiquitin-protein ligase HUWE1 OS=Homo sapiens GN=HUWE1;>sp|Q7Z6Z7|HUWE1_HUMAN E3 ubiquitin-protein ligase HUWE1 OS=Homo sapiens GN=HUWE1 PE=1 SV=3;>tr|E7EVU8|E7EVU8_HUMAN Uncharacterized protein OS=Homo sapiens GN=	1	128.71	8.72335e-44	128.71	VNPTTVLESPHSLPAKLPGGVQNFPQFSALR	_M(ox)VNPTTVLESPHSLPAK(gl)LPGGVQNFPQFSALR_	4	891.467	-0.42989	3.8736	3.9943	1.016
Q8IZ07;H0YIN8;E9PGV0;F8VXL4	279;133;64;50	Q8IZ07	Ankyrin repeat domain-containing protein 13A	ANKRD13A;ANKRD13A;ANKRD13A	>sp|Q8IZ07|AN13A_HUMAN Ankyrin repeat domain-containing protein 13A OS=Homo sapiens GN=ANKRD13A PE=1 SV=3;>tr|H0YIN8|H0YIN8_HUMAN Ankyrin repeat domain 13A (Fragment) OS=Homo sapiens GN=ANKRD13A PE=4 SV=1;>tr|E9PGV0|E9PGV0_HUMAN Ankyrin repeat domain 13A O	1	129.772	2.88619e-33	136.6	YEAKVYTVNNVNVITKIRTEHLTEEEKKRYK	_VYTVNNVNVITK(gl)IR_	3	583	-0.12848	3.8453	4.4301	1.1527
B4DX67;Q5T911;E9PDW1;Q9NPJ6	9;33;33;55	B4DX67	Mediator of RNA polymerase II transcription subunit 4	MED4;MED4;MED4	>tr|B4DX67|B4DX67_HUMAN Uncharacterized protein OS=Homo sapiens GN=MED4 PE=2 SV=1;>tr|Q5T911|Q5T911_HUMAN Mediator complex subunit 4 (Fragment) OS=Homo sapiens GN=MED4 PE=2 SV=1;>tr|E9PDW1|E9PDW1_HUMAN Mediator complex subunit 4 OS=Homo sapiens GN=MED4 PE=	1	182.821	3.97508e-82	182.82	_______MLAISRNQKLLQAGEENQVLELLI	_NQK(gl)LLQAGEENQVLELLIHR_	4	615.59	0.38206	3.8434	5.4714	1.3623
B7Z1R5;P38606;B7Z2V6	547;580;297	B7Z1R5	V-type proton ATPase catalytic subunit A	ATP6V1A;ATP6V1A	>tr|B7Z1R5|B7Z1R5_HUMAN ATPase, H+ transporting, lysosomal 70kDa, V1 subunit A OS=Homo sapiens GN=ATP6V1A PE=2 SV=1;>sp|P38606|VATA_HUMAN V-type proton ATPase catalytic subunit A OS=Homo sapiens GN=ATP6V1A PE=1 SV=2;>tr|B7Z2V6|B7Z2V6_HUMAN ATPase, H+ trans	0.961313	13.953	0.0385232	60.657	ITWSIIREHMGDILYKLSSMKFKDPLKDGEA	_EHMGDILYK(gl)LSSMK_	3	589.292	0.47968	3.8302	2.9927	0.67996
P40926;E9PDB2;G3XAL0	239;197;132	P40926	Malate dehydrogenase, mitochondrial;Malate dehydrogenase	MDH2;MDH2;MDH2	>sp|P40926|MDHM_HUMAN Malate dehydrogenase, mitochondrial OS=Homo sapiens GN=MDH2 PE=1 SV=3;>tr|E9PDB2|E9PDB2_HUMAN Malate dehydrogenase 2, NAD (mitochondrial) OS=Homo sapiens GN=MDH2 PE=3 SV=1;>tr|G3XAL0|G3XAL0_HUMAN Malate dehydrogenase OS=Homo sapiens G	0.939072	11.8788	0.0937759	41.684	TALTGRIQEAGTEVVKAKAGAGSATLSMAYA	_IQEAGTEVVK(gl)AK_	3	462.924	0.83167	3.8042	4.0832	0.86296
F8W7R3;Q9NVI1-2;Q9NVI1-1;Q9NVI1	715;715;715;715	F8W7R3	Fanconi anemia group I protein	FANCI;FANCI	>tr|F8W7R3|F8W7R3_HUMAN Fanconi anemia, complementation group I OS=Homo sapiens GN=FANCI PE=4 SV=1;>sp|Q9NVI1-2|FANCI_HUMAN Isoform 2 of Fanconi anemia group I protein OS=Homo sapiens GN=FANCI;>sp|Q9NVI1-1|FANCI_HUMAN Isoform 1 of Fanconi anemia group I pr	1	87.4034	6.226e-08	94.09	EDLDDILESITNRMIKSELEDFELDKSADFS	_MIK(gl)SELEDFELDK_	3	570.947	0.51384	3.8042	4.5878	1.2066
Q13085-3;Q13085-2;Q13085;Q13085-4;F8W6G0	2049;2069;2127;2164;826	Q13085-3	Acetyl-CoA carboxylase 1;Biotin carboxylase	ACACA	>sp|Q13085-3|ACACA_HUMAN Isoform 3 of Acetyl-CoA carboxylase 1 OS=Homo sapiens GN=ACACA;>sp|Q13085-2|ACACA_HUMAN Isoform 2 of Acetyl-CoA carboxylase 1 OS=Homo sapiens GN=ACACA;>sp|Q13085|ACACA_HUMAN Acetyl-CoA carboxylase 1 OS=Homo sapiens GN=ACACA PE=1 SV	1	50.305	0.0204506	50.305	ESRGSVLEPEGTVEIKFRRKDLVKTMRRVDP	_GSVLEPEGTVEIK(gl)FR_	3	592.316	0.014562	3.794	2.8128	0.64795
P13693;Q8TBK7;H0YCX0	164;130;44	P13693	Translationally-controlled tumor protein	TPT1;TPT1;TPT1	>sp|P13693|TCTP_HUMAN Translationally-controlled tumor protein OS=Homo sapiens GN=TPT1 PE=1 SV=1;>tr|Q8TBK7|Q8TBK7_HUMAN TPT1 protein OS=Homo sapiens GN=TPT1 PE=2 SV=1;>tr|H0YCX0|H0YCX0_HUMAN Tumor protein, translationally-controlled 1 (Fragment) OS=Homo s	0.984616	18.062	0.000165226	67.579	LDYREDGVTPYMIFFKDGLEMEKC_______	_EDGVTPYMIFFK(gl)DGLEMEK_	3	788.369	0.99912	3.7929	3.9457	0.9869
H0YJX6;B4DV00;B4DX49;G3V5W5;A8MZ91;O14744	122;121;166;183;210;227	H0YJX6	Protein arginine N-methyltransferase 5;Protein arginine N-methyltransferase 5, N-terminally processed;Protein arginine N-methyltransferase 5;Protein arginine N-methyltransferase 5, N-terminally processed	PRMT5;PRMT5;PRMT5;PRMT5;PRMT5;PRMT5	>tr|H0YJX6|H0YJX6_HUMAN Protein arginine methyltransferase 5 (Fragment) OS=Homo sapiens GN=PRMT5 PE=4 SV=1;>tr|B4DV00|B4DV00_HUMAN Uncharacterized protein OS=Homo sapiens GN=PRMT5 PE=2 SV=1;>tr|B4DX49|B4DX49_HUMAN Uncharacterized protein OS=Homo sapiens GN	1	66.4696	0.00084556	76.807	LPSNHVIDRWLGEPIKAAILPTSIFLTNKKG	_WLGEPIK(gl)AAILPTSIFLTNKK_	4	614.358	1.35	3.7896	3.3932	1.0578
P49327;F5H0D4	1072;37	P49327	Fatty acid synthase;[Acyl-carrier-protein] S-acetyltransferase;[Acyl-carrier-protein] S-malonyltransferase;3-oxoacyl-[acyl-carrier-protein] synthase;3-oxoacyl-[acyl-carrier-protein] reductase;3-hydroxyacyl-[acyl-carrier-protein] dehydratase;Enoyl-[acyl-carrier-protein] reductase;Oleoyl-[acyl-carrier-protein] hydrolase	FASN	>sp|P49327|FAS_HUMAN Fatty acid synthase OS=Homo sapiens GN=FASN PE=1 SV=3;>tr|F5H0D4|F5H0D4_HUMAN Fatty acid synthase OS=Homo sapiens GN=FASN PE=4 SV=1	1	61.3192	1.62776e-05	74.732	IDPATHRQKLYTLQDKAQVADVVVSRWLRVT	_LYTLQDK(gl)AQVADVVVSR_	3	673.7	-0.35267	3.7853	5.0518	1.0371
P24928	758	P24928	DNA-directed RNA polymerase II subunit RPB1	POLR2A	>sp|P24928|RPB1_HUMAN DNA-directed RNA polymerase II subunit RPB1 OS=Homo sapiens GN=POLR2A PE=1 SV=2	1	76.0359	1.51888e-46	151.8	RILNDARDKTGSSAQKSLSEYNNFKSMVVSG	_TGSSAQK(gl)SLSEYNNFK_	3	625.634	0.43428	3.7638	3.2558	0.7776
P48643;E7ENZ3;E7EWW2;B7ZAR1;E9PCA1;B4DYD8	275;220;248;237;254;182	P48643	T-complex protein 1 subunit epsilon	CCT5;CCT5;CCT5;CCT5;CCT5	>sp|P48643|TCPE_HUMAN T-complex protein 1 subunit epsilon OS=Homo sapiens GN=CCT5 PE=1 SV=1;>tr|E7ENZ3|E7ENZ3_HUMAN Chaperonin-containing TCP1, subunit 5 (epsilon) OS=Homo sapiens GN=CCT5 PE=4 SV=1;>tr|E7EWW2|E7EWW2_HUMAN Chaperonin-containing TCP1, subuni	1	65.555	7.58914e-47	168.69	PKTKHKLDVTSVEDYKALQKYEKEKFEEMIQ	_HKLDVTSVEDYK(gl)ALQK_	3	663.353	-0.17071	3.7635	2.3781	0.59153
Q9NVJ2;Q96BM9	131;131	Q9NVJ2	ADP-ribosylation factor-like protein 8B;ADP-ribosylation factor-like protein 8A	ARL8B;ARL8A	>sp|Q9NVJ2|ARL8B_HUMAN ADP-ribosylation factor-like protein 8B OS=Homo sapiens GN=ARL8B PE=1 SV=1;>sp|Q96BM9|ARL8A_HUMAN ADP-ribosylation factor-like protein 8A OS=Homo sapiens GN=ARL8A PE=1 SV=1	1	110.851	1.30574e-18	128.07	DKPQLQGIPVLVLGNKRDLPNALDEKQLIEK	_NELHNLLDKPQLQGIPVLVLGNK(gl)R_	4	706.405	-0.4462	3.7532	2.6986	0.65937
D6REM6;P43243;A8MXP9;D6R991	146;146;146;146	D6REM6	Matrin-3	MATR3;MATR3;MATR3;MATR3	>tr|D6REM6|D6REM6_HUMAN Matrin 3 OS=Homo sapiens GN=MATR3 PE=4 SV=1;>sp|P43243|MATR3_HUMAN Matrin-3 OS=Homo sapiens GN=MATR3 PE=1 SV=2;>tr|A8MXP9|A8MXP9_HUMAN Uncharacterized protein OS=Homo sapiens GN=MATR3 PE=4 SV=1;>tr|D6R991|D6R991_HUMAN Matrin 3 (Frag	1	89.9108	3.45831e-12	89.911	DKITPENLPQILLQLKRRRTEEGPTLSYGRD	_ITPENLPQILLQLK(gl)R_	3	630.711	1.635	3.7468	2.4593	0.59017
B7Z4T9;Q99832;B8ZZC9;F8WAM2	33;77;77;33	B7Z4T9	T-complex protein 1 subunit eta;T-complex protein 1 subunit eta	CCT7;CCT7;CCT7;CCT7	>tr|B7Z4T9|B7Z4T9_HUMAN Chaperonin containing TCP1, subunit 7 (Eta), isoform CRA_c OS=Homo sapiens GN=CCT7 PE=2 SV=1;>sp|Q99832|TCPH_HUMAN T-complex protein 1 subunit eta OS=Homo sapiens GN=CCT7 PE=1 SV=2;>tr|B8ZZC9|B8ZZC9_HUMAN Chaperonin-containing TCP1,	0.999864	38.6496	7.78648e-10	103.88	GATILKLLDVVHPAAKTLVDIAKSQDAEVGD	_LLDVVHPAAK(gl)TLVDIAK_	3	639.71	-0.38027	3.7374	3.1835	0.84911
F5H4B1;P78395;B7Z986;E7EW99	141;157;100;157	F5H4B1	Melanoma antigen preferentially expressed in tumors	PRAME;PRAME;PRAME	>tr|F5H4B1|F5H4B1_HUMAN Preferentially-expressed antigen in melanoma OS=Homo sapiens GN=PRAME PE=4 SV=1;>sp|P78395|PRAME_HUMAN Melanoma antigen preferentially expressed in tumors OS=Homo sapiens GN=PRAME PE=1 SV=1;>tr|B7Z986|B7Z986_HUMAN Uncharacterized pr	1	58.0097	5.48961e-68	168.55	SLYSFPEPEAAQPMTKKRKVDGLSTEAEQPF	_ASLYSFPEPEAAQPMTK(gl)K(gl)R_	4	595.549	-0.24088	3.7358	3.8667	1.0338
P13693	19	P13693	Translationally-controlled tumor protein	TPT1	>sp|P13693|TCTP_HUMAN Translationally-controlled tumor protein OS=Homo sapiens GN=TPT1 PE=1 SV=1	1	56.514	0.000946813	56.514	YRDLISHDEMFSDIYKIREIADGLCLEVEGK	_DLISHDEMFSDIYK(gl)IR_	4	524.758	-0.62148	3.7308	5.0151	1.2883
E9PKZ0;E9PKU4;P62917;G3V1A1;E7EW01	46;46;46;46;46	E9PKZ0	60S ribosomal protein L8	RPL8;RPL8;RPL8;RPL8	>tr|E9PKZ0|E9PKZ0_HUMAN Ribosomal protein L8 OS=Homo sapiens GN=RPL8 PE=4 SV=1;>tr|E9PKU4|E9PKU4_HUMAN Ribosomal protein L8 (Fragment) OS=Homo sapiens GN=RPL8 PE=4 SV=1;>sp|P62917|RL8_HUMAN 60S ribosomal protein L8 OS=Homo sapiens GN=RPL8 PE=1 SV=2;>tr|G3V	1	45.2798	0.0706276	45.28	AVDFAERHGYIKGIVKDIIHDPGRGAPLAKV	_GIVK(gl)DIIHDPGR_	3	478.6	-0.64852	3.7287	3.6029	0.90321
E7EMW7;O95071	714;720	E7EMW7	E3 ubiquitin-protein ligase UBR5	UBR5;UBR5	>tr|E7EMW7|E7EMW7_HUMAN Ubiquitin protein ligase E3 component n-recognin 5 OS=Homo sapiens GN=UBR5 PE=4 SV=1;>sp|O95071|UBR5_HUMAN E3 ubiquitin-protein ligase UBR5 OS=Homo sapiens GN=UBR5 PE=1 SV=2	0.990619	20.2368	0.00502824	61.067	LQDCRLLRIDELQVVKTGGTPKVPDCFQRTP	_IDELQVVK(gl)TGGTPK_	3	533.63	0.18088	3.721	5.8647	1.4039
O60318	1386	O60318	80 kDa MCM3-associated protein	MCM3AP	>sp|O60318|MCM3A_HUMAN 80 kDa MCM3-associated protein OS=Homo sapiens GN=MCM3AP PE=1 SV=2	0.984417	18.0054	9.00266e-05	85.161	EQSPESCGRILANWLKVKFMGDEGSVDDTSS	_ILANWLK(gl)VK_	3	400.248	0.042592	3.7124	3.7897	0.94421
P08107;H0YG33;E7EQL7	56;123;56	P08107	Heat shock 70 kDa protein 1A/1B	HSPA1A	>sp|P08107|HSP71_HUMAN Heat shock 70 kDa protein 1A/1B OS=Homo sapiens GN=HSPA1A PE=1 SV=5;>tr|H0YG33|H0YG33_HUMAN Heat shock 70kDa protein 1B OS=Homo sapiens GN=HSPA1B PE=3 SV=1;>tr|E7EQL7|E7EQL7_HUMAN Uncharacterized protein OS=Homo sapiens GN=HSPA1A PE=	1	92.3662	1.17465e-18	120.33	YVAFTDTERLIGDAAKNQVALNPQNTVFDAK	_LIGDAAK(gl)NQVALNPQNTVFDAK_	3	814.431	-0.058494	3.7071	4.6914	1.2782
Q8NI36	839	Q8NI36	WD repeat-containing protein 36	WDR36	>sp|Q8NI36|WDR36_HUMAN WD repeat-containing protein 36 OS=Homo sapiens GN=WDR36 PE=1 SV=1	0.999998	56.6086	8.23431e-16	118.91	KSDFCLKLEEGLVNNKYDTALNLLKESGPSG	_LEEGLVNNK(gl)YDTALNLLK_	3	721.055	0.65914	3.6969	2.4649	0.68567
E7ERP8;Q13501-2;Q13501	291;351;435	E7ERP8	Sequestosome-1	SQSTM1	>tr|E7ERP8|E7ERP8_HUMAN Sequestosome 1 OS=Homo sapiens GN=SQSTM1 PE=4 SV=1;>sp|Q13501-2|SQSTM_HUMAN Isoform 2 of Sequestosome-1 OS=Homo sapiens GN=SQSTM1;>sp|Q13501|SQSTM_HUMAN Sequestosome-1 OS=Homo sapiens GN=SQSTM1 PE=1 SV=1	1	157.217	2.51468e-52	157.22	KNYDIGAALDTIQYSKHPPPL__________	_NYDIGAALDTIQYSK(gl)HPPPL_	3	776.394	0.14288	3.6931	9.3175	2.5789
Q9BQE3;P68363;CON__ENSEMBL:ENSBTAP00000016242;F5H5D3;G3V1U9;Q71U36;E9PGK3;F8VVB9;F8VQQ4;F8VRZ4;F8VS66	112;112;112;182;77;112;112;112;77;77;112	Q9BQE3	Tubulin alpha-1C chain;Tubulin alpha-1B chain;Tubulin alpha-1A chain	TUBA1C;TUBA1B;TUBA1C;TUBA1A;TUBA1A;TUBA1B;TUBA1A;TUBA1A;TUBA1C	>sp|Q9BQE3|TBA1C_HUMAN Tubulin alpha-1C chain OS=Homo sapiens GN=TUBA1C PE=1 SV=1;>sp|P68363|TBA1B_HUMAN Tubulin alpha-1B chain OS=Homo sapiens GN=TUBA1B PE=1 SV=1;>ENSEMBL:ENSBTAP00000016242 (Bos taurus) similar to alpha-tubulin I isoform 1;>tr|F5H5D3|F5H	1	85.9881	4.3707e-07	85.988	EDAANNYARGHYTIGKEIIDLVLDRIRKLAD	_GHYTIGK(gl)EIIDLVLDR_	3	652.69	1.462	3.6816	3.9563	1.1717
P28340;E7EVW0	998;1024	P28340	DNA polymerase delta catalytic subunit	POLD1	>sp|P28340|DPOD1_HUMAN DNA polymerase delta catalytic subunit OS=Homo sapiens GN=POLD1 PE=1 SV=2;>tr|E7EVW0|E7EVW0_HUMAN DNA polymerase OS=Homo sapiens GN=POLD1 PE=3 SV=1	0.999575	33.7156	0.0641824	47.506	LLRGDHTRCKTVLTGKVGGLLAFAKRRNCCI	_TVLTGK(gl)VGGLLAFAK_	3	530.319	0.76679	3.6678	2.8572	0.94905
P48643;E7ENZ3;E7EWW2;D6RIZ7	20;20;20;20	P48643	T-complex protein 1 subunit epsilon	CCT5;CCT5;CCT5	>sp|P48643|TCPE_HUMAN T-complex protein 1 subunit epsilon OS=Homo sapiens GN=CCT5 PE=1 SV=1;>tr|E7ENZ3|E7ENZ3_HUMAN Chaperonin-containing TCP1, subunit 5 (epsilon) OS=Homo sapiens GN=CCT5 PE=4 SV=1;>tr|E7EWW2|E7EWW2_HUMAN Chaperonin-containing TCP1, subuni	1	275.023	3.97999e-194	275.02	GTLAFDEYGRPFLIIKDQDRKSRLMGLEALK	_(ac)ASMGTLAFDEYGRPFLIIK(gl)DQDR_	3	933.797	0.98565	3.6647	5.3139	1.3131
O00767	51	O00767	Acyl-CoA desaturase	SCD	>sp|O00767|ACOD_HUMAN Acyl-CoA desaturase OS=Homo sapiens GN=SCD PE=1 SV=2	0.99998	46.9648	1.17554e-13	106.88	ETMPLYLEDDIRPDIKDDIYDPTYKDKEGPS	_LETMPLYLEDDIRPDIK(gl)DDIYDPTYK_	4	822.152	0.93764	3.657	4.4181	1.2399
F5H4B1;P78395;B7Z986;E7EW99	142;158;101;158	F5H4B1	Melanoma antigen preferentially expressed in tumors	PRAME;PRAME;PRAME	>tr|F5H4B1|F5H4B1_HUMAN Preferentially-expressed antigen in melanoma OS=Homo sapiens GN=PRAME PE=4 SV=1;>sp|P78395|PRAME_HUMAN Melanoma antigen preferentially expressed in tumors OS=Homo sapiens GN=PRAME PE=1 SV=1;>tr|B7Z986|B7Z986_HUMAN Uncharacterized pr	1	58.0097	4.98201e-68	168.64	LYSFPEPEAAQPMTKKRKVDGLSTEAEQPFI	_ASLYSFPEPEAAQPMTK(gl)K(gl)R_	4	595.549	-0.24088	3.64	3.9374	1.0355
B1AHC7;P12956;B1AHC9;B1AHC8;F5H1I8	317;317;267;276;184	B1AHC7	X-ray repair cross-complementing protein 6	XRCC6;XRCC6;XRCC6;XRCC6	>tr|B1AHC7|B1AHC7_HUMAN Uncharacterized protein OS=Homo sapiens GN=XRCC6 PE=4 SV=1;>sp|P12956|XRCC6_HUMAN X-ray repair cross-complementing protein 6 OS=Homo sapiens GN=XRCC6 PE=1 SV=2;>tr|B1AHC9|B1AHC9_HUMAN Uncharacterized protein OS=Homo sapiens GN=XRCC6	1	129.11	2.53397e-37	129.11	TFNTSTGGLLLPSDTKRSQIYGSRQIILEKE	_TFNTSTGGLLLPSDTK(gl)R_	3	641.337	0.4058	3.6379	3.633	1.0148
B7Z632;B7Z3D0;F5H069;O43929	14;147;157;231	B7Z632	Origin recognition complex subunit 4;Origin recognition complex subunit 4;Origin recognition complex subunit 4	ORC4;ORC4;ORC4;ORC4	>tr|B7Z632|B7Z632_HUMAN Origin recognition complex, subunit 4-like (Yeast), isoform CRA_c OS=Homo sapiens GN=ORC4 PE=2 SV=1;>tr|B7Z3D0|B7Z3D0_HUMAN Uncharacterized protein OS=Homo sapiens GN=ORC4 PE=2 SV=1;>tr|F5H069|F5H069_HUMAN Origin recognition complex	0.999999	59.6715	0.000395793	62.237	__MNSFGFPQYVKIFKEQLSLPAEFPDKVFA	_IFK(gl)EQLSLPAEFPDK_	3	626	1.6352	3.6088	3.9824	1.1449
A6NDN0;O43617	110;156	A6NDN0	Trafficking protein particle complex subunit 3	TRAPPC3;TRAPPC3	>tr|A6NDN0|A6NDN0_HUMAN Trafficking protein particle complex 3, isoform CRA_a OS=Homo sapiens GN=TRAPPC3 PE=4 SV=1;>sp|O43617|TPPC3_HUMAN Trafficking protein particle complex subunit 3 OS=Homo sapiens GN=TRAPPC3 PE=1 SV=1	1	41.0881	0.0745896	41.088	MVQMAVEAKFVQDTLKGDGVTEIRMRFIRRI	_FVQDTLK(gl)GDGVTEIR_	3	597.979	0.90617	3.5949	3.1287	0.75083
F5GX11;P25786;P25786-2	231;256;262	F5GX11	Proteasome subunit alpha type-1	PSMA1;PSMA1	>tr|F5GX11|F5GX11_HUMAN Proteasome (prosome, macropain) subunit, alpha type, 1 OS=Homo sapiens GN=PSMA1 PE=4 SV=1;>sp|P25786|PSA1_HUMAN Proteasome subunit alpha type-1 OS=Homo sapiens GN=PSMA1 PE=1 SV=1;>sp|P25786-2|PSA1_HUMAN Isoform Long of Proteasome su	1	43.2084	0.0702124	43.208	QRKAQPAQPADEPAEKADEPMEH________	_AQPAQPADEPAEK(gl)ADEPMEH_	3	759.003	0.3201	3.5842	5.8103	1.2938
P61160;G3V1L8;E9PF41	388;333;393	P61160	Actin-related protein 2;Actin-related protein 2	ACTR2;ACTR2	>sp|P61160|ARP2_HUMAN Actin-related protein 2 OS=Homo sapiens GN=ACTR2 PE=1 SV=1;>tr|G3V1L8|G3V1L8_HUMAN ARP2 actin-related protein 2 homolog (Yeast), isoform CRA_d OS=Homo sapiens GN=ACTR2 PE=3 SV=1;>tr|E9PF41|E9PF41_HUMAN ARP2 actin-related protein 2 hom	1	52.2469	0.0279475	53.567	MTRQEYQEKGVRVLEKLGVTVR_________	_VLEK(gl)LGVTVR_	3	409.919	0.30447	3.5835	4.3939	1.194
P60891;B1ALA9;B4DNL6;P21108	194;94;127;194	P60891	Ribose-phosphate pyrophosphokinase 1;Ribose-phosphate pyrophosphokinase;Ribose-phosphate pyrophosphokinase 3	PRPS1;PRPS1;PRPS1;PRPS1L1	>sp|P60891|PRPS1_HUMAN Ribose-phosphate pyrophosphokinase 1 OS=Homo sapiens GN=PRPS1 PE=1 SV=2;>tr|B1ALA9|B1ALA9_HUMAN Phosphoribosyl pyrophosphate synthetase 1 OS=Homo sapiens GN=PRPS1 PE=3 SV=1;>tr|B4DNL6|B4DNL6_HUMAN Ribose-phosphate pyrophosphokinase O	1	73.2189	3.9157e-05	81.278	TSIADRLNVDFALIHKERKKANEVDRMVLVG	_LNVDFALIHK(gl)ER_	3	523.623	0.14753	3.5822	3.0246	0.84283
B5MCF9;O00541-2;O00541;C9JXJ1	81;81;81;81	B5MCF9	Pescadillo homolog	PES1;PES1;PES1	>tr|B5MCF9|B5MCF9_HUMAN Pescadillo homolog 1,-containing BRCT domain (zebrafish) OS=Homo sapiens GN=PES1 PE=4 SV=1;>sp|O00541-2|PESC_HUMAN Isoform 2 of Pescadillo homolog OS=Homo sapiens GN=PES1;>sp|O00541|PESC_HUMAN Pescadillo homolog OS=Homo sapiens GN=P	1	60.6907	0.0282181	60.691	LIKDIRFLLHEPIVNKFREYKVFVRKLRKAY	_FLLHEPIVNK(gl)FR_	4	407.483	0.2995	3.5634	3.4824	0.97726
Q6IA86-4;Q6IA86-3;Q6IA86;E7EP23;E9PCX0;Q6IA86-2;B4DTG0	459;433;459;524;389;389;454	Q6IA86-4	Elongator complex protein 2;Elongator complex protein 2;Elongator complex protein 2;Elongator complex protein 2	ELP2;ELP2;ELP2;ELP2	>sp|Q6IA86-4|ELP2_HUMAN Isoform 4 of Elongator complex protein 2 OS=Homo sapiens GN=ELP2;>sp|Q6IA86-3|ELP2_HUMAN Isoform 3 of Elongator complex protein 2 OS=Homo sapiens GN=ELP2;>sp|Q6IA86|ELP2_HUMAN Elongator complex protein 2 OS=Homo sapiens GN=ELP2 PE=1	1	119.386	7.95868e-18	119.39	LAMINRFQFVSGADEKVLRVFSAPRNFVENF	_FQFVSGADEK(gl)VLR_	3	537.283	0.74398	3.5576	3.3005	0.90369
Q96CS3	400	Q96CS3	FAS-associated factor 2	FAF2	>sp|Q96CS3|FAF2_HUMAN FAS-associated factor 2 OS=Homo sapiens GN=FAF2 PE=1 SV=2	1	45.9924	0.0340294	45.992	TVIHDFLFSLKESPEKFQIEANFPRRVLPCI	_ESPEK(gl)FQIEANFPR_	3	602.632	0.10368	3.5525	2.3078	0.6264
P04075	312	P04075	Fructose-bisphosphate aldolase A	ALDOA	>sp|P04075|ALDOA_HUMAN Fructose-bisphosphate aldolase A OS=Homo sapiens GN=ALDOA PE=1 SV=2	0.993149	21.6124	0.00527799	62.088	ALTFSYGRALQASALKAWGGKKENLKAAQEE	_ALQASALK(gl)AWGGK_	3	472.265	0.1472	3.5467	3.1286	0.86945
B7Z321;Q96A65;E9PED2	122;223;223	B7Z321	Exocyst complex component 4	EXOC4;EXOC4;EXOC4	>tr|B7Z321|B7Z321_HUMAN Uncharacterized protein OS=Homo sapiens GN=EXOC4 PE=2 SV=1;>sp|Q96A65|EXOC4_HUMAN Exocyst complex component 4 OS=Homo sapiens GN=EXOC4 PE=1 SV=1;>tr|E9PED2|E9PED2_HUMAN Exocyst complex component 4 OS=Homo sapiens GN=EXOC4 PE=4 SV=1	1	76.6932	8.22934e-05	76.693	VVQRNKEKGKISSLVKDASVPLIDVTNLPTP	_ISSLVK(gl)DASVPLIDVTNLPTPR_	3	817.127	1.4506	3.5396	3.919	1.0852
Q8NFI4;P50502	353;353	Q8NFI4	Putative protein FAM10A5;Hsc70-interacting protein	ST13P5;ST13	>sp|Q8NFI4|F10A5_HUMAN Putative protein FAM10A5 OS=Homo sapiens GN=ST13P5 PE=5 SV=1;>sp|P50502|F10A1_HUMAN Hsc70-interacting protein OS=Homo sapiens GN=ST13 PE=1 SV=2	0.999476	32.8071	0.0127176	59.75	VAQNPANMSKYQSNPKVMNLISKLSAKFGGQ	_YQSNPK(gl)VM(ox)NLISK_	3	551.287	0.035088	3.5338	3.1956	0.81876
Q9H3M7;F6RIS4	233;178	Q9H3M7	Thioredoxin-interacting protein	TXNIP;TXNIP	>sp|Q9H3M7|TXNIP_HUMAN Thioredoxin-interacting protein OS=Homo sapiens GN=TXNIP PE=1 SV=1;>tr|F6RIS4|F6RIS4_HUMAN Thioredoxin-interacting protein (Fragment) OS=Homo sapiens GN=TXNIP PE=4 SV=1	1	47.3018	0.058004	47.302	RHTYLANGQTKVLTQKLSSVRGNHIISGTCA	_VLTQK(gl)LSSVR_	3	415.582	1.1979	3.5236	4.6634	1.1633
P62158;H0Y7A7;E7ETZ0;E7EMB3;Q96HY3;G3V361	95;133;96;142;59;59	P62158	Calmodulin	CALM1;CALM2;CALM1;CALM2;CALM3;CALM1	>sp|P62158|CALM_HUMAN Calmodulin OS=Homo sapiens GN=CALM1 PE=1 SV=2;>tr|H0Y7A7|H0Y7A7_HUMAN Calmodulin 2 (phosphorylase kinase, delta) (Fragment) OS=Homo sapiens GN=CALM2 PE=4 SV=1;>tr|E7ETZ0|E7ETZ0_HUMAN Calmodulin 1 (phosphorylase kinase, delta) OS=Homo	1	103.131	1.21121e-09	103.13	TDSEEEIREAFRVFDKDGNGYISAAELRHVM	_VFDK(gl)DGNGYISAAELR_	3	623.643	-0.0034491	3.5183	3.4377	1.0273
Q9Y3T9	637	Q9Y3T9	Nucleolar complex protein 2 homolog	NOC2L	>sp|Q9Y3T9|NOC2L_HUMAN Nucleolar complex protein 2 homolog OS=Homo sapiens GN=NOC2L PE=1 SV=4	1	95.0939	1.28729e-08	95.094	WRKLRDREIQLEISGKERLEDLNFPEIKRRK	_EIQLEISGK(gl)ER_	3	472.588	0.018246	3.5177	4.6254	0.83615
P41250	563	P41250	Glycine--tRNA ligase	GARS	>sp|P41250|SYG_HUMAN Glycine--tRNA ligase OS=Homo sapiens GN=GARS PE=1 SV=3	1	83.312	1.55451e-05	83.312	TFQLTKDMINVKRFQKTLYVEEVVPNVIEPS	_RFQK(gl)TLYVEEVVPNVIEPSFGLGR_	4	723.641	1.2225	3.5052	2.9349	0.88398
P15880;H0YEN5;E9PQD7	263;165;205	P15880	40S ribosomal protein S2	RPS2;RPS2;RPS2	>sp|P15880|RS2_HUMAN 40S ribosomal protein S2 OS=Homo sapiens GN=RPS2 PE=1 SV=2;>tr|H0YEN5|H0YEN5_HUMAN Ribosomal protein S2 (Fragment) OS=Homo sapiens GN=RPS2 PE=3 SV=1;>tr|E9PQD7|E9PQD7_HUMAN Ribosomal protein S2 OS=Homo sapiens GN=RPS2 PE=4 SV=1	0.999986	48.5192	0.000104261	66.893	YSYLTPDLWKETVFTKSPYQEFTDHLVKTHT	_ETVFTK(gl)SPYQEFTDHLVK_	4	571.538	0.76564	3.4838	2.6127	0.67404
B4DG64;Q9Y253	620;682	B4DG64	DNA polymerase eta	POLH;POLH	>tr|B4DG64|B4DG64_HUMAN Uncharacterized protein OS=Homo sapiens GN=POLH PE=2 SV=1;>sp|Q9Y253|POLH_HUMAN DNA polymerase eta OS=Homo sapiens GN=POLH PE=1 SV=1	1	53.9982	0.00309951	53.998	HSSNPQVVSAVSHQGKRNPKSPLACTNKRPR	_SFLQPHSSNPQVVSAVSHQGK(gl)R_	5	501.661	1.3572	3.4837	5.2402	1.4226
P78371;F5GWF6;F8VQ14;B7ZAT2	72;72;72;25	P78371	T-complex protein 1 subunit beta;T-complex protein 1 subunit beta	CCT2;CCT2;CCT2;CCT2	>sp|P78371|TCPB_HUMAN T-complex protein 1 subunit beta OS=Homo sapiens GN=CCT2 PE=1 SV=4;>tr|F5GWF6|F5GWF6_HUMAN Chaperonin-containing TCP1, subunit 2 (beta) OS=Homo sapiens GN=CCT2 PE=3 SV=2;>tr|F8VQ14|F8VQ14_HUMAN Chaperonin-containing TCP1, subunit 2 (b	0.999947	42.7217	2.24207e-74	173.55	RDASLMVTNDGATILKNIGVDNPAAKVLVDM	_DASLMVTNDGATILK(gl)NIGVDNPAAK_	3	881.453	0.055203	3.4807	3.2285	0.86994
Q9H040	414	Q9H040	SprT-like domain-containing protein Spartan	SPRTN	>sp|Q9H040|CA124_HUMAN Zinc finger RAD18 domain-containing protein C1orf124 OS=Homo sapiens GN=C1orf124 PE=1 SV=2	0.999995	52.9278	0.00462462	55.896	GSEDTFPNKRPRLEDKTVFDNFFIKKEQIKS	_LEDK(gl)TVFDNFFIK_	3	577.298	0.41631	3.459	2.1272	0.74264
P68371	58	P68371	Tubulin beta-4B chain	TUBB4B	>sp|P68371|TBB4B_HUMAN Tubulin beta-4B chain OS=Homo sapiens GN=TUBB4B PE=1 SV=1	1	155.555	7.47261e-47	155.56	QLERINVYYNEATGGKYVPRAVLVDLEPGTM	_INVYYNEATGGK(gl)YVPR_	3	653.33	0.42514	3.4535	2.9561	0.91557
Q9UHK0	139	Q9UHK0	Nuclear fragile X mental retardation-interacting protein 1	NUFIP1	>sp|Q9UHK0|NUFP1_HUMAN Nuclear fragile X mental retardation-interacting protein 1 OS=Homo sapiens GN=NUFIP1 PE=1 SV=2	1	69.3521	0.000274245	69.352	SDRFPRHQKSFNPAVKNSYYPRKYDAKFTDF	_SFNPAVK(gl)NSYYPR_	3	552.942	1.8364	3.4391	3.5822	1.0963
P49427	63	P49427	Ubiquitin-conjugating enzyme E2 R1	CDC34	>sp|P49427|UB2R1_HUMAN Ubiquitin-conjugating enzyme E2 R1 OS=Homo sapiens GN=CDC34 PE=1 SV=2	1	69.2611	4.94868e-05	69.261	PPNTYYEGGYFKARLKFPIDYPYSPPAFRFL	_LK(gl)FPIDYPYSPPAFR_	3	642.337	1.1828	3.4377	2.9296	1.0226
Q99828	65	Q99828	Calcium and integrin-binding protein 1	CIB1	>sp|Q99828|CIB1_HUMAN Calcium and integrin-binding protein 1 OS=Homo sapiens GN=CIB1 PE=1 SV=4	0.961659	13.9936	2.67544e-66	168.99	RAQVPFEQILSLPELKANPFKERICRVFSTS	_AQVPFEQILSLPELK(gl)ANPFK_	3	795.106	-0.43362	3.4353	3.3835	0.97308
Q9P258	377	Q9P258	Protein RCC2	RCC2	>sp|Q9P258|RCC2_HUMAN Protein RCC2 OS=Homo sapiens GN=RCC2 PE=1 SV=2	1	49.1891	0.0383912	49.189	LGHAEQKDEMVPRLVKLFDFPGRGASQIYAG	_LVK(gl)LFDFPGR_	3	435.915	0.29658	3.4269	3.1788	0.77748
P00338;P00338-3;F5H308;E9PH51;P00338-2;F8W819;B4DKQ2;A8MXQ4;F5GXY2;F5GYU2;F5GXH2;F5H5J4;F5H6W8;F5H8H6;F5GXC7;F5GWW2;F5GZQ4;F5GXU1	14;43;14;14;14;14;14;14;14;14;14;14;14;14;14;14;14;14	P00338	L-lactate dehydrogenase A chain;L-lactate dehydrogenase;L-lactate dehydrogenase A chain;L-lactate dehydrogenase A chain	LDHA;LDHA;LDHA;LDHA;LDHA;LDHA;LDHA;LDHA;LDHA;LDHA;LDHA;LDHA;LDHA;LDHA	>sp|P00338|LDHA_HUMAN L-lactate dehydrogenase A chain OS=Homo sapiens GN=LDHA PE=1 SV=2;>sp|P00338-3|LDHA_HUMAN Isoform 3 of L-lactate dehydrogenase A chain OS=Homo sapiens GN=LDHA;>tr|F5H308|F5H308_HUMAN L-lactate dehydrogenase OS=Homo sapiens GN=LDHA PE=	0.999999	60.7074	3.072e-19	115.66	__MATLKDQLIYNLLKEEQTPQNKITVVGVG	_DQLIYNLLK(gl)EEQTPQNK_	3	730.046	-0.56976	3.4264	1.8371	0.56688
Q9H3U1-2;Q9H3U1	692;707	Q9H3U1-2	Protein unc-45 homolog A	UNC45A	>sp|Q9H3U1-2|UN45A_HUMAN Isoform 2 of Protein unc-45 homolog A OS=Homo sapiens GN=UNC45A;>sp|Q9H3U1|UN45A_HUMAN Protein unc-45 homolog A OS=Homo sapiens GN=UNC45A PE=1 SV=1	0.99855	28.381	2.80028e-27	138.03	ALIPLALEGTDVGQTKAAQALAKLTITSNPE	_ALIPLALEGTDVGQTK(gl)AAQALAK_	3	798.451	-0.46373	3.4121	4.5709	1.3054
Q5T371;Q5T370;Q8N5I2	106;106;106	Q5T371	Arrestin domain-containing protein 1	ARRDC1;ARRDC1;ARRDC1	>tr|Q5T371|Q5T371_HUMAN Arrestin domain containing 1 (Fragment) OS=Homo sapiens GN=ARRDC1 PE=2 SV=1;>tr|Q5T370|Q5T370_HUMAN Arrestin domain containing 1 (Fragment) OS=Homo sapiens GN=ARRDC1 PE=2 SV=1;>sp|Q8N5I2|ARRD1_HUMAN Arrestin domain-containing protei	1	114.506	9.25758e-37	114.51	LLPATAPTSFEGPFGKIVHQVRAAIHTPRFS	_GSLPAGEHSFPFQFLLPATAPTSFEGPFGK(gl)IVHQVR_	5	797.015	0.033601	3.4116	3.572	1.0516
E9PKY8;E9PJM0;Q03393	38;38;38	E9PKY8	6-pyruvoyl tetrahydrobiopterin synthase	PTS;PTS;PTS	>tr|E9PKY8|E9PKY8_HUMAN Uncharacterized protein OS=Homo sapiens GN=PTS PE=4 SV=1;>tr|E9PJM0|E9PJM0_HUMAN 6-pyruvoyltetrahydropterin synthase OS=Homo sapiens GN=PTS PE=4 SV=1;>sp|Q03393|PTPS_HUMAN 6-pyruvoyl tetrahydrobiopterin synthase OS=Homo sapiens GN=P	0.999732	35.723	5.44762e-12	107.53	SHRLYSKFLSDEENLKLFGKCNNPNGHGHNY	_FLSDEENLK(gl)LFGK_	3	551.954	1.0665	3.4043	2.9198	0.72439
Q68DQ7;P54687;F5H5E4;B3KY27;B7Z5L0	359;360;372;299;323	Q68DQ7	Branched-chain-amino-acid aminotransferase, cytosolic;Branched-chain-amino-acid aminotransferase, cytosolic;Branched-chain-amino-acid aminotransferase, cytosolic;Branched-chain-amino-acid aminotransferase, cytosolic;Branched-chain-amino-acid aminotransferase, cytosolic	BCAT1;BCAT1;BCAT1;BCAT1;BCAT1	>tr|Q68DQ7|Q68DQ7_HUMAN Branched-chain-amino-acid aminotransferase OS=Homo sapiens GN=DKFZp686E12175 PE=2 SV=1;>sp|P54687|BCAT1_HUMAN Branched-chain-amino-acid aminotransferase, cytosolic OS=Homo sapiens GN=BCAT1 PE=1 SV=3;>tr|F5H5E4|F5H5E4_HUMAN Branched-	1	68.5254	0.00193212	68.525	YKGETIHIPTMENGPKLASRILSKLTDIQYG	_GETIHIPTM(ox)ENGPK(gl)LASR_	4	521.017	0.41167	3.4024	3.1398	0.64496
Q15762	295	Q15762	CD226 antigen	CD226	>sp|Q15762|CD226_HUMAN CD226 antigen OS=Homo sapiens GN=CD226 PE=1 SV=2	1	154.691	1.57026e-49	154.69	RRERRDLFTESWDTQKAPNNYRSPISTSQPT	_DLFTESWDTQK(gl)APNNYR_	3	733.675	-0.3018	3.3937	2.1757	0.68403
E9PC52;Q16576;Q5JP00;Q09028-3;Q09028-2;Q09028;C9JAJ9;E9PNS2;E9PIC4;E9PNS6	21;21;65;22;21;22;18;22;22;22	E9PC52;Q09028-3	Histone-binding protein RBBP7;Histone-binding protein RBBP7;Histone-binding protein RBBP4	RBBP7;RBBP7;RBBP7;RBBP4;RBBP7;RBBP4;RBBP4;RBBP4	>tr|E9PC52|E9PC52_HUMAN Retinoblastoma-binding protein 7 OS=Homo sapiens GN=RBBP7 PE=4 SV=1;>sp|Q16576|RBBP7_HUMAN Histone-binding protein RBBP7 OS=Homo sapiens GN=RBBP7 PE=1 SV=1;>tr|Q5JP00|Q5JP00_HUMAN Retinoblastoma binding protein 7 OS=Homo sapiens GN=	0.988491	19.3393	0.0162358	54.094	AFDDAVEERVINEEYKIWKKNTPFLYDLVMT;MFEDTVEERVINEEYKIWKKNTPFLYDLVMT	_VINEEYK(gl)IWK_	3	479.258	1.5149	3.3675	3.1591	0.77522
Q13619;A8MSH7	104;104	Q13619	Cullin-4A	CUL4A	>sp|Q13619|CUL4A_HUMAN Cullin-4A OS=Homo sapiens GN=CUL4A PE=1 SV=3;>tr|A8MSH7|A8MSH7_HUMAN Uncharacterized protein OS=Homo sapiens GN=CUL4A PE=3 SV=1	1	51.2762	0.0549216	54.066	AVENLCSHKVSPMLYKQLRQACEDHVQAQIL	_VSPM(ox)LYK(gl)QLR_	3	455.583	-0.30383	3.357	3.5095	1.0165
Q9Y244	84	Q9Y244	Proteasome maturation protein	POMP	>sp|Q9Y244|POMP_HUMAN Proteasome maturation protein OS=Homo sapiens GN=POMP PE=1 SV=1	1	90.7928	1.1276e-07	90.793	NIQGLFAPLKLQMEFKAVQQVQRLPFLSSSN	_LQMEFK(gl)AVQQVQR_	3	573.638	-0.62322	3.3559	2.714	0.83675
Q9NS91;F8WE49	115;115	Q9NS91	E3 ubiquitin-protein ligase RAD18	RAD18;RAD18	>sp|Q9NS91|RAD18_HUMAN E3 ubiquitin-protein ligase RAD18 OS=Homo sapiens GN=RAD18 PE=1 SV=2;>tr|F8WE49|F8WE49_HUMAN RAD18 homolog (S. cerevisiae) OS=Homo sapiens GN=RAD18 PE=4 SV=1	1	64.1035	0.000978767	66.989	PAKSPASSSSKNLAVKVYTPVASRQSLKQGS	_NLAVK(gl)VYTPVASR_	3	511.291	-0.49755	3.3477	4.3611	1.2536
P17812;B4DR64	460;229	P17812	CTP synthase 1	CTPS1;CTPS1	>sp|P17812|PYRG1_HUMAN CTP synthase 1 OS=Homo sapiens GN=CTPS PE=1 SV=2;>tr|B4DR64|B4DR64_HUMAN Uncharacterized protein OS=Homo sapiens GN=CTPS PE=2 SV=1	1	53.2374	0.0585511	53.237	GGTMRLGKRRTLFQTKNSVMRKLYGDADYLE	_TLFQTK(gl)NSVM(ox)R_	3	485.586	0.46189	3.3475	2.7267	0.76551
O14980	455	O14980	Exportin-1	XPO1	>sp|O14980|XPO1_HUMAN Exportin-1 OS=Homo sapiens GN=XPO1 PE=1 SV=1	1	114.894	1.80427e-18	114.89	VVREFMKDTDSINLYKNMRETLVYLTHLDYV	_DTDSINLYK(gl)NMR_	3	528.588	0.40505	3.3472	2.5054	0.7932
Q7Z4W1	171	Q7Z4W1	L-xylulose reductase	DCXR	>sp|Q7Z4W1|DCXR_HUMAN L-xylulose reductase OS=Homo sapiens GN=DCXR PE=1 SV=2	1	66.2667	0.00194858	66.267	LDMLTKVMALELGPHKIRVNAVNPTVVMTSM	_VMALELGPHK(gl)IR_	4	370.213	-0.047877	3.3467	1.7388	0.55267
F5H3P5;B4DXW1;P61158;B4DTI0	286;297;348;219	F5H3P5	Actin-related protein 3	ACTR3;ACTR3;ACTR3	>tr|F5H3P5|F5H3P5_HUMAN ARP3 actin-related protein 3 homolog (yeast) OS=Homo sapiens GN=ACTR3 PE=3 SV=1;>tr|B4DXW1|B4DXW1_HUMAN ARP3 actin-related protein 3 homolog (yeast) OS=Homo sapiens GN=ACTR3 PE=2 SV=1;>sp|P61158|ARP3_HUMAN Actin-related protein 3 OS	1	54.8227	0.00633784	61.233	RRLQRDLKRTVDARLKLSEELSGGRLKPKPI	_LK(gl)LSEELSGGR_	3	434.905	0.14119	3.3454	3.9444	1.2522
P51665;B4DXI8	180;103	P51665	26S proteasome non-ATPase regulatory subunit 7	PSMD7;PSMD7	>sp|P51665|PSD7_HUMAN 26S proteasome non-ATPase regulatory subunit 7 OS=Homo sapiens GN=PSMD7 PE=1 SV=2;>tr|B4DXI8|B4DXI8_HUMAN Uncharacterized protein OS=Homo sapiens GN=PSMD7 PE=2 SV=1	1	62.3978	0.0491284	62.398	EEAEEVGVEHLLRDIKDTTVGTLSQRITNQV	_DIK(gl)DTTVGTLSQR_	3	516.606	1.0497	3.3451	1.8005	0.57455
Q08211	857	Q08211	ATP-dependent RNA helicase A	DHX9	>sp|Q08211|DHX9_HUMAN ATP-dependent RNA helicase A OS=Homo sapiens GN=DHX9 PE=1 SV=4	1	62.4662	0.00628969	62.466	LDANDELTPLGRILAKLPIEPRFGKMMIMGC	_ILAK(gl)LPIEPR_	3	421.931	-0.86283	3.3118	3.5816	0.93879
E7EM64;Q7L5N1	242;243	E7EM64	COP9 signalosome complex subunit 6	COPS6;COPS6	>tr|E7EM64|E7EM64_HUMAN COP9 constitutive photomorphogenic homolog subunit 6 (Arabidopsis) OS=Homo sapiens GN=COPS6 PE=4 SV=1;>sp|Q7L5N1|CSN6_HUMAN COP9 signalosome complex subunit 6 OS=Homo sapiens GN=COPS6 PE=1 SV=1	1	142.851	2.25527e-37	142.85	IKMLHSRVKLILEYVKASEAGEVPFNHEILR	_LILEYVK(gl)ASEAGEVPFNHEILR_	4	661.105	0.11954	3.2983	3.4832	1.0006
E7EQ55;Q9Y5K5-3;Q9Y5K5;Q5LJA5;Q5LJA9;Q9Y5K5-2;E9PGR0;Q9Y5K5-4;B4DW59;B7Z9U9;H0Y6Y4;Q5LJB0;H0Y4E0	145;154;154;154;166;154;144;154;30;30;45;145;10	E7EQ55	Ubiquitin carboxyl-terminal hydrolase isozyme L5	UCHL5;UCHL5;UCHL5;UCHL5;UCHL5;UCHL5;UCHL5;UCHL5	>tr|E7EQ55|E7EQ55_HUMAN Uncharacterized protein OS=Homo sapiens GN=UCHL5 PE=4 SV=1;>sp|Q9Y5K5-3|UCHL5_HUMAN Isoform 3 of Ubiquitin carboxyl-terminal hydrolase isozyme L5 OS=Homo sapiens GN=UCHL5;>sp|Q9Y5K5|UCHL5_HUMAN Ubiquitin carboxyl-terminal hydrolase	0.979462	16.7842	2.7099e-06	86.756	VHNSFARQQMFEFDTKTSAKEEDAFHFVSYV	_QQM(ox)FEFDTK(gl)TSAK_	3	564.263	-0.17381	3.281	3.6273	1.1131
P19623	277	P19623	Spermidine synthase	SRM	>sp|P19623|SPEE_HUMAN Spermidine synthase OS=Homo sapiens GN=SRM PE=1 SV=1	1	301.046	0	301.05	PVQPLTQQQVAQMQLKYYNSDVHRAAFVLPE	_NPSTNFQEPVQPLTQQQVAQMQLK(gl)YYNSDVHR_	4	976.477	0.85367	3.2702	2.411	0.81627
B4DDF7;P30153;F5H3X9;E9PH38;F8W8G1;P30154;P30154-2;B4DWW5	178;188;133;108;200;200;200;136	B4DDF7	Serine/threonine-protein phosphatase 2A 65 kDa regulatory subunit A alpha isoform;Serine/threonine-protein phosphatase 2A 65 kDa regulatory subunit A beta isoform;Serine/threonine-protein phosphatase 2A 65 kDa regulatory subunit A beta isoform;Serine/threonine-protein phosphatase 2A 65 kDa regulatory subunit A beta isoform	PPP2R1A;PPP2R1A;PPP2R1A;PPP2R1B;PPP2R1B;PPP2R1B	>tr|B4DDF7|B4DDF7_HUMAN Uncharacterized protein OS=Homo sapiens GN=PPP2R1A PE=2 SV=1;>sp|P30153|2AAA_HUMAN Serine/threonine-protein phosphatase 2A 65 kDa regulatory subunit A alpha isoform OS=Homo sapiens GN=PPP2R1A PE=1 SV=4;>tr|F5H3X9|F5H3X9_HUMAN Protei	0.999406	32.2607	0.0882529	45.661	LCSDDTPMVRRAAASKLGEFAKVLELDNVKS	_AAASK(gl)LGEFAK_	3	402.887	-0.11144	3.2265	3.5821	0.90473
Q00839-2;Q00839;B3KX72;Q5RI18	246;265;190;42	Q00839-2	Heterogeneous nuclear ribonucleoprotein U	HNRNPU;HNRNPU	>sp|Q00839-2|HNRPU_HUMAN Isoform Short of Heterogeneous nuclear ribonucleoprotein U OS=Homo sapiens GN=HNRNPU;>sp|Q00839|HNRPU_HUMAN Heterogeneous nuclear ribonucleoprotein U OS=Homo sapiens GN=HNRNPU PE=1 SV=6;>tr|B3KX72|B3KX72_HUMAN Uncharacterized prote	1	70.5633	0.000116815	70.563	REDHGRGYFEYIEENKYSRAKSPQPPVEEED	_GYFEYIEENK(gl)YSR_	3	604.613	0.26366	3.2207	2.4901	0.69152
B5MCF9;O00541-2;O00541;B3KXD6	424;436;441;302	B5MCF9	Pescadillo homolog	PES1;PES1;PES1	>tr|B5MCF9|B5MCF9_HUMAN Pescadillo homolog 1,-containing BRCT domain (zebrafish) OS=Homo sapiens GN=PES1 PE=4 SV=1;>sp|O00541-2|PESC_HUMAN Isoform 2 of Pescadillo homolog OS=Homo sapiens GN=PES1;>sp|O00541|PESC_HUMAN Pescadillo homolog OS=Homo sapiens GN=P	1	56.659	0.018672	56.659	FVTEKEGDYVPPEKLKLLALQRGEDPGNLNE	_LK(gl)LLALQR_	3	356.901	0.29006	3.2184	2.8347	0.84913
Q14566	517	Q14566	DNA replication licensing factor MCM6	MCM6	>sp|Q14566|MCM6_HUMAN DNA replication licensing factor MCM6 OS=Homo sapiens GN=MCM6 PE=1 SV=1	1	82.8772	2.92743e-08	88.596	AANPISGHYDRSKSLKQNINLSAPIMSRFDL	_SLK(gl)QNINLSAPIMSR_	3	595.993	-0.16517	3.2176	3.4922	1.1464
Q96S82	71	Q96S82	Ubiquitin-like protein 7	UBL7	>sp|Q96S82|UBL7_HUMAN Ubiquitin-like protein 7 OS=Homo sapiens GN=UBL7 PE=1 SV=2	1	101.747	2.54198e-12	101.75	PDPELIDLIYCGRKLKDDQTLDFYGIQPGST	_LK(gl)DDQTLDFYGIQPGSTVHVLR_	4	654.841	-0.29039	3.2086	3.1691	1.0092
P06733;P06733-2	193;100	P06733	Alpha-enolase	ENO1	>sp|P06733|ENOA_HUMAN Alpha-enolase OS=Homo sapiens GN=ENO1 PE=1 SV=2;>sp|P06733-2|ENOA_HUMAN Isoform MBP-1 of Alpha-enolase OS=Homo sapiens GN=ENO1	0.998437	28.0525	4.05936e-17	109.83	FREAMRIGAEVYHNLKNVIKEKYGKDATNVG	_IGAEVYHNLK(gl)NVIK_	3	571.321	-0.036001	3.2064	3.1844	0.91499
Q9NS56-2;Q9NS56	184;249	Q9NS56-2	E3 ubiquitin-protein ligase Topors	TOPORS	>sp|Q9NS56-2|TOPRS_HUMAN Isoform 2 of E3 ubiquitin-protein ligase Topors OS=Homo sapiens GN=TOPORS;>sp|Q9NS56|TOPRS_HUMAN E3 ubiquitin-protein ligase Topors OS=Homo sapiens GN=TOPORS PE=1 SV=1	1	58.4762	0.000511469	58.511	IAVRRPTTADERSLRKIQEQDIINFRRTLYR	_K(gl)IQEQDIINFR_	3	506.607	-0.40705	3.201	3.6299	1.1798
P60228;H0YBR5;H0YBP5;E5RII3	41;40;30;41	P60228	Eukaryotic translation initiation factor 3 subunit E	EIF3E;EIF3E;EIF3E;EIF3E	>sp|P60228|EIF3E_HUMAN Eukaryotic translation initiation factor 3 subunit E OS=Homo sapiens GN=EIF3E PE=1 SV=1;>tr|H0YBR5|H0YBR5_HUMAN Eukaryotic translation initiation factor 3, subunit E (Fragment) OS=Homo sapiens GN=EIF3E PE=4 SV=1;>tr|H0YBP5|H0YBP5_HUM	1	166.475	1.30096e-90	182.02	LSVKEIYNEKELLQGKLDLLSDTNMVDFAMD	_ELLQGK(gl)LDLLSDTNMVDFAMDVYK_	3	958.142	-0.337	3.1992	3.6308	1.1531
F8W9Z4;G3V193;Q9C0C7-4;Q9C0C7-2;Q9C0C7-3;Q9C0C7;Q9C0C7-5	175;175;175;175;175;175;175	F8W9Z4	Activating molecule in BECN1-regulated autophagy protein 1;Activating molecule in BECN1-regulated autophagy protein 1	AMBRA1;AMBRA1	>tr|F8W9Z4|F8W9Z4_HUMAN Autophagy/beclin-1 regulator 1 OS=Homo sapiens GN=AMBRA1 PE=4 SV=1;>tr|G3V193|G3V193_HUMAN Autophagy/beclin-1 regulator 1 OS=Homo sapiens GN=AMBRA1 PE=4 SV=1;>sp|Q9C0C7-4|AMRA1_HUMAN Isoform 4 of Activating molecule in BECN1-regulat	1	77.1914	2.74175e-24	133.28	IHFWDWSRREPFAVVKTASEMERVRLVRFDP	_REPFAVVK(gl)TASEM(ox)ER_	3	627.316	0.77931	3.1864	4.962	1.5442
B1ARP8;A6NEC0;P61326;Q96A72;F5H6N1	16;18;16;18;18	B1ARP8	Protein mago nashi homolog;Protein mago nashi homolog 2	MAGOH;MAGOHB;MAGOH;MAGOHB;MAGOHB	>tr|B1ARP8|B1ARP8_HUMAN Mago-nashi homolog, proliferation-associated (Drosophila) OS=Homo sapiens GN=MAGOH PE=4 SV=1;>tr|A6NEC0|A6NEC0_HUMAN Mago-nashi homolog B (Drosophila) OS=Homo sapiens GN=MAGOHB PE=4 SV=1;>sp|P61326|MGN_HUMAN Protein mago nashi homol	1	71.2519	0.000781278	73.928	MESDFYLRYYVGHKGKFGHEFLEFEFRPDGK	_GK(gl)FGHEFLEFEFRPDGK_	4	539.266	-0.28282	3.1816	2.5594	0.64203
Q9H467	213	Q9H467	CUE domain-containing protein 2	CUEDC2	>sp|Q9H467|CUED2_HUMAN CUE domain-containing protein 2 OS=Homo sapiens GN=CUEDC2 PE=1 SV=1	0.999997	55.5063	0.000552878	73.841	QDLPRRLRGPQKDELKSFILQKYMMVDSAED	_DELK(gl)SFILQK_	3	445.582	0.28101	3.1792	6.6877	2.227
B9ZVN9;O95602	252;252	B9ZVN9	DNA-directed RNA polymerase;DNA-directed RNA polymerase I subunit RPA1	POLR1A;POLR1A	>tr|B9ZVN9|B9ZVN9_HUMAN DNA-directed RNA polymerase OS=Homo sapiens GN=POLR1A PE=3 SV=1;>sp|O95602|RPA1_HUMAN DNA-directed RNA polymerase I subunit RPA1 OS=Homo sapiens GN=POLR1A PE=1 SV=2	1	141.646	7.49937e-36	141.65	QKDSEPLGIEEAQIGKRGYLTPTSAREHLSA	_DSEPLGIEEAQIGK(gl)R_	3	585.967	0.16503	3.1771	2.8273	0.93714
Q9Y3B4	29	Q9Y3B4	Pre-mRNA branch site protein p14	SF3B14	>sp|Q9Y3B4|PM14_HUMAN Pre-mRNA branch site protein p14 OS=Homo sapiens GN=SF3B14 PE=1 SV=1	1	81.6411	6.1114e-19	111.22	PPEVNRILYIRNLPYKITAEEMYDIFGKYGP	_NLPYK(gl)ITAEEMYDIFGK_	3	716.022	-0.0096964	3.1665	3.3672	1.0063
P13010	534	P13010	X-ray repair cross-complementing protein 5	XRCC5	>sp|P13010|XRCC5_HUMAN X-ray repair cross-complementing protein 5 OS=Homo sapiens GN=XRCC5 PE=1 SV=3	0.999999	60.1615	0.00367444	60.161	PAEVTTKSQIPLSKIKTLFPLIEAKKKDQVT	_IK(gl)TLFPLIEAK_	3	462.95	0.79193	3.1581	3.6393	1.0279
B4DHB2;Q9Y2G1-2;Q9Y2G1	62;662;671	B4DHB2	Myelin regulatory factor	MYRF;MYRF	>tr|B4DHB2|B4DHB2_HUMAN Uncharacterized protein OS=Homo sapiens GN=C11orf9 PE=2 SV=1;>sp|Q9Y2G1-2|MRF_HUMAN Isoform 2 of Myelin gene regulatory factor OS=Homo sapiens GN=MRF;>sp|Q9Y2G1|MRF_HUMAN Myelin gene regulatory factor OS=Homo sapiens GN=MRF PE=1 SV=	1	48.5322	0.0378346	48.532	VFANGKTIENFLVVNKERIFMENVGAVKELC	_TIENFLVVNK(gl)ER_	3	525.954	1.4368	3.1531	1.9301	0.61959
Q08211;Q08211-2	1048;13	Q08211	ATP-dependent RNA helicase A	DHX9	>sp|Q08211|DHX9_HUMAN ATP-dependent RNA helicase A OS=Homo sapiens GN=DHX9 PE=1 SV=4;>sp|Q08211-2|DHX9_HUMAN Isoform 2 of ATP-dependent RNA helicase A OS=Homo sapiens GN=DHX9	1	63.1853	1.63759e-05	82.202	SQDMKYPSPFFVFGEKIRTRAISAKGMTLVT	_YPSPFFVFGEK(gl)IR_	3	567.631	0.43309	3.1529	2.5068	0.77421
P40429;Q6NVV1	125;39	P40429	60S ribosomal protein L13a;Putative 60S ribosomal protein L13a-like MGC87657	RPL13A	>sp|P40429|RL13A_HUMAN 60S ribosomal protein L13a OS=Homo sapiens GN=RPL13A PE=1 SV=2;>sp|Q6NVV1|R13AX_HUMAN Putative 60S ribosomal protein L13a-like MGC87657 OS=Homo sapiens PE=5 SV=1	1	47.3018	8.14091e-09	109.66	PPYDKKKRMVVPAALKVVRLKPTRKFAYLGR	_MVVPAALK(gl)VVR_	3	432.932	0.59604	3.1451	3.3316	1.0721
P25788-2;P25788;G3V4X5	110;110;35	P25788-2	Proteasome subunit alpha type-3	PSMA3;PSMA3	>sp|P25788-2|PSA3_HUMAN Isoform 2 of Proteasome subunit alpha type-3 OS=Homo sapiens GN=PSMA3;>sp|P25788|PSA3_HUMAN Proteasome subunit alpha type-3 OS=Homo sapiens GN=PSMA3 PE=1 SV=2;>tr|G3V4X5|G3V4X5_HUMAN Proteasome (prosome, macropain) subunit, alpha ty	1	53.2105	0.0103946	53.21	EASNFRSNFGYNIPLKHLADRVAMYVHAYTL	_SNFGYNIPLK(gl)HLADR_	3	620.323	0.44003	3.1438	5.2805	1.5258
O75694-2;B4DLT2;O75694;E9PF10	681;702;740;740	O75694-2	Nuclear pore complex protein Nup155	NUP155;NUP155	>sp|O75694-2|NU155_HUMAN Isoform 2 of Nuclear pore complex protein Nup155 OS=Homo sapiens GN=NUP155;>tr|B4DLT2|B4DLT2_HUMAN Uncharacterized protein OS=Homo sapiens GN=NUP155 PE=2 SV=1;>sp|O75694|NU155_HUMAN Nuclear pore complex protein Nup155 OS=Homo sapie	1	221.85	1.51288e-133	221.85	SQFAGGPLGNPNTTAKVQQRLIGFMRPENGN	_NSQFAGGPLGNPNTTAK(gl)VQQR_	3	767.056	-0.52924	3.1145	2.1798	0.663
P49411	405	P49411	Elongation factor Tu, mitochondrial	TUFM	>sp|P49411|EFTU_HUMAN Elongation factor Tu, mitochondrial OS=Homo sapiens GN=TUFM PE=1 SV=2	1	107.735	2.45632e-13	107.74	ILPPEKELAMPGEDLKFNLILRQPMILEKGQ	_ELAMPGEDLK(gl)FNLILR_	3	658.356	-0.24892	3.1063	1.546	0.58575
P26641;B4DTG2;E7EMT2;B4DUP0	147;197;27;27	P26641	Elongation factor 1-gamma	EEF1G;EEF1G	>sp|P26641|EF1G_HUMAN Elongation factor 1-gamma OS=Homo sapiens GN=EEF1G PE=1 SV=3;>tr|B4DTG2|B4DTG2_HUMAN Eukaryotic translation elongation factor 1 gamma OS=Homo sapiens GN=EEF1G PE=2 SV=1;>tr|E7EMT2|E7EMT2_HUMAN Uncharacterized protein OS=Homo sapiens P	1	62.0879	2.22925e-05	87.026	KEEVRRILGLLDAYLKTRTFLVGERVTLADI	_ILGLLDAYLK(gl)TR_	2	745.44	-0.32479	3.0761	3.6254	1.2073
Q8IYW5	232	Q8IYW5	E3 ubiquitin-protein ligase RNF168	RNF168	>sp|Q8IYW5|RN168_HUMAN E3 ubiquitin-protein ligase RNF168 OS=Homo sapiens GN=RNF168 PE=1 SV=1	1	155.494	4.55155e-52	155.49	NKQRNTGDIQKYLTPKSQFGSASHSEAVQEV	_YLTPK(gl)SQFGSASHSEAVQEVR_	4	609.554	-0.67808	3.0627	5.2894	1.8529
P05388;Q3B7A4;F8VWS0;F8VW21;F8VU65;F8VPE8;G3V210;F8VQY6;F8VRK7;Q8NHW5;F8VWV4	106;106;106;86;106;92;106;106;106;106;92	P05388	60S acidic ribosomal protein P0;60S acidic ribosomal protein P0-like	RPLP0;RPLP0;RPLP0;RPLP0;RPLP0;RPLP0;RPLP0;RPLP0;RPLP0;RPLP0P6;RPLP0	>sp|P05388|RLA0_HUMAN 60S acidic ribosomal protein P0 OS=Homo sapiens GN=RPLP0 PE=1 SV=1;>tr|Q3B7A4|Q3B7A4_HUMAN RPLP0 protein OS=Homo sapiens GN=RPLP0 PE=2 SV=1;>tr|F8VWS0|F8VWS0_HUMAN Ribosomal protein, large, P0 OS=Homo sapiens GN=RPLP0 PE=3 SV=1;>tr|F8	1	80.5855	0.00045755	80.585	TKEDLTEIRDMLLANKVPAAARAGAIAPCEV	_EDLTEIRDMLLANK(gl)VPAAAR_	4	585.814	0.51241	3.0547	2.8144	0.73264
Q99436	225	Q99436	Proteasome subunit beta type-7	PSMB7	>sp|Q99436|PSB7_HUMAN Proteasome subunit beta type-7 OS=Homo sapiens GN=PSMB7 PE=1 SV=1	1	81.2676	1.61228e-05	86.738	LGSGSNIDLCVISKNKLDFLRPYTVPNKKGT	_NK(gl)LDFLRPYTVPNK_	4	455.502	-1.0334	3.0508	9.5207	2.5081
A8MQ44;B7Z1T1;O00258	23;57;57	A8MQ44	Tail-anchored protein insertion receptor WRB;Tail-anchored protein insertion receptor WRB	WRB;WRB;WRB	>tr|A8MQ44|A8MQ44_HUMAN Tryptophan rich basic protein OS=Homo sapiens GN=WRB PE=2 SV=1;>tr|B7Z1T1|B7Z1T1_HUMAN Tryptophan rich basic protein OS=Homo sapiens GN=WRB PE=2 SV=1;>sp|O00258|WRB_HUMAN Tail-anchored protein insertion receptor WRB OS=Homo sapiens	1	79.1427	2.6835e-05	79.143	DAEQESQMRAEIQDMKQELSTVNMMDEFARY	_AEIQDMK(gl)QELSTVNMMDEFAR_	3	867.398	0.35572	3.0473	1.47	0.55066
B4DV79;P55884;F8W8C8;P55884-2;C9JZG1;C9JQN7	248;324;324;324;285;52	B4DV79	Eukaryotic translation initiation factor 3 subunit B;Eukaryotic translation initiation factor 3 subunit B	EIF3B;EIF3B;EIF3B;EIF3B	>tr|B4DV79|B4DV79_HUMAN Eukaryotic translation initiation factor 3, subunit B OS=Homo sapiens GN=EIF3B PE=2 SV=1;>sp|P55884|EIF3B_HUMAN Eukaryotic translation initiation factor 3 subunit B OS=Homo sapiens GN=EIF3B PE=1 SV=3;>tr|F8W8C8|F8W8C8_HUMAN Eukaryot	1	66.8925	8.89934e-09	91.317	IFESGDRTSIFWNDVKDPVSIEERARWTETY	_TSIFWNDVK(gl)DPVSIEER_	3	717.024	-0.72767	3.0459	3.5596	1.1949
P50750;P50750-2	294;411	P50750	Cyclin-dependent kinase 9	CDK9	>sp|P50750|CDK9_HUMAN Cyclin-dependent kinase 9 OS=Homo sapiens GN=CDK9 PE=1 SV=3;>sp|P50750-2|CDK9_HUMAN Isoform 2 of Cyclin-dependent kinase 9 OS=Homo sapiens GN=CDK9	1	84.3124	5.30787e-05	84.312	LKAYVRDPYALDLIDKLLVLDPAQRIDSDDA	_AYVRDPYALDLIDK(gl)LLVLDPAQR_	4	693.633	-0.19666	3.0276	3.0325	0.95353
P12829	144	P12829	Myosin light chain 4	MYL4	>sp|P12829|MYL4_HUMAN Myosin light chain 4 OS=Homo sapiens GN=MYL4 PE=1 SV=3	1	80.5449	2.20697e-05	80.545	QGTYEDFVEGLRVFDKESNGTVMGAELRHVL	_VFDK(gl)ESNGTVM(ox)GAELR_	3	628.304	0.66955	3.0102	3.1676	0.9646
Q14141-2;Q14141-4;B1AMS2;Q14141;F5H1J5;E7ETH8;B4E049	420;420;420;420;450;450;362	Q14141-2	Septin-6	SEPT6;SEPT6;SEPT6;SEPT6	>sp|Q14141-2|SEPT6_HUMAN Isoform I of Septin-6 OS=Homo sapiens GN=SEPT6;>sp|Q14141-4|SEPT6_HUMAN Isoform V of Septin-6 OS=Homo sapiens GN=SEPT6;>tr|B1AMS2|B1AMS2_HUMAN Septin 6 OS=Homo sapiens GN=SEPT6 PE=3 SV=1;>sp|Q14141|SEPT6_HUMAN Septin-6 OS=Homo sapi	1	235.7	3.52496e-166	235.7	LLQSQGSQAGGSQTLKRDKEKKN________	_TAAELLQSQGSQAGGSQTLK(gl)R_	3	749.056	-0.6732	2.9991	3.5407	1.0663
B4DN45;P31153	171;234	B4DN45	S-adenosylmethionine synthase;S-adenosylmethionine synthase isoform type-2	MAT2A;MAT2A	>tr|B4DN45|B4DN45_HUMAN S-adenosylmethionine synthase OS=Homo sapiens GN=MAT2A PE=2 SV=1;>sp|P31153|METK2_HUMAN S-adenosylmethionine synthase isoform type-2 OS=Homo sapiens GN=MAT2A PE=1 SV=1	1	133.208	1.16085e-28	133.21	RDALKEKVIKAVVPAKYLDEDTIYHLQPSGR	_AVVPAK(gl)YLDEDTIYHLQPSGR_	4	622.322	-0.23147	2.9764	2.9602	0.89989
P62826;B5MDF5;F5H018;H0YFC6	60;60;56;75	P62826	GTP-binding nuclear protein Ran	RAN;RAN;RAN;RAN	>sp|P62826|RAN_HUMAN GTP-binding nuclear protein Ran OS=Homo sapiens GN=RAN PE=1 SV=3;>tr|B5MDF5|B5MDF5_HUMAN RAN, member RAS oncogene family OS=Homo sapiens GN=RAN PE=4 SV=1;>tr|F5H018|F5H018_HUMAN RAN, member RAS oncogene family (Fragment) OS=Homo sapien	1	103.54	1.48663e-17	114.31	VEVHPLVFHTNRGPIKFNVWDTAGQEKFGGL	_GPIK(gl)FNVWDTAGQEK_	3	601.972	-0.30646	2.9746	2.0606	0.7331
P17980;E9PN50;E9PMD8;E9PM69;E9PKD5	250;194;215;208;194	P17980	26S protease regulatory subunit 6A	PSMC3;PSMC3;PSMC3;PSMC3;PSMC3	>sp|P17980|PRS6A_HUMAN 26S protease regulatory subunit 6A OS=Homo sapiens GN=PSMC3 PE=1 SV=3;>tr|E9PN50|E9PN50_HUMAN Proteasome (prosome, macropain) 26S subunit, ATPase, 3 (Fragment) OS=Homo sapiens GN=PSMC3 PE=4 SV=1;>tr|E9PMD8|E9PMD8_HUMAN Proteasome (pr	1	127.348	8.48811e-52	152.48	LLARACAAQTKATFLKLAGPQLVQMFIGDGA	_ATFLK(gl)LAGPQLVQM(ox)FIGDGAK_	3	779.087	-0.59485	2.969	1.5937	0.53004
P08107;H0YG33;F8VZJ4;F5H1D3;F5GZ62;E7EP94;E7EQL7;Q5SP16	550;617;527;532;533;459;472;385	P08107	Heat shock 70 kDa protein 1A/1B	HSPA1A;HSPA1A;HSPA1A	>sp|P08107|HSP71_HUMAN Heat shock 70 kDa protein 1A/1B OS=Homo sapiens GN=HSPA1A PE=1 SV=5;>tr|H0YG33|H0YG33_HUMAN Heat shock 70kDa protein 1B OS=Homo sapiens GN=HSPA1B PE=3 SV=1;>tr|F8VZJ4|F8VZJ4_HUMAN Heat shock 70kDa protein 1B OS=Homo sapiens GN=HSPA1B	0.999999	58.5033	1.82504e-39	144.72	RVSAKNALESYAFNMKSAVEDEGLKGKISEA	_NALESYAFNMK(gl)SAVEDEGLK_	3	777.37	-0.79295	2.9641	4.0514	1.1311
		REV__Q5VSR6				1	41.3995	0.0811529	41.399		_YQVAK(gl)EDIQGR_	3	474.244	-0.91412	2.9442	3.2994	0.8872
P14625;E9PEX3;H0YIV0	671;421;22	P14625	Endoplasmin	HSP90B1;HSP90B1	>sp|P14625|ENPL_HUMAN Endoplasmin OS=Homo sapiens GN=HSP90B1 PE=1 SV=1;>tr|E9PEX3|E9PEX3_HUMAN Heat shock protein 90kDa beta (Grp94), member 1 OS=Homo sapiens GN=HSP90B1 PE=4 SV=1;>tr|H0YIV0|H0YIV0_HUMAN Heat shock protein 90kDa beta (Grp94), member 1 (Fra	0.999999	60.9538	2.36208e-09	99.723	GNMERIMKAQAYQTGKDISTNYYASQKKTFE	_AQAYQTGK(gl)DISTNYYASQK_	3	751.026	0.38525	2.9431	2.5673	0.99054
C9J9K3;P08865	40;40	C9J9K3	40S ribosomal protein SA	RPSA;RPSA	>tr|C9J9K3|C9J9K3_HUMAN Ribosomal protein SA (Fragment) OS=Homo sapiens GN=RPSA PE=3 SV=1;>sp|P08865|RSSA_HUMAN 40S ribosomal protein SA OS=Homo sapiens GN=RPSA PE=1 SV=4	1	51.4692	0.000273467	51.469	LGGTNLDFQMEQYIYKRKSDGIYIINLKRTW	_FLAAGTHLGGTNLDFQMEQYIYK(gl)R_	4	722.61	-0.80824	2.9375	2.0203	0.67448
Q15269	850	Q15269	Periodic tryptophan protein 2 homolog	PWP2	>sp|Q15269|PWP2_HUMAN Periodic tryptophan protein 2 homolog OS=Homo sapiens GN=PWP2 PE=1 SV=2	1	121.446	1.87939e-19	121.45	KSRAGTLLPVIQFLQKSIQRHLDDLSKLCSW	_AGTLLPVIQFLQK(gl)SIQR_	3	676.065	0.31715	2.9334	2.2342	0.73369
O95551;O95551-2;O95551-3;F5H3E4	192;222;114;114	O95551	Tyrosyl-DNA phosphodiesterase 2	TDP2	>sp|O95551|TYDP2_HUMAN Tyrosyl-DNA phosphodiesterase 2 OS=Homo sapiens GN=TDP2 PE=1 SV=1;>sp|O95551-2|TYDP2_HUMAN Isoform 2 of Tyrosyl-DNA phosphodiesterase 2 OS=Homo sapiens GN=TDP2;>sp|O95551-3|TYDP2_HUMAN Isoform 3 of Tyrosyl-DNA phosphodiesterase 2 OS=	0.999999	60.9367	0.00342754	60.937	GYFTAIMLKKSRVKLKSQEIIPFPSTKMMRN	_LK(gl)SQEIIPFPSTK_	3	534.635	0.07566	2.9325	5.5778	1.8367
H0Y4R1;P12268;F5H247	243;311;311	H0Y4R1	Inosine-5'-monophosphate dehydrogenase 2	IMPDH2;IMPDH2	>tr|H0Y4R1|H0Y4R1_HUMAN IMP (inosine 5'-monophosphate) dehydrogenase 2 (Fragment) OS=Homo sapiens GN=IMPDH2 PE=3 SV=1;>sp|P12268|IMDH2_HUMAN Inosine-5'-monophosphate dehydrogenase 2 OS=Homo sapiens GN=IMPDH2 PE=1 SV=2;>tr|F5H247|F5H247_HUMAN IMP (inosine 5	1	81.8775	1.58662e-15	110.9	NLQVIGGNVVTAAQAKNLIDAGVDALRVGMG	_DKYPNLQVIGGNVVTAAQAK(gl)NLIDAGVDALR_	4	835.202	-0.079184	2.9322	1.5595	0.43857
Q92598-2;Q92598-3;Q92598;B4DYH1;B4DY72;E7EUG1	234;193;234;236;53;285	Q92598-2	Heat shock protein 105 kDa	HSPH1;HSPH1;HSPH1	>sp|Q92598-2|HS105_HUMAN Isoform Beta of Heat shock protein 105 kDa OS=Homo sapiens GN=HSPH1;>sp|Q92598-3|HS105_HUMAN Isoform 3 of Heat shock protein 105 kDa OS=Homo sapiens GN=HSPH1;>sp|Q92598|HS105_HUMAN Heat shock protein 105 kDa OS=Homo sapiens GN=HSPH	0.923052	10.7903	1.09978e-06	96.153	KLKVLGTAFDPFLGGKNFDEKLVEHFCAEFK	_VLGTAFDPFLGGK(gl)NFDEK_	3	690.349	1.0252	2.9267	3.2277	1.2273
A5YKK6-2;A5YKK6;B3KPW6;F5H1F4;B5MDN3	2180;2185;879;190;1036	A5YKK6-2	CCR4-NOT transcription complex subunit 1	CNOT1;CNOT1	>sp|A5YKK6-2|CNOT1_HUMAN Isoform 2 of CCR4-NOT transcription complex subunit 1 OS=Homo sapiens GN=CNOT1;>sp|A5YKK6|CNOT1_HUMAN CCR4-NOT transcription complex subunit 1 OS=Homo sapiens GN=CNOT1 PE=1 SV=2;>tr|B3KPW6|B3KPW6_HUMAN Uncharacterized protein OS=Ho	1	42.7176	0.0763355	42.718	GVMPPQFKKDLDSYLKTRSPVTFLSDLRSNL	_DLDSYLK(gl)TR_	3	408.879	-0.62665	2.9225	1.9925	1.0523
P62979;F5H6Q2;P62987;F5GYU3;F5H2Z3;F5H265;F5H7Y5;B4DV12;F5H388;F5H747;F5GXK7;P0CG47;Q96C32;F5H7K6;F5H041;P0CG48;F5H4D8;F5GYX6;F5GZ39	48;48;48;48;48;48;48;48;48;48;48;48;48;48;48;48;48;48;48	P62979	Ubiquitin-40S ribosomal protein S27a;Ubiquitin;40S ribosomal protein S27a;Ubiquitin-60S ribosomal protein L40;Ubiquitin;60S ribosomal protein L40;Polyubiquitin-B;Ubiquitin;Polyubiquitin-C;Ubiquitin	RPS27A;UBC;UBA52;UBC;UBC;UBC;UBC;UBB;UBC;UBC;UBC;UBB;UBC;UBC;UBC;UBC;UBC;UBC	>sp|P62979|RS27A_HUMAN Ubiquitin-40S ribosomal protein S27a OS=Homo sapiens GN=RPS27A PE=1 SV=2;>tr|F5H6Q2|F5H6Q2_HUMAN Ubiquitin C (Fragment) OS=Homo sapiens GN=UBC PE=4 SV=1;>sp|P62987|RL40_HUMAN Ubiquitin-60S ribosomal protein L40 OS=Homo sapiens GN=UBA	1	99.2102	2.24035e-106	207.76	KEGIPPDQQRLIFAGKQLEDGRTLSDYNIQK	_LIFAGK(gl)QLEDGRTLSDYNIQK_	4	631.586	0.86374	2.9163	2.9041	0.98899
C9J9K3;P08865;A6NE09	89;89;89	C9J9K3	40S ribosomal protein SA;40S ribosomal protein SA	RPSA;RPSA;RPSAP58	>tr|C9J9K3|C9J9K3_HUMAN Ribosomal protein SA (Fragment) OS=Homo sapiens GN=RPSA PE=3 SV=1;>sp|P08865|RSSA_HUMAN 40S ribosomal protein SA OS=Homo sapiens GN=RPSA PE=1 SV=4;>tr|A6NE09|A6NE09_HUMAN Uncharacterized protein OS=Homo sapiens PE=3 SV=1	1	89.5016	1.31652e-06	89.502	VSVISSRNTGQRAVLKFAAATGATPIAGRFT	_AVLK(gl)FAAATGATPIAGR_	3	576.997	-1.6838	2.9144	1.327	0.52516
Q9BRA2	89	Q9BRA2	Thioredoxin domain-containing protein 17	TXNDC17	>sp|Q9BRA2|TXD17_HUMAN Thioredoxin domain-containing protein 17 OS=Homo sapiens GN=TXNDC17 PE=1 SV=1	0.999981	47.1929	0.0589955	48.277	KPYWKDPNNDFRKNLKVTAVPTLLKYGTPQK	_NLK(gl)VTAVPTLLK_	3	470.961	-0.45046	2.9072	2.2691	0.64499
P78371;F5GWF6;F8VQ14;B7ZAT2	82;82;82;35	P78371	T-complex protein 1 subunit beta;T-complex protein 1 subunit beta	CCT2;CCT2;CCT2;CCT2	>sp|P78371|TCPB_HUMAN T-complex protein 1 subunit beta OS=Homo sapiens GN=CCT2 PE=1 SV=4;>tr|F5GWF6|F5GWF6_HUMAN Chaperonin-containing TCP1, subunit 2 (beta) OS=Homo sapiens GN=CCT2 PE=3 SV=2;>tr|F8VQ14|F8VQ14_HUMAN Chaperonin-containing TCP1, subunit 2 (b	1	80.5855	5.56718e-06	80.585	GATILKNIGVDNPAAKVLVDMSRVQDDEVGD	_NIGVDNPAAK(gl)VLVDMSR_	3	638.335	0.95899	2.887	2.2997	0.77504
Q8NFI4;P50502	364;364	Q8NFI4	Putative protein FAM10A5;Hsc70-interacting protein	ST13P5;ST13	>sp|Q8NFI4|F10A5_HUMAN Putative protein FAM10A5 OS=Homo sapiens GN=ST13P5 PE=5 SV=1;>sp|P50502|F10A1_HUMAN Hsc70-interacting protein OS=Homo sapiens GN=ST13 PE=1 SV=2	1	83.9983	0.000633103	83.998	QSNPKVMNLISKLSAKFGGQA__________	_LSAK(gl)FGGQA_	2	496.762	-1.0159	2.873	2.6104	0.87017
E9PEI9;P48449;G5E9Q9	421;432;352	E9PEI9	Lanosterol synthase;Lanosterol synthase;Lanosterol synthase	LSS;LSS;LSS	>tr|E9PEI9|E9PEI9_HUMAN Lanosterol synthase (2,3-oxidosqualene-lanosterol cyclase) OS=Homo sapiens GN=LSS PE=4 SV=1;>sp|P48449|ERG7_HUMAN Lanosterol synthase OS=Homo sapiens GN=LSS PE=1 SV=1;>tr|G5E9Q9|G5E9Q9_HUMAN Lanosterol synthase (2,3-oxidosqualene-la	1	159.177	3.13837e-51	159.18	FLRLSQVPDNPPDYQKYYRQMRKGGFSFSTL	_LSQVPDNPPDYQK(gl)YYR_	3	699.673	-0.11818	2.8588	1.7	0.58743
Q9BXW9-2;Q9BXW9;Q9BXW9-3	261;261;261	Q9BXW9-2	Fanconi anemia group D2 protein	FANCD2	>sp|Q9BXW9-2|FACD2_HUMAN Isoform 2 of Fanconi anemia group D2 protein OS=Homo sapiens GN=FANCD2;>sp|Q9BXW9|FACD2_HUMAN Fanconi anemia group D2 protein OS=Homo sapiens GN=FANCD2 PE=1 SV=1;>sp|Q9BXW9-3|FACD2_HUMAN Isoform 3 of Fanconi anemia group D2 protein	1	65.7195	0.00203144	69.275	LDVLSSLRLDPNFLLKVRQLVMDKLSSIRLE	_LDPNFLLK(gl)VR_	3	443.594	0.18614	2.8573	3.5735	1.2055
E9PII8;E9PPX4;B4DPR7;H0YD88;E9PRL9;E9PP75;A6NNY3;Q15782	10;10;10;58;10;89;79;89	E9PII8	Chitinase-3-like protein 2;Chitinase-3-like protein 2	CHI3L2;CHI3L2;CHI3L2;CHI3L2;CHI3L2;CHI3L2;CHI3L2;CHI3L2	>tr|E9PII8|E9PII8_HUMAN Chitinase 3-like 2 (Fragment) OS=Homo sapiens GN=CHI3L2 PE=3 SV=1;>tr|E9PPX4|E9PPX4_HUMAN Chitinase 3-like 2 (Fragment) OS=Homo sapiens GN=CHI3L2 PE=3 SV=1;>tr|B4DPR7|B4DPR7_HUMAN Chitinase 3-like 2 OS=Homo sapiens GN=CHI3L2 PE=2 SV	0.944965	12.3478	0.000669065	74.392	______MLYQTINSLKTKFHPMVDSSTSRLE	_M(ox)LYQTINSLK(gl)TK_	3	523.948	-0.95981	2.8551	2.0557	0.48293
Q96HY6-2;Q96HY6	227;227	Q96HY6-2	DDRGK domain-containing protein 1	DDRGK1	>sp|Q96HY6-2|DDRGK_HUMAN Isoform 2 of DDRGK domain-containing protein 1 OS=Homo sapiens GN=DDRGK1;>sp|Q96HY6|DDRGK_HUMAN DDRGK domain-containing protein 1 OS=Homo sapiens GN=DDRGK1 PE=1 SV=2	1	143.284	1.40603e-37	143.28	SQSFLTEFINYIKQSKVVLLEDLASQVGLRT	_QSK(gl)VVLLEDLASQVGLR_	3	657.041	0.77317	2.8534	4.5927	2.2343
B1AHC7;P12956;B1AHC9	114;114;64	B1AHC7	X-ray repair cross-complementing protein 6	XRCC6;XRCC6	>tr|B1AHC7|B1AHC7_HUMAN Uncharacterized protein OS=Homo sapiens GN=XRCC6 PE=4 SV=1;>sp|P12956|XRCC6_HUMAN X-ray repair cross-complementing protein 6 OS=Homo sapiens GN=XRCC6 PE=1 SV=2;>tr|B1AHC9|B1AHC9_HUMAN Uncharacterized protein OS=Homo sapiens GN=XRCC6	1	169.395	3.2731e-51	169.4	FKNIYVLQELDNPGAKRILELDQFKGQQGQK	_NIYVLQELDNPGAK(gl)R_	3	615.327	0.92503	2.8513	3.2101	1.24
Q5T5I6;Q9H4A5;E9PFK1	131;109;131	Q5T5I6	Golgi phosphoprotein 3-like	GOLPH3L;GOLPH3L	>tr|Q5T5I6|Q5T5I6_HUMAN Golgi phosphoprotein 3-like (Fragment) OS=Homo sapiens GN=GOLPH3L PE=2 SV=1;>sp|Q9H4A5|GLP3L_HUMAN Golgi phosphoprotein 3-like OS=Homo sapiens GN=GOLPH3L PE=1 SV=1;>tr|E9PFK1|E9PFK1_HUMAN Golgi phosphoprotein 3-like OS=Homo sapiens	1	70.1552	0.000127927	76.118	PTMRKKRLLDRKVLLKSDSPTGDVLLDETLK	_VLLK(gl)SDSPTGDVLLDETLK_	3	719.726	0.10933	2.8295	3.9401	1.2483
F8VNY2;P49642;F5H513	210;207;208	F8VNY2	DNA primase;DNA primase small subunit	PRIM1;PRIM1	>tr|F8VNY2|F8VNY2_HUMAN DNA primase (Fragment) OS=Homo sapiens GN=PRIM1 PE=3 SV=1;>sp|P49642|PRI1_HUMAN DNA primase small subunit OS=Homo sapiens GN=PRIM1 PE=1 SV=1;>tr|F5H513|F5H513_HUMAN DNA primase OS=Homo sapiens GN=PRIM1 PE=3 SV=1	1	58.1324	0.00426778	58.132	VKGGQDVKKKVHLSEKIHPFIRKSINIIKKY	_VHLSEK(gl)IHPFIR_	4	398.228	-0.85879	2.8269	2.8217	0.95414
P06733;P06733-2	256;163	P06733	Alpha-enolase	ENO1	>sp|P06733|ENOA_HUMAN Alpha-enolase OS=Homo sapiens GN=ENO1 PE=1 SV=2;>sp|P06733-2|ENOA_HUMAN Isoform MBP-1 of Alpha-enolase OS=Homo sapiens GN=ENO1	0.99996	43.944	0.0213568	54.259	VIGMDVAASEFFRSGKYDLDFKSPDDPSRYI	_SGK(gl)YDLDFK_	3	396.196	0.038744	2.8249	2.8607	1.0643
P13639;F5H370;F5GZG3	445;445;445	P13639	Elongation factor 2	EEF2	>sp|P13639|EF2_HUMAN Elongation factor 2 OS=Homo sapiens GN=EEF2 PE=1 SV=4;>tr|F5H370|F5H370_HUMAN Eukaryotic translation elongation factor 2 OS=Homo sapiens GN=EEF2 PE=4 SV=1;>tr|F5GZG3|F5GZG3_HUMAN Uncharacterized protein OS=Homo sapiens GN=EEF2 PE=4 SV=	1	61.48	0.00462077	61.48	MGPNYTPGKKEDLYLKPIQRTILMMGRYVEP	_EDLYLK(gl)PIQR_	3	463.589	0.68182	2.8244	3.9082	1.3085
Q93034	724	Q93034	Cullin-5	CUL5	>sp|Q93034|CUL5_HUMAN Cullin-5 OS=Homo sapiens GN=CUL5 PE=1 SV=4	1	191.527	1.27193e-52	196.24	QLRILRTQEAIIQIMKMRKKISNAQLQTELV	_TQEAIIQIMK(gl)MR_	3	525.95	0.10953	2.8216	2.5493	0.91942
B5MD87;H0Y6C3;Q53H96	81;205;218	B5MD87	Pyrroline-5-carboxylate reductase 3	PYCRL;PYCRL;PYCRL	>tr|B5MD87|B5MD87_HUMAN Pyrroline-5-carboxylate reductase-like OS=Homo sapiens GN=PYCRL PE=4 SV=2;>tr|H0Y6C3|H0Y6C3_HUMAN Pyrroline-5-carboxylate reductase-like (Fragment) OS=Homo sapiens GN=PYCRL PE=4 SV=1;>sp|Q53H96|P5CR3_HUMAN Pyrroline-5-carboxylate re	1	97.4997	4.05995e-08	97.5	SLAHRIAAQTLLGTAKMLLHEGQHPAQLRSD	_IAAQTLLGTAK(gl)M(ox)LLHEGQHPAQLR_	5	546.3	-0.35387	2.82	2.1433	0.75643
Q9NS91;F8WE49;C9J0Q4	83;83;83	Q9NS91	E3 ubiquitin-protein ligase RAD18	RAD18;RAD18;RAD18	>sp|Q9NS91|RAD18_HUMAN E3 ubiquitin-protein ligase RAD18 OS=Homo sapiens GN=RAD18 PE=1 SV=2;>tr|F8WE49|F8WE49_HUMAN RAD18 homolog (S. cerevisiae) OS=Homo sapiens GN=RAD18 PE=4 SV=1;>tr|C9J0Q4|C9J0Q4_HUMAN RAD18 homolog (S. cerevisiae) (Fragment) OS=Homo sa	1	66.0043	0.000411644	66.004	TEPDLKNNRILDELVKSLNFARNHLLQFALE	_ILDELVK(gl)SLNFAR_	3	544.642	1.3649	2.8014	2.6448	0.95883
P61970	55	P61970	Nuclear transport factor 2	NUTF2	>sp|P61970|NTF2_HUMAN Nuclear transport factor 2 OS=Homo sapiens GN=NUTF2 PE=1 SV=1	1	71.4337	1.97017e-11	102.5	TWEGQQFQGKAAIVEKLSSLPFQKIQHSITA	_AAIVEK(gl)LSSLPFQK_	3	548.982	0.49093	2.7831	2.1472	0.78966
P62979;F5H6Q2;P62987;F5GYU3;F5H2Z3;F5H265;F5H7Y5;B4DV12;F5H388;F5H747;F5GXK7;P0CG47;Q96C32;F5H7K6;F5H041;P0CG48;F5H4D8;F5GYX6;F5GZ39	11;11;11;11;11;11;11;11;11;11;11;11;11;11;11;11;11;11;11	P62979	Ubiquitin-40S ribosomal protein S27a;Ubiquitin;40S ribosomal protein S27a;Ubiquitin-60S ribosomal protein L40;Ubiquitin;60S ribosomal protein L40;Polyubiquitin-B;Ubiquitin;Polyubiquitin-C;Ubiquitin	RPS27A;UBC;UBA52;UBC;UBC;UBC;UBC;UBB;UBC;UBC;UBC;UBB;UBC;UBC;UBC;UBC;UBC;UBC	>sp|P62979|RS27A_HUMAN Ubiquitin-40S ribosomal protein S27a OS=Homo sapiens GN=RPS27A PE=1 SV=2;>tr|F5H6Q2|F5H6Q2_HUMAN Ubiquitin C (Fragment) OS=Homo sapiens GN=UBC PE=4 SV=1;>sp|P62987|RL40_HUMAN Ubiquitin-60S ribosomal protein L40 OS=Homo sapiens GN=UBA	1	159.932	7.95925e-170	247.74	_____MQIFVKTLTGKTITLEVEPSDTIENV	_TLTGK(gl)TITLEVEPSDTIENVK_	3	801.427	-0.90975	2.776	3.1643	1.1496
E9PEX0;P11171-5;P11171-2;P11171;P11171-6;P11171-3;P11171-4;C9JTS2;P11171-7;E9PEW9	400;471;506;506;262;297;297;506;506;506	E9PEX0	Protein 4.1	EPB41;EPB41	>tr|E9PEX0|E9PEX0_HUMAN Erythrocyte membrane protein band 4.1 (elliptocytosis 1, RH-linked) OS=Homo sapiens GN=EPB41 PE=4 SV=1;>sp|P11171-5|41_HUMAN Isoform 5 of Protein 4.1 OS=Homo sapiens GN=EPB41;>sp|P11171-2|41_HUMAN Isoform 2 of Protein 4.1 OS=Homo sa	1	68.657	0.00381893	73.573	STDTIPKSKFLALGSKFRYSGRTQAQTRQAS	_FLALGSK(gl)FR_	3	384.889	0.018624	2.7735	0.68496	0.24671
P08195-2;P08195-3;F5GZS6;P08195;F5H4J7;P08195-4;B4E2Z3;H0YFS2;F5H867;F5H0E2	59;98;129;160;161;191;59;131;59;59	P08195-2	4F2 cell-surface antigen heavy chain	SLC3A2;SLC3A2;SLC3A2;SLC3A2;SLC3A2	>sp|P08195-2|4F2_HUMAN Isoform 2 of 4F2 cell-surface antigen heavy chain OS=Homo sapiens GN=SLC3A2;>sp|P08195-3|4F2_HUMAN Isoform 3 of 4F2 cell-surface antigen heavy chain OS=Homo sapiens GN=SLC3A2;>tr|F5GZS6|F5GZS6_HUMAN Solute carrier family 3 (activator	0.996195	24.1798	4.8818e-15	124.2	KIKVAEDEAEAAAAAKFTGLSKEELLKVAGS	_VAEDEAEAAAAAK(gl)FTGLSK_	3	665.001	0.049878	2.7608	2.1457	0.78096
H0YH46;Q9NVR0	545;682	H0YH46	Kelch-like protein 11	KLHL11	>tr|H0YH46|H0YH46_HUMAN Kelch-like 11 (Drosophila) OS=Homo sapiens GN=KLHL11 PE=4 SV=1;>sp|Q9NVR0|KLH11_HUMAN Kelch-like protein 11 OS=Homo sapiens GN=KLHL11 PE=1 SV=1	1	106.785	3.9077e-13	106.79	HGTQRYPMPQNLMWQKDRIRQMQEIHRHALN	_YPMPQNLMWQK(gl)DR_	3	607.624	0.49714	2.7567	2.3683	0.77962
P50542-2;P50542-3;P50542;B4DZ45	419;448;456;471	P50542-2	Peroxisomal targeting signal 1 receptor;Peroxisomal targeting signal 1 receptor	PEX5;PEX5	>sp|P50542-2|PEX5_HUMAN Isoform 2 of Peroxisomal targeting signal 1 receptor OS=Homo sapiens GN=PEX5;>sp|P50542-3|PEX5_HUMAN Isoform 3 of Peroxisomal targeting signal 1 receptor OS=Homo sapiens GN=PEX5;>sp|P50542|PEX5_HUMAN Peroxisomal targeting signal 1 r	1	49.141	0.0181444	49.141	TPAEEGAGGAGLGPSKRILGSLLSDSLFLEV	_YTPAYAHLVTPAEEGAGGAGLGPSK(gl)R_	4	671.841	-0.4645	2.7534	2.38	1.1748
E7EMJ6;O43765	196;196	E7EMJ6	Small glutamine-rich tetratricopeptide repeat-containing protein alpha	SGTA	>tr|E7EMJ6|E7EMJ6_HUMAN Uncharacterized protein OS=Homo sapiens GN=SGTA PE=4 SV=1;>sp|O43765|SGTA_HUMAN Small glutamine-rich tetratricopeptide repeat-containing protein alpha OS=Homo sapiens GN=SGTA PE=1 SV=1	0.945419	12.3858	5.04661e-09	92.773	YYKKALELDPDNETYKSNLKIAELKLREAPS	_ALELDPDNETYK(gl)SNLK_	3	655.325	-0.085061	2.7445	2.6797	0.94802
B4DDF7;P30153;F5H3X9;E9PH38	256;266;211;186	B4DDF7	Serine/threonine-protein phosphatase 2A 65 kDa regulatory subunit A alpha isoform	PPP2R1A;PPP2R1A;PPP2R1A	>tr|B4DDF7|B4DDF7_HUMAN Uncharacterized protein OS=Homo sapiens GN=PPP2R1A PE=2 SV=1;>sp|P30153|2AAA_HUMAN Serine/threonine-protein phosphatase 2A 65 kDa regulatory subunit A alpha isoform OS=Homo sapiens GN=PPP2R1A PE=1 SV=4;>tr|F5H3X9|F5H3X9_HUMAN Protei	0.999996	53.9791	1.06284e-07	91.123	AAEDKSWRVRYMVADKFTELQKAVGPEITKT	_YMVADK(gl)FTELQK_	3	529.601	-0.26732	2.7441	2.1186	0.69975
A8KA46;Q15404;F2Z2H2	105;158;105	A8KA46	Ras suppressor protein 1;Ras suppressor protein 1	RSU1;RSU1;RSU1	>tr|A8KA46|A8KA46_HUMAN Ras suppressor protein 1 OS=Homo sapiens GN=RSU1 PE=2 SV=1;>sp|Q15404|RSU1_HUMAN Ras suppressor protein 1 OS=Homo sapiens GN=RSU1 PE=1 SV=3;>tr|F2Z2H2|F2Z2H2_HUMAN Ras suppressor protein 1 OS=Homo sapiens GN=RSU1 PE=4 SV=1	1	108.313	4.64496e-06	108.31	DNDFEILPPDIGKLTKLQILSLRDNDLISLP	_LTK(gl)LQILSLR_	3	433.61	0.75965	2.7411	1.9744	0.8176
Q92508	113	Q92508	Piezo-type mechanosensitive ion channel component 1	PIEZO1	>sp|Q92508|PIEZ1_HUMAN Piezo-type mechanosensitive ion channel component 1 OS=Homo sapiens GN=PIEZO1 PE=1 SV=4	1	72.5312	1.77605e-05	84.479	WETLSRHIGVTRLDLKDIPNAIRLVAPDLGI	_LDLK(gl)DIPNAIR_	3	461.265	0.46757	2.7295	3.148	1.1822
Q8NFI4;P50502;F6VDH7;Q3KNR6;Q8IZP2	142;142;105;142;138	Q8NFI4	Putative protein FAM10A5;Hsc70-interacting protein;Putative protein FAM10A4	ST13P5;ST13;ST13;ST13;ST13P4	>sp|Q8NFI4|F10A5_HUMAN Putative protein FAM10A5 OS=Homo sapiens GN=ST13P5 PE=5 SV=1;>sp|P50502|F10A1_HUMAN Hsc70-interacting protein OS=Homo sapiens GN=ST13 PE=1 SV=2;>tr|F6VDH7|F6VDH7_HUMAN Suppression of tumorigenicity 13 (colon carcinoma) (Hsp70-interac	1	58.2684	0.0741343	58.268	DGELQKAIDLFTDAIKLNPRLAILYAKRASV	_AIDLFTDAIK(gl)LNPR_	3	567.649	2.0172	2.7269	2.4986	0.91379
F5GZ16;Q13200;E7EW34;E9PCS3	284;292;162;133	F5GZ16	26S proteasome non-ATPase regulatory subunit 2	PSMD2;PSMD2;PSMD2	>tr|F5GZ16|F5GZ16_HUMAN Proteasome (prosome, macropain) 26S subunit, non-ATPase, 2 OS=Homo sapiens GN=PSMD2 PE=4 SV=1;>sp|Q13200|PSMD2_HUMAN 26S proteasome non-ATPase regulatory subunit 2 OS=Homo sapiens GN=PSMD2 PE=1 SV=3;>tr|E7EW34|E7EW34_HUMAN Proteasom	1	77.7756	1.07875e-05	77.776	LVEDIFTSCKDVVVQKQMAFMLGRHGVFLEL	_DVVVQK(gl)QMAFMLGR_	3	579.304	0.18916	2.7229	4.7005	1.809
E9PL40;E9PKD8;E5RFV0;Q96SJ8;H0YB98	54;119;129;119;123	E9PL40	Tetraspanin-18	TSPAN18;TSPAN18;TSPAN18;TSPAN18;TSPAN18	>tr|E9PL40|E9PL40_HUMAN Tetraspanin 18 (Fragment) OS=Homo sapiens GN=TSPAN18 PE=4 SV=1;>tr|E9PKD8|E9PKD8_HUMAN Tetraspanin 18 (Fragment) OS=Homo sapiens GN=TSPAN18 PE=4 SV=1;>tr|E5RFV0|E5RFV0_HUMAN Tetraspanin 18 (Fragment) OS=Homo sapiens GN=TSPAN18 PE=4	0.999867	38.7593	0.0304804	50.473	LAFIFRENLTREFFTKELTKHYQGNNDTDVF	_EFFTK(gl)ELTK_	3	419.556	0.73458	2.7184	1.5372	0.73796
Q96GM5;F5GY02;F8VRQ4;H0YHV1	464;240;262;64	Q96GM5	SWI/SNF-related matrix-associated actin-dependent regulator of chromatin subfamily D member 1	SMARCD1;SMARCD1;SMARCD1	>sp|Q96GM5|SMRD1_HUMAN SWI/SNF-related matrix-associated actin-dependent regulator of chromatin subfamily D member 1 OS=Homo sapiens GN=SMARCD1 PE=1 SV=2;>tr|F5GY02|F5GY02_HUMAN SWI/SNF-related, matrix-associated, actin-dependent regulator of chromatin, su	1	159.038	3.04363e-47	159.04	QGFINDWLQSQCRDLKTMTDVVGNPEEERRA	_DLK(gl)TMTDVVGNPEEER_	3	649.642	0.288	2.7118	2.5874	1.0248
O95427	397	O95427	GPI ethanolamine phosphate transferase 1	PIGN	>sp|O95427|PIGN_HUMAN GPI ethanolamine phosphate transferase 1 OS=Homo sapiens GN=PIGN PE=1 SV=1	1	71.1757	0.000178353	75.819	TLPFLFTPFKLLSDSKQFNILRKARSYIKHR	_LLSDSK(gl)QFNILR_	3	516.623	1.0388	2.7091	3.1141	1.2151
P08107;H0YG33;F8VZJ4;F5H1D3;F5GZ62;E7EP94;E7EQL7;Q5SP16	524;591;501;506;507;433;446;359	P08107	Heat shock 70 kDa protein 1A/1B	HSPA1A;HSPA1A;HSPA1A	>sp|P08107|HSP71_HUMAN Heat shock 70 kDa protein 1A/1B OS=Homo sapiens GN=HSPA1A PE=1 SV=5;>tr|H0YG33|H0YG33_HUMAN Heat shock 70kDa protein 1B OS=Homo sapiens GN=HSPA1B PE=3 SV=1;>tr|F8VZJ4|F8VZJ4_HUMAN Heat shock 70kDa protein 1B OS=Homo sapiens GN=HSPA1B	0.999596	33.9378	6.33616e-20	135.47	RLSKEEIERMVQEAEKYKAEDEVQRERVSAK	_MVQEAEK(gl)YKAEDEVQR_	3	689.665	1.3619	2.7028	3.5816	1.2827
Q99436;Q5TBG5;B4E0P1	127;127;127	Q99436	Proteasome subunit beta type-7;Proteasome subunit beta type	PSMB7;PSMB7;PSMB7	>sp|Q99436|PSB7_HUMAN Proteasome subunit beta type-7 OS=Homo sapiens GN=PSMB7 PE=1 SV=1;>tr|Q5TBG5|Q5TBG5_HUMAN Proteasome subunit beta type (Fragment) OS=Homo sapiens GN=PSMB7 PE=2 SV=1;>tr|B4E0P1|B4E0P1_HUMAN Proteasome (Prosome, macropain) subunit, beta	1	67.032	0.0130202	67.032	STGRLPRVVTANRMLKQMLFRYQGYIGAALV	_M(ox)LK(gl)QMLFR_	3	399.547	0.069893	2.698	4.5994	1.8816
E9PBU3;P31939;F5GWY2	388;389;330	E9PBU3	Bifunctional purine biosynthesis protein PURH;Phosphoribosylaminoimidazolecarboxamide formyltransferase;IMP cyclohydrolase	ATIC;ATIC;ATIC	>tr|E9PBU3|E9PBU3_HUMAN 5-aminoimidazole-4-carboxamide ribonucleotide formyltransferase/IMP cyclohydrolase OS=Homo sapiens GN=ATIC PE=4 SV=1;>sp|P31939|PUR9_HUMAN Bifunctional purine biosynthesis protein PURH OS=Homo sapiens GN=ATIC PE=1 SV=3;>tr|F5GWY2|F5	1	50.786	0.00310062	50.786	DENEVRTLFGLHLSQKRNNGVVDKSLFSNVV	_TLFGLHLSQK(gl)R_	4	354.204	-0.25646	2.6906	1.7761	0.77283
Q96AX1;F5H2X5	335;140	Q96AX1	Vacuolar protein sorting-associated protein 33A	VPS33A;VPS33A	>sp|Q96AX1|VP33A_HUMAN Vacuolar protein sorting-associated protein 33A OS=Homo sapiens GN=VPS33A PE=1 SV=1;>tr|F5H2X5|F5H2X5_HUMAN Vacuolar protein sorting 33 homolog A (S. cerevisiae) (Fragment) OS=Homo sapiens GN=VPS33A PE=4 SV=1	1	102.895	2.50346e-09	102.89	AAFEERHNAKTVGEIKQFVSQLPHMQAARGS	_TVGEIK(gl)QFVSQLPHM(ox)QAAR_	3	757.395	-0.10075	2.6764	2.0119	0.75162
Q8N163-2;Q8N163;E5RHJ4	309;309;127	Q8N163-2	DBIRD complex subunit KIAA1967	KIAA1967;KIAA1967	>sp|Q8N163-2|K1967_HUMAN Isoform 2 of Protein KIAA1967 OS=Homo sapiens GN=KIAA1967;>sp|Q8N163|K1967_HUMAN Protein KIAA1967 OS=Homo sapiens GN=KIAA1967 PE=1 SV=2;>tr|E5RHJ4|E5RHJ4_HUMAN KIAA1967 (Fragment) OS=Homo sapiens GN=KIAA1967 PE=4 SV=1	1	136.61	1.21282e-50	136.61	GAEPITADSDPAYSSKVLLLSSPGLEELYRC	_EAAPDAGAEPITADSDPAYSSK(gl)VLLLSSPGLEELYR_	3	1282.97	-0.74491	2.6673	2.2068	0.7273
E9PAQ6;P49368;P49368-2;E9PRC8;E9PM09;Q5SZX9	15;15;15;15;15;15	E9PAQ6	T-complex protein 1 subunit gamma	CCT3;CCT3;CCT3;CCT3	>tr|E9PAQ6|E9PAQ6_HUMAN Uncharacterized protein OS=Homo sapiens GN=CCT3 PE=3 SV=1;>sp|P49368|TCPG_HUMAN T-complex protein 1 subunit gamma OS=Homo sapiens GN=CCT3 PE=1 SV=4;>sp|P49368-2|TCPG_HUMAN Isoform 2 of T-complex protein 1 subunit gamma OS=Homo sapie	1	87.6473	0.00565108	87.647	_MMGHRPVLVLSQNTKRESGRKVQSGNINAA	_(ac)M(ox)M(ox)GHRPVLVLSQNTK(gl)R_	3	685.691	-0.73138	2.658	2.5647	0.78244
A8MYF6;Q15800	153;284	A8MYF6	Methylsterol monooxygenase 1;Methylsterol monooxygenase 1	MSMO1;MSMO1	>tr|A8MYF6|A8MYF6_HUMAN Uncharacterized protein OS=Homo sapiens GN=MSMO1 PE=2 SV=1;>sp|Q15800|MSMO1_HUMAN Methylsterol monooxygenase 1 OS=Homo sapiens GN=MSMO1 PE=1 SV=1	1	222.165	1.73358e-114	222.16	DRIFGTDSQYNAYNEKRKKFEKKTE______	_IFGTDSQYNAYNEK(gl)R_	3	640.634	0.28783	2.6577	2.3187	0.82166
Q9Y3T9	649	Q9Y3T9	Nucleolar complex protein 2 homolog	NOC2L	>sp|Q9Y3T9|NOC2L_HUMAN Nucleolar complex protein 2 homolog OS=Homo sapiens GN=NOC2L PE=1 SV=4	1	56.2048	0.000511383	59.198	ISGKERLEDLNFPEIKRRKMADRKDEDRKQF	_LEDLNFPEIK(gl)R_	3	496.6	0.6695	2.653	2.0726	0.75267
Q15021;F5GZK7	78;78	Q15021	Condensin complex subunit 1	NCAPD2;NCAPD2	>sp|Q15021|CND1_HUMAN Condensin complex subunit 1 OS=Homo sapiens GN=NCAPD2 PE=1 SV=3;>tr|F5GZK7|F5GZK7_HUMAN Non-SMC condensin I complex, subunit D2 (Fragment) OS=Homo sapiens GN=NCAPD2 PE=4 SV=1	1	75.1945	1.88784e-19	119.45	IYSILHHFRSIDPGLKEDTLQFLIKVVSRHS	_SIDPGLK(gl)EDTLQFLIK_	3	644.354	0.35368	2.6506	3.1779	1.2187
P42766;H0Y3A0;F2Z388	25;25;25	P42766	60S ribosomal protein L35	RPL35;RPL35;RPL35	>sp|P42766|RL35_HUMAN 60S ribosomal protein L35 OS=Homo sapiens GN=RPL35 PE=1 SV=2;>tr|H0Y3A0|H0Y3A0_HUMAN Ribosomal protein L35 (Fragment) OS=Homo sapiens GN=RPL35 PE=3 SV=1;>tr|F2Z388|F2Z388_HUMAN Ribosomal protein L35 OS=Homo sapiens GN=RPL35 PE=3 SV=1	1	84.7337	9.64931e-06	84.734	RGKKKEELLKQLDDLKVELSQLRVAKVTGGA	_QLDDLK(gl)VELSQLR_	3	557.641	0.99645	2.6491	2.2473	0.80769
E9PJ81;E9PRQ7;Q04323;Q04323-2;B4E0P8;E9PS08	208;204;208;208;111;66	E9PJ81	UBX domain-containing protein 1	UBXN1;UBXN1;UBXN1;UBXN1	>tr|E9PJ81|E9PJ81_HUMAN UBX domain protein 1 (Fragment) OS=Homo sapiens GN=UBXN1 PE=4 SV=1;>tr|E9PRQ7|E9PRQ7_HUMAN UBX domain protein 1 OS=Homo sapiens GN=UBXN1 PE=4 SV=1;>sp|Q04323|UBXN1_HUMAN UBX domain-containing protein 1 OS=Homo sapiens GN=UBXN1 PE=1	1	135.099	3.71082e-57	156.26	EPGPVPSSPSQEPPTKREYDQCRIQVRLPDG	_KYGGSVGSQPPPVAPEPGPVPSSPSQEPPTK(gl)R_	4	832.176	-0.25871	2.6437	2.2799	0.88032
H0YN42;P07355;P07355-2;A6NMY6;H0YKS4;H0YMD0;H0YMU9;H0YMM1;H0YM50;H0YKZ7;H0YLV6;H0YMT9;H0YKX9;H0YMW4;H0YNP5	104;104;122;104;104;104;104;104;73;104;104;104;104;132;39	H0YN42	Annexin;Annexin A2;Putative annexin A2-like protein;Annexin;Annexin;Annexin;Annexin;Annexin;Annexin;Annexin;Annexin;Annexin;Annexin;Annexin	ANXA2;ANXA2;ANXA2P2;ANXA2;ANXA2;ANXA2;ANXA2;ANXA2;ANXA2;ANXA2;ANXA2;ANXA2;ANXA2;ANXA2	>tr|H0YN42|H0YN42_HUMAN Annexin (Fragment) OS=Homo sapiens GN=ANXA2 PE=3 SV=1;>sp|P07355|ANXA2_HUMAN Annexin A2 OS=Homo sapiens GN=ANXA2 PE=1 SV=2;>sp|P07355-2|ANXA2_HUMAN Isoform 2 of Annexin A2 OS=Homo sapiens GN=ANXA2;>sp|A6NMY6|AXA2L_HUMAN Putative ann	0.999207	31.0052	7.55676e-05	69.284	SALSGHLETVILGLLKTPAQYDASELKASMK	_SALSGHLETVILGLLK(gl)TPAQYDASELK_	4	742.905	0.60608	2.6365	4.2601	1.816
B4DJ66;Q9UNM6;Q9UNM6-2	282;347;349	B4DJ66	26S proteasome non-ATPase regulatory subunit 13	PSMD13;PSMD13	>tr|B4DJ66|B4DJ66_HUMAN Proteasome (Prosome, macropain) 26S subunit, non-ATPase, 13, isoform CRA_d OS=Homo sapiens GN=PSMD13 PE=2 SV=1;>sp|Q9UNM6|PSD13_HUMAN 26S proteasome non-ATPase regulatory subunit 13 OS=Homo sapiens GN=PSMD13 PE=1 SV=2;>sp|Q9UNM6-2|P	0.994624	22.6719	1.26896e-08	96.171	HMTWVQPRVLDLQQIKGMKDRLEFWCTDVKS	_VLDLQQIK(gl)GMK_	3	462.931	0.48736	2.6364	4.1444	1.5723
E9PDU5;Q9NNW5	386;437	E9PDU5	WD repeat-containing protein 6	WDR6;WDR6	>tr|E9PDU5|E9PDU5_HUMAN WD repeat domain 6 OS=Homo sapiens GN=WDR6 PE=4 SV=1;>sp|Q9NNW5|WDR6_HUMAN WD repeat-containing protein 6 OS=Homo sapiens GN=WDR6 PE=1 SV=1	1	91.7674	6.36959e-20	109.25	INTPTAAVDQTLFPGKVHSLSWALRGYEELL	_VVPINTPTAAVDQTLFPGK(gl)VHSLSWALR_	4	783.68	-1.4196	2.6351	2.4876	0.99056
O96008;O96008-2	102;102	O96008	Mitochondrial import receptor subunit TOM40 homolog	TOMM40	>sp|O96008|TOM40_HUMAN Mitochondrial import receptor subunit TOM40 homolog OS=Homo sapiens GN=TOMM40 PE=1 SV=1;>sp|O96008-2|TOM40_HUMAN Isoform 2 of Mitochondrial import receptor subunit TOM40 homolog OS=Homo sapiens GN=TOMM40	0.998988	29.9446	2.26457e-13	108.63	HRKCKELFPIQMEGVKLTVNKGLSNHFQVNH	_ELFPIQMEGVK(gl)LTVNK_	3	654.024	0.34243	2.6329	1.7323	0.70586
Q8N257;Q16778;P33778;P23527;P06899;Q99880;Q99879;Q99877;Q93079;Q5QNW6;P62807;P58876;P57053;O60814;B4DLA9;B4DR52	58;58;58;58;58;58;58;58;58;58;58;58;58;58;58;58	Q8N257	Histone H2B type 3-B;Histone H2B type 2-E;Histone H2B type 1-B;Histone H2B type 1-O;Histone H2B type 1-J;Histone H2B type 1-L;Histone H2B type 1-M;Histone H2B type 1-N;Histone H2B type 1-H;Histone H2B type 2-F;Histone H2B type 1-C/E/F/G/I;Histone H2B type 1-D;Histone H2B type F-S;Histone H2B type 1-K;Histone H2B type 2-F;Histone H2B	HIST3H2BB;HIST2H2BE;HIST1H2BB;HIST1H2BO;HIST1H2BJ;HIST1H2BL;HIST1H2BM;HIST1H2BN;HIST1H2BH;HIST2H2BF;HIST1H2BC;HIST1H2BD;H2BFS;HIST1H2BK;HIST2H2BF;HIST2H2BF	>sp|Q8N257|H2B3B_HUMAN Histone H2B type 3-B OS=Homo sapiens GN=HIST3H2BB PE=1 SV=3;>sp|Q16778|H2B2E_HUMAN Histone H2B type 2-E OS=Homo sapiens GN=HIST2H2BE PE=1 SV=3;>sp|P33778|H2B1B_HUMAN Histone H2B type 1-B OS=Homo sapiens GN=HIST1H2BB PE=1 SV=2;>sp|P23	1	162.609	5.85281e-74	162.61	YKVLKQVHPDTGISSKAMGIMNSFVNDIFER	_QVHPDTGISSK(gl)AMGIMNSFVNDIFER_	4	752.615	-0.86785	2.6301	1.5181	0.54782
O95396	137	O95396	Adenylyltransferase and sulfurtransferase MOCS3;Molybdopterin-synthase adenylyltransferase;Molybdopterin-synthase sulfurtransferase	MOCS3	>sp|O95396|MOCS3_HUMAN Adenylyltransferase and sulfurtransferase MOCS3 OS=Homo sapiens GN=MOCS3 PE=1 SV=1	1	61.9854	0.00633342	61.985	LARQVLHGEALAGQAKAFSAAASLRRLNSAV	_QVLHGEALAGQAK(gl)AFSAAASLR_	4	578.313	-0.7485	2.61	1.8905	0.82938
B4DDF7;P30153;F5H3X9	123;133;78	B4DDF7	Serine/threonine-protein phosphatase 2A 65 kDa regulatory subunit A alpha isoform	PPP2R1A;PPP2R1A	>tr|B4DDF7|B4DDF7_HUMAN Uncharacterized protein OS=Homo sapiens GN=PPP2R1A PE=2 SV=1;>sp|P30153|2AAA_HUMAN Serine/threonine-protein phosphatase 2A 65 kDa regulatory subunit A alpha isoform OS=Homo sapiens GN=PPP2R1A PE=1 SV=4;>tr|F5H3X9|F5H3X9_HUMAN Protei	1	46.1503	0.0250502	46.15	EHSPSDLEAHFVPLVKRLAGGDWFTSRTSAC	_AISHEHSPSDLEAHFVPLVK(gl)R_	5	497.462	0.24016	2.6016	1.2312	0.46947
O75694-2;B4DLT2;O75694;E9PF10	1194;1215;1253;1189	O75694-2	Nuclear pore complex protein Nup155	NUP155;NUP155	>sp|O75694-2|NU155_HUMAN Isoform 2 of Nuclear pore complex protein Nup155 OS=Homo sapiens GN=NUP155;>tr|B4DLT2|B4DLT2_HUMAN Uncharacterized protein OS=Homo sapiens GN=NUP155 PE=2 SV=1;>sp|O75694|NU155_HUMAN Nuclear pore complex protein Nup155 OS=Homo sapie	1	62.528	0.00378208	62.528	SDRMHALSLKIVLLGKIYAGTPRFFPLDFIV	_IVLLGK(gl)IYAGTPR_	3	505.64	1.7638	2.5971	3.2554	1.2136
Q9NSD9;F5H6Y1	473;374	Q9NSD9	Phenylalanine--tRNA ligase beta subunit	FARSB;FARSB	>sp|Q9NSD9|SYFB_HUMAN Phenylalanine--tRNA ligase beta subunit OS=Homo sapiens GN=FARSB PE=1 SV=3;>tr|F5H6Y1|F5H6Y1_HUMAN Phenylalanyl-tRNA synthetase, beta subunit OS=Homo sapiens GN=FARSB PE=4 SV=1	1	98.7284	2.15293e-20	125.5	LLKTIAANRKMPLPLKLFEISDIVIKDSNTD	_MPLPLK(gl)LFEISDIVIK_	3	657.385	-0.56811	2.5969	3.0316	1.0672
B4DN45;P31153;E9PBA7;E7EPQ0;Q00266	288;351;132;71;351	B4DN45	S-adenosylmethionine synthase;S-adenosylmethionine synthase isoform type-2;S-adenosylmethionine synthase isoform type-1	MAT2A;MAT2A;MAT1A	>tr|B4DN45|B4DN45_HUMAN S-adenosylmethionine synthase OS=Homo sapiens GN=MAT2A PE=2 SV=1;>sp|P31153|METK2_HUMAN S-adenosylmethionine synthase isoform type-2 OS=Homo sapiens GN=MAT2A PE=1 SV=1;>tr|E9PBA7|E9PBA7_HUMAN Methionine adenosyltransferase II, alpha	1	83.1822	0.000513927	83.182	GTSQKSERELLEIVKKNFDLRPGVIVR____	_K(gl)NFDLRPGVIVR_	4	382.724	0.8208	2.5891	2.2769	0.91098
P0CW22;P08708;H0YN88;H0YK46	72;72;72;72	P0CW22	40S ribosomal protein S17-like;40S ribosomal protein S17	RPS17L;RPS17;RPS17L;RPS17	>sp|P0CW22|RS17L_HUMAN 40S ribosomal protein S17-like OS=Homo sapiens GN=RPS17L PE=3 SV=1;>sp|P08708|RS17_HUMAN 40S ribosomal protein S17 OS=Homo sapiens GN=RPS17 PE=1 SV=2;>tr|H0YN88|H0YN88_HUMAN Ribosomal protein S17 OS=Homo sapiens GN=RPS17L PE=3 SV=1;>	1	59.2273	1.98424e-05	82.489	LMKRIQRGPVRGISIKLQEEERERRDNYVPE	_GISIK(gl)LQEEERER_	3	567.636	-1.3249	2.589	1.7039	0.66148
Q9BYC9	82	Q9BYC9	39S ribosomal protein L20, mitochondrial	MRPL20	>sp|Q9BYC9|RM20_HUMAN 39S ribosomal protein L20, mitochondrial OS=Homo sapiens GN=MRPL20 PE=1 SV=1	0.998964	29.8425	0.0750569	43.696	LWINRITAASQEHGLKYPALIGNLVKCQVEL	_ITAASQEHGLK(gl)YPALIGNLVK_	4	585.079	1.1771	2.5889	2.4237	0.94268
O43684-2;O43684;B4DDM6	191;191;111	O43684-2	Mitotic checkpoint protein BUB3	BUB3;BUB3	>sp|O43684-2|BUB3_HUMAN Isoform 2 of Mitotic checkpoint protein BUB3 OS=Homo sapiens GN=BUB3;>sp|O43684|BUB3_HUMAN Mitotic checkpoint protein BUB3 OS=Homo sapiens GN=BUB3 PE=1 SV=1;>tr|B4DDM6|B4DDM6_HUMAN Budding uninhibited by benzimidazoles 3 homolog (ye	1	89.358	3.3232e-07	89.358	SSLKYQTRCIRAFPNKQGYVLSSIEGRVAVE	_AFPNK(gl)QGYVLSSIEGR_	3	627.327	-0.093536	2.5849	2.889	1.1285
P51665;B4DXI8	279;202	P51665	26S proteasome non-ATPase regulatory subunit 7	PSMD7;PSMD7	>sp|P51665|PSD7_HUMAN 26S proteasome non-ATPase regulatory subunit 7 OS=Homo sapiens GN=PSMD7 PE=1 SV=2;>tr|B4DXI8|B4DXI8_HUMAN Uncharacterized protein OS=Homo sapiens GN=PSMD7 PE=2 SV=1	1	69.2611	1.29149e-104	230.16	SLIRSVVALHNLINNKIANRDAEKKEGQEKE	_SVVALHNLINNK(gl)IANR_	4	473.272	0.35681	2.5823	4.3143	1.6429
Q8NFI4;P50502	360;360	Q8NFI4	Putative protein FAM10A5;Hsc70-interacting protein	ST13P5;ST13	>sp|Q8NFI4|F10A5_HUMAN Putative protein FAM10A5 OS=Homo sapiens GN=ST13P5 PE=5 SV=1;>sp|P50502|F10A1_HUMAN Hsc70-interacting protein OS=Homo sapiens GN=ST13 PE=1 SV=2	0.99966	34.6801	3.82955e-09	103.44	MSKYQSNPKVMNLISKLSAKFGGQA______	_VM(ox)NLISK(gl)LSAK_	3	445.255	0.17474	2.5802	1.7704	0.73667
F5H2H8;P11169;B7Z844;Q8TDB8-2;Q8TDB8;B7ZAC3	169;243;158;244;267;282	F5H2H8	Solute carrier family 2, facilitated glucose transporter member 3;Solute carrier family 2, facilitated glucose transporter member 14	SLC2A3;SLC2A14;SLC2A14;SLC2A14	>tr|F5H2H8|F5H2H8_HUMAN Solute carrier family 2 (facilitated glucose transporter), member 3 OS=Homo sapiens GN=SLC2A3 PE=3 SV=1;>sp|P11169|GTR3_HUMAN Solute carrier family 2, facilitated glucose transporter member 3 OS=Homo sapiens GN=SLC2A3 PE=1 SV=1;>tr|	1	58.7117	0.0106067	58.712	RLWGTQDVSQDIQEMKDESARMSQEKQVTVL	_LWGTQDVSQDIQEMK(gl)DESAR_	3	817.38	0.38374	2.57	3.2103	1.2492
Q99436;Q5TBG5;B4E0P1	31;31;31	Q99436	Proteasome subunit beta type-7;Proteasome subunit beta type	PSMB7;PSMB7;PSMB7	>sp|Q99436|PSB7_HUMAN Proteasome subunit beta type-7 OS=Homo sapiens GN=PSMB7 PE=1 SV=1;>tr|Q5TBG5|Q5TBG5_HUMAN Proteasome subunit beta type (Fragment) OS=Homo sapiens GN=PSMB7 PE=2 SV=1;>tr|B4E0P1|B4E0P1_HUMAN Proteasome (Prosome, macropain) subunit, beta	1	60.2551	0.000889655	60.255	FDNCRRNAVLEADFAKRGYKLPKVRKTGTTI	_NAVLEADFAK(gl)R_	3	449.905	0.35694	2.5697	9.7217	3.0728
F5H5F3;Q8TBM3;Q9Y487	42;172;172	F5H5F3	V-type proton ATPase 116 kDa subunit a isoform 2	ATP6V0A2;ATP6V0A2;ATP6V0A2	>tr|F5H5F3|F5H5F3_HUMAN ATPase, H+-transporting, lysosomal V0 subunit a2 (Fragment) OS=Homo sapiens GN=ATP6V0A2 PE=4 SV=1;>tr|Q8TBM3|Q8TBM3_HUMAN ATP6V0A2 protein OS=Homo sapiens GN=ATP6V0A2 PE=2 SV=1;>sp|Q9Y487|VPP2_HUMAN V-type proton ATPase 116 kDa subu	0.99998	47.0786	0.0475044	49.223	SDSLLDYSCMQRLGAKLGFVSGLINQGKVEA	_LGAK(gl)LGFVSGLINQGK_	3	572.665	2.9557	2.5636	2.3927	0.96428
B1AHC7;P12956;B1AHC8	31;31;31	B1AHC7	X-ray repair cross-complementing protein 6	XRCC6;XRCC6	>tr|B1AHC7|B1AHC7_HUMAN Uncharacterized protein OS=Homo sapiens GN=XRCC6 PE=4 SV=1;>sp|P12956|XRCC6_HUMAN X-ray repair cross-complementing protein 6 OS=Homo sapiens GN=XRCC6 PE=1 SV=2;>tr|B1AHC8|B1AHC8_HUMAN Uncharacterized protein OS=Homo sapiens GN=XRCC6	1	214.438	5.57233e-168	214.44	AEEEQEENLEASGDYKYSGRDSLIFLVDASK	_TEGDEEAEEEQEENLEASGDYK(gl)YSGR_	3	1026.76	0.28068	2.5531	2.2683	0.92892
Q9P2I0;B3KMI0	375;237	Q9P2I0	Cleavage and polyadenylation specificity factor subunit 2	CPSF2	>sp|Q9P2I0|CPSF2_HUMAN Cleavage and polyadenylation specificity factor subunit 2 OS=Homo sapiens GN=CPSF2 PE=1 SV=2;>tr|B3KMI0|B3KMI0_HUMAN Uncharacterized protein OS=Homo sapiens GN=CPSF2 PE=2 SV=1	1	51.7598	0.0131322	51.76	TPGTLARFLIDNPSEKITEIELRKRVKLEGK	_FLIDNPSEK(gl)ITEIELR_	3	677.697	3.5346	2.5528	2.7432	1.0303
P62906	130	P62906	60S ribosomal protein L10a	RPL10A	>sp|P62906|RL10A_HUMAN 60S ribosomal protein L10a OS=Homo sapiens GN=RPL10A PE=1 SV=2	0.96938	15.0049	0.00337135	66.19	SLIKQIPRILGPGLNKAGKFPSLLTHNENMV	_ILGPGLNK(gl)AGK_	3	394.572	0.3266	2.5513	3.1648	1.081
P11274-2;P11274;E9PCM1	486;486;75	P11274-2	Breakpoint cluster region protein	BCR	>sp|P11274-2|BCR_HUMAN Isoform 2 of Breakpoint cluster region protein OS=Homo sapiens GN=BCR;>sp|P11274|BCR_HUMAN Breakpoint cluster region protein OS=Homo sapiens GN=BCR PE=1 SV=2;>tr|E9PCM1|E9PCM1_HUMAN Uncharacterized protein OS=Homo sapiens GN=BCR PE=4	0.999983	47.6039	1.5054e-39	149.53	RGSRDALVSGALESTKASELDLEKGLEMRKW	_DALVSGALESTK(gl)ASELDLEK_	3	730.709	-0.042864	2.5502	2.8283	1.1645
P13010	195	P13010	X-ray repair cross-complementing protein 5	XRCC5	>sp|P13010|XRCC5_HUMAN X-ray repair cross-complementing protein 5 OS=Homo sapiens GN=XRCC5 PE=1 SV=3	0.999987	48.9847	2.14016e-10	111.11	DGPFRLGGHGPSFPLKGITEQQKEGLEIVKM	_LGGHGPSFPLK(gl)GITEQQK_	3	670.025	-0.010676	2.546	1.9357	0.73234
Q9BQE3;P68363;CON__ENSEMBL:ENSBTAP00000016242;F5H5D3;G3V1U9;Q71U36;Q13748;E9PGK3;Q13748-2;Q6PEY2;F8VXZ4;A8MUB1;P68366;B3KPW9;Q9NY65;C9J2C0;F8VWX4;E7ET24	370;370;370;440;335;370;370;240;370;370;217;355;370;304;370;394;101;101	Q9BQE3	Tubulin alpha-1C chain;Tubulin alpha-1B chain;Tubulin alpha-1A chain;Tubulin alpha-3C/D chain;Tubulin alpha-3E chain;Tubulin alpha-4A chain;Tubulin alpha-8 chain;Tubulin alpha-8 chain	TUBA1C;TUBA1B;TUBA1C;TUBA1A;TUBA1A;TUBA3C;TUBA3E;TUBA1A;TUBA4A;TUBA4A;TUBA8;TUBA8;TUBA8;TUBA1A	>sp|Q9BQE3|TBA1C_HUMAN Tubulin alpha-1C chain OS=Homo sapiens GN=TUBA1C PE=1 SV=1;>sp|P68363|TBA1B_HUMAN Tubulin alpha-1B chain OS=Homo sapiens GN=TUBA1B PE=1 SV=1;>ENSEMBL:ENSBTAP00000016242 (Bos taurus) similar to alpha-tubulin I isoform 1;>tr|F5H5D3|F5H	1	142.431	4.74926e-39	142.43	INYQPPTVVPGGDLAKVQRAVCMLSNTTAVA	_VGINYQPPTVVPGGDLAK(gl)VQR_	3	774.757	0.79311	2.5438	2.5118	0.97222
P08107;H0YG33;F8VZJ4;F5H1D3;F5GZ62;E7EP94;E7EQL7;Q5SP16	348;415;325;330;331;257;270;183	P08107	Heat shock 70 kDa protein 1A/1B	HSPA1A;HSPA1A;HSPA1A	>sp|P08107|HSP71_HUMAN Heat shock 70 kDa protein 1A/1B OS=Homo sapiens GN=HSPA1A PE=1 SV=5;>tr|H0YG33|H0YG33_HUMAN Heat shock 70kDa protein 1B OS=Homo sapiens GN=HSPA1B PE=3 SV=1;>tr|F8VZJ4|F8VZJ4_HUMAN Heat shock 70kDa protein 1B OS=Homo sapiens GN=HSPA1B	1	108.716	2.54364e-18	131.17	DLVLVGGSTRIPKVQKLLQDFFNGRDLNKSI	_VQK(gl)LLQDFFNGR_	3	526.951	0.021247	2.5429	5.5613	1.9202
E9PMH5;E9PIW1;F5GYF2;B4E026;Q13490	420;103;441;392;441	E9PMH5	Baculoviral IAP repeat-containing protein 2;Baculoviral IAP repeat-containing protein 2	BIRC2;BIRC2;BIRC2;BIRC2	>tr|E9PMH5|E9PMH5_HUMAN Baculoviral IAP repeat-containing 2 OS=Homo sapiens GN=BIRC2 PE=4 SV=1;>tr|E9PIW1|E9PIW1_HUMAN Baculoviral IAP repeat-containing 2 (Fragment) OS=Homo sapiens GN=BIRC2 PE=4 SV=1;>tr|F5GYF2|F5GYF2_HUMAN Baculoviral IAP repeat-containi	0.978714	16.6257	8.58626e-66	177.29	TVNDIVSALLNAEDEKREEEKEKQAEEMASD	_TVNDIVSALLNAEDEK(gl)REEEK_	4	629.817	0.92345	2.5361	2.029	0.92092
E9PJ68;O75387;O75387-2	233;264;264	E9PJ68	Large neutral amino acids transporter small subunit 3	SLC43A1;SLC43A1	>tr|E9PJ68|E9PJ68_HUMAN Solute carrier family 43, member 1 (Fragment) OS=Homo sapiens GN=SLC43A1 PE=4 SV=1;>sp|O75387|LAT3_HUMAN Large neutral amino acids transporter small subunit 3 OS=Homo sapiens GN=SLC43A1 PE=2 SV=1;>sp|O75387-2|LAT3_HUMAN Isoform 2 of	1	64.3494	0.00750342	64.349	LFYTHVTTMGQRLSQKAPSLEDGSDAFMSPQ	_LSQK(gl)APSLEDGSDAFM(ox)SPQDVR_	3	836.727	1.32	2.529	1.7978	0.67872
Q01650	30	Q01650	Large neutral amino acids transporter small subunit 1	SLC7A5	>sp|Q01650|LAT1_HUMAN Large neutral amino acids transporter small subunit 1 OS=Homo sapiens GN=SLC7A5 PE=1 SV=2	1	102.694	2.11843e-12	112.42	AAEEKEEAREKMLAAKSADGSAPAGEGEGVT	_M(ox)LAAK(gl)SADGSAPAGEGEGVTLQR_	3	782.717	0.38121	2.5283	2.0958	0.80524
P35998;C9JLS9	34;34	P35998	26S protease regulatory subunit 7	PSMC2;PSMC2	>sp|P35998|PRS7_HUMAN 26S protease regulatory subunit 7 OS=Homo sapiens GN=PSMC2 PE=1 SV=3;>tr|C9JLS9|C9JLS9_HUMAN Proteasome (prosome, macropain) 26S subunit, ATPase, 2 (Fragment) OS=Homo sapiens GN=PSMC2 PE=4 SV=1	1	167.53	4.59075e-66	167.53	DKPIRALDEGDIALLKTYGQSTYSRQIKQVE	_ALDEGDIALLK(gl)TYGQSTYSR_	3	772.389	0.35672	2.5281	3.3008	1.3499
B4DPJ8;P40227;A6NCD2	276;307;262	B4DPJ8	T-complex protein 1 subunit zeta;T-complex protein 1 subunit zeta	CCT6A;CCT6A;CCT6A	>tr|B4DPJ8|B4DPJ8_HUMAN Chaperonin containing TCP1, subunit 6A (zeta 1) OS=Homo sapiens GN=CCT6A PE=2 SV=1;>sp|P40227|TCPZ_HUMAN T-complex protein 1 subunit zeta OS=Homo sapiens GN=CCT6A PE=1 SV=3;>tr|A6NCD2|A6NCD2_HUMAN Chaperonin-containing TCP1, subunit	1	56.0808	2.33791e-21	129.11	INQKGIDPFSLDALSKEGIVALRRAKRRNME	_GIDPFSLDALSK(gl)EGIVALRR_	4	568.567	0.53603	2.5269	2.3297	0.83532
Q8NE71-2;Q8NE71;H0YGW7	651;689;440	Q8NE71-2	ATP-binding cassette sub-family F member 1	ABCF1;ABCF1	>sp|Q8NE71-2|ABCF1_HUMAN Isoform 2 of ATP-binding cassette sub-family F member 1 OS=Homo sapiens GN=ABCF1;>sp|Q8NE71|ABCF1_HUMAN ATP-binding cassette sub-family F member 1 OS=Homo sapiens GN=ABCF1 PE=1 SV=2;>tr|H0YGW7|H0YGW7_HUMAN ATP-binding cassette, sub	1	137.796	5.81794e-35	137.8	KLTPTHGEMRKNHRLKIGFFNQQYAEQLRME	_LK(gl)IGFFNQQYAEQLR_	3	657.015	-1.4361	2.521	1.8961	0.76281
P11142;E9PKE3;P11142-2;E7ET08;E9PN89;E9PLF4;E9PQQ4;E9PQK7;E9PK54;E9PN25;E9PPY6;P54652	112;112;112;112;52;112;112;112;112;112;112;113	P11142	Heat shock cognate 71 kDa protein;Heat shock-related 70 kDa protein 2	HSPA8;HSPA8;HSPA8;HSPA8;HSPA8;HSPA8;HSPA8;HSPA8;HSPA8;HSPA2	>sp|P11142|HSP7C_HUMAN Heat shock cognate 71 kDa protein OS=Homo sapiens GN=HSPA8 PE=1 SV=1;>tr|E9PKE3|E9PKE3_HUMAN Heat shock 70kDa protein 8 OS=Homo sapiens GN=HSPA8 PE=3 SV=1;>sp|P11142-2|HSP7C_HUMAN Isoform 2 of Heat shock cognate 71 kDa protein OS=Hom	1	74.542	7.76875e-05	74.657	DAGRPKVQVEYKGETKSFYPEEVSSMVLTKM	_GETK(gl)SFYPEEVSSMVLTK_	3	716.017	0.27243	2.5119	3.2322	1.8138
F5H5Y5;O14964	513;513	F5H5Y5	Hepatocyte growth factor-regulated tyrosine kinase substrate	HGS	>tr|F5H5Y5|F5H5Y5_HUMAN Uncharacterized protein OS=Homo sapiens GN=HGS PE=4 SV=1;>sp|O14964|HGS_HUMAN Hepatocyte growth factor-regulated tyrosine kinase substrate OS=Homo sapiens GN=HGS PE=1 SV=1	1	62.0879	0.00222416	62.088	AAEEAERQRQIQLAQKLEIMRQKKQEYLEVQ	_QIQLAQK(gl)LEIMR_	3	528.968	-0.53572	2.5091	6.3454	2.2187
Q9H4I3-2;Q9H4I3	70;116	Q9H4I3-2	TraB domain-containing protein	TRABD	>sp|Q9H4I3-2|TRABD_HUMAN Isoform 2 of TraB domain-containing protein OS=Homo sapiens GN=TRABD;>sp|Q9H4I3|TRABD_HUMAN TraB domain-containing protein OS=Homo sapiens GN=TRABD PE=2 SV=1	1	59.294	0.00395257	59.294	DVVVVELCQYRVSMLKMDESTLLREAQELSL	_VSMLK(gl)MDESTLLR_	3	546.285	0.71769	2.5062	1.6426	0.80598
P62851	94	P62851	40S ribosomal protein S25	RPS25	>sp|P62851|RS25_HUMAN 40S ribosomal protein S25 OS=Homo sapiens GN=RPS25 PE=1 SV=1	0.951929	12.9672	2.84294e-05	83.53	IRGSLARAALQELLSKGLIKLVSKHRAQVIY	_AALQELLSK(gl)GLIK_	3	499.971	0.048554	2.5058	1.6622	0.69147
F5H3U1;Q96SW2-2;Q96SW2	234;299;300	F5H3U1	Protein cereblon	CRBN	>tr|F5H3U1|F5H3U1_HUMAN Cereblon OS=Homo sapiens GN=CRBN PE=4 SV=1;>sp|Q96SW2-2|CRBN_HUMAN Isoform 2 of Protein cereblon OS=Homo sapiens GN=CRBN;>sp|Q96SW2|CRBN_HUMAN Protein cereblon OS=Homo sapiens GN=CRBN PE=1 SV=1	1	61.1103	0.00382501	61.11	AACLPIDDVLRIQLLKIGSAIQRLRCELDIM	_IQLLK(gl)IGSAIQR_	3	485.3	0.11309	2.5008	2.0884	0.74384
P62979;F5H6Q2;P62987;F5GYU3;F5H2Z3;F5H265;F5H7Y5;B4DV12;F5H388;F5H747;F5GXK7;P0CG47;Q96C32;F5H7K6;F5H041;P0CG48;F5H4D8	63;63;63;63;63;63;63;63;63;63;63;63;63;63;63;63;63	P62979	Ubiquitin-40S ribosomal protein S27a;Ubiquitin;40S ribosomal protein S27a;Ubiquitin-60S ribosomal protein L40;Ubiquitin;60S ribosomal protein L40;Polyubiquitin-B;Ubiquitin;Polyubiquitin-C;Ubiquitin	RPS27A;UBC;UBA52;UBC;UBC;UBC;UBC;UBB;UBC;UBC;UBC;UBB;UBC;UBC;UBC;UBC;UBC	>sp|P62979|RS27A_HUMAN Ubiquitin-40S ribosomal protein S27a OS=Homo sapiens GN=RPS27A PE=1 SV=2;>tr|F5H6Q2|F5H6Q2_HUMAN Ubiquitin C (Fragment) OS=Homo sapiens GN=UBC PE=4 SV=1;>sp|P62987|RL40_HUMAN Ubiquitin-60S ribosomal protein L40 OS=Homo sapiens GN=UBA	1	215.807	9.52559e-141	237.46	KQLEDGRTLSDYNIQKESTLHLVLRLRGGAK	_TLSDYNIQK(gl)ESTLHLVLRLR_	3	838.466	0.16747	2.4906	2.6771	1.0562
P17812;B4DR64	319;88	P17812	CTP synthase 1	CTPS1;CTPS1	>sp|P17812|PYRG1_HUMAN CTP synthase 1 OS=Homo sapiens GN=CTPS PE=1 SV=2;>tr|B4DR64|B4DR64_HUMAN Uncharacterized protein OS=Homo sapiens GN=CTPS PE=2 SV=1	1	85.8887	1.1317e-62	165.18	VGKYTKFSDSYASVIKALEHSALAINHKLEI	_FSDSYASVIK(gl)ALEHSALAINHK_	4	629.579	-1.034	2.4881	2.5346	1.0991
P35613-2;P35613;D3YLG5;A6NJW1;A8MZ77	234;350;141;170;119	P35613-2	Basigin;Basigin;Basigin	BSG;BSG;BSG	>sp|P35613-2|BASI_HUMAN Isoform 2 of Basigin OS=Homo sapiens GN=BSG;>sp|P35613|BASI_HUMAN Basigin OS=Homo sapiens GN=BSG PE=1 SV=2;>tr|D3YLG5|D3YLG5_HUMAN Basigin (Ok blood group), isoform CRA_b OS=Homo sapiens GN=BSG PE=2 SV=1;>tr|A6NJW1|A6NJW1_HUMAN Basi	1	71.4454	1.79511e-06	71.592	VLVLVTIIFIYEKRRKPEDVLDDDDAGSAPL	_K(gl)PEDVLDDDDAGSAPLK_	3	633.637	0.51187	2.4764	2.2217	0.82165
P07900;P07900-2;Q86U12;Q14568;G3V2J8;P08238;Q58FF7;Q5T9W8	185;307;6;185;116;180;159;132	P07900;P08238	Heat shock protein HSP 90-alpha;Putative heat shock protein HSP 90-alpha A2;Heat shock protein HSP 90-beta;Putative heat shock protein HSP 90-beta-3	HSP90AA1;HSP90AA1;HSP90AA2;HSP90AA1;HSP90AB1;HSP90AB3P;HSP90AB1	>sp|P07900|HS90A_HUMAN Heat shock protein HSP 90-alpha OS=Homo sapiens GN=HSP90AA1 PE=1 SV=5;>sp|P07900-2|HS90A_HUMAN Isoform 2 of Heat shock protein HSP 90-alpha OS=Homo sapiens GN=HSP90AA1;>tr|Q86U12|Q86U12_HUMAN Full-length cDNA clone CS0CAP007YF18 of T	0.999891	39.6133	0.0843156	43.77	FTVRADHGEPIGRGTKVILHLKEDQTEYLEE;FTVRTDTGEPMGRGTKVILHLKEDQTEYLEE	_GTK(gl)VILHLK_	3	374.905	-0.63886	2.4744	2.7446	0.97473
P02008	140	P02008	Hemoglobin subunit zeta	HBZ	>sp|P02008|HBAZ_HUMAN Hemoglobin subunit zeta OS=Homo sapiens GN=HBZ PE=1 SV=2	1	115.342	1.06868e-24	121.56	AWDKFLSVVSSVLTEKYR_____________	_FLSVVSSVLTEK(gl)YR_	3	581.321	-0.72349	2.4677	2.1154	0.80235
P31689	14	P31689	DnaJ homolog subfamily A member 1	DNAJA1	>sp|P31689|DNJA1_HUMAN DnaJ homolog subfamily A member 1 OS=Homo sapiens GN=DNAJA1 PE=1 SV=2	0.979879	16.8753	0.0155473	51.524	__MVKETTYYDVLGVKPNATQEELKKAYRKL	_ETTYYDVLGVK(gl)PNATQEELK_	3	804.736	1.5749	2.4607	5.4127	2.0583
Q8TDW0	224	Q8TDW0	Leucine-rich repeat-containing protein 8C	LRRC8C	>sp|Q8TDW0|LRC8C_HUMAN Leucine-rich repeat-containing protein 8C OS=Homo sapiens GN=LRRC8C PE=1 SV=2	0.999973	45.6279	0.000530274	69.456	NSQSLKSIPEKFVVDKSTAGALDKKEGEQAK	_FVVDK(gl)STAGALDK_	3	488.928	0.14821	2.4601	2.5394	0.98181
P05141	43	P05141	ADP/ATP translocase 2	SLC25A5	>sp|P05141|ADT2_HUMAN ADP/ATP translocase 2 OS=Homo sapiens GN=SLC25A5 PE=1 SV=7	0.999954	43.4041	3.16845e-14	115.38	PIERVKLLLQVQHASKQITADKQYKGIIDCV	_LLLQVQHASK(gl)QITADK_	3	636.362	-1.054	2.4479	1.0679	0.49499
O96019-2;O96019;C9JQT2	20;62;20	O96019-2	Actin-like protein 6A	ACTL6A;ACTL6A	>sp|O96019-2|ACL6A_HUMAN Isoform 2 of Actin-like protein 6A OS=Homo sapiens GN=ACTL6A;>sp|O96019|ACL6A_HUMAN Actin-like protein 6A OS=Homo sapiens GN=ACTL6A PE=1 SV=1;>tr|C9JQT2|C9JQT2_HUMAN Actin-like 6A (Fragment) OS=Homo sapiens GN=ACTL6A PE=4 SV=1	1	108.634	3.03372e-13	108.63	RDDGSTLMEIDGDKGKQGGPTYYIDTNALRV	_GK(gl)QGGPTYYIDTNALR_	3	623.315	-0.12572	2.4466	2.248	0.87014
P0CW22;P08708;H0YN88;H0YK46;H0YN73	19;19;19;19;18	P0CW22	40S ribosomal protein S17-like;40S ribosomal protein S17	RPS17L;RPS17;RPS17L;RPS17;RPS17L	>sp|P0CW22|RS17L_HUMAN 40S ribosomal protein S17-like OS=Homo sapiens GN=RPS17L PE=3 SV=1;>sp|P08708|RS17_HUMAN 40S ribosomal protein S17 OS=Homo sapiens GN=RPS17 PE=1 SV=2;>tr|H0YN88|H0YN88_HUMAN Ribosomal protein S17 OS=Homo sapiens GN=RPS17L PE=3 SV=1;>	1	64.8406	0.00394365	64.841	VRTKTVKKAARVIIEKYYTRLGNDFHTNKRV	_VIIEK(gl)YYTR_	3	433.575	-0.45093	2.4449	1.5715	0.68442
Q96S55-3;B3KT25;Q96S55-2;Q96S55;Q96S55-4	262;482;457;482;98	Q96S55-3	ATPase WRNIP1	WRNIP1	>sp|Q96S55-3|WRIP1_HUMAN Isoform 3 of ATPase WRNIP1 OS=Homo sapiens GN=WRNIP1;>tr|B3KT25|B3KT25_HUMAN Uncharacterized protein OS=Homo sapiens GN=WRNIP1 PE=2 SV=1;>sp|Q96S55-2|WRIP1_HUMAN Isoform 2 of ATPase WRNIP1 OS=Homo sapiens GN=WRNIP1;>sp|Q96S55|WRIP1	1	74.7892	2.72211e-05	74.789	QSYSPSRVLITENDVKEGLQRSHILYDRAGE	_VLITENDVK(gl)EGLQR_	3	576.648	-0.29098	2.4378	2.9654	1.1055
D6RDZ5;Q96RL1-5;D6RC40;D6RCQ3;D6RCF3;Q96RL1-2;C9JR12;Q96RL1;F8VQY2	31;31;31;31;31;31;31;31;31	D6RDZ5	BRCA1-A complex subunit RAP80	UIMC1;UIMC1;UIMC1;UIMC1;UIMC1;UIMC1	>tr|D6RDZ5|D6RDZ5_HUMAN Ubiquitin interaction motif-containing 1 (Fragment) OS=Homo sapiens GN=UIMC1 PE=4 SV=1;>sp|Q96RL1-5|UIMC1_HUMAN Isoform 5 of BRCA1-A complex subunit RAP80 OS=Homo sapiens GN=UIMC1;>tr|D6RC40|D6RC40_HUMAN Ubiquitin interaction motif-	1	54.6504	0.00216021	55.261	NLEKKDVETTSSVSVKRKRRLEDAFIVISDS	_DVETTSSVSVK(gl)R_	3	474.579	0.18285	2.4368	6.3168	2.6015
P00558;B7Z7A9;B4E1H9;B4DHM5	199;171;109;24	P00558	Phosphoglycerate kinase 1;Phosphoglycerate kinase;Phosphoglycerate kinase	PGK1;PGK1	>sp|P00558|PGK1_HUMAN Phosphoglycerate kinase 1 OS=Homo sapiens GN=PGK1 PE=1 SV=3;>tr|B7Z7A9|B7Z7A9_HUMAN Phosphoglycerate kinase OS=Homo sapiens GN=PGK1 PE=2 SV=1;>tr|B4E1H9|B4E1H9_HUMAN Phosphoglycerate kinase OS=Homo sapiens GN=PGK1 PE=2 SV=1;>tr|B4DHM5	1	70.3725	2.89387e-07	98.3	KAGGFLMKKELNYFAKALESPERPFLAILGG	_ELNYFAK(gl)ALESPERPFLAILGGAK_	4	687.873	2.2236	2.4362	1.9268	0.89034
P40925;F5H098;B8ZZ51;B9A041;B4DUN2	214;232;49;90;125	P40925	Malate dehydrogenase, cytoplasmic;Malate dehydrogenase, cytoplasmic;Malate dehydrogenase, cytoplasmic	MDH1;MDH1;MDH1;MDH1;MDH1	>sp|P40925|MDHC_HUMAN Malate dehydrogenase, cytoplasmic OS=Homo sapiens GN=MDH1 PE=1 SV=4;>tr|F5H098|F5H098_HUMAN Malate dehydrogenase OS=Homo sapiens GN=MDH1 PE=3 SV=1;>tr|B8ZZ51|B8ZZ51_HUMAN Malate dehydrogenase 1, NAD (soluble) OS=Homo sapiens GN=MDH1 P	0.999675	34.8746	4.15396e-06	78.191	KVKLQGKEVGVYEALKDDSWLKGEFVTTVQQ	_EVGVYEALK(gl)DDSWLK_	3	622.648	0.14126	2.4261	2.7484	1.2833
P00558;B7Z7A9;P07205	91;63;91	P00558	Phosphoglycerate kinase 1;Phosphoglycerate kinase;Phosphoglycerate kinase 2	PGK1;PGK1;PGK2	>sp|P00558|PGK1_HUMAN Phosphoglycerate kinase 1 OS=Homo sapiens GN=PGK1 PE=1 SV=3;>tr|B7Z7A9|B7Z7A9_HUMAN Phosphoglycerate kinase OS=Homo sapiens GN=PGK1 PE=2 SV=1;>sp|P07205|PGK2_HUMAN Phosphoglycerate kinase 2 OS=Homo sapiens GN=PGK2 PE=1 SV=3	0.999939	42.1188	0.00684845	60.255	YSLEPVAVELKSLLGKDVLFLKDCVGPEVEK	_SLLGK(gl)DVLFLK_	3	449.606	-0.17858	2.4175	2.1666	0.79383
Q13547;F5GXM1	361;168	Q13547	Histone deacetylase 1	HDAC1;HDAC1	>sp|Q13547|HDAC1_HUMAN Histone deacetylase 1 OS=Homo sapiens GN=HDAC1 PE=1 SV=1;>tr|F5GXM1|F5GXM1_HUMAN Histone deacetylase 1 OS=Homo sapiens GN=HDAC1 PE=4 SV=1	0.967789	14.7777	4.13532e-107	201.14	SPSNMTNQNTNEYLEKIKQRLFENLRMLPHA	_LHISPSNMTNQNTNEYLEK(gl)IK_	4	647.825	-0.65744	2.413	3.1691	1.4432
G8JLC4;Q9NXE4-3;E7ESA2;Q9NXE4-2;Q9NXE4;Q9NXE4-4;B4E0L6;B4DWK7;B4DQ31;B4DM23	381;392;421;455;484;530;159;187;264;272	G8JLC4	Sphingomyelin phosphodiesterase 4;Sphingomyelin phosphodiesterase 4	SMPD4;SMPD4;SMPD4;SMPD4;SMPD4;SMPD4;SMPD4	>tr|G8JLC4|G8JLC4_HUMAN Sphingomyelin phosphodiesterase 4, neutral membrane (neutral sphingomyelinase-3) OS=Homo sapiens GN=SMPD4 PE=4 SV=1;>sp|Q9NXE4-3|NSMA3_HUMAN Isoform 3 of Sphingomyelin phosphodiesterase 4 OS=Homo sapiens GN=SMPD4;>tr|E7ESA2|E7ESA2_H	1	53.2092	0.0108398	53.209	VAKVFAQPNLAEMIQKGEQLFLEPELVIPHR	_VFAQPNLAEM(ox)IQK(gl)GEQLFLEPELVIPHR_	4	844.949	0.44814	2.4069	1.7613	1.0117
O00425	280	O00425	Insulin-like growth factor 2 mRNA-binding protein 3	IGF2BP3	>sp|O00425|IF2B3_HUMAN Insulin-like growth factor 2 mRNA-binding protein 3 OS=Homo sapiens GN=IGF2BP3 PE=1 SV=2	1	66.0216	0.000135563	66.022	HKEAQDIKFTEEIPLKILAHNNFVGRLIGKE	_FTEEIPLK(gl)ILAHNNFVGR_	4	553.802	0.70947	2.3932	2.5327	1.1649
P62826;B5MDF5;F5H018;B4DV51	152;169;148;64	P62826	GTP-binding nuclear protein Ran	RAN;RAN;RAN;RAN	>sp|P62826|RAN_HUMAN GTP-binding nuclear protein Ran OS=Homo sapiens GN=RAN PE=1 SV=3;>tr|B5MDF5|B5MDF5_HUMAN RAN, member RAS oncogene family OS=Homo sapiens GN=RAN PE=4 SV=1;>tr|F5H018|F5H018_HUMAN RAN, member RAS oncogene family (Fragment) OS=Homo sapien	0.991516	20.6771	1.21353e-05	71.644	VFHRKKNLQYYDISAKSNYNFEKPFLWLARK	_NLQYYDISAK(gl)SNYNFEK_	3	737.683	-0.25754	2.3901	2.0787	0.65521
Q14677-2;B7Z6F8;Q14677	104;122;122	Q14677-2;Q14677	Clathrin interactor 1;Clathrin interactor 1	CLINT1;CLINT1	>sp|Q14677-2|EPN4_HUMAN Isoform 2 of Clathrin interactor 1 OS=Homo sapiens GN=CLINT1;>tr|B7Z6F8|B7Z6F8_HUMAN Clathrin interactor 1 OS=Homo sapiens GN=CLINT1 PE=2 SV=1;>sp|Q14677|EPN4_HUMAN Clathrin interactor 1 OS=Homo sapiens GN=CLINT1 PE=1 SV=1	1	161.508	6.4547e-66	161.51	DLRSLENYHFVDEHGKDQGINIRQKVKELVE	_SLENYHFVDEHGK(gl)DQGINIR_	4	622.052	-0.40478	2.3872	1.5364	0.63366
P00558;B7Z7A9	86;58	P00558	Phosphoglycerate kinase 1;Phosphoglycerate kinase	PGK1;PGK1	>sp|P00558|PGK1_HUMAN Phosphoglycerate kinase 1 OS=Homo sapiens GN=PGK1 PE=1 SV=3;>tr|B7Z7A9|B7Z7A9_HUMAN Phosphoglycerate kinase OS=Homo sapiens GN=PGK1 PE=2 SV=1	0.99219	21.0397	0.000298078	68.576	PMPDKYSLEPVAVELKSLLGKDVLFLKDCVG	_YSLEPVAVELK(gl)SLLGK_	3	620.687	-0.60034	2.3787	1.6287	0.77377
B3KVU0;Q8WUM9	132;320	B3KVU0	Sodium-dependent phosphate transporter 1	SLC20A1	>tr|B3KVU0|B3KVU0_HUMAN Uncharacterized protein OS=Homo sapiens GN=SLC20A1 PE=2 SV=1;>sp|Q8WUM9|S20A1_HUMAN Sodium-dependent phosphate transporter 1 OS=Homo sapiens GN=SLC20A1 PE=1 SV=1	1	53.168	0.012307	53.168	TVPLQAVVEERTVSFKLGDLEEAPERERLPS	_TVSFK(gl)LGDLEEAPER_	3	602.307	0.42229	2.3752	2.4855	1.2799
G5E9B2;P50990;B4DEM7;B4DQH4	399;400;381;327	G5E9B2	T-complex protein 1 subunit theta	CCT8;CCT8;CCT8	>tr|G5E9B2|G5E9B2_HUMAN Chaperonin containing TCP1, subunit 8 (Theta), isoform CRA_a OS=Homo sapiens GN=CCT8 PE=3 SV=1;>sp|P50990|TCPQ_HUMAN T-complex protein 1 subunit theta OS=Homo sapiens GN=CCT8 PE=1 SV=4;>tr|B4DEM7|B4DEM7_HUMAN Chaperonin containing T	1	102.52	1.97799e-11	102.52	MDDIERAVDDGVNTFKVLTRDKRLVPGGGAT	_AVDDGVNTFK(gl)VLTR_	3	550.293	-0.033744	2.3748	3.5318	1.4591
P51148;F8W1H5	135;168	P51148	Ras-related protein Rab-5C;Ras-related protein Rab-5C	RAB5C;RAB5C	>sp|P51148|RAB5C_HUMAN Ras-related protein Rab-5C OS=Homo sapiens GN=RAB5C PE=1 SV=2;>tr|F8W1H5|F8W1H5_HUMAN RAB5C, member RAS oncogene family OS=Homo sapiens GN=RAB5C PE=3 SV=1	0.976285	16.1455	1.97784e-13	119.72	QRQASPNIVIALAGNKADLASKRAVEFQEAQ	_QASPNIVIALAGNK(gl)ADLASK_	3	699.055	-0.83876	2.3661	2.4389	0.94539
E1P5S2;E9PCZ6;A2RRD3;Q14498-2;Q14498;H0Y4X3;G3XAC6;Q5QP21;Q5QP23;Q5QP22	21;169;156;178;178;51;178;156;177;178	E1P5S2	RNA-binding protein 39;RNA-binding protein 39	RBM39;RBM39;RBM39;RBM39;RBM39;RBM39;RBM39;RBM39	>tr|E1P5S2|E1P5S2_HUMAN RNA-binding region (RNP1, RRM) containing 2, isoform CRA_b OS=Homo sapiens GN=RBM39 PE=4 SV=1;>tr|E9PCZ6|E9PCZ6_HUMAN Uncharacterized protein OS=Homo sapiens GN=RBM39 PE=4 SV=1;>tr|A2RRD3|A2RRD3_HUMAN RBM39 protein OS=Homo sapiens G	1	42.3169	0.0714912	42.317	RIRPRDLEEFFSTVGKVRDVRMISDRNSRRS	_DLEEFFSTVGK(gl)VR_	3	547.614	-0.06069	2.363	3.1766	1.5207
B4DX67;Q5T911;E9PDW1;Q9NPJ6	35;59;59;81	B4DX67	Mediator of RNA polymerase II transcription subunit 4	MED4;MED4;MED4	>tr|B4DX67|B4DX67_HUMAN Uncharacterized protein OS=Homo sapiens GN=MED4 PE=2 SV=1;>tr|Q5T911|Q5T911_HUMAN Mediator complex subunit 4 (Fragment) OS=Homo sapiens GN=MED4 PE=2 SV=1;>tr|E9PDW1|E9PDW1_HUMAN Mediator complex subunit 4 OS=Homo sapiens GN=MED4 PE=	0.999966	44.6454	3.34877e-09	97.065	LELLIHRDGEFQELMKLALNQGKIHHEMQVL	_DGEFQELMK(gl)LALNQGK_	3	645.66	0.56509	2.357	2.5458	1.1896
F5GYQ0;Q68D91	156;226	F5GYQ0	Metallo-beta-lactamase domain-containing protein 2	MBLAC2	>tr|F5GYQ0|F5GYQ0_HUMAN Uncharacterized protein OS=Homo sapiens PE=4 SV=1;>sp|Q68D91|MBLC2_HUMAN Metallo-beta-lactamase domain-containing protein 2 OS=Homo sapiens GN=MBLAC2 PE=1 SV=3	1	122.44	3.27108e-16	122.44	TCERLIELVDRGLVEKVLPGHFNTFGAERLF	_GLVEK(gl)VLPGHFNTFGAER_	3	695.701	0.46622	2.3559	1.32	0.66346
F8W7C6;P27635	137;188	F8W7C6	60S ribosomal protein L10	RPL10;RPL10	>tr|F8W7C6|F8W7C6_HUMAN Ribosomal protein L10 OS=Homo sapiens GN=RPL10 PE=4 SV=1;>sp|P27635|RL10_HUMAN 60S ribosomal protein L10 OS=Homo sapiens GN=RPL10 PE=1 SV=4	1	135.466	1.2943e-34	135.47	FTKFNADEFEDMVAEKRLIPDGCGVKYIPNR	_FNADEFEDMVAEK(gl)R_	3	605.605	-0.47757	2.3447	3.6811	1.6573
Q04637-6;G5E9S1;Q04637-5;E7EX73;Q04637-4;E9PGM1;Q04637-3;E7EUU4;Q04637;E9PFM1;C9J6B6;C9J2Z7;C9K073;C9JF13	574;575;606;607;683;684;730;731;770;777;606;771;778;711	Q04637-6	Eukaryotic translation initiation factor 4 gamma 1	EIF4G1;EIF4G1;EIF4G1;EIF4G1;EIF4G1;EIF4G1;EIF4G1;EIF4G1;EIF4G1;EIF4G1	>sp|Q04637-6|IF4G1_HUMAN Isoform E of Eukaryotic translation initiation factor 4 gamma 1 OS=Homo sapiens GN=EIF4G1;>tr|G5E9S1|G5E9S1_HUMAN Eukaryotic translation initiation factor 4 gamma, 1, isoform CRA_a OS=Homo sapiens GN=EIF4G1 PE=4 SV=1;>sp|Q04637-5|I	1	83.6457	4.60854e-07	91.355	SKTQDLFRRVRSILNKLTPQMFQQLMKQVTQ	_SILNK(gl)LTPQMFQQLM(ox)K_	3	684.032	0.36309	2.3255	2.6597	0.77007
Q14155-1;B1ALK7;B7Z6G2;Q14155-5	578;637;653;663	Q14155-1		ARHGEF7;ARHGEF7	>sp|Q14155-1|ARHG7_HUMAN Isoform 1 of Rho guanine nucleotide exchange factor 7 OS=Homo sapiens GN=ARHGEF7;>tr|B1ALK7|B1ALK7_HUMAN Rho guanine nucleotide exchange factor (GEF) 7 OS=Homo sapiens GN=ARHGEF7 PE=4 SV=1;>tr|B7Z6G2|B7Z6G2_HUMAN Rho guanine nucleo	1	98.2708	2.36222e-48	151.44	QVLLPEEEKIIVEETKSNGQTVIEEKSLVDT	_IIVEETK(gl)SNGQTVIEEK_	3	677.692	-0.16492	2.324	2.4368	0.87107
P41250	309	P41250	Glycine--tRNA ligase	GARS	>sp|P41250|SYG_HUMAN Glycine--tRNA ligase OS=Homo sapiens GN=GARS PE=1 SV=3	1	148.722	1.59469e-46	158.67	GYLRPETAQGIFLNFKRLLEFNQGKLPFAAA	_TFIGPGGNMPGYLRPETAQGIFLNFK(gl)R_	4	774.653	0.061859	2.3238	1.8654	0.7771
P23458	249	P23458	Tyrosine-protein kinase JAK1	JAK1	>sp|P23458|JAK1_HUMAN Tyrosine-protein kinase JAK1 OS=Homo sapiens GN=JAK1 PE=1 SV=2	0.999958	43.794	1.49963e-05	85.67	LLTRMRINNVFKDFLKEFNNKTICDSSVSTH	_DFLK(gl)EFNNK_	3	423.547	0.39013	2.3178	2.2596	1.0313
P08195-2;P08195-3;F5GZS6;P08195;F5H4J7;P08195-4;B4E2Z3;H0YFS2;F5H867;F5H0E2;F5GZR9	65;104;135;166;167;197;65;137;65;65;23	P08195-2	4F2 cell-surface antigen heavy chain	SLC3A2;SLC3A2;SLC3A2;SLC3A2;SLC3A2;SLC3A2	>sp|P08195-2|4F2_HUMAN Isoform 2 of 4F2 cell-surface antigen heavy chain OS=Homo sapiens GN=SLC3A2;>sp|P08195-3|4F2_HUMAN Isoform 3 of 4F2 cell-surface antigen heavy chain OS=Homo sapiens GN=SLC3A2;>tr|F5GZS6|F5GZS6_HUMAN Solute carrier family 3 (activator	1	68.475	6.41238e-13	129.82	DEAEAAAAAKFTGLSKEELLKVAGSPGWVRT	_FTGLSK(gl)EELLK_	3	460.257	0.25875	2.3171	1.9742	0.79087
Q14527-2;Q14527	419;541	Q14527-2	Helicase-like transcription factor	HLTF	>sp|Q14527-2|HLTF_HUMAN Isoform 2 of Helicase-like transcription factor OS=Homo sapiens GN=HLTF;>sp|Q14527|HLTF_HUMAN Helicase-like transcription factor OS=Homo sapiens GN=HLTF PE=1 SV=2	1	128.059	3.0015e-35	128.06	IVLTTYNILTHDYGTKGDSPLHSIRWLRVIL	_QDIVLTTYNILTHDYGTK(gl)GDSPLHSIR_	5	635.127	1.3751	2.3167	1.6442	0.71704
Q96SK2-3;Q96SK2-2;Q96SK2	257;256;257	Q96SK2-3	Transmembrane protein 209	TMEM209	>sp|Q96SK2-3|TM209_HUMAN Isoform 3 of Transmembrane protein 209 OS=Homo sapiens GN=TMEM209;>sp|Q96SK2-2|TM209_HUMAN Isoform 2 of Transmembrane protein 209 OS=Homo sapiens GN=TMEM209;>sp|Q96SK2|TM209_HUMAN Transmembrane protein 209 OS=Homo sapiens GN=TMEM20	1	161.201	1.71339e-62	161.2	LDTFLRSEEEKQHRVKLGSPDSTSPSSSPTF	_VK(gl)LGSPDSTSPSSSPTFWNYSR_	3	838.735	-0.081269	2.315	1.4759	0.68952
F5H5K7;Q9Y467	246;246	F5H5K7	Sal-like protein 2	SALL2	>tr|F5H5K7|F5H5K7_HUMAN Sal-like 2 (Drosophila) OS=Homo sapiens GN=SALL2 PE=4 SV=1;>sp|Q9Y467|SALL2_HUMAN Sal-like protein 2 OS=Homo sapiens GN=SALL2 PE=1 SV=4	0.999922	41.0825	6.99816e-28	135.61	TASSTKPLLPLFSPIKPVQTSKTLASSSSSS	_PLLPLFSPIK(gl)PVQTSK_	3	627.04	-0.35943	2.314	2.15	0.93524
E9PEC0;Q16186	34;34	E9PEC0	Proteasomal ubiquitin receptor ADRM1	ADRM1	>tr|E9PEC0|E9PEC0_HUMAN Adhesion-regulating molecule 1 OS=Homo sapiens GN=ADRM1 PE=4 SV=2;>sp|Q16186|ADRM1_HUMAN Proteasomal ubiquitin receptor ADRM1 OS=Homo sapiens GN=ADRM1 PE=1 SV=2	0.999999	62.4494	0.00178624	67.952	SNKYLVEFRAGKMSLKGTTVTPDKRKGLVYI	_MSLK(gl)GTTVTPDK_	3	464.578	-0.015742	2.3095	1.4003	0.58686
P55036;H0Y3Y9;E9PEX5	262;78;84	P55036	26S proteasome non-ATPase regulatory subunit 4	PSMD4;PSMD4	>sp|P55036|PSMD4_HUMAN 26S proteasome non-ATPase regulatory subunit 4 OS=Homo sapiens GN=PSMD4 PE=1 SV=1;>tr|H0Y3Y9|H0Y3Y9_HUMAN Proteasome (prosome, macropain) 26S subunit, non-ATPase, 4 (Fragment) OS=Homo sapiens GN=PSMD4 PE=4 SV=1;>tr|E9PEX5|E9PEX5_HUMA	1	183.056	0	289.41	GIATTGTEDSDDALLKMTISQQEFGRTGLPD	_RAAAASAAEAGIATTGTEDSDDALLK(gl)MTISQQEFGR_	4	942.709	0.04718	2.3076	1.9883	0.80247
B4DLZ6;Q9NVH2-3;Q9NVH2-2;Q9NVH2	818;847;853;867	B4DLZ6	Integrator complex subunit 7;Integrator complex subunit 7	INTS7;INTS7	>tr|B4DLZ6|B4DLZ6_HUMAN Uncharacterized protein OS=Homo sapiens GN=INTS7 PE=2 SV=1;>sp|Q9NVH2-3|INT7_HUMAN Isoform 3 of Integrator complex subunit 7 OS=Homo sapiens GN=INTS7;>sp|Q9NVH2-2|INT7_HUMAN Isoform 2 of Integrator complex subunit 7 OS=Homo sapiens	1	125.253	1.1831e-21	125.25	LNVSSTLQSKSGQDYKIPIDNMTNEMEQRVE	_SGQDYK(gl)IPIDNMTNEMEQR_	3	795.027	-0.21389	2.3046	3.7081	1.6424
P41250	419	P41250	Glycine--tRNA ligase	GARS	>sp|P41250|SYG_HUMAN Glycine--tRNA ligase OS=Homo sapiens GN=GARS PE=1 SV=3	0.992256	21.0763	0.0123489	51.643	TVLGYFIGRIYLYLTKVGISPDKLRFRQHME	_IYLYLTK(gl)VGISPDK_	3	575.326	-0.22949	2.2909	3.251	1.5054
Q86YD1-3;Q86YD1-2;Q86YD1	142;299;331	Q86YD1-3	Prostate tumor-overexpressed gene 1 protein	PTOV1	>sp|Q86YD1-3|PTOV1_HUMAN Isoform 3 of Prostate tumor-overexpressed gene 1 protein OS=Homo sapiens GN=PTOV1;>sp|Q86YD1-2|PTOV1_HUMAN Isoform 2 of Prostate tumor-overexpressed gene 1 protein OS=Homo sapiens GN=PTOV1;>sp|Q86YD1|PTOV1_HUMAN Prostate tumor-over	0.999987	48.9636	3.71437e-12	105.19	VPLFRNSRLVQFHFTKDLETLKSLCRIMDNG	_LVQFHFTK(gl)DLETLK_	4	459.003	-0.47216	2.2771	2.0212	0.90875
Q9NZ09-2;Q9NZ09;F5H0J8;F5GXE2	264;264;300;328	Q9NZ09-2	Ubiquitin-associated protein 1	UBAP1;UBAP1;UBAP1	>sp|Q9NZ09-2|UBAP1_HUMAN Isoform 2 of Ubiquitin-associated protein 1 OS=Homo sapiens GN=UBAP1;>sp|Q9NZ09|UBAP1_HUMAN Ubiquitin-associated protein 1 OS=Homo sapiens GN=UBAP1 PE=1 SV=1;>tr|F5H0J8|F5H0J8_HUMAN Ubiquitin-associated protein 1 OS=Homo sapiens GN	0.995486	23.4343	0.0655206	46.461	SSKVSLPPIPAVSNIKSLSFPKLDSDDSNQK	_VSLPPIPAVSNIK(gl)SLSFPK_	3	703.409	0.33655	2.273	2.6917	1.1512
Q9Y4C2-2;Q9Y4C2	281;281	Q9Y4C2-2	Protein FAM115A	FAM115A	>sp|Q9Y4C2-2|F115A_HUMAN Isoform 2 of Protein FAM115A OS=Homo sapiens GN=FAM115A;>sp|Q9Y4C2|F115A_HUMAN Protein FAM115A OS=Homo sapiens GN=FAM115A PE=1 SV=3	1	63.3098	0.000864804	63.31	GRVVVTGHKVLFTVGKLGPFLLNAVRWLDGG	_VLFTVGK(gl)LGPFLLNAVR_	3	653.391	1.1414	2.2702	2.4354	1.084
Q8TEM1	1258	Q8TEM1	Nuclear pore membrane glycoprotein 210	NUP210	>sp|Q8TEM1|PO210_HUMAN Nuclear pore membrane glycoprotein 210 OS=Homo sapiens GN=NUP210 PE=1 SV=3	1	118.046	2.18663e-15	118.05	VLGRVKGRTGLRVVVKAVDPTSGQLYGLARE	_VVVK(gl)AVDPTSGQLYGLAR_	3	663.037	0.69016	2.2688	1.5373	0.65766
Q5VYK3	336	Q5VYK3	Proteasome-associated protein ECM29 homolog	ECM29	>sp|Q5VYK3|ECM29_HUMAN Proteasome-associated protein ECM29 homolog OS=Homo sapiens GN=ECM29 PE=1 SV=2	1	42.1905	0.0202904	56.258	KPELKRDPVSTRVKLKIVPHLLRSRQAAETF	_LK(gl)IVPHLLR_	4	301.449	0.2772	2.2619	1.6268	0.77452
C9J9K3;P08865;A6NE09;C9JQR9	52;52;52;52	C9J9K3	40S ribosomal protein SA;40S ribosomal protein SA	RPSA;RPSA;RPSAP58;RPSAP58	>tr|C9J9K3|C9J9K3_HUMAN Ribosomal protein SA (Fragment) OS=Homo sapiens GN=RPSA PE=3 SV=1;>sp|P08865|RSSA_HUMAN 40S ribosomal protein SA OS=Homo sapiens GN=RPSA PE=1 SV=4;>tr|A6NE09|A6NE09_HUMAN Uncharacterized protein OS=Homo sapiens PE=3 SV=1;>tr|C9JQR9|	1	120.452	5.16494e-13	120.45	YIYKRKSDGIYIINLKRTWEKLLLAARAIVA	_SDGIYIINLK(gl)R_	3	469.265	-0.45761	2.2612	2.3922	0.94606
O14980;C9JKM9;C9J673;C9IZS4;C9JQ02;C9JV99;C9IYM2;F8WF71	54;54;54;54;54;54;54;54	O14980	Exportin-1	XPO1;XPO1;XPO1;XPO1;XPO1;XPO1;XPO1;XPO1	>sp|O14980|XPO1_HUMAN Exportin-1 OS=Homo sapiens GN=XPO1 PE=1 SV=1;>tr|C9JKM9|C9JKM9_HUMAN Exportin 1 (CRM1 homolog, yeast) (Fragment) OS=Homo sapiens GN=XPO1 PE=4 SV=1;>tr|C9J673|C9J673_HUMAN Exportin 1 (CRM1 homolog, yeast) (Fragment) OS=Homo sapiens GN=	1	40.9517	0.0675013	40.952	EGAQQRMAQEVLTHLKEHPDAWTRVDTILEF	_MAQEVLTHLK(gl)EHPDAWTR_	4	569.786	0.31505	2.2566	3.085	1.2953
Q9NZI8	280	Q9NZI8	Insulin-like growth factor 2 mRNA-binding protein 1	IGF2BP1	>sp|Q9NZI8|IF2B1_HUMAN Insulin-like growth factor 2 mRNA-binding protein 1 OS=Homo sapiens GN=IGF2BP1 PE=1 SV=2	1	59.5022	0.00382672	59.502	HKEAKDTKTADEVPLKILAHNNFVGRLIGKE	_TADEVPLK(gl)ILAHNNFVGR_	4	527.787	-0.36852	2.249	2.6303	1.3595
D6RAB5;B4DKA1;O75121-2;P55082;O75121	112;67;112;213;215	D6RAB5	Microfibril-associated glycoprotein 3;Microfibril-associated glycoprotein 3;Microfibrillar-associated protein 3-like	MFAP3L;MFAP3;MFAP3;MFAP3L	>tr|D6RAB5|D6RAB5_HUMAN Microfibrillar-associated protein 3-like (Fragment) OS=Homo sapiens GN=MFAP3L PE=4 SV=1;>tr|B4DKA1|B4DKA1_HUMAN Uncharacterized protein OS=Homo sapiens GN=MFAP3 PE=2 SV=1;>sp|O75121-2|MFA3L_HUMAN Isoform 2 of Microfibrillar-associat	0.999447	32.5681	0.000493699	76.82	KAFEIAKRIPIITSAKTLELAKVTQFKTMEF	_RIPIITSAK(gl)TLELAK_	3	590.028	0.068925	2.246	2.019	0.88756
Q8IZ07;H0YIN8;E9PGV0;F8VWA1;F8VZZ3;B3KMT9	400;253;184;38;38;38	Q8IZ07	Ankyrin repeat domain-containing protein 13A	ANKRD13A;ANKRD13A;ANKRD13A;ANKRD13A;ANKRD13A	>sp|Q8IZ07|AN13A_HUMAN Ankyrin repeat domain-containing protein 13A OS=Homo sapiens GN=ANKRD13A PE=1 SV=3;>tr|H0YIN8|H0YIN8_HUMAN Ankyrin repeat domain 13A (Fragment) OS=Homo sapiens GN=ANKRD13A PE=4 SV=1;>tr|E9PGV0|E9PGV0_HUMAN Ankyrin repeat domain 13A O	1	89.1855	1.95014e-07	101.9	MARTSAHFARLRDFIKLEFPPGFPVKIEIPL	_LRDFIK(gl)LEFPPGFPVK_	3	673.047	-0.0057136	2.2445	1.3375	0.5972
Q4G177;F5H826;Q5JPE7-2;P69849;Q5JPE7	1044;1044;1211;1211;1211	Q4G177	Nodal modulator 3;Nodal modulator 2	NOMO2;NOMO3;NOMO3;NOMO2	>tr|Q4G177|Q4G177_HUMAN NOMO2 protein OS=Homo sapiens GN=NOMO2 PE=2 SV=1;>tr|F5H826|F5H826_HUMAN NODAL modulator 3 OS=Homo sapiens GN=NOMO3 PE=4 SV=1;>sp|Q5JPE7-2|NOMO2_HUMAN Isoform 2 of Nodal modulator 2 OS=Homo sapiens GN=NOMO2;>sp|P69849|NOMO3_HUMAN No	1	240.132	1.7346e-173	240.13	ALGQAASDNSGPEDAKRQAKKQKTRRTLRLQ	_LQGVGALGQAASDNSGPEDAK(gl)R_	3	752.372	-0.22054	2.2419	2.0205	0.79829
Q96S82	11	Q96S82	Ubiquitin-like protein 7	UBL7	>sp|Q96S82|UBL7_HUMAN Ubiquitin-like protein 7 OS=Homo sapiens GN=UBL7 PE=1 SV=2	1	81.744	6.00443e-30	139.11	_____MSLSDWHLAVKLADQPLTPKSILRLP	_(ac)SLSDWHLAVK(gl)LADQPLTPK_	3	759.074	-1.1102	2.2379	1.153	0.57582
E7ESM6;Q7KZF4	239;249	E7ESM6	Staphylococcal nuclease domain-containing protein 1	SND1	>tr|E7ESM6|E7ESM6_HUMAN Staphylococcal nuclease and tudor domain-containing 1 OS=Homo sapiens GN=SND1 PE=4 SV=2;>sp|Q7KZF4|SND1_HUMAN Staphylococcal nuclease domain-containing protein 1 OS=Homo sapiens GN=SND1 PE=1 SV=1	1	50.7826	0.0384933	50.783	EADGSETPEPFAAEAKFFTESRLLQRDVQII	_EADGSETPEPFAAEAK(gl)FFTESR_	3	844.05	0.16937	2.2343	1.9138	0.85658
E7EQ55;Q9Y5K5-3;Q9Y5K5;Q5LJA5;Q5LJA9;Q9Y5K5-2;E9PGR0;Q9Y5K5-4;B4DW59;B7Z9U9;H0Y6Y4;Q5LJB0;H0Y636;H0Y4E0;H0Y4K0	225;234;234;261;273;234;224;234;110;110;125;225;23;90;17	E7EQ55	Ubiquitin carboxyl-terminal hydrolase isozyme L5	UCHL5;UCHL5;UCHL5;UCHL5;UCHL5;UCHL5;UCHL5;UCHL5;UCHL5;UCHL5	>tr|E7EQ55|E7EQ55_HUMAN Uncharacterized protein OS=Homo sapiens GN=UCHL5 PE=4 SV=1;>sp|Q9Y5K5-3|UCHL5_HUMAN Isoform 3 of Ubiquitin carboxyl-terminal hydrolase isozyme L5 OS=Homo sapiens GN=UCHL5;>sp|Q9Y5K5|UCHL5_HUMAN Ubiquitin carboxyl-terminal hydrolase	1	52.0715	0.0371392	52.071	NLMAIVSDRKMIYEQKIAELQRQLAEEPMDT	_MIYEQK(gl)IAELQR_	3	545.956	2.1208	2.2315	2.1768	0.97552
P08238	306	P08238	Heat shock protein HSP 90-beta	HSP90AB1	>sp|P08238|HS90B_HUMAN Heat shock protein HSP 90-beta OS=Homo sapiens GN=HSP90AB1 PE=1 SV=4	1	93.9435	9.07854e-193	225.27	RNPDDITQEEYGEFYKSLTNDWEDHLAVKHF	_NPDDITQEEYGEFYK(gl)SLTNDWEDHLAVK_	4	868.397	0.097934	2.2292	2.0712	0.85494
P14618;B4DUU6;P14618-2	115;100;115	P14618	Pyruvate kinase isozymes M1/M2;Pyruvate kinase isozymes M1/M2	PKM;PKM	>sp|P14618|KPYM_HUMAN Pyruvate kinase isozymes M1/M2 OS=Homo sapiens GN=PKM2 PE=1 SV=4;>tr|B4DUU6|B4DUU6_HUMAN Pyruvate kinase OS=Homo sapiens GN=PKM2 PE=2 SV=1;>sp|P14618-2|KPYM_HUMAN Isoform M1 of Pyruvate kinase isozymes M1/M2 OS=Homo sapiens GN=PKM2	1	130.568	1.42484e-35	139.67	SDPILYRPVAVALDTKGPEIRTGLIKGSGTA	_TATESFASDPILYRPVAVALDTK(gl)GPEIR_	4	783.665	3.0742	2.2283	2.3764	1.144
P00338;P00338-3;P00338-2;F8W819;B4DKQ2;A8MXQ4;F5GXY2;F5GYU2;F5GXH2;F5H5J4;F5H6W8	59;88;59;59;59;59;59;59;59;59;59	P00338	L-lactate dehydrogenase A chain;L-lactate dehydrogenase A chain;L-lactate dehydrogenase A chain	LDHA;LDHA;LDHA;LDHA;LDHA;LDHA;LDHA;LDHA	>sp|P00338|LDHA_HUMAN L-lactate dehydrogenase A chain OS=Homo sapiens GN=LDHA PE=1 SV=2;>sp|P00338-3|LDHA_HUMAN Isoform 3 of L-lactate dehydrogenase A chain OS=Homo sapiens GN=LDHA;>sp|P00338-2|LDHA_HUMAN Isoform 2 of L-lactate dehydrogenase A chain OS=Hom	1	80.4881	1.66033e-27	127.32	LADELALVDVIEDKLKGEMMDLQHGSLFLRT	_LK(gl)GEMMDLQHGSLFLR_	4	498.007	-0.59257	2.2202	1.2172	0.57307
B4DKS8;P52597	90;167	B4DKS8	Heterogeneous nuclear ribonucleoprotein F;Heterogeneous nuclear ribonucleoprotein F, N-terminally processed	HNRNPF	>tr|B4DKS8|B4DKS8_HUMAN Uncharacterized protein OS=Homo sapiens GN=HNRNPF PE=2 SV=1;>sp|P52597|HNRPF_HUMAN Heterogeneous nuclear ribonucleoprotein F OS=Homo sapiens GN=HNRNPF PE=1 SV=3	0.984202	17.9449	8.9009e-66	166.59	TGEAFVQFASQELAEKALGKHKERIGHRYIE	_ITGEAFVQFASQELAEK(gl)ALGK_	3	784.413	-0.37232	2.2121	3.4097	1.6826
P78371;F5GWF6;F8VQ14;B7ZAT2	154;154;154;107	P78371	T-complex protein 1 subunit beta;T-complex protein 1 subunit beta	CCT2;CCT2;CCT2;CCT2	>sp|P78371|TCPB_HUMAN T-complex protein 1 subunit beta OS=Homo sapiens GN=CCT2 PE=1 SV=4;>tr|F5GWF6|F5GWF6_HUMAN Chaperonin-containing TCP1, subunit 2 (beta) OS=Homo sapiens GN=CCT2 PE=3 SV=2;>tr|F8VQ14|F8VQ14_HUMAN Chaperonin-containing TCP1, subunit 2 (b	1	132.644	2.67756e-23	132.64	EALLSSAVDHGSDEVKFRQDLMNIAGTTLSS	_EALLSSAVDHGSDEVK(gl)FR_	4	519.26	0.4695	2.2075	1.9208	0.71185
P06733	28	P06733	Alpha-enolase	ENO1	>sp|P06733|ENOA_HUMAN Alpha-enolase OS=Homo sapiens GN=ENO1 PE=1 SV=2	1	97.9042	5.26993e-09	97.904	DSRGNPTVEVDLFTSKGLFRAAVPSGASTGI	_GNPTVEVDLFTSK(gl)GLFR_	3	665.35	0.35946	2.2074	1.2724	0.86054
P62277	43	P62277	40S ribosomal protein S13	RPS13	>sp|P62277|RS13_HUMAN 40S ribosomal protein S13 OS=Homo sapiens GN=RPS13 PE=1 SV=2	1	62.5425	0.000273696	62.542	LTSDDVKEQIYKLAKKGLTPSQIGVILRDSH	_K(gl)GLTPSQIGVILR_	3	499.303	-0.32909	2.2007	2.1075	0.901
B4DZG6;Q9BTX1-4;G3XA81;Q9BTX1-2;Q9BTX1	95;430;315;429;430	B4DZG6	Nucleoporin NDC1	TMEM48;TMEM48;TMEM48	>tr|B4DZG6|B4DZG6_HUMAN Uncharacterized protein OS=Homo sapiens GN=TMEM48 PE=2 SV=1;>sp|Q9BTX1-4|NDC1_HUMAN Isoform 4 of Nucleoporin NDC1 OS=Homo sapiens GN=TMEM48;>tr|G3XA81|G3XA81_HUMAN Transmembrane protein 48, isoform CRA_a OS=Homo sapiens GN=TMEM48 PE	0.999533	33.3075	3.71738e-33	133.25	PKSSQMPRPSVPPLVKTSLFSSKLSTPDVVS	_PSVPPLVK(gl)TSLFSSK_	3	567.658	0.53563	2.1969	1.6805	0.77039
Q9BXF6	583	Q9BXF6	Rab11 family-interacting protein 5	RAB11FIP5	>sp|Q9BXF6|RFIP5_HUMAN Rab11 family-interacting protein 5 OS=Homo sapiens GN=RAB11FIP5 PE=1 SV=1	1	128.013	1.10237e-27	128.01	QPVTQAPQAGQMVDTKRLKDSAVLDQSAKYY	_TVTSGSIQPVTQAPQAGQM(ox)VDTK(gl)R_	3	877.445	-0.21457	2.1945	3.4856	1.6651
F5H4B1;P78395;B7Z986	208;224;167	F5H4B1	Melanoma antigen preferentially expressed in tumors	PRAME;PRAME	>tr|F5H4B1|F5H4B1_HUMAN Preferentially-expressed antigen in melanoma OS=Homo sapiens GN=PRAME PE=4 SV=1;>sp|P78395|PRAME_HUMAN Melanoma antigen preferentially expressed in tumors OS=Homo sapiens GN=PRAME PE=1 SV=1;>tr|B7Z986|B7Z986_HUMAN Uncharacterized pr	0.998228	27.5068	1.41322e-11	101.39	CCKKLKIFAMPMQDIKMILKMVQLDSIEDLE	_IFAMPMQDIK(gl)MILK_	3	598.322	-1.7233	2.1924	2.4726	1.1382
O75529	481	O75529	TAF5-like RNA polymerase II p300/CBP-associated factor-associated factor 65 kDa subunit 5L	TAF5L	>sp|O75529|TAF5L_HUMAN TAF5-like RNA polymerase II p300/CBP-associated factor-associated factor 65 kDa subunit 5L OS=Homo sapiens GN=TAF5L PE=1 SV=1	1	156.229	5.88927e-49	156.23	GHRGPVLSLAFSPNGKYLASAGEDQRLKLWD	_GPVLSLAFSPNGK(gl)YLASAGEDQR_	3	831.091	0.0266	2.1905	1.4754	0.6896
B4DWJ2;P47897;B4DNN3	575;586;536	B4DWJ2	Glutamine--tRNA ligase	QARS;QARS	>tr|B4DWJ2|B4DWJ2_HUMAN Glutaminyl-tRNA synthetase OS=Homo sapiens GN=QARS PE=2 SV=1;>sp|P47897|SYQ_HUMAN Glutamine--tRNA ligase OS=Homo sapiens GN=QARS PE=1 SV=1;>tr|B4DNN3|B4DNN3_HUMAN Uncharacterized protein OS=Homo sapiens GN=QARS PE=2 SV=1	1	69.6811	9.89423e-13	101.04	VLESLRVIITNFPAAKSLDIQVPNFPADETK	_VIITNFPAAK(gl)SLDIQVPNFPADETK_	3	948.171	-0.074555	2.1904	2.263	0.98354
P35244	39	P35244	Replication protein A 14 kDa subunit	RPA3	>sp|P35244|RFA3_HUMAN Replication protein A 14 kDa subunit OS=Homo sapiens GN=RPA3 PE=1 SV=1	0.999997	55.2505	0.000339237	75.143	PVCFVGRLEKIHPTGKMFILSDGEGKNGTIE	_IHPTGK(gl)M(ox)FILSDGEGK_	3	620.649	-1.799	2.1889	3.7578	1.6846
Q99643;D6RBX6;Q99643-2	35;35;35	Q99643	Succinate dehydrogenase cytochrome b560 subunit, mitochondrial	SDHC;SDHC	>sp|Q99643|C560_HUMAN Succinate dehydrogenase cytochrome b560 subunit, mitochondrial OS=Homo sapiens GN=SDHC PE=1 SV=1;>tr|D6RBX6|D6RBX6_HUMAN Succinate dehydrogenase complex, subunit C, integral membrane protein, 15kDa OS=Homo sapiens GN=SDHC PE=4 SV=1;>s	1	81.6316	1.21761e-05	81.632	PQLCIRNAVPLGTTAKEEMERFWNKNIGSNR	_NAVPLGTTAK(gl)EEM(ox)ER_	3	592.625	-0.81852	2.1884	1.2293	0.54123
Q8IVP5	119	Q8IVP5	FUN14 domain-containing protein 1	FUNDC1	>sp|Q8IVP5|FUND1_HUMAN FUN14 domain-containing protein 1 OS=Homo sapiens GN=FUNDC1 PE=1 SV=1	1	92.6474	1.58264e-05	96.848	KDVNKAKRQIKKRANKAAPEINNLIEEATEF	_RANK(gl)AAPEINNLIEEATEFIK_	3	829.106	1.6781	2.1873	1.6849	0.77101
Q9NUJ7	227	Q9NUJ7	PI-PLC X domain-containing protein 1	PLCXD1	>sp|Q9NUJ7|PLCX1_HUMAN PI-PLC X domain-containing protein 1 OS=Homo sapiens GN=PLCXD1 PE=2 SV=1	1	83.9983	0.000386422	83.998	HELWPGVPYWWGNRVKTEALIRYLETMKSCG	_VK(gl)TEALIR_	3	348.545	0.11831	2.1825	1.8143	0.83379
B3KRS5;Q92769;E5RJ04;E5RGV4;E5RHE7;E5RH52;E5RG37;E5RFP9;Q13547;Q5TEE2	60;90;60;60;60;60;60;97;89;89	B3KRS5;Q13547	Histone deacetylase;Histone deacetylase 2;Histone deacetylase 1	HDAC2;HDAC2;HDAC2;HDAC2;HDAC2;HDAC2;HDAC2;HDAC2;HDAC1;HDAC1	>tr|B3KRS5|B3KRS5_HUMAN Histone deacetylase OS=Homo sapiens GN=HDAC2 PE=2 SV=1;>sp|Q92769|HDAC2_HUMAN Histone deacetylase 2 OS=Homo sapiens GN=HDAC2 PE=1 SV=2;>tr|E5RJ04|E5RJ04_HUMAN Histone deacetylase 2 (Fragment) OS=Homo sapiens GN=HDAC2 PE=4 SV=1;>tr|E	1	181.506	5.22894e-52	181.51	KFLRSIRPDNMSEYSKQMQRFNVGEDCPVFD	_SIRPDNMSEYSK(gl)QMQR_	3	695.326	-2.5505	2.1807	2.3504	1.0735
Q9H040	407	Q9H040	SprT-like domain-containing protein Spartan	SPRTN	>sp|Q9H040|CA124_HUMAN Zinc finger RAD18 domain-containing protein C1orf124 OS=Homo sapiens GN=C1orf124 PE=1 SV=2	1	165.376	1.37253e-46	165.38	MPSQDVSGSEDTFPNKRPRLEDKTVFDNFFI	_VTESASVM(ox)PSQDVSGSEDTFPNK(gl)RPR_	4	738.6	-0.98151	2.1732	1.9027	0.85022
F5H8K4;O43242;B4DT72	427;440;302	F5H8K4	26S proteasome non-ATPase regulatory subunit 3	PSMD3;PSMD3;PSMD3	>tr|F5H8K4|F5H8K4_HUMAN Proteasome (prosome, macropain) 26S subunit, non-ATPase, 3 OS=Homo sapiens GN=PSMD3 PE=4 SV=1;>sp|O43242|PSMD3_HUMAN 26S proteasome non-ATPase regulatory subunit 3 OS=Homo sapiens GN=PSMD3 PE=1 SV=2;>tr|B4DT72|B4DT72_HUMAN Proteasom	1	161.857	6.75149e-69	179.46	KLQLDSPEDAEFIVAKAIRDGVIEASINHEK	_LQLDSPEDAEFIVAK(gl)AIR_	3	710.379	-1.0219	2.1659	12.489	6.2595
H0YJE4;Q9Y394-2;Q9Y394;F8W9Q4;H0YJ66	123;73;123;123;118	H0YJE4	Dehydrogenase/reductase SDR family member 7	DHRS7;DHRS7;DHRS7	>tr|H0YJE4|H0YJE4_HUMAN Dehydrogenase/reductase (SDR family) member 7 (Fragment) OS=Homo sapiens GN=DHRS7 PE=4 SV=1;>sp|Q9Y394-2|DHRS7_HUMAN Isoform 2 of Dehydrogenase/reductase SDR family member 7 OS=Homo sapiens GN=DHRS7;>sp|Q9Y394|DHRS7_HUMAN Dehydrogen	1	145.34	2.7565e-59	145.34	LPLDLTDTGSHEAATKAVLQEFGRGFFNGLR	_DILVLPLDLTDTGSHEAATK(gl)AVLQEFGR_	4	781.663	0.16857	2.1658	1.8007	0.86803
Q86SY2;Q8IV10;B4DUT6;G3V522;Q8WV16	290;360;400;454;460	Q86SY2	DDB1- and CUL4-associated factor 4;DDB1- and CUL4-associated factor 4;DDB1- and CUL4-associated factor 4	DCAF4;DCAF4;DCAF4;DCAF4;DCAF4	>tr|Q86SY2|Q86SY2_HUMAN DDB1 and CUL4 associated factor 4 OS=Homo sapiens GN=DCAF4 PE=2 SV=1;>tr|Q8IV10|Q8IV10_HUMAN DDB1 and CUL4 associated factor 4 OS=Homo sapiens GN=WDR21A PE=2 SV=1;>tr|B4DUT6|B4DUT6_HUMAN DDB1 and CUL4 associated factor 4 OS=Homo sap	1	65.2071	0.00909685	65.207	DARLLRTIPSPYPASKADIPSVAFSSRLGGS	_TIPSPYPASK(gl)ADIPSVAFSSR_	3	769.066	3.5882	2.1656	1.9544	0.90247
Q01432-3;E9PKC5;Q01432;B7Z763;A0AUX0	509;502;502;509;511	Q01432-3	AMP deaminase 3;AMP deaminase 3;AMP deaminase 3	AMPD3;AMPD3;AMPD3;AMPD3	>sp|Q01432-3|AMPD3_HUMAN Isoform 1C of AMP deaminase 3 OS=Homo sapiens GN=AMPD3;>tr|E9PKC5|E9PKC5_HUMAN Adenosine monophosphate deaminase 3 OS=Homo sapiens GN=AMPD3 PE=4 SV=1;>sp|Q01432|AMPD3_HUMAN AMP deaminase 3 OS=Homo sapiens GN=AMPD3 PE=1 SV=1;>tr|B7Z	1	65.1836	0.000511174	65.184	PNFGKMLENIFLPLFKATINPQDHRELHLFL	_M(ox)LENIFLPLFK(gl)ATINPQDHR_	4	632.584	-0.99709	2.1648	2.4536	1.0749
Q9NSD9	53	Q9NSD9	Phenylalanine--tRNA ligase beta subunit	FARSB	>sp|Q9NSD9|SYFB_HUMAN Phenylalanine--tRNA ligase beta subunit OS=Homo sapiens GN=FARSB PE=1 SV=3	0.999974	45.8959	0.04735	49.537	ITSEKEIISKEQGNVKAAGASDVVLYKIDVP	_EQGNVK(gl)AAGASDVVLYK_	3	621.658	0.3374	2.1643	2.1823	0.96194
Q9Y679-2;E7EU18;Q9Y679;Q9Y679-3;G8JLM8	250;307;316;250;252	Q9Y679-2	Ancient ubiquitous protein 1	AUP1	>sp|Q9Y679-2|AUP1_HUMAN Isoform Short of Ancient ubiquitous protein 1 OS=Homo sapiens GN=AUP1;>tr|E7EU18|E7EU18_HUMAN Uncharacterized protein OS=Homo sapiens GN=AUP1 PE=4 SV=1;>sp|Q9Y679|AUP1_HUMAN Ancient ubiquitous protein 1 OS=Homo sapiens GN=AUP1 PE=1	1	55.7548	0.0107711	55.755	EANEEFALRVQQLVAKELGQTGTRLTPADKA	_VQQLVAK(gl)ELGQTGTR_	3	581.323	-1.007	2.1626	1.7919	0.80409
Q5JR04;Q9HCE1	911;967	Q5JR04	Putative helicase MOV-10	MOV10;MOV10	>tr|Q5JR04|Q5JR04_HUMAN Mov10, Moloney leukemia virus 10, homolog (Mouse) OS=Homo sapiens GN=MOV10 PE=2 SV=1;>sp|Q9HCE1|MOV10_HUMAN Putative helicase MOV-10 OS=Homo sapiens GN=MOV10 PE=1 SV=2	1	123.413	9.15729e-38	123.41	KLDLQQGQNLLQGLSKLSPSTSGPHSHDYLP	_LDLQQGQNLLQGLSK(gl)LSPSTSGPHSHDYLPQER_	5	752.384	-1.1281	2.1613	2.6917	1.123
P12270	575	P12270	Nucleoprotein TPR	TPR	>sp|P12270|TPR_HUMAN Nucleoprotein TPR OS=Homo sapiens GN=TPR PE=1 SV=3	1	146.353	2.7955e-85	209.66	LGETREREEQETTSSKITELQLKLESALTEL	_EREEQETTSSK(gl)ITELQLK_	3	755.052	-0.047742	2.1576	1.8523	0.85854
P49327;F5H0D4	1591;556	P49327	Fatty acid synthase;[Acyl-carrier-protein] S-acetyltransferase;[Acyl-carrier-protein] S-malonyltransferase;3-oxoacyl-[acyl-carrier-protein] synthase;3-oxoacyl-[acyl-carrier-protein] reductase;3-hydroxyacyl-[acyl-carrier-protein] dehydratase;Enoyl-[acyl-carrier-protein] reductase;Oleoyl-[acyl-carrier-protein] hydrolase	FASN	>sp|P49327|FAS_HUMAN Fatty acid synthase OS=Homo sapiens GN=FASN PE=1 SV=3;>tr|F5H0D4|F5H0D4_HUMAN Fatty acid synthase OS=Homo sapiens GN=FASN PE=4 SV=1	1	115.504	1.82904e-18	115.5	IMLATGKLSPDAIPGKWTSQDSLLGMEFSGR	_LSPDAIPGK(gl)WTSQDSLLGMEFSGR_	3	902.778	1.2265	2.1457	1.552	0.70924
G3V1P4;G5EA58;F5H345;P08397-2;P08397;F5GY90;F5H226;F5H0P4	62;79;61;62;79;62;79;73	G3V1P4	Porphobilinogen deaminase	HMBS;HMBS;HMBS;HMBS;HMBS;HMBS;HMBS	>tr|G3V1P4|G3V1P4_HUMAN Hydroxymethylbilane synthase, isoform CRA_c OS=Homo sapiens GN=HMBS PE=4 SV=1;>tr|G5EA58|G5EA58_HUMAN Hydroxymethylbilane synthase, isoform CRA_d OS=Homo sapiens GN=HMBS PE=4 SV=1;>tr|F5H345|F5H345_HUMAN Hydroxymethylbilane synthase	0.998378	27.8911	0.0344169	48.608	LDTALSKIGEKSLFTKELEHALEKNEVDLVV	_SLFTK(gl)ELEHALEK_	3	553.63	0.87626	2.1408	2.1175	0.88105
P06733;P06733-2	285;192	P06733	Alpha-enolase	ENO1	>sp|P06733|ENOA_HUMAN Alpha-enolase OS=Homo sapiens GN=ENO1 PE=1 SV=2;>sp|P06733-2|ENOA_HUMAN Isoform MBP-1 of Alpha-enolase OS=Homo sapiens GN=ENO1	1	163.261	1.40457e-74	164.79	YISPDQLADLYKSFIKDYPVVSIEDPFDQDD	_SFIK(gl)DYPVVSIEDPFDQDDWGAWQK_	3	1033.82	-0.5617	2.1347	2.114	1.0142
P84098	46	P84098	60S ribosomal protein L19	RPL19	>sp|P84098|RL19_HUMAN 60S ribosomal protein L19 OS=Homo sapiens GN=RPL19 PE=1 SV=1	1	86.8981	6.98141e-05	86.898	EIANANSRQQIRKLIKDGLIIRKPVTVHSRA	_LIK(gl)DGLIIR_	3	385.58	0.39283	2.1341	2.3042	1.0371
P62805	92	P62805	Histone H4	HIST1H4A	>sp|P62805|H4_HUMAN Histone H4 OS=Homo sapiens GN=HIST1H4A PE=1 SV=2	1	88.0206	1.37332e-07	88.021	AKRKTVTAMDVVYALKRQGRTLYGFGG____	_TVTAM(ox)DVVYALK(gl)R_	3	532.952	0.35633	2.1326	0.93699	0.46923
F8VWC5;G3V203;H0YHA7;Q07020;F8VUA6;F8VYV2;E7EW92	49;78;51;78;26;78;78	F8VWC5	60S ribosomal protein L18;60S ribosomal protein L18;60S ribosomal protein L18;60S ribosomal protein L18;60S ribosomal protein L18	RPL18;RPL18;RPL18;RPL18;RPL18;RPL18	>tr|F8VWC5|F8VWC5_HUMAN 60S ribosomal protein L18 OS=Homo sapiens GN=RPL18 PE=3 SV=1;>tr|G3V203|G3V203_HUMAN 60S ribosomal protein L18 OS=Homo sapiens GN=RPL18 PE=3 SV=1;>tr|H0YHA7|H0YHA7_HUMAN 60S ribosomal protein L18 (Fragment) OS=Homo sapiens GN=RPL18	1	110.747	3.47539e-08	110.75	LSRMIRKMKLPGRENKTAVVVGTITDDVRVQ	_LPGRENK(gl)TAVVVGTITDDVR_	3	752.077	-1.0442	2.1284	2.3381	1.0199
A6NNV6;O95229	111;111	A6NNV6	ZW10 interactor	ZWINT;ZWINT	>tr|A6NNV6|A6NNV6_HUMAN ZW10 interactor OS=Homo sapiens GN=ZWINT PE=4 SV=1;>sp|O95229|ZWINT_HUMAN ZW10 interactor OS=Homo sapiens GN=ZWINT PE=1 SV=2	0.999366	31.9739	0.00033728	74.15	WKELKATYREHVEAIKIGLTKALTQMEEAQR	_EHVEAIK(gl)IGLTK_	4	363.711	1.8811	2.1252	1.9785	0.8752
Q71TU5;P48729;P48729-2;E5RG27;D6RGE5	8;8;8;8;8	Q71TU5	Casein kinase I isoform alpha	CSNK1A1;CSNK1A1;CSNK1A1;CSNK1A1	>tr|Q71TU5|Q71TU5_HUMAN Casein kinase 1, alpha 1 OS=Homo sapiens GN=CSNK1A1 PE=2 SV=1;>sp|P48729|KC1A_HUMAN Casein kinase I isoform alpha OS=Homo sapiens GN=CSNK1A1 PE=1 SV=2;>sp|P48729-2|KC1A_HUMAN Isoform 2 of Casein kinase I isoform alpha OS=Homo sapien	0.999901	40.0537	0.0162016	71.143	________MASSSGSKAEFIVGGKYKLVRKI	_(ac)ASSSGSK(gl)AEFIVGGK_	2	790.899	-0.26314	2.1196	5.2439	1.4315
P15311;P26038	35;35	P15311;P26038	Ezrin;Moesin	EZR;MSN	>sp|P15311|EZRI_HUMAN Ezrin OS=Homo sapiens GN=EZR PE=1 SV=4;>sp|P26038|MOES_HUMAN Moesin OS=Homo sapiens GN=MSN PE=1 SV=3	1	43.0301	0.0609564	43.03	IQPNTTGKQLFDQVVKTIGLREVWFFGLQYQ;IQPNTTGKQLFDQVVKTIGLREVWYFGLHYV	_QLFDQVVK(gl)TIGLR_	3	544.314	1.3662	2.1175	2.0533	0.96968
P11142;E9PKE3;P11142-2;E7ET08;E9PN89;E9PLF4;E9PQQ4;E9PQK7;E9PK54;E9PN25;E9PPY6;P54652	108;108;108;108;48;108;108;108;108;108;108;109	P11142	Heat shock cognate 71 kDa protein;Heat shock-related 70 kDa protein 2	HSPA8;HSPA8;HSPA8;HSPA8;HSPA8;HSPA8;HSPA8;HSPA8;HSPA8;HSPA2	>sp|P11142|HSP7C_HUMAN Heat shock cognate 71 kDa protein OS=Homo sapiens GN=HSPA8 PE=1 SV=1;>tr|E9PKE3|E9PKE3_HUMAN Heat shock 70kDa protein 8 OS=Homo sapiens GN=HSPA8 PE=3 SV=1;>sp|P11142-2|HSP7C_HUMAN Isoform 2 of Heat shock cognate 71 kDa protein OS=Hom	0.99955	33.4647	0.00545056	62.536	MVVNDAGRPKVQVEYKGETKSFYPEEVSSMV	_VQVEYK(gl)GETK_	3	432.226	0.81209	2.1123	3.5447	1.6098
E7EQ55;Q9Y5K5-3;Q9Y5K5;Q5LJA5;Q5LJA9;Q9Y5K5-2;E9PGR0;Q9Y5K5-4;B4DW59;B7Z9U9;H0Y6Y4;H0Y636;H0Y4E0;H0Y4K0	267;276;277;303;316;276;267;276;152;153;168;65;133;59	E7EQ55	Ubiquitin carboxyl-terminal hydrolase isozyme L5	UCHL5;UCHL5;UCHL5;UCHL5;UCHL5;UCHL5;UCHL5;UCHL5;UCHL5	>tr|E7EQ55|E7EQ55_HUMAN Uncharacterized protein OS=Homo sapiens GN=UCHL5 PE=4 SV=1;>sp|Q9Y5K5-3|UCHL5_HUMAN Isoform 3 of Ubiquitin carboxyl-terminal hydrolase isozyme L5 OS=Homo sapiens GN=UCHL5;>sp|Q9Y5K5|UCHL5_HUMAN Ubiquitin carboxyl-terminal hydrolase	0.952477	13.0195	4.31975e-06	91.307	SEVAKNQMLIEEEVQKLKRYKIENIRRKHNY	_NQM(ox)LIEEEVQK(gl)LK_	3	577.97	0.49414	2.1119	2.1769	1.116
P52948-6;P52948-5;P52948;P52948-2	1238;1324;1341;1324	P52948-6	Nuclear pore complex protein Nup98-Nup96;Nuclear pore complex protein Nup98;Nuclear pore complex protein Nup96	NUP98	>sp|P52948-6|NUP98_HUMAN Isoform 6 of Nuclear pore complex protein Nup98-Nup96 OS=Homo sapiens GN=NUP98;>sp|P52948-5|NUP98_HUMAN Isoform 5 of Nuclear pore complex protein Nup98-Nup96 OS=Homo sapiens GN=NUP98;>sp|P52948|NUP98_HUMAN Nuclear pore complex prot	1	115.237	1.25277e-24	115.24	QKNSPVEAVFSYLTGKRISEACSLAQQSGDH	_NSPVEAVFSYLTGK(gl)R_	3	594.644	0.2312	2.1056	2.1011	0.99022
P62851	66	P62851	40S ribosomal protein S25	RPS25	>sp|P62851|RS25_HUMAN 40S ribosomal protein S25 OS=Homo sapiens GN=RPS25 PE=1 SV=1	1	51.7977	0.00090926	59.728	DKATYDKLCKEVPNYKLITPAVVSERLKIRG	_EVPNYK(gl)LITPAVVSER_	3	643.686	1.5991	2.1019	1.7668	0.83269
P62316	98	P62316	Small nuclear ribonucleoprotein Sm D2	SNRPD2	>sp|P62316|SMD2_HUMAN Small nuclear ribonucleoprotein Sm D2 OS=Homo sapiens GN=SNRPD2 PE=1 SV=1	1	67.9808	0.00333071	77.058	GKKKSKPVNKDRYISKMFLRGDSVIVVLRNP	_YISK(gl)MFLR_	3	391.215	-1.4713	2.0952	1.6954	0.81903
P08238;H0Y5S7;H0Y6E4;E9PHI2;E9PHI1;H0Y598;E9PHH7	438;64;64;76;76;64;76	P08238	Heat shock protein HSP 90-beta	HSP90AB1;HSP90AB1;HSP90AB1;HSP90AB1	>sp|P08238|HS90B_HUMAN Heat shock protein HSP 90-beta OS=Homo sapiens GN=HSP90AB1 PE=1 SV=4;>tr|H0Y5S7|H0Y5S7_HUMAN Heat shock protein 90kDa alpha (cytosolic), class B member 1 (Fragment) OS=Homo sapiens GN=HSP90AB1 PE=4 SV=1;>tr|H0Y6E4|H0Y6E4_HUMAN Heat s	1	53.3001	0.0154249	53.3	KENYKKFYEAFSKNLKLGIHEDSTNRRRLSE	_NLK(gl)LGIHEDSTNR_	3	537.613	-0.070497	2.0936	1.6837	0.71346
Q7Z6Z7-3;Q7Z6Z7;E7EVU8;H0Y5W0;Q7Z6Z7-2;E9PD66;Q5H962	1098;1107;1107;141;1107;1107;1107	Q7Z6Z7-3	E3 ubiquitin-protein ligase HUWE1	HUWE1;HUWE1;HUWE1	>sp|Q7Z6Z7-3|HUWE1_HUMAN Isoform 3 of E3 ubiquitin-protein ligase HUWE1 OS=Homo sapiens GN=HUWE1;>sp|Q7Z6Z7|HUWE1_HUMAN E3 ubiquitin-protein ligase HUWE1 OS=Homo sapiens GN=HUWE1 PE=1 SV=3;>tr|E7EVU8|E7EVU8_HUMAN Uncharacterized protein OS=Homo sapiens GN=	0.999228	31.1184	0.00471682	67.118	TAPTPAARSTASALTKLLTKGLSWQPPPYTP	_STASALTK(gl)LLTK_	3	449.933	-0.080723	2.0868	2.5857	1.2531
Q15843;E9PS38;F8VSA6;E9PL57	11;11;11;11	Q15843	NEDD8	NEDD8;NEDD8-MDP1;NEDD8;NEDD8-MDP1	>sp|Q15843|NEDD8_HUMAN NEDD8 OS=Homo sapiens GN=NEDD8 PE=1 SV=1;>tr|E9PS38|E9PS38_HUMAN NEDD8-MDP1 readthrough OS=Homo sapiens GN=NEDD8-MDP1 PE=4 SV=1;>tr|F8VSA6|F8VSA6_HUMAN Uncharacterized protein OS=Homo sapiens GN=NEDD8 PE=4 SV=1;>tr|E9PL57|E9PL57_HUMA	1	185.899	2.41459e-118	225.29	_____MLIKVKTLTGKEIEIDIEPTDKVERI	_TLTGK(gl)EIEIDIEPTDKVER_	3	767.404	-0.47693	2.0861	1.819	0.87994
P60228;E5RGA2;H0YAW4	424;331;135	P60228	Eukaryotic translation initiation factor 3 subunit E;Eukaryotic translation initiation factor 3 subunit E	EIF3E;EIF3E;EIF3E	>sp|P60228|EIF3E_HUMAN Eukaryotic translation initiation factor 3 subunit E OS=Homo sapiens GN=EIF3E PE=1 SV=1;>tr|E5RGA2|E5RGA2_HUMAN Eukaryotic translation initiation factor 3 subunit E OS=Homo sapiens GN=EIF3E PE=3 SV=1;>tr|H0YAW4|H0YAW4_HUMAN Eukaryoti	1	147.37	1.45167e-27	147.37	KSLSFRSQMLAMNIEKKLNQNSRSEAPNWAT	_SQMLAMNIEK(gl)K(gl)LNQNSR_	3	745.044	0.55185	2.068	2.0582	1.0662
P60228;E5RGA2;H0YAW4	425;332;136	P60228	Eukaryotic translation initiation factor 3 subunit E;Eukaryotic translation initiation factor 3 subunit E	EIF3E;EIF3E;EIF3E	>sp|P60228|EIF3E_HUMAN Eukaryotic translation initiation factor 3 subunit E OS=Homo sapiens GN=EIF3E PE=1 SV=1;>tr|E5RGA2|E5RGA2_HUMAN Eukaryotic translation initiation factor 3 subunit E OS=Homo sapiens GN=EIF3E PE=3 SV=1;>tr|H0YAW4|H0YAW4_HUMAN Eukaryoti	1	147.37	1.45167e-27	147.37	SLSFRSQMLAMNIEKKLNQNSRSEAPNWATQ	_SQMLAMNIEK(gl)K(gl)LNQNSR_	3	745.044	0.55185	2.068	2.0582	1.0662
P15531;P15531-2;E7ERL0;E5RHP0;P22392-2;Q32Q12	39;64;64;39;39;64	P15531;P22392-2	Nucleoside diphosphate kinase A;Nucleoside diphosphate kinase	NME1;NME1;NME1;NME1-NME2	>sp|P15531|NDKA_HUMAN Nucleoside diphosphate kinase A OS=Homo sapiens GN=NME1 PE=1 SV=1;>sp|P15531-2|NDKA_HUMAN Isoform 2 of Nucleoside diphosphate kinase A OS=Homo sapiens GN=NME1;>tr|E7ERL0|E7ERL0_HUMAN Non-metastatic cells 1, protein (NM23A)-expressed i	0.999996	54.4515	0.00308174	73.722	IIKRFEQKGFRLVGLKFMQASEDLLKEHYVD	_LVGLK(gl)FMQASEDLLK_	3	602.666	-0.63765	2.0678	2.0229	0.97827
Q7Z6Z7-3;Q7Z6Z7;E7EVU8;H0Y5W0;Q7Z6Z7-2;E9PD66;H0Y659	3443;3452;3454;2486;3436;3438;290	Q7Z6Z7-3	E3 ubiquitin-protein ligase HUWE1	HUWE1;HUWE1;HUWE1	>sp|Q7Z6Z7-3|HUWE1_HUMAN Isoform 3 of E3 ubiquitin-protein ligase HUWE1 OS=Homo sapiens GN=HUWE1;>sp|Q7Z6Z7|HUWE1_HUMAN E3 ubiquitin-protein ligase HUWE1 OS=Homo sapiens GN=HUWE1 PE=1 SV=3;>tr|E7EVU8|E7EVU8_HUMAN Uncharacterized protein OS=Homo sapiens GN=	1	68.3555	5.42371e-06	104.24	MLSHPVIRRSSLLTEKLLRLLSLISIALPEN	_SSLLTEK(gl)LLR_	2	637.377	0.19533	2.066	3.2491	1.4336
Q68E01-2;Q68E01;Q68E01-4;Q68E01-3	914;915;427;708	Q68E01-2	Integrator complex subunit 3	INTS3	>sp|Q68E01-2|INT3_HUMAN Isoform 2 of Integrator complex subunit 3 OS=Homo sapiens GN=INTS3;>sp|Q68E01|INT3_HUMAN Integrator complex subunit 3 OS=Homo sapiens GN=INTS3 PE=1 SV=1;>sp|Q68E01-4|INT3_HUMAN Isoform 4 of Integrator complex subunit 3 OS=Homo sapie	1	85.8048	6.23461e-06	85.805	NSLPRKRQSLRSSSSKLAQLTLEQILEHLDN	_SSSSK(gl)LAQLTLEQILEHLDNLR_	4	653.103	0.058569	2.0654	1.8633	0.89474
Q13347	282	Q13347	Eukaryotic translation initiation factor 3 subunit I	EIF3I	>sp|Q13347|EIF3I_HUMAN Eukaryotic translation initiation factor 3 subunit I OS=Homo sapiens GN=EIF3I PE=1 SV=1	1	206.279	5.82582e-98	215.75	ARFFHLAFEEEFGRVKGHFGPINSVAFHPDG	_VK(gl)GHFGPINSVAFHPDGK_	3	674.35	-0.93446	2.0627	2.3524	1.0977
Q5SZU1;O43175	24;58	Q5SZU1	D-3-phosphoglycerate dehydrogenase	PHGDH;PHGDH	>tr|Q5SZU1|Q5SZU1_HUMAN Phosphoglycerate dehydrogenase OS=Homo sapiens GN=PHGDH PE=2 SV=1;>sp|O43175|SERA_HUMAN D-3-phosphoglycerate dehydrogenase OS=Homo sapiens GN=PHGDH PE=1 SV=4	0.999996	53.925	0.0105562	58.98	FLLQDCEGLIVRSATKVTADVINAAEKLQVV	_SATK(gl)VTADVINAAEK_	3	544.625	0.11696	2.0614	1.6754	0.8272
P62081;B5MCP9	142;142	P62081	40S ribosomal protein S7	RPS7;RPS7	>sp|P62081|RS7_HUMAN 40S ribosomal protein S7 OS=Homo sapiens GN=RPS7 PE=1 SV=1;>tr|B5MCP9|B5MCP9_HUMAN Ribosomal protein S7 OS=Homo sapiens GN=RPS7 PE=4 SV=1	1	110.379	1.01023e-48	139.7	DAILEDLVFPSEIVGKRIRVKLDGSRLIKVH	_TLTAVHDAILEDLVFPSEIVGK(gl)R_	4	660.112	0.28233	2.0569	1.5095	0.65697
Q9NPD8	48	Q9NPD8	Ubiquitin-conjugating enzyme E2 T	UBE2T	>sp|Q9NPD8|UBE2T_HUMAN Ubiquitin-conjugating enzyme E2 T OS=Homo sapiens GN=UBE2T PE=1 SV=1	0.965995	14.5344	3.00212e-27	131.4	DLRAQILGGANTPYEKGVFKLEVIIPERYPF	_AQILGGANTPYEK(gl)GVFK_	3	636.339	-0.18164	2.0567	2.0305	0.97699
Q8IY22	74	Q8IY22	C-Maf-inducing protein	CMIP	>sp|Q8IY22|CMIP_HUMAN C-Maf-inducing protein OS=Homo sapiens GN=CMIP PE=1 SV=3	0.999996	54.0888	0.000175198	83.045	DIQVCVIRHPRTFLSKILTSKFLRRWEPHHL	_TFLSK(gl)ILTSK_	3	417.915	0.20072	2.0566	1.7504	0.83894
Q7Z6Z7-3;Q7Z6Z7;E7EVU8;H0Y5W0;Q7Z6Z7-2;E9PD66;H0Y659	4286;4295;4297;3329;4279;4281;1118	Q7Z6Z7-3	E3 ubiquitin-protein ligase HUWE1	HUWE1;HUWE1;HUWE1	>sp|Q7Z6Z7-3|HUWE1_HUMAN Isoform 3 of E3 ubiquitin-protein ligase HUWE1 OS=Homo sapiens GN=HUWE1;>sp|Q7Z6Z7|HUWE1_HUMAN E3 ubiquitin-protein ligase HUWE1 OS=Homo sapiens GN=HUWE1 PE=1 SV=3;>tr|E7EVU8|E7EVU8_HUMAN Uncharacterized protein OS=Homo sapiens GN=	1	86.7224	2.7931e-05	86.772	WFWRALRSFDQADRAKFLQFVTGTSKVPLQG	_AK(gl)FLQFVTGTSK_	3	480.933	0.95837	2.0531	3.3973	1.5319
P62195	15	P62195	26S protease regulatory subunit 8	PSMC5	>sp|P62195|PRS8_HUMAN 26S protease regulatory subunit 8 OS=Homo sapiens GN=PSMC5 PE=1 SV=1	1	127.586	3.51608e-66	176.69	_MALDGPEQMELEEGKAGSGLRQYYLSKIEE	_(ac)ALDGPEQMELEEGK(gl)AGSGLR_	3	748.358	0.9098	2.0443	6.4403	3.1226
Q9UNN5;B3KT28	221;27	Q9UNN5	FAS-associated factor 1	FAF1;FAF1	>sp|Q9UNN5|FAF1_HUMAN FAS-associated factor 1 OS=Homo sapiens GN=FAF1 PE=1 SV=2;>tr|B3KT28|B3KT28_HUMAN Uncharacterized protein OS=Homo sapiens GN=FAF1 PE=2 SV=1	1	125.45	2.43666e-20	125.45	EYNLNFSGSSTIQEVKRNVYDLTSIPVRHQL	_EYNLNFSGSSTIQEVK(gl)R_	3	696.012	-1.3795	2.0418	2.835	1.3885
O95155-3;O95155-2;O95155	549;665;794	O95155-3	Ubiquitin conjugation factor E4 B	UBE4B	>sp|O95155-3|UBE4B_HUMAN Isoform 3 of Ubiquitin conjugation factor E4 B OS=Homo sapiens GN=UBE4B;>sp|O95155-2|UBE4B_HUMAN Isoform 2 of Ubiquitin conjugation factor E4 B OS=Homo sapiens GN=UBE4B;>sp|O95155|UBE4B_HUMAN Ubiquitin conjugation factor E4 B OS=Ho	0.999984	47.8591	1.08895e-07	91.62	RLRAIRELNRTVEDLKNNESQWKDSPLATRH	_TVEDLK(gl)NNESQWK_	3	568.944	0.61843	2.0333	3.7814	1.772
F5H3N4;Q16850;Q16850-2	382;436;337	F5H3N4	Lanosterol 14-alpha demethylase	CYP51A1	>tr|F5H3N4|F5H3N4_HUMAN Cytochrome P450, family 51, subfamily A, polypeptide 1 OS=Homo sapiens GN=CYP51A1 PE=3 SV=1;>sp|Q16850|CP51A_HUMAN Lanosterol 14-alpha demethylase OS=Homo sapiens GN=CYP51A1 PE=1 SV=3;>sp|Q16850-2|CP51A_HUMAN Isoform 2 of Lanosterol	1	120.231	2.88857e-28	129.02	FNPDRYLQDNPASGEKFAYVPFGAGRHRCIG	_YLQDNPASGEK(gl)FAYVPFGAGR_	3	801.057	0.36425	2.0323	1.7272	0.84944
Q96CS3;B4E2M8	146;146	Q96CS3	FAS-associated factor 2	FAF2	>sp|Q96CS3|FAF2_HUMAN FAS-associated factor 2 OS=Homo sapiens GN=FAF2 PE=1 SV=2;>tr|B4E2M8|B4E2M8_HUMAN Uncharacterized protein OS=Homo sapiens GN=FAF2 PE=2 SV=1	1	246.681	1.40165e-166	246.68	DPVGDIVSFMHSFEEKYGRAHPVFYQGTYSQ	_VTDPVGDIVSFMHSFEEK(gl)YGR_	4	632.554	1.9265	2.0302	2.1341	0.6926
P62979;F5H6Q2;P62987;F5GYU3;F5H2Z3;F5H265;F5H7Y5;B4DV12;F5H388;F5H747;F5GXK7;P0CG47;Q96C32;F5H7K6;F5H041;P0CG48;F5H4D8;F5GYX6;F5GZ39	6;6;6;6;6;6;6;6;6;6;6;6;6;6;6;6;6;6;6	P62979	Ubiquitin-40S ribosomal protein S27a;Ubiquitin;40S ribosomal protein S27a;Ubiquitin-60S ribosomal protein L40;Ubiquitin;60S ribosomal protein L40;Polyubiquitin-B;Ubiquitin;Polyubiquitin-C;Ubiquitin	RPS27A;UBC;UBA52;UBC;UBC;UBC;UBC;UBB;UBC;UBC;UBC;UBB;UBC;UBC;UBC;UBC;UBC;UBC	>sp|P62979|RS27A_HUMAN Ubiquitin-40S ribosomal protein S27a OS=Homo sapiens GN=RPS27A PE=1 SV=2;>tr|F5H6Q2|F5H6Q2_HUMAN Ubiquitin C (Fragment) OS=Homo sapiens GN=UBC PE=4 SV=1;>sp|P62987|RL40_HUMAN Ubiquitin-60S ribosomal protein L40 OS=Homo sapiens GN=UBA	1	207.574	7.95925e-170	241.22	__________MQIFVKTLTGKTITLEVEPSD	_MQIFVK(gl)TLTGK(gl)TITLEVEPSDTIENVK_	3	1088.25	-0.07309	2.0226	2.1121	1.0513
F5GYN4;Q96FW1;F5H6Q1;F5GYJ8	79;109;118;109	F5GYN4	Ubiquitin thioesterase OTUB1	OTUB1;OTUB1;OTUB1;OTUB1	>tr|F5GYN4|F5GYN4_HUMAN OTU domain, ubiquitin aldehyde-binding 1 OS=Homo sapiens GN=OTUB1 PE=4 SV=1;>sp|Q96FW1|OTUB1_HUMAN Ubiquitin thioesterase OTUB1 OS=Homo sapiens GN=OTUB1 PE=1 SV=2;>tr|F5H6Q1|F5H6Q1_HUMAN OTU domain, ubiquitin aldehyde-binding 1 OS=H	1	76.3005	4.66496e-105	199.01	RAFGFSHLEALLDDSKELQRFKAVSAKSKED	_AFGFSHLEALLDDSK(gl)ELQR_	4	573.292	1.3503	2.0209	1.8849	0.96653
P06733;P06733-2	202;109	P06733	Alpha-enolase	ENO1	>sp|P06733|ENOA_HUMAN Alpha-enolase OS=Homo sapiens GN=ENO1 PE=1 SV=2;>sp|P06733-2|ENOA_HUMAN Isoform MBP-1 of Alpha-enolase OS=Homo sapiens GN=ENO1	1	163.986	2.57033e-65	172.75	EVYHNLKNVIKEKYGKDATNVGDEGGFAPNI	_YGK(gl)DATNVGDEGGFAPNILENK_	3	808.387	-0.23137	2.0208	2.0169	0.99836
Q6P1J9;B4DV47	209;209	Q6P1J9	Parafibromin	CDC73	>sp|Q6P1J9|CDC73_HUMAN Parafibromin OS=Homo sapiens GN=CDC73 PE=1 SV=1;>tr|B4DV47|B4DV47_HUMAN Uncharacterized protein OS=Homo sapiens GN=CDC73 PE=2 SV=1	1	69.3267	2.66547e-32	168.98	RSTIKTDLDDDITALKQRSFVDAEVDVTRDI	_TDLDDDITALK(gl)QR_	3	539.941	-1.1032	2.0169	3.3473	1.6445
B4E318;Q9P287-4;Q9P287-3;Q9P287;Q9P287-2	76;76;76;76;76	B4E318	BRCA2 and CDKN1A-interacting protein;BRCA2 and CDKN1A-interacting protein	BCCIP;BCCIP	>tr|B4E318|B4E318_HUMAN Uncharacterized protein OS=Homo sapiens GN=BCCIP PE=2 SV=1;>sp|Q9P287-4|BCCIP_HUMAN Isoform 4 of BRCA2 and CDKN1A-interacting protein OS=Homo sapiens GN=BCCIP;>sp|Q9P287-3|BCCIP_HUMAN Isoform 3 of BRCA2 and CDKN1A-interacting protei	1	85.6757	3.593e-07	85.676	FEAYSLSDNDYDGIKKLLQQLFLKAPVNTAE	_K(gl)LLQQLFLK_	3	415.596	1.371	2.014	1.5952	0.90432
Q9UBC2;Q9UBC2-2;A2RRF3	632;632;632	Q9UBC2	Epidermal growth factor receptor substrate 15-like 1;Epidermal growth factor receptor substrate 15-like 1	EPS15L1;EPS15L1	>sp|Q9UBC2|EP15R_HUMAN Epidermal growth factor receptor substrate 15-like 1 OS=Homo sapiens GN=EPS15L1 PE=1 SV=1;>sp|Q9UBC2-2|EP15R_HUMAN Isoform 2 of Epidermal growth factor receptor substrate 15-like 1 OS=Homo sapiens GN=EPS15L1;>tr|A2RRF3|A2RRF3_HUMAN E	0.999261	31.3118	0.0452094	49.448	PDPFQTEDPFKSDPFKGADPFKGDPFQNDPF	_SDPFK(gl)GADPFK_	3	441.551	0.76859	2.0114	4.2222	2.169
Q6ZTN6-2;Q6ZTN6;Q6ZTN6-3	59;322;409	Q6ZTN6-2	Ankyrin repeat domain-containing protein 13D	ANKRD13D	>sp|Q6ZTN6-2|AN13D_HUMAN Isoform 2 of Ankyrin repeat domain-containing protein 13D OS=Homo sapiens GN=ANKRD13D;>sp|Q6ZTN6|AN13D_HUMAN Ankyrin repeat domain-containing protein 13D OS=Homo sapiens GN=ANKRD13D PE=1 SV=2;>sp|Q6ZTN6-3|AN13D_HUMAN Isoform 3 of A	1	97.0826	2.73657e-08	97.083	LRDFITLRLPPGFPVKIEIPLFHVLNARITF	_LPPGFPVK(gl)IEIPLFHVLNAR_	4	593.597	-0.14331	2.01	3.5662	1.6795
P17844;E7ETL9	437;367	P17844	Probable ATP-dependent RNA helicase DDX5	DDX5;DDX5	>sp|P17844|DDX5_HUMAN Probable ATP-dependent RNA helicase DDX5 OS=Homo sapiens GN=DDX5 PE=1 SV=1;>tr|E7ETL9|E7ETL9_HUMAN DEAD (Asp-Glu-Ala-Asp) box polypeptide 5 OS=Homo sapiens GN=DDX5 PE=3 SV=1	1	91.0151	9.76951e-10	101.78	SEDYIHRIGRTARSTKTGTAYTFFTPNNIKQ	_STK(gl)TGTAYTFFTPNNIK_	3	669.006	-2.7585	2.0023	1.6495	0.7649
P55072	251	P55072	Transitional endoplasmic reticulum ATPase	VCP	>sp|P55072|TERA_HUMAN Transitional endoplasmic reticulum ATPase OS=Homo sapiens GN=VCP PE=1 SV=4	1	123.023	3.58478e-19	123.02	KPPRGILLYGPPGTGKTLIARAVANETGAFF	_GILLYGPPGTGK(gl)TLIAR_	3	614.36	-0.69815	1.9978	2.6385	1.3349
Q9NS91;F8WE49	151;151	Q9NS91	E3 ubiquitin-protein ligase RAD18	RAD18;RAD18	>sp|Q9NS91|RAD18_HUMAN E3 ubiquitin-protein ligase RAD18 OS=Homo sapiens GN=RAD18 PE=1 SV=2;>tr|F8WE49|F8WE49_HUMAN RAD18 homolog (S. cerevisiae) OS=Homo sapiens GN=RAD18 PE=4 SV=1	0.991009	20.4228	3.53926e-09	101.61	FLIREMSGSTSELLIKENKSKFSPQKEASPA	_EM(ox)SGSTSELLIK(gl)ENK_	3	599.296	-0.33034	1.9971	2.5482	1.1584
E9PDU5;Q9NNW5	475;526	E9PDU5	WD repeat-containing protein 6	WDR6;WDR6	>tr|E9PDU5|E9PDU5_HUMAN WD repeat domain 6 OS=Homo sapiens GN=WDR6 PE=4 SV=1;>sp|Q9NNW5|WDR6_HUMAN WD repeat-containing protein 6 OS=Homo sapiens GN=WDR6 PE=1 SV=1	0.912915	10.2049	0.00036909	87.208	RRGSVLLFPSRPGLLKDPGVGGKARAGAGAP	_GSVLLFPSRPGLLK(gl)DPGVGGK_	3	736.755	0.32041	1.9947	1.8302	0.83427
Q9BSJ8;Q9BSJ8-2	118;118	Q9BSJ8	Extended synaptotagmin-1	ESYT1	>sp|Q9BSJ8|ESYT1_HUMAN Extended synaptotagmin-1 OS=Homo sapiens GN=ESYT1 PE=1 SV=1;>sp|Q9BSJ8-2|ESYT1_HUMAN Isoform 2 of Extended synaptotagmin-1 OS=Homo sapiens GN=ESYT1	1	135.178	4.54343e-31	138.05	RAARQLLDDEEQLTAKTLYMSHRELPAWVSF	_QLLDDEEQLTAK(gl)TLYMSHR_	3	802.397	-0.83231	1.9933	2.0724	0.97315
Q7Z6Z7-3;Q7Z6Z7;E7EVU8;H0Y5W0;Q7Z6Z7-2;E9PD66;H0Y659	3336;3345;3347;2379;3329;3331;183	Q7Z6Z7-3	E3 ubiquitin-protein ligase HUWE1	HUWE1;HUWE1;HUWE1	>sp|Q7Z6Z7-3|HUWE1_HUMAN Isoform 3 of E3 ubiquitin-protein ligase HUWE1 OS=Homo sapiens GN=HUWE1;>sp|Q7Z6Z7|HUWE1_HUMAN E3 ubiquitin-protein ligase HUWE1 OS=Homo sapiens GN=HUWE1 PE=1 SV=3;>tr|E7EVU8|E7EVU8_HUMAN Uncharacterized protein OS=Homo sapiens GN=	1	226.714	6.75204e-149	226.71	PVVCRHVLDTLIQLAKVFPSHFTQQRTKETN	_HVLDTLIQLAK(gl)VFPSHFTQQR_	3	864.806	-1.1154	1.9872	2.9085	1.428
E9PKG1;Q99873-3;Q99873-2;G5E9B6;Q99873;E9PQ98;E9PIX6;B4DJ87	187;205;209;215;223;187;187;209	E9PKG1	Protein arginine N-methyltransferase 1;Protein arginine N-methyltransferase 1	PRMT1;PRMT1;PRMT1;PRMT1;PRMT1	>tr|E9PKG1|E9PKG1_HUMAN Protein arginine methyltransferase 1 OS=Homo sapiens GN=PRMT1 PE=4 SV=1;>sp|Q99873-3|ANM1_HUMAN Isoform 3 of Protein arginine N-methyltransferase 1 OS=Homo sapiens GN=PRMT1;>sp|Q99873-2|ANM1_HUMAN Isoform 2 of Protein arginine N-met	0.999999	59.3042	0.00028663	67.646	NVYGFDMSCIKDVAIKEPLVDVVDPKQLVTN	_DVAIK(gl)EPLVDVVDPK_	3	584.324	0.59574	1.9859	2.4809	0.91242
P45974-2;P45974	184;184	P45974-2	Ubiquitin carboxyl-terminal hydrolase 5	USP5	>sp|P45974-2|UBP5_HUMAN Isoform Short of Ubiquitin carboxyl-terminal hydrolase 5 OS=Homo sapiens GN=USP5;>sp|P45974|UBP5_HUMAN Ubiquitin carboxyl-terminal hydrolase 5 OS=Homo sapiens GN=USP5 PE=1 SV=2	1	104.244	1.16731e-11	104.24	WDGEVRQVSKHAFSLKQLDNPARIPPCGWKC	_HAFSLK(gl)QLDNPAR_	3	537.618	0.4266	1.9827	2.1155	1.0933
H0Y4R1;P12268;F5H247;E7ETK5	127;195;195;170	H0Y4R1	Inosine-5'-monophosphate dehydrogenase 2	IMPDH2;IMPDH2;IMPDH2	>tr|H0Y4R1|H0Y4R1_HUMAN IMP (inosine 5'-monophosphate) dehydrogenase 2 (Fragment) OS=Homo sapiens GN=IMPDH2 PE=3 SV=1;>sp|P12268|IMDH2_HUMAN Inosine-5'-monophosphate dehydrogenase 2 OS=Homo sapiens GN=IMPDH2 PE=1 SV=2;>tr|F5H247|F5H247_HUMAN IMP (inosine 5	1	90.4641	8.50375e-06	90.464	TKREDLVVAPAGITLKEANEILQRSKKGKLP	_EDLVVAPAGITLK(gl)EANEILQR_	3	798.439	0.72526	1.9604	2.4743	1.1089
P07900;P07900-2;G3V2J8;P08238;Q58FF7;Q5T9W8;Q58FF8	69;191;69;64;64;64;64	P07900;P08238;Q58FF8	Heat shock protein HSP 90-alpha;Heat shock protein HSP 90-beta;Putative heat shock protein HSP 90-beta-3;Putative heat shock protein HSP 90-beta 2	HSP90AA1;HSP90AA1;HSP90AB1;HSP90AB3P;HSP90AB1;HSP90AB2P	>sp|P07900|HS90A_HUMAN Heat shock protein HSP 90-alpha OS=Homo sapiens GN=HSP90AA1 PE=1 SV=5;>sp|P07900-2|HS90A_HUMAN Isoform 2 of Heat shock protein HSP 90-alpha OS=Homo sapiens GN=HSP90AA1;>tr|G3V2J8|G3V2J8_HUMAN Heat shock protein 90kDa alpha (cytosolic	0.985289	18.2591	0.0540717	57.173	DALDKIRYESLTDPSKLDSGKELHINLIPNK;DALDKIRYESLTDPSKLDSGKELKIDIIPNP;DALDKIRYESLTDPSKLDSGKELKIDIIPNT	_IRYESLTDPSK(gl)LDSGK_	3	641.665	-0.90281	1.9598	2.5183	1.0909
Q9NUQ9;Q9NW21;F8W7X2	199;53;153	Q9NUQ9	Protein FAM49B	FAM49B;FAM49B	>sp|Q9NUQ9|FA49B_HUMAN Protein FAM49B OS=Homo sapiens GN=FAM49B PE=1 SV=1;>tr|Q9NW21|Q9NW21_HUMAN Uncharacterized protein OS=Homo sapiens GN=FAM49B PE=2 SV=1;>tr|F8W7X2|F8W7X2_HUMAN Family with sequence similarity 49, member B OS=Homo sapiens GN=FAM49B PE=	0.999856	38.4244	1.18009e-19	120.23	ANRMSLFYAEATPMLKTLSDATTKFVSENKN	_MSLFYAEATPMLK(gl)TLSDATTK_	3	811.74	0.23604	1.9561	2.3647	1.1634
Q15843;E9PS38;F8VSA6;E9PL57	22;22;22;22	Q15843	NEDD8	NEDD8;NEDD8-MDP1;NEDD8;NEDD8-MDP1	>sp|Q15843|NEDD8_HUMAN NEDD8 OS=Homo sapiens GN=NEDD8 PE=1 SV=1;>tr|E9PS38|E9PS38_HUMAN NEDD8-MDP1 readthrough OS=Homo sapiens GN=NEDD8-MDP1 PE=4 SV=1;>tr|F8VSA6|F8VSA6_HUMAN Uncharacterized protein OS=Homo sapiens GN=NEDD8 PE=4 SV=1;>tr|E9PL57|E9PL57_HUMA	1	64.3744	0.00020291	67.136	TLTGKEIEIDIEPTDKVERIKERVEEKEGIP	_EIEIDIEPTDK(gl)VER_	3	600.639	0.27952	1.9551	1.6739	0.86482
Q5T8N1;A6NGS4;F5H5C2;Q8WUM0	1039;1039;1094;1110	Q5T8N1	Nuclear pore complex protein Nup133	NUP133;NUP133;NUP133	>tr|Q5T8N1|Q5T8N1_HUMAN Nucleoporin 133kDa OS=Homo sapiens GN=NUP133 PE=2 SV=1;>tr|A6NGS4|A6NGS4_HUMAN Nucleoporin 133kDa OS=Homo sapiens GN=NUP133 PE=4 SV=2;>tr|F5H5C2|F5H5C2_HUMAN Nucleoporin 133kDa OS=Homo sapiens GN=NUP133 PE=4 SV=1;>sp|Q8WUM0|NU133_HU	1	116.291	1.44152e-19	120.64	VSKDSIFVKILQKLLKDGIQLSEYLPEVKDL	_LLK(gl)DGIQLSEYLPEVK_	3	653.698	-0.20773	1.95	2.4986	1.2737
E9PJ81;E9PRQ7;Q04323;Q04323-2;B4E0P8	105;105;105;105;8	E9PJ81	UBX domain-containing protein 1	UBXN1;UBXN1;UBXN1	>tr|E9PJ81|E9PJ81_HUMAN UBX domain protein 1 (Fragment) OS=Homo sapiens GN=UBXN1 PE=4 SV=1;>tr|E9PRQ7|E9PRQ7_HUMAN UBX domain protein 1 OS=Homo sapiens GN=UBXN1 PE=4 SV=1;>sp|Q04323|UBXN1_HUMAN UBX domain-containing protein 1 OS=Homo sapiens GN=UBXN1 PE=1	1	65.2413	0.000617531	81.972	ERQEQTKRMLELVAQKQREREEREEREALER	_RM(ox)LELVAQK(gl)QR_	3	501.28	0.017415	1.9465	1.597	0.80082
Q8N9Z2;Q8N9Z2-2	54;54	Q8N9Z2	Coiled-coil domain-containing protein 71L	CCDC71L	>sp|Q8N9Z2|CC71L_HUMAN Coiled-coil domain-containing protein 71L OS=Homo sapiens GN=CCDC71L PE=2 SV=2;>sp|Q8N9Z2-2|CC71L_HUMAN Isoform 2 of Coiled-coil domain-containing protein 71L OS=Homo sapiens GN=CCDC71L	0.99989	39.5701	1.00173e-08	97.095	KVVYSRSQLSLADSTKALGDAFKLFMPRSTE	_SQLSLADSTK(gl)ALGDAFK_	3	622.658	3.1929	1.945	1.776	0.93143
Q9Y295	46	Q9Y295	Developmentally-regulated GTP-binding protein 1	DRG1	>sp|Q9Y295|DRG1_HUMAN Developmentally-regulated GTP-binding protein 1 OS=Homo sapiens GN=DRG1 PE=1 SV=1	0.999999	58.9832	2.27239e-20	134.32	LKARLAKLRRELITPKGGGGGGPGEGFDVAK	_ELITPK(gl)GGGGGGPGEGFDVAK_	3	686.348	0.7341	1.9425	1.1579	0.55384
P60891;P21108;B1ALA7	18;18;18	P60891	Ribose-phosphate pyrophosphokinase 1;Ribose-phosphate pyrophosphokinase 3	PRPS1;PRPS1L1;PRPS1	>sp|P60891|PRPS1_HUMAN Ribose-phosphate pyrophosphokinase 1 OS=Homo sapiens GN=PRPS1 PE=1 SV=2;>sp|P21108|PRPS3_HUMAN Ribose-phosphate pyrophosphokinase 3 OS=Homo sapiens GN=PRPS1L1 PE=1 SV=2;>tr|B1ALA7|B1ALA7_HUMAN Phosphoribosyl pyrophosphate synthetase	1	92.2638	6.65508e-13	105.9	NIKIFSGSSHQDLSQKIADRLGLELGKVVTK	_IFSGSSHQDLSQK(gl)IADR_	4	501.504	-0.66111	1.941	1.6378	0.74477
Q14155-1;B1ALK7;B7Z6G2;Q14155-5	598;657;673;683	Q14155-1		ARHGEF7;ARHGEF7	>sp|Q14155-1|ARHG7_HUMAN Isoform 1 of Rho guanine nucleotide exchange factor 7 OS=Homo sapiens GN=ARHGEF7;>tr|B1ALK7|B1ALK7_HUMAN Rho guanine nucleotide exchange factor (GEF) 7 OS=Homo sapiens GN=ARHGEF7 PE=4 SV=1;>tr|B7Z6G2|B7Z6G2_HUMAN Rho guanine nucleo	1	176.04	7.7501e-60	176.04	TVIEEKSLVDTVYALKDEVQELRQDNKKMKK	_SLVDTVYALK(gl)DEVQELR_	3	698.036	-0.23264	1.9383	1.6559	0.68547
H0YBN7;B4DHX0;E7EVQ6;Q14534	88;241;341;436	H0YBN7	Squalene monooxygenase	SQLE;SQLE;SQLE	>tr|H0YBN7|H0YBN7_HUMAN Squalene epoxidase (Fragment) OS=Homo sapiens GN=SQLE PE=4 SV=1;>tr|B4DHX0|B4DHX0_HUMAN Uncharacterized protein OS=Homo sapiens GN=SQLE PE=2 SV=1;>tr|E7EVQ6|E7EVQ6_HUMAN Squalene epoxidase OS=Homo sapiens GN=SQLE PE=4 SV=1;>sp|Q1453	1	86.3457	1.51237e-05	86.573	MTVAFKDIKLWRKLLKGIPDLYDDAAIFEAK	_LLK(gl)GIPDLYDDAAIFEAK_	3	702.709	0.90074	1.9333	1.7826	0.87863
H0YGP7;G5E969;H0YH69;E9PD44;Q9HBU6	52;172;163;172;172	H0YGP7	Ethanolamine kinase 1	ETNK1;ETNK1;ETNK1;ETNK1	>tr|H0YGP7|H0YGP7_HUMAN Ethanolamine kinase 1 (Fragment) OS=Homo sapiens GN=ETNK1 PE=4 SV=1;>tr|G5E969|G5E969_HUMAN Ethanolamine kinase 1, isoform CRA_b OS=Homo sapiens GN=ETNK1 PE=4 SV=1;>tr|H0YH69|H0YH69_HUMAN Ethanolamine kinase 1 (Fragment) OS=Homo sap	1	148.259	9.64423e-60	187.78	GNTMEDVVLVRIYGNKTELLVDRDEEVKSFR	_IYGNK(gl)TELLVDRDEEVK_	3	712.371	0.057843	1.9319	4.2022	1.5039
P21796;E7ER14;C9JI87	20;20;20	P21796	Voltage-dependent anion-selective channel protein 1	VDAC1;VDAC1	>sp|P21796|VDAC1_HUMAN Voltage-dependent anion-selective channel protein 1 OS=Homo sapiens GN=VDAC1 PE=1 SV=2;>tr|E7ER14|E7ER14_HUMAN Uncharacterized protein OS=Homo sapiens GN=VDAC1 PE=4 SV=1;>tr|C9JI87|C9JI87_HUMAN Voltage-dependent anion channel 1 (Frag	0.999638	34.4065	0.0423265	62.088	PTYADLGKSARDVFTKGYGFGLIKLDLKTKS	_DVFTK(gl)GYGFGLIK_	3	520.28	-0.52367	1.9314	1.1618	0.60553
F5GYN4;Q96FW1;F5H6Q1;F5GYJ8	41;71;80;71	F5GYN4	Ubiquitin thioesterase OTUB1	OTUB1;OTUB1;OTUB1;OTUB1	>tr|F5GYN4|F5GYN4_HUMAN OTU domain, ubiquitin aldehyde-binding 1 OS=Homo sapiens GN=OTUB1 PE=4 SV=1;>sp|Q96FW1|OTUB1_HUMAN Ubiquitin thioesterase OTUB1 OS=Homo sapiens GN=OTUB1 PE=1 SV=2;>tr|F5H6Q1|F5H6Q1_HUMAN OTU domain, ubiquitin aldehyde-binding 1 OS=H	0.956104	13.3808	3.12368e-33	132.9	VLYKEYAEDDNIYQQKIKDLHKKYSYIRKTR	_EYAEDDNIYQQK(gl)IK_	3	624.299	0.53934	1.9297	2.1671	1.1312
P61081	3	P61081	NEDD8-conjugating enzyme Ubc12	UBE2M	>sp|P61081|UBC12_HUMAN NEDD8-conjugating enzyme Ubc12 OS=Homo sapiens GN=UBE2M PE=1 SV=1	0.999993	51.5788	0.0126585	63.534	_____________MIKLFSLKQQKKEEESAG	_(ac)M(ox)IK(gl)LFSLK_	2	576.328	-0.18638	1.9203	1.6749	0.81898
A6NJ11;Q92890;Q92890-1;C9JS35	256;267;303;303	A6NJ11	Ubiquitin fusion degradation protein 1 homolog	UFD1L;UFD1L	>tr|A6NJ11|A6NJ11_HUMAN Ubiquitin fusion degradation 1-like (yeast) OS=Homo sapiens GN=UFD1L PE=4 SV=1;>sp|Q92890|UFD1_HUMAN Ubiquitin fusion degradation protein 1 homolog OS=Homo sapiens GN=UFD1L PE=1 SV=3;>sp|Q92890-1|UFD1_HUMAN Isoform Long of Ubiquitin	1	58.9807	0.0156136	58.981	GDIKRGIPNYEFKLGKITFIRNSRPLVKKVE	_LGK(gl)ITFIR_	3	354.554	1.1962	1.9178	4.6026	2.4813
Q16795;F5H0J3	348;107	Q16795	NADH dehydrogenase [ubiquinone] 1 alpha subcomplex subunit 9, mitochondrial	NDUFA9;NDUFA9	>sp|Q16795|NDUA9_HUMAN NADH dehydrogenase [ubiquinone] 1 alpha subcomplex subunit 9, mitochondrial OS=Homo sapiens GN=NDUFA9 PE=1 SV=2;>tr|F5H0J3|F5H0J3_HUMAN NADH dehydrogenase (ubiquinone) 1 alpha subcomplex, 9, 39kDa OS=Homo sapiens GN=NDUFA9 PE=4 SV=1	1	129.29	3.13736e-35	129.29	PGLEDLGIQATPLELKAIEVLRRHRTYRWLS	_LPHLPGLEDLGIQATPLELK(gl)AIEVLR_	4	738.175	2.439	1.9172	1.2729	0.6069
Q9Y617	333	Q9Y617	Phosphoserine aminotransferase	PSAT1	>sp|Q9Y617|SERC_HUMAN Phosphoserine aminotransferase OS=Homo sapiens GN=PSAT1 PE=1 SV=2	1	67.2345	1.4186e-07	92.856	KRFLDKALELNMLSLKGHRSVGGIRASLYNA	_ALELNM(ox)LSLK(gl)GHR_	3	537.959	1.1182	1.9154	2.687	1.4417
P60842	146	P60842	Eukaryotic initiation factor 4A-I	EIF4A1	>sp|P60842|IF4A1_HUMAN Eukaryotic initiation factor 4A-I OS=Homo sapiens GN=EIF4A1 PE=1 SV=1	1	136.62	7.35884e-29	136.62	CHACIGGTNVRAEVQKLQMEAPHIIVGTPGR	_AEVQK(gl)LQMEAPHIIVGTPGR_	3	763.411	1.578	1.9032	2.171	1.1265
B3KYB6;P48739;P48739-2;B7Z7Q0;B3KYB7;C9JW90	37;110;110;112;112;110	B3KYB6	Phosphatidylinositol transfer protein beta isoform	PITPNB;PITPNB;PITPNB;PITPNB	>tr|B3KYB6|B3KYB6_HUMAN Phosphatidylinositol transfer protein, beta (Fragment) OS=Homo sapiens GN=PITPNB PE=4 SV=1;>sp|P48739|PIPNB_HUMAN Phosphatidylinositol transfer protein beta isoform OS=Homo sapiens GN=PITPNB PE=1 SV=2;>sp|P48739-2|PIPNB_HUMAN Isofor	0.996959	25.1573	2.1728e-10	92.956	RTIVTNEYMKDDFFIKIETWHKPDLGTLENV	_DDFFIK(gl)IETWHKPDLGTLENVHGLDPNTWK_	5	736.769	0.10309	1.8995	1.9782	0.91222
P13639;F5H370;F5GZG3;B4DMC6;B4DPU3	159;159;159;159;159	P13639	Elongation factor 2	EEF2	>sp|P13639|EF2_HUMAN Elongation factor 2 OS=Homo sapiens GN=EEF2 PE=1 SV=4;>tr|F5H370|F5H370_HUMAN Eukaryotic translation elongation factor 2 OS=Homo sapiens GN=EEF2 PE=4 SV=1;>tr|F5GZG3|F5GZG3_HUMAN Uncharacterized protein OS=Homo sapiens GN=EEF2 PE=4 SV=	0.999995	56.1709	0.0308905	71.558	RQAIAERIKPVLMMNKMDRALLELQLEPEEL	_IKPVLM(ox)MNK(gl)MDR_	3	535.947	-0.91702	1.8987	3.3125	1.4493
P00558;B7Z7A9;B4E1H9	184;156;94	P00558	Phosphoglycerate kinase 1;Phosphoglycerate kinase	PGK1;PGK1	>sp|P00558|PGK1_HUMAN Phosphoglycerate kinase 1 OS=Homo sapiens GN=PGK1 PE=1 SV=3;>tr|B7Z7A9|B7Z7A9_HUMAN Phosphoglycerate kinase OS=Homo sapiens GN=PGK1 PE=2 SV=1;>tr|B4E1H9|B4E1H9_HUMAN Phosphoglycerate kinase OS=Homo sapiens GN=PGK1 PE=2 SV=1	0.999627	34.2816	1.47754e-39	149.73	AHRAHSSMVGVNLPQKAGGFLMKKELNYFAK	_AHSSM(ox)VGVNLPQK(gl)AGGFLM(ox)K_	4	555.283	0.1999	1.8932	1.6547	0.88993
P68104;Q5VTE0;Q6IQ15	273;273;252	P68104	Elongation factor 1-alpha 1;Putative elongation factor 1-alpha-like 3	EEF1A1;EEF1A1P5;EEF1A1	>sp|P68104|EF1A1_HUMAN Elongation factor 1-alpha 1 OS=Homo sapiens GN=EEF1A1 PE=1 SV=1;>sp|Q5VTE0|EF1A3_HUMAN Putative elongation factor 1-alpha-like 3 OS=Homo sapiens GN=EEF1A1P5 PE=5 SV=1;>tr|Q6IQ15|Q6IQ15_HUMAN EEF1A1 protein OS=Homo sapiens GN=EEF1A1 P	1	127.792	1.5732e-47	151	GIGTVPVGRVETGVLKPGMVVTFAPVNVTTE	_VETGVLK(gl)PGMVVTFAPVNVTTEVK_	3	877.147	-0.29146	1.8931	2.5439	1.2985
P15880;E9PQD7;E9PPT0;E9PMM9;D3DU83	65;65;65;65;65	P15880	40S ribosomal protein S2	RPS2;RPS2;RPS2;RPS2;RPS2	>sp|P15880|RS2_HUMAN 40S ribosomal protein S2 OS=Homo sapiens GN=RPS2 PE=1 SV=2;>tr|E9PQD7|E9PQD7_HUMAN Ribosomal protein S2 OS=Homo sapiens GN=RPS2 PE=4 SV=1;>tr|E9PPT0|E9PPT0_HUMAN Ribosomal protein S2 OS=Homo sapiens GN=RPS2 PE=4 SV=1;>tr|E9PMM9|E9PMM9_	1	65.7195	1.72282e-06	93.556	ARGGKAEDKEWMPVTKLGRLVKDMKIKSLEE	_EWM(ox)PVTK(gl)LGR_	3	449.568	-0.65739	1.8891	1.1166	0.61439
O75844	46	O75844	CAAX prenyl protease 1 homolog	ZMPSTE24	>sp|O75844|FACE1_HUMAN CAAX prenyl protease 1 homolog OS=Homo sapiens GN=ZMPSTE24 PE=1 SV=2	0.999999	59.3859	0.00137978	60.171	YLWETFLAQRQRRIYKTTTHVPPELGQIMDS	_IYK(gl)TTTHVPPELGQIMDSETFEK_	4	695.347	-0.30687	1.8871	1.6779	0.98575
Q7L2H7;H0YCQ8;B4E2Q4	344;197;212	Q7L2H7	Eukaryotic translation initiation factor 3 subunit M	EIF3M;EIF3M;EIF3M	>sp|Q7L2H7|EIF3M_HUMAN Eukaryotic translation initiation factor 3 subunit M OS=Homo sapiens GN=EIF3M PE=1 SV=1;>tr|H0YCQ8|H0YCQ8_HUMAN Eukaryotic translation initiation factor 3, subunit M (Fragment) OS=Homo sapiens GN=EIF3M PE=4 SV=1;>tr|B4E2Q4|B4E2Q4_HUM	1	166.961	3.51742e-75	179.74	QRKVVVSHSTHRTFGKQQWQQLYDTLNAWKQ	_TFGK(gl)QQWQQLYDTLNAWK_	3	790.394	0.13295	1.8813	3.5412	1.9169
E9PHI6;Q9Y6G9	319;435	E9PHI6	Cytoplasmic dynein 1 light intermediate chain 1	DYNC1LI1;DYNC1LI1	>tr|E9PHI6|E9PHI6_HUMAN Dynein, cytoplasmic 1, light intermediate chain 1 OS=Homo sapiens GN=DYNC1LI1 PE=4 SV=1;>sp|Q9Y6G9|DC1L1_HUMAN Cytoplasmic dynein 1 light intermediate chain 1 OS=Homo sapiens GN=DYNC1LI1 PE=1 SV=3	0.904631	9.77063	0.000244299	89.434	VSPIPAGSKKIDPNMKAGATSEGVLANFFNS	_KIDPNM(ox)K(gl)AGATSEGVLANFFNSLLSK_	4	721.373	0.73529	1.8789	1.6561	1.0153
F5GX11;P25786;P25786-2	183;208;214	F5GX11	Proteasome subunit alpha type-1	PSMA1;PSMA1	>tr|F5GX11|F5GX11_HUMAN Proteasome (prosome, macropain) subunit, alpha type, 1 OS=Homo sapiens GN=PSMA1 PE=4 SV=1;>sp|P25786|PSA1_HUMAN Proteasome subunit alpha type-1 OS=Homo sapiens GN=PSMA1 PE=1 SV=1;>sp|P25786-2|PSA1_HUMAN Isoform Long of Proteasome su	0.999289	31.4787	3.76523e-08	99.407	RALRETLPAEQDLTTKNVSIGIVGKDLEFTI	_ETLPAEQDLTTK(gl)NVSIGIVGK_	3	776.42	-0.42222	1.8763	6.4499	3.2808
Q8N1F7;B3KPQ8	243;120	Q8N1F7	Nuclear pore complex protein Nup93;Nuclear pore complex protein Nup93	NUP93;NUP93	>sp|Q8N1F7|NUP93_HUMAN Nuclear pore complex protein Nup93 OS=Homo sapiens GN=NUP93 PE=1 SV=2;>tr|B3KPQ8|B3KPQ8_HUMAN Uncharacterized protein OS=Homo sapiens GN=NUP93 PE=2 SV=1	1	90.4534	1.10866e-07	90.453	KQMTDVLLTPATDALKNRSSVEVRMEFVRQA	_QMTDVLLTPATDALK(gl)NR_	3	667.686	-0.8198	1.8689	1.7467	1.0678
O15294-3;O15294;C9JZL3	158;168;151	O15294-3	UDP-N-acetylglucosamine--peptide N-acetylglucosaminyltransferase 110 kDa subunit	OGT;OGT	>sp|O15294-3|OGT1_HUMAN Isoform 1 of UDP-N-acetylglucosamine--peptide N-acetylglucosaminyltransferase 110 kDa subunit OS=Homo sapiens GN=OGT;>sp|O15294|OGT1_HUMAN UDP-N-acetylglucosamine--peptide N-acetylglucosaminyltransferase 110 kDa subunit OS=Homo sapi	1	83.1822	2.69654e-12	108.35	NPDLYCVRSDLGNLLKALGRLEEAKACYLKA	_SDLGNLLK(gl)ALGR_	3	457.597	0.015443	1.8679	2.0822	1.1321
P22392-2;Q32Q12;P22392	154;179;39	P22392-2	Nucleoside diphosphate kinase;Nucleoside diphosphate kinase B	NME1-NME2;NME2	>sp|P22392-2|NDKB_HUMAN Isoform 3 of Nucleoside diphosphate kinase B OS=Homo sapiens GN=NME2;>tr|Q32Q12|Q32Q12_HUMAN Nucleoside diphosphate kinase OS=Homo sapiens GN=NME1-NME2 PE=2 SV=1;>sp|P22392|NDKB_HUMAN Nucleoside diphosphate kinase B OS=Homo sapiens	1	71.2957	0.00289899	71.296	IIKRFEQKGFRLVAMKFLRASEEHLKQHYID	_LVAMK(gl)FLR_	3	364.551	0.23142	1.8664	1.6725	0.82126
Q9NXF7	79	Q9NXF7	DDB1- and CUL4-associated factor 16	DCAF16	>sp|Q9NXF7|DCA16_HUMAN DDB1- and CUL4-associated factor 16 OS=Homo sapiens GN=DCAF16 PE=1 SV=1	1	80.412	3.85152e-07	80.412	TTWKPLNPNSWLYHAKLLDPSTPVHILREIG	_PLNPNSWLYHAK(gl)LLDPSTPVHILR_	4	724.646	-1.2298	1.8655	2.1631	1.0919
H0Y612;Q9UPN9-2;Q9UPN9	126;389;389	H0Y612	E3 ubiquitin-protein ligase TRIM33	TRIM33;TRIM33	>tr|H0Y612|H0Y612_HUMAN Tripartite motif-containing 33 (Fragment) OS=Homo sapiens GN=TRIM33 PE=4 SV=1;>sp|Q9UPN9-2|TRI33_HUMAN Isoform Beta of E3 ubiquitin-protein ligase TRIM33 OS=Homo sapiens GN=TRIM33;>sp|Q9UPN9|TRI33_HUMAN E3 ubiquitin-protein ligase T	1	40.2776	0.0604901	40.477	NKKGKSLLQQLENVTKERQMKLLQQQNDITG	_SLLQQLENVTK(gl)ER_	3	557.972	2.4101	1.8645	2.2162	1.0375
Q5STU3;Q13838;Q13838-2;F8VQ10;F6WLT2;F8VZL8;F6S4E6;F6UN21;F6TRA5;F6V772;F6QYI9;F6R6M7;F6QWI5;F6U6E2;F6S2B7;F6SXL5;E7EMX2	36;36;36;36;36;36;36;36;36;59;59;36;36;36;36;51;36	Q5STU3	Spliceosome RNA helicase DDX39B	DDX39B;DDX39B;DDX39B;DDX39B;DDX39B;DDX39B;DDX39B;DDX39B;DDX39B;DDX39B;DDX39B;DDX39B;DDX39B;DDX39B	>tr|Q5STU3|Q5STU3_HUMAN DEAD (Asp-Glu-Ala-Asp) box polypeptide 39B OS=Homo sapiens GN=BAT1 PE=2 SV=2;>sp|Q13838|DX39B_HUMAN Spliceosome RNA helicase DDX39B OS=Homo sapiens GN=DDX39B PE=1 SV=1;>sp|Q13838-2|DX39B_HUMAN Isoform 2 of Spliceosome RNA helicase D	1	50.8744	0.0218821	50.874	AAGGDGAEAPAKKDVKGSYVSIHSSGFRDFL	_DVK(gl)GSYVSIHSSGFR_	4	438.972	1.1566	1.8618	2.0809	1.025
P62258-2;P62258	28;50	P62258-2	14-3-3 protein epsilon	YWHAE	>sp|P62258-2|1433E_HUMAN Isoform SV of 14-3-3 protein epsilon OS=Homo sapiens GN=YWHAE;>sp|P62258|1433E_HUMAN 14-3-3 protein epsilon OS=Homo sapiens GN=YWHAE PE=1 SV=1	1	94.1217	8.02865e-12	106.58	VELTVEERNLLSVAYKNVIGARRASWRIISS	_NLLSVAYK(gl)NVIGAR_	3	544.646	0.31691	1.8534	2.2944	1.1873
Q9Y277;Q9Y277-2;F5H740;E5RFP6;E5RJN6;E5RHZ6;F8W7Y3;E5RFL1;E5RHE1	20;20;20;20;20;20;20;20;20	Q9Y277	Voltage-dependent anion-selective channel protein 3	VDAC3;VDAC3;VDAC3;VDAC3;VDAC3;VDAC3;VDAC3;VDAC3	>sp|Q9Y277|VDAC3_HUMAN Voltage-dependent anion-selective channel protein 3 OS=Homo sapiens GN=VDAC3 PE=1 SV=1;>sp|Q9Y277-2|VDAC3_HUMAN Isoform 2 of Voltage-dependent anion-selective channel protein 3 OS=Homo sapiens GN=VDAC3;>tr|F5H740|F5H740_HUMAN Voltage	0.999823	37.5135	0.00378492	61.11	PTYCDLGKAAKDVFNKGYGFGMVKIDLKTKS	_DVFNK(gl)GYGFGMVK_	3	525.926	0.12022	1.8532	1.0952	0.5887
P31689;B7Z5C0;F5GZ88	338;181;181	P31689	DnaJ homolog subfamily A member 1	DNAJA1;DNAJA1	>sp|P31689|DNJA1_HUMAN DnaJ homolog subfamily A member 1 OS=Homo sapiens GN=DNAJA1 PE=1 SV=2;>tr|B7Z5C0|B7Z5C0_HUMAN Uncharacterized protein OS=Homo sapiens GN=DNAJA1 PE=2 SV=1;>tr|F5GZ88|F5GZ88_HUMAN DnaJ (Hsp40) homolog, subfamily A, member 1 OS=Homo sap	0.99951	33.0934	1.96574e-14	112.58	EFKVNFPENGFLSPDKLSLLEKLLPERKEVE	_VNFPENGFLSPDK(gl)LSLLEK_	3	754.399	0.1892	1.8521	3.5537	1.8852
F5GX11;P25786;P25786-2	90;115;121	F5GX11	Proteasome subunit alpha type-1	PSMA1;PSMA1	>tr|F5GX11|F5GX11_HUMAN Proteasome (prosome, macropain) subunit, alpha type, 1 OS=Homo sapiens GN=PSMA1 PE=4 SV=1;>sp|P25786|PSA1_HUMAN Proteasome subunit alpha type-1 OS=Homo sapiens GN=PSMA1 PE=1 SV=1;>sp|P25786-2|PSA1_HUMAN Isoform Long of Proteasome su	1	85.9091	4.31364e-08	85.909	DRPLPVSRLVSLIGSKTQIPTQRYGRRPYGV	_LVSLIGSK(gl)TQIPTQR_	3	585.676	0.63053	1.8469	3.7909	2.0534
P67775;P62714;E7ESG8	41;41;28	P67775	Serine/threonine-protein phosphatase 2A catalytic subunit alpha isoform;Serine/threonine-protein phosphatase 2A catalytic subunit beta isoform;Serine/threonine-protein phosphatase	PPP2CA;PPP2CB;PPP2CA	>sp|P67775|PP2AA_HUMAN Serine/threonine-protein phosphatase 2A catalytic subunit alpha isoform OS=Homo sapiens GN=PPP2CA PE=1 SV=1;>sp|P62714|PP2AB_HUMAN Serine/threonine-protein phosphatase 2A catalytic subunit beta isoform OS=Homo sapiens GN=PPP2CB PE=1	1	134.99	4.90684e-25	134.99	SQVKSLCEKAKEILTKESNVQEVRCPVTVCG	_EILTK(gl)ESNVQEVR_	3	553.628	0.12041	1.8405	2.0965	1.1205
P35998;C9JLS9	116;116	P35998	26S protease regulatory subunit 7	PSMC2;PSMC2	>sp|P35998|PRS7_HUMAN 26S protease regulatory subunit 7 OS=Homo sapiens GN=PSMC2 PE=1 SV=3;>tr|C9JLS9|C9JLS9_HUMAN Proteasome (prosome, macropain) 26S subunit, ATPase, 2 (Fragment) OS=Homo sapiens GN=PSMC2 PE=4 SV=1	0.999821	37.4829	0.000197032	80.755	IINADSEDPKYIINVKQFAKFVVDLSDQVAP	_YIINVK(gl)QFAK_	3	446.591	1.1686	1.8331	1.4493	0.804
Q9UJK0	103	Q9UJK0	Ribosome biogenesis protein TSR3 homolog	TSR3	>sp|Q9UJK0|TSR3_HUMAN Probable ribosome biogenesis protein C16orf42 OS=Homo sapiens GN=C16orf42 PE=1 SV=1	1	76.1761	2.36035e-09	103.88	RLGHRFGGLVLSPVGKQYASPADRQLVAQSG	_FGGLVLSPVGK(gl)QYASPADR_	3	692.701	2.2599	1.8308	1.0134	0.5606
B4DV79;P55884;F8W8C8;P55884-2;C9JZG1	140;216;216;216;177	B4DV79	Eukaryotic translation initiation factor 3 subunit B;Eukaryotic translation initiation factor 3 subunit B	EIF3B;EIF3B;EIF3B	>tr|B4DV79|B4DV79_HUMAN Eukaryotic translation initiation factor 3, subunit B OS=Homo sapiens GN=EIF3B PE=2 SV=1;>sp|P55884|EIF3B_HUMAN Eukaryotic translation initiation factor 3 subunit B OS=Homo sapiens GN=EIF3B PE=1 SV=3;>tr|F8W8C8|F8W8C8_HUMAN Eukaryot	1	90.9969	9.66459e-09	91.657	EKLKNVIHKIFSKFGKITNDFYPEEDGKTKG	_FGK(gl)ITNDFYPEEDGK_	3	625.292	0.50717	1.83	1.8136	0.94878
P25788-2;P25788	57;57	P25788-2	Proteasome subunit alpha type-3	PSMA3	>sp|P25788-2|PSA3_HUMAN Isoform 2 of Proteasome subunit alpha type-3 OS=Homo sapiens GN=PSMA3;>sp|P25788|PSA3_HUMAN Proteasome subunit alpha type-3 OS=Homo sapiens GN=PSMA3 PE=1 SV=2	0.999998	56.9792	0.000294714	78.529	CKDGVVFGVEKLVLSKLYEEGSNKRLFNVDR	_LVLSK(gl)LYEEGSNK_	3	531.954	-0.28693	1.8288	1.6272	0.85863
P62249;Q6IPX4	4;4	P62249	40S ribosomal protein S16	RPS16;RPS16	>sp|P62249|RS16_HUMAN 40S ribosomal protein S16 OS=Homo sapiens GN=RPS16 PE=1 SV=2;>tr|Q6IPX4|Q6IPX4_HUMAN RPS16 protein OS=Homo sapiens GN=RPS16 PE=2 SV=1	1	68.0444	0.000330482	68.044	____________MPSKGPLQSVQVFGRKKTA	_PSK(gl)GPLQSVQVFGR_	3	538.63	-1.0299	1.8262	1.1198	0.61318
B4E3A8;P30740;B4DNT0	279;317;166	B4E3A8	Leukocyte elastase inhibitor	SERPINB1;SERPINB1	>tr|B4E3A8|B4E3A8_HUMAN Serpin peptidase inhibitor, clade B (ovalbumin), member 1 OS=Homo sapiens GN=SERPINB1 PE=2 SV=1;>sp|P30740|ILEU_HUMAN Leukocyte elastase inhibitor OS=Homo sapiens GN=SERPINB1 PE=1 SV=1;>tr|B4DNT0|B4DNT0_HUMAN Serpin peptidase inhibi	0.990155	20.0247	0.038762	48.981	ADLSGMSGARDIFISKIVHKSFVEVNEEGTE	_DIFISK(gl)IVHK_	3	438.591	0.74195	1.8237	3.1541	1.3027
H0YB22;E5RH77;P62263	5;63;63	H0YB22	40S ribosomal protein S14	RPS14;RPS14;RPS14	>tr|H0YB22|H0YB22_HUMAN Ribosomal protein S14 (Fragment) OS=Homo sapiens GN=RPS14 PE=4 SV=1;>tr|E5RH77|E5RH77_HUMAN Ribosomal protein S14 OS=Homo sapiens GN=RPS14 PE=4 SV=1;>sp|P62263|RS14_HUMAN 40S ribosomal protein S14 OS=Homo sapiens GN=RPS14 PE=1 SV=3	1	82.8854	0.00303862	82.885	___________UMKVKADRDESSPYAAMLAA	_VK(gl)ADRDESSPYAAMLAAQDVAQR_	4	652.321	-1.9396	1.8091	0.98035	0.5419
Q06830;E9PEN3;Q13162	136;194;208	Q06830;Q13162	Peroxiredoxin-1;Peroxiredoxin-4	PRDX1;PRDX4	>sp|Q06830|PRDX1_HUMAN Peroxiredoxin-1 OS=Homo sapiens GN=PRDX1 PE=1 SV=1;>tr|E9PEN3|E9PEN3_HUMAN Uncharacterized protein OS=Homo sapiens GN=PRDX4 PE=4 SV=1;>sp|Q13162|PRDX4_HUMAN Peroxiredoxin-4 OS=Homo sapiens GN=PRDX4 PE=1 SV=1	1	56.5506	0.000334989	73.632	ADEGISFRGLFIIDDKGILRQITVNDLPVGR;EDSGHTLRGLFIIDDKGILRQITLNDLPVGR	_GLFIIDDK(gl)GILR_	3	491.952	-0.54147	1.8024	1.8178	1.0457
Q96S59-2;B2R8E1;Q96S59	104;216;445	Q96S59-2	Ran-binding protein 9	RANBP9;RANBP9	>sp|Q96S59-2|RANB9_HUMAN Isoform 2 of Ran-binding protein 9 OS=Homo sapiens GN=RANBP9;>tr|B2R8E1|B2R8E1_HUMAN RAN binding protein 9 OS=Homo sapiens GN=RANBP9 PE=2 SV=1;>sp|Q96S59|RANB9_HUMAN Ran-binding protein 9 OS=Homo sapiens GN=RANBP9 PE=1 SV=1	1	75.8194	0.000135324	79.659	YPSLLERNPNLLFTLKVRQFIEMVNGTDSEV	_NPNLLFTLK(gl)VR_	3	476.949	-0.22908	1.7973	2.1103	0.88088
Q3HKR1;Q9UJ41-2;E9PFK9;B4DZM7;Q9UJ41-3;Q9UJ41	85;85;98;99;125;263	Q3HKR1	Rab5 GDP/GTP exchange factor	RABGEF1;RABGEF1;RABGEF1	>tr|Q3HKR1|Q3HKR1_HUMAN RAP1 short isoform OS=Homo sapiens GN=KCTD7 PE=2 SV=1;>sp|Q9UJ41-2|RABX5_HUMAN Isoform 2 of Rab5 GDP/GTP exchange factor OS=Homo sapiens GN=RABGEF1;>tr|E9PFK9|E9PFK9_HUMAN RAB guanine nucleotide exchange factor (GEF) 1 OS=Homo sapie	0.998579	28.4682	1.03158e-123	205.32	ASSQSSQGAQSLTFSKFEEKKTNEKTRKVTT	_LQREEEEAFASSQSSQGAQSLTFSK(gl)FEEK_	4	848.902	-0.2028	1.796	1.4051	0.89467
Q9NR09	3139	Q9NR09	Baculoviral IAP repeat-containing protein 6	BIRC6	>sp|Q9NR09|BIRC6_HUMAN Baculoviral IAP repeat-containing protein 6 OS=Homo sapiens GN=BIRC6 PE=1 SV=2	0.999521	33.1965	3.31258e-17	110.97	SMVSTIMKFLDSGPNKAVDSTLKTRILASEP	_FLDSGPNK(gl)AVDSTLK_	3	569.297	-0.11351	1.7942	2.4095	1.2223
A0AVT1;A0AVT1-4;A0AVT1-3	295;295;295	A0AVT1	Ubiquitin-like modifier-activating enzyme 6	UBA6	>sp|A0AVT1|UBA6_HUMAN Ubiquitin-like modifier-activating enzyme 6 OS=Homo sapiens GN=UBA6 PE=1 SV=1;>sp|A0AVT1-4|UBA6_HUMAN Isoform 4 of Ubiquitin-like modifier-activating enzyme 6 OS=Homo sapiens GN=UBA6;>sp|A0AVT1-3|UBA6_HUMAN Isoform 3 of Ubiquitin-like	1	53.8685	0.013402	53.869	EPYLHGGIAVQVKTPKTVFFESLERQLKHPK	_TPK(gl)TVFFESLER_	3	523.275	0.16299	1.7936	1.8981	1.2061
O15294-3;O15294;O15294-4;O15294-2	1000;1010;629;884	O15294-3	UDP-N-acetylglucosamine--peptide N-acetylglucosaminyltransferase 110 kDa subunit	OGT	>sp|O15294-3|OGT1_HUMAN Isoform 1 of UDP-N-acetylglucosamine--peptide N-acetylglucosaminyltransferase 110 kDa subunit OS=Homo sapiens GN=OGT;>sp|O15294|OGT1_HUMAN UDP-N-acetylglucosamine--peptide N-acetylglucosaminyltransferase 110 kDa subunit OS=Homo sapi	1	68.4942	0.000344677	68.494	GKVWKQRISSPLFNTKQYTMELERLYLQMWE	_ISSPLFNTK(gl)QYTM(ox)ELER_	3	729.697	0.014772	1.784	1.4916	0.82285
P11142;P11142-2;E7ET08;E9PN89;E9PLF4;E9PQQ4;E9PQK7;E9PK54;E9PI65	159;159;159;99;159;159;159;159;118	P11142	Heat shock cognate 71 kDa protein	HSPA8;HSPA8;HSPA8;HSPA8;HSPA8;HSPA8;HSPA8	>sp|P11142|HSP7C_HUMAN Heat shock cognate 71 kDa protein OS=Homo sapiens GN=HSPA8 PE=1 SV=1;>sp|P11142-2|HSP7C_HUMAN Isoform 2 of Heat shock cognate 71 kDa protein OS=Homo sapiens GN=HSPA8;>tr|E7ET08|E7ET08_HUMAN Uncharacterized protein OS=Homo sapiens GN=	1	49.2228	0.0450247	49.223	VTVPAYFNDSQRQATKDAGTIAGLNVLRIIN	_QATK(gl)DAGTIAGLNVLR_	3	581.323	-0.30812	1.7826	2.308	1.1991
E9PFU1;Q8WUM4	355;350	E9PFU1	Programmed cell death 6-interacting protein;Programmed cell death 6-interacting protein	PDCD6IP;PDCD6IP	>tr|E9PFU1|E9PFU1_HUMAN Programmed cell death 6-interacting protein OS=Homo sapiens GN=PDCD6IP PE=4 SV=1;>sp|Q8WUM4|PDC6I_HUMAN Programmed cell death 6-interacting protein OS=Homo sapiens GN=PDCD6IP PE=1 SV=1	0.995245	23.2081	0.00385098	57.41	ATLVKSTPVNVPISQKFTDLFEKMVPVSVQQ	_STPVNVPISQK(gl)FTDLFEK_	3	722.048	2.5057	1.7823	0.93291	0.66739
Q9NQC3-3;F8W914;Q9NQC3-2;Q9NQC3-5;Q9NQC3-4;F8WAM4;Q9NQC3-6;Q9NQC3	73;219;247;266;834;834;860;1066	Q9NQC3-3	Reticulon-4	RTN4;RTN4;RTN4	>sp|Q9NQC3-3|RTN4_HUMAN Isoform 3 of Reticulon-4 OS=Homo sapiens GN=RTN4;>tr|F8W914|F8W914_HUMAN Reticulon 4 OS=Homo sapiens GN=RTN4 PE=4 SV=1;>sp|Q9NQC3-2|RTN4_HUMAN Isoform 2 of Reticulon-4 OS=Homo sapiens GN=RTN4;>sp|Q9NQC3-5|RTN4_HUMAN Isoform 5 of Ret	1	70.4703	4.80341e-05	70.47	TISFRIYKGVIQAIQKSDEGHPFRAYLESEV	_GVIQAIQK(gl)SDEGHPFR_	4	474.749	0.76693	1.7814	2.509	1.4845
B1ARP8;A6NEC0;P61326;Q96A72;F5H6P7	77;79;114;116;70	B1ARP8	Protein mago nashi homolog;Protein mago nashi homolog 2	MAGOH;MAGOHB;MAGOH;MAGOHB;MAGOHB	>tr|B1ARP8|B1ARP8_HUMAN Mago-nashi homolog, proliferation-associated (Drosophila) OS=Homo sapiens GN=MAGOH PE=4 SV=1;>tr|A6NEC0|A6NEC0_HUMAN Mago-nashi homolog B (Drosophila) OS=Homo sapiens GN=MAGOHB PE=4 SV=1;>sp|P61326|MGN_HUMAN Protein mago nashi homol	1	152.935	2.44886e-48	152.94	FTTSKIGSLIDVNQSKDPEGLRVFYYLVQDL	_IGSLIDVNQSK(gl)DPEGLR_	3	652.345	-0.45056	1.7755	1.2329	0.58387
Q96QK8	83	Q96QK8	Small integral membrane protein 14	SMIM14	>sp|Q96QK8|CD034_HUMAN Uncharacterized protein C4orf34 OS=Homo sapiens GN=C4orf34 PE=2 SV=1	1	56.4799	0.0314175	56.48	FLLRPPNLRGSSLPGKPTSPHNGQDPPAPPV	_GSSLPGK(gl)PTSPHNGQDPPAPPVD_	3	789.384	0.61679	1.7719	2.1148	1.1876
F2Z3N7;C9JZ87;Q9NUM4	14;14;14	F2Z3N7	Transmembrane protein 106B	TMEM106B;TMEM106B;TMEM106B	>tr|F2Z3N7|F2Z3N7_HUMAN Uncharacterized protein OS=Homo sapiens GN=TMEM106B PE=4 SV=1;>tr|C9JZ87|C9JZ87_HUMAN Transmembrane protein 106B (Fragment) OS=Homo sapiens GN=TMEM106B PE=4 SV=1;>sp|Q9NUM4|T106B_HUMAN Transmembrane protein 106B OS=Homo sapiens GN=T	1	139.249	8.94798e-91	185.16	__MGKSLSHLPLHSSKEDAYDGVTSENMRNG	_SLSHLPLHSSK(gl)EDAYDGVTSENMR_	4	697.581	0.22102	1.7707	1.1245	0.62307
P14678-2;P63162;P14678;E7ERB2;B3KVR1;E7ENP4;P14678-3	32;32;32;32;36;32;32	P14678-2	Small nuclear ribonucleoprotein-associated protein N;Small nuclear ribonucleoprotein-associated proteins B and B';Small nuclear ribonucleoprotein-associated protein	SNRPN;SNRPB;SNRPN	>sp|P14678-2|RSMB_HUMAN Isoform SM-B of Small nuclear ribonucleoprotein-associated proteins B and B' OS=Homo sapiens GN=SNRPB;>sp|P63162|RSMN_HUMAN Small nuclear ribonucleoprotein-associated protein N OS=Homo sapiens GN=SNRPN PE=1 SV=1;>sp|P14678|RSMB_HUMA	0.989089	19.5737	0.000349378	75.819	MRCILQDGRIFIGTFKAFDKHMNLILCDCDE	_IFIGTFK(gl)AFDK_	3	467.591	-0.24968	1.7676	1.1481	0.60472
F5H5A7;Q9BXJ9	539;665	F5H5A7	N-alpha-acetyltransferase 15, NatA auxiliary subunit	NAA15	>tr|F5H5A7|F5H5A7_HUMAN N(alpha)-acetyltransferase 15, NatA auxiliary subunit OS=Homo sapiens GN=NAA15 PE=4 SV=1;>sp|Q9BXJ9|NAA15_HUMAN N-alpha-acetyltransferase 15, NatA auxiliary subunit OS=Homo sapiens GN=NAA15 PE=1 SV=1	0.998135	27.286	0.00891863	61.161	VETPLEEAIKFLTPLKNLVKNKIETHLFAFE	_FLTPLK(gl)NLVK_	3	429.599	0.65204	1.7674	1.5973	0.9432
Q9NSD9;F5H6Y1	560;461	Q9NSD9	Phenylalanine--tRNA ligase beta subunit	FARSB;FARSB	>sp|Q9NSD9|SYFB_HUMAN Phenylalanine--tRNA ligase beta subunit OS=Homo sapiens GN=FARSB PE=1 SV=3;>tr|F5H6Y1|F5H6Y1_HUMAN Phenylalanyl-tRNA synthetase, beta subunit OS=Homo sapiens GN=FARSB PE=4 SV=1	0.999984	47.9572	3.18943e-05	73.918	PGRCAEIFARGQSVGKLGVLHPDVITKFELT	_GQSVGK(gl)LGVLHPDVITK_	3	621.355	0.3133	1.7668	1.533	1.0747
B7WPF4;Q9UPU5	1937;2097	B7WPF4	Ubiquitin carboxyl-terminal hydrolase;Ubiquitin carboxyl-terminal hydrolase 24	USP24;USP24	>tr|B7WPF4|B7WPF4_HUMAN Ubiquitin carboxyl-terminal hydrolase OS=Homo sapiens GN=USP24 PE=3 SV=2;>sp|Q9UPU5|UBP24_HUMAN Ubiquitin carboxyl-terminal hydrolase 24 OS=Homo sapiens GN=USP24 PE=1 SV=3	0.99727	25.6269	0.0778732	44.98	PRPHRPNNDRLSILTKLVKKGEKKGLFVEKM	_LSILTK(gl)LVK_	3	376.917	0.011409	1.7614	1.6226	1.0402
P25787	70	P25787	Proteasome subunit alpha type-2	PSMA2	>sp|P25787|PSA2_HUMAN Proteasome subunit alpha type-2 OS=Homo sapiens GN=PSMA2 PE=1 SV=2	1	95.6243	2.16099e-20	132.83	ILYDERSVHKVEPITKHIGLVYSGMGPDYRV	_VEPITK(gl)HIGLVYSGMGPDYR_	3	782.735	-0.059435	1.7605	1.9899	1.1103
P46781;B5MCT8;C9JM19;F2Z3C0;A8MXK4	30;30;30;30;30	P46781	40S ribosomal protein S9	RPS9;RPS9;RPS9;RPS9;RPS9	>sp|P46781|RS9_HUMAN 40S ribosomal protein S9 OS=Homo sapiens GN=RPS9 PE=1 SV=3;>tr|B5MCT8|B5MCT8_HUMAN Ribosomal protein S9 OS=Homo sapiens GN=RPS9 PE=3 SV=1;>tr|C9JM19|C9JM19_HUMAN Ribosomal protein S9 OS=Homo sapiens GN=RPS9 PE=3 SV=1;>tr|F2Z3C0|F2Z3C0_	1	113.803	1.36321e-09	113.8	TPRRPFEKSRLDQELKLIGEYGLRNKREVWR	_SRLDQELK(gl)LIGEYGLR_	3	668.701	-0.76735	1.7588	1.4062	0.8266
B4DJ66;Q9UNM6;Q9UNM6-2	248;313;315	B4DJ66	26S proteasome non-ATPase regulatory subunit 13	PSMD13;PSMD13	>tr|B4DJ66|B4DJ66_HUMAN Proteasome (Prosome, macropain) 26S subunit, non-ATPase, 13, isoform CRA_d OS=Homo sapiens GN=PSMD13 PE=2 SV=1;>sp|Q9UNM6|PSD13_HUMAN 26S proteasome non-ATPase regulatory subunit 13 OS=Homo sapiens GN=PSMD13 PE=1 SV=2;>sp|Q9UNM6-2|P	0.999835	37.8333	3.00467e-08	97.69	KSAKITVNEVELLVMKALSVGLVKGSIDEVD	_ITVNEVELLVMK(gl)ALSVGLVK_	3	757.112	0.13796	1.7523	2.2239	1.2875
Q9Y679-2;E7EU18;Q9Y679	359;416;425	Q9Y679-2	Ancient ubiquitous protein 1	AUP1	>sp|Q9Y679-2|AUP1_HUMAN Isoform Short of Ancient ubiquitous protein 1 OS=Homo sapiens GN=AUP1;>tr|E7EU18|E7EU18_HUMAN Uncharacterized protein OS=Homo sapiens GN=AUP1 PE=4 SV=1;>sp|Q9Y679|AUP1_HUMAN Ancient ubiquitous protein 1 OS=Homo sapiens GN=AUP1 PE=1	1	105.69	1.68163e-72	166.93	DITKGTQSLPTASASKFPSSGPVTPQPTALT	_GTQSLPTASASK(gl)FPSSGPVTPQPTALTFAK_	3	1030.2	-0.50215	1.7519	1.8259	1.0601
Q13505-3;Q13505;Q13505-2	41;190;190	Q13505-3	Metaxin-1	MTX1	>sp|Q13505-3|MTX1_HUMAN Isoform 3 of Metaxin-1 OS=Homo sapiens GN=MTX1;>sp|Q13505|MTX1_HUMAN Metaxin-1 OS=Homo sapiens GN=MTX1 PE=1 SV=2;>sp|Q13505-2|MTX1_HUMAN Isoform 2 of Metaxin-1 OS=Homo sapiens GN=MTX1	1	158.447	1.44671e-53	158.45	VLTYARFTGAPLKVHKISNPWQSPSGTLPAL	_VHK(gl)ISNPWQSPSGTLPALR_	3	734.731	-0.43828	1.748	2.2867	1.2704
P28340;E7EVW0	1007;1033	P28340	DNA polymerase delta catalytic subunit	POLD1	>sp|P28340|DPOD1_HUMAN DNA polymerase delta catalytic subunit OS=Homo sapiens GN=POLD1 PE=1 SV=2;>tr|E7EVW0|E7EVW0_HUMAN DNA polymerase OS=Homo sapiens GN=POLD1 PE=3 SV=1	1	68.3707	0.000515968	68.371	KTVLTGKVGGLLAFAKRRNCCIGCRTVLSHQ	_VGGLLAFAK(gl)R_	3	382.565	-0.14648	1.7471	1.6628	0.90774
P30419;B7Z8J4	80;80	P30419	Glycylpeptide N-tetradecanoyltransferase 1	NMT1;NMT1	>sp|P30419|NMT1_HUMAN Glycylpeptide N-tetradecanoyltransferase 1 OS=Homo sapiens GN=NMT1 PE=1 SV=2;>tr|B7Z8J4|B7Z8J4_HUMAN Uncharacterized protein OS=Homo sapiens GN=NMT1 PE=2 SV=1	1	107.78	6.87737e-36	131.13	KEKGSETDSAQDQPVKMNSLPAERIQEIQKA	_GSETDSAQDQPVK(gl)M(ox)NSLPAER_	3	797.368	0.020443	1.7364	1.8735	1.1552
Q9NRW3	51	Q9NRW3	DNA dC->dU-editing enzyme APOBEC-3C	APOBEC3C	>sp|Q9NRW3|ABC3C_HUMAN Probable DNA dC->dU-editing enzyme APOBEC-3C OS=Homo sapiens GN=APOBEC3C PE=1 SV=2	1	43.8967	0.0715168	43.897	CFTVEGIKRRSVVSWKTGVFRNQVDSETHCH	_SVVSWK(gl)TGVFR_	3	460.586	0.35543	1.7323	1.5351	0.94696
Q07817-2;Q5QP56;Q9H1R6;Q5TE64;Q07817-3;Q07817	87;87;87;87;87;87	Q07817-2	Bcl-2-like protein 1	BCL2L1;BCL2L1;BCL2L1;BCL2L1	>sp|Q07817-2|B2CL1_HUMAN Isoform Bcl-X(S) of Bcl-2-like protein 1 OS=Homo sapiens GN=BCL2L1;>tr|Q5QP56|Q5QP56_HUMAN BCL2-like 1 (Fragment) OS=Homo sapiens GN=BCL2L1 PE=2 SV=1;>tr|Q9H1R6|Q9H1R6_HUMAN BCL2-like 1 (Fragment) OS=Homo sapiens GN=BCL2L1 PE=2 SV=	1	69.8636	0.000356835	69.864	SSSLDAREVIPMAAVKQALREAGDEFELRYR	_EVIPMAAVK(gl)QALR_	3	513.961	0.89815	1.7318	2.3357	1.3267
Q5JR95;P62241	108;128	Q5JR95	40S ribosomal protein S8	RPS8;RPS8	>tr|Q5JR95|Q5JR95_HUMAN Ribosomal protein S8 OS=Homo sapiens GN=RPS8 PE=4 SV=1;>sp|P62241|RS8_HUMAN 40S ribosomal protein S8 OS=Homo sapiens GN=RPS8 PE=1 SV=2	1	83.5234	3.09061e-06	85.006	YESHYALPLGRKKGAKLTPEEEEILNKKRSK	_GAK(gl)LTPEEEEILNK_	3	562.297	-1.8984	1.7256	1.5852	0.89753
Q8N0X7	481	Q8N0X7	Spartin	SPG20	>sp|Q8N0X7|SPG20_HUMAN Spartin OS=Homo sapiens GN=SPG20 PE=1 SV=1	0.999877	39.0986	0.00999157	58.595	PVEVSPAVTKGLYIAKQATGGAAKVSQFLVD	_GLYIAK(gl)QATGGAAK_	3	488.272	1.9826	1.7253	2.41	1.2675
D6RAN4;P32969;B4E1M5;E7ESE0	2;2;2;2	D6RAN4	60S ribosomal protein L9	RPL9;RPL9;RPL9	>tr|D6RAN4|D6RAN4_HUMAN Ribosomal protein L9 (Fragment) OS=Homo sapiens GN=RPL9 PE=4 SV=1;>sp|P32969|RL9_HUMAN 60S ribosomal protein L9 OS=Homo sapiens GN=RPL9 PE=1 SV=1;>tr|B4E1M5|B4E1M5_HUMAN Uncharacterized protein OS=Homo sapiens GN=RPL9 PE=2 SV=1;>tr|	1	97.3521	3.10704e-13	126.97	______________MKTILSNQTVDIPENVD	_MK(gl)TILSNQTVDIPENVDITLK(gl)GR_	4	704.126	0.51855	1.7215	1.0632	0.61762
Q15365;Q68Y55;Q32Q82;G3V0E8;F8VZX2;B4DXP5;F8VRG9;F8VYL7;A8K7X6;Q15366;Q6IPF4;F8W0G4;B4DLC0;P57721-2;P57721-3;P57721-5;E9PFP8;P57721-4;P57721;F8VUX6;F8VTZ0	23;23;23;23;23;23;23;23;23;23;23;23;23;55;55;55;23;55;55;23;23	Q15365;Q68Y55	Poly(rC)-binding protein 1;Poly(rC)-binding protein 2;Poly(rC)-binding protein 2;Poly(rC)-binding protein 2;Poly(rC)-binding protein 2;Poly(rC)-binding protein 2;Poly(rC)-binding protein 2;Poly(rC)-binding protein 3	PCBP1;PCBP2;PCBP2;PCBP2;PCBP2;PCBP2;PCBP2;PCBP2;PCBP2;PCBP2;PCBP2;PCBP2;PCBP2;PCBP3;PCBP3;PCBP2	>sp|Q15365|PCBP1_HUMAN Poly(rC)-binding protein 1 OS=Homo sapiens GN=PCBP1 PE=1 SV=2;>tr|Q68Y55|Q68Y55_HUMAN Poly(RC) binding protein 2 OS=Homo sapiens GN=PCBP2 PE=2 SV=1;>tr|Q32Q82|Q32Q82_HUMAN PCBP2 protein OS=Homo sapiens GN=PCBP2 PE=2 SV=1;>tr|G3V0E8|G	0.999672	34.8463	0.0160858	54.09	GGLNVTLTIRLLMHGKEVGSIIGKKGESVKK;SGLNVTLTIRLLMHGKEVGSIIGKKGESVKR	_LLMHGK(gl)EVGSIIGK_	3	532.636	0.6318	1.7195	2.071	0.97707
B4DPJ8;P40227;A6NCD2	346;377;332	B4DPJ8	T-complex protein 1 subunit zeta;T-complex protein 1 subunit zeta	CCT6A;CCT6A;CCT6A	>tr|B4DPJ8|B4DPJ8_HUMAN Chaperonin containing TCP1, subunit 6A (zeta 1) OS=Homo sapiens GN=CCT6A PE=2 SV=1;>sp|P40227|TCPZ_HUMAN T-complex protein 1 subunit zeta OS=Homo sapiens GN=CCT6A PE=1 SV=3;>tr|A6NCD2|A6NCD2_HUMAN Chaperonin-containing TCP1, subunit	0.964416	14.3301	0.00104627	89.171	FIEKCNNPRSVTLLIKGPNKHTLTQIKDAVR	_SVTLLIK(gl)GPNK_	2	642.388	0.81931	1.7194	1.7604	1.0088
Q9BUP3;Q9BUP3-3;Q9BUP3-2;E9PI87	36;70;36;36	Q9BUP3	Oxidoreductase HTATIP2	HTATIP2;HTATIP2	>sp|Q9BUP3|HTAI2_HUMAN Oxidoreductase HTATIP2 OS=Homo sapiens GN=HTATIP2 PE=1 SV=2;>sp|Q9BUP3-3|HTAI2_HUMAN Isoform 3 of Oxidoreductase HTATIP2 OS=Homo sapiens GN=HTATIP2;>sp|Q9BUP3-2|HTAI2_HUMAN Isoform 2 of Oxidoreductase HTATIP2 OS=Homo sapiens GN=HTATI	1	111.676	4.99694e-26	137.79	VFILGASGETGRVLLKEILEQGLFSKVTLIG	_VLLK(gl)EILEQGLFSK_	2	866.006	0.78609	1.7149	3.4287	1.946
C9K0R9;P20839-2;B4DE09;C9J381;P20839;E7EQS0;P20839-3;C9JV30	211;170;190;194;195;211;244;247	C9K0R9	Inosine-5'-monophosphate dehydrogenase 1;Inosine-5'-monophosphate dehydrogenase;Inosine-5'-monophosphate dehydrogenase 1;Inosine-5'-monophosphate dehydrogenase;Inosine-5'-monophosphate dehydrogenase	IMPDH1;IMPDH1;IMPDH1;IMPDH1;IMPDH1;IMPDH1	>tr|C9K0R9|C9K0R9_HUMAN IMP (inosine 5'-monophosphate) dehydrogenase 1 (Fragment) OS=Homo sapiens GN=IMPDH1 PE=4 SV=1;>sp|P20839-2|IMDH1_HUMAN Isoform 2 of Inosine-5'-monophosphate dehydrogenase 1 OS=Homo sapiens GN=IMPDH1;>tr|B4DE09|B4DE09_HUMAN Inosine-5	1	128.01	4.6524e-21	128.01	TPRIELVVAPAGVTLKEANEILQRSKKGKLP	_IELVVAPAGVTLK(gl)EANEILQR_	3	793.12	-0.99462	1.705	1.4867	0.87179
Q7Z5G4	103	Q7Z5G4	Golgin subfamily A member 7	GOLGA7	>sp|Q7Z5G4|GOGA7_HUMAN Golgin subfamily A member 7 OS=Homo sapiens GN=GOLGA7 PE=1 SV=2	1	72.9347	9.77012e-06	72.935	KVLKKVSKYIQEQNEKIYAPQGLLLTDPIER	_YIQEQNEK(gl)IYAPQGLLLTDPIER_	3	949.163	2.0229	1.7047	0.9257	0.79348
D6RGK9;H0Y9C1;Q96LI5;H0Y9Z5	133;162;133;140	D6RGK9	CCR4-NOT transcription complex subunit 6-like	CNOT6L;CNOT6L;CNOT6L;CNOT6L	>tr|D6RGK9|D6RGK9_HUMAN CCR4-NOT transcription complex, subunit 6-like (Fragment) OS=Homo sapiens GN=CNOT6L PE=4 SV=1;>tr|H0Y9C1|H0Y9C1_HUMAN CCR4-NOT transcription complex, subunit 6-like (Fragment) OS=Homo sapiens GN=CNOT6L PE=4 SV=1;>sp|Q96LI5|CNO6L_HUM	0.999999	61.9719	0.0196138	72.228	PYELGRLFQLQTLGLKGNPLSQDILNLYQDP	_LFQLQTLGLK(gl)GNPLSQDILNLYQDPDGTRK_	4	875.719	-3.1488	1.7032	1.6794	0.98602
P16435;E7EVY7;H0Y4R2;E7EMD0;F5H468	523;425;577;264;334	P16435	NADPH--cytochrome P450 reductase	POR;POR;POR;POR;POR	>sp|P16435|NCPR_HUMAN NADPH--cytochrome P450 reductase OS=Homo sapiens GN=POR PE=1 SV=2;>tr|E7EVY7|E7EVY7_HUMAN P450 (cytochrome) oxidoreductase OS=Homo sapiens GN=POR PE=4 SV=1;>tr|H0Y4R2|H0Y4R2_HUMAN P450 (cytochrome) oxidoreductase (Fragment) OS=Homo sa	1	145.34	1.31017e-46	145.34	LVPMFVRKSQFRLPFKATTPVIMVGPGTGVA	_LPFK(gl)ATTPVIM(ox)VGPGTGVAPFIGFIQER_	3	1025.22	-0.0018048	1.6998	1.9148	1.0373
P06744;B4DG39;CON__Q3ZBD7	466;477;466	P06744	Glucose-6-phosphate isomerase;Glucose-6-phosphate isomerase	GPI;GPI	>sp|P06744|G6PI_HUMAN Glucose-6-phosphate isomerase OS=Homo sapiens GN=GPI PE=1 SV=4;>tr|B4DG39|B4DG39_HUMAN Glucose-6-phosphate isomerase OS=Homo sapiens GN=GPI PE=2 SV=1;>Q3ZBD7 SWISS-PROT:Q3ZBD7 (Bos taurus) Glucose-6-phosphate isomerase	1	67.6681	1.69441e-05	98.175	AAGKSPEDLERLLPHKVFEGNRPTNSIVFTK	_LLPHK(gl)VFEGNRPTNSIVFTK_	4	603.585	-0.70986	1.6978	1.4463	0.90282
P12004	248	P12004	Proliferating cell nuclear antigen	PCNA	>sp|P12004|PCNA_HUMAN Proliferating cell nuclear antigen OS=Homo sapiens GN=PCNA PE=1 SV=1	0.999998	56.4968	7.00905e-25	125.53	VPLVVEYKIADMGHLKYYLAPKIEDEEGS__	_IADMGHLK(gl)YYLAPK_	3	578.64	-0.37544	1.6944	1.3562	0.81426
P62906	118	P62906	60S ribosomal protein L10a	RPL10A	>sp|P62906|RL10A_HUMAN 60S ribosomal protein L10a OS=Homo sapiens GN=RPL10A PE=1 SV=2	1	99.9616	9.90796e-09	105.5	LAKKYDAFLASESLIKQIPRILGPGLNKAGK	_KYDAFLASESLIK(gl)QIPR_	3	698.385	1.6231	1.6872	1.5637	0.91325
D6RIA1;Q9Y4E5-2;E9PH99;Q9Y4E5	78;106;106;106	D6RIA1	Zinc finger protein 451	ZNF451;ZNF451;ZNF451	>tr|D6RIA1|D6RIA1_HUMAN Zinc finger protein 451 (Fragment) OS=Homo sapiens GN=ZNF451 PE=4 SV=1;>sp|Q9Y4E5-2|ZN451_HUMAN Isoform 2 of Zinc finger protein 451 OS=Homo sapiens GN=ZNF451;>tr|E9PH99|E9PH99_HUMAN Zinc finger protein 451 OS=Homo sapiens GN=ZNF451	1	97.0952	8.1641e-10	97.095	VEKQQKEEKNRAFREKIDFQHAHGLQELEFI	_EK(gl)IDFQHAHGLQELEFIR_	4	581.8	1.4617	1.687	1.6973	1.0142
P12004	110	P12004	Proliferating cell nuclear antigen	PCNA	>sp|P12004|PCNA_HUMAN Proliferating cell nuclear antigen OS=Homo sapiens GN=PCNA PE=1 SV=1	0.998386	27.915	3.61097e-26	126.68	NADTLALVFEAPNQEKVSDYEMKLMDLDVEQ	_AEDNADTLALVFEAPNQEK(gl)VSDYEM(ox)K_	3	1019.8	0.31055	1.6856	1.5958	0.91618
Q8IZ07;H0YIN8;E9PGV0	239;93;24	Q8IZ07	Ankyrin repeat domain-containing protein 13A	ANKRD13A;ANKRD13A	>sp|Q8IZ07|AN13A_HUMAN Ankyrin repeat domain-containing protein 13A OS=Homo sapiens GN=ANKRD13A PE=1 SV=3;>tr|H0YIN8|H0YIN8_HUMAN Ankyrin repeat domain 13A (Fragment) OS=Homo sapiens GN=ANKRD13A PE=4 SV=1;>tr|E9PGV0|E9PGV0_HUMAN Ankyrin repeat domain 13A O	1	94.3843	4.05782e-185	274.75	ERRLTSPVINTSLDTKNIAFERTKSGFWGWR	_RLTSPVINTSLDTK(gl)NIAFER_	3	797.099	-0.19011	1.6844	1.3752	0.83281
C9JGS5;E7EV56;Q15154-2;E7ETA6;Q15154	986;1077;1076;1076;1076	C9JGS5	Pericentriolar material 1 protein	PCM1;PCM1;PCM1	>tr|C9JGS5|C9JGS5_HUMAN Uncharacterized protein OS=Homo sapiens GN=PCM1 PE=4 SV=1;>tr|E7EV56|E7EV56_HUMAN Pericentriolar material 1 OS=Homo sapiens GN=PCM1 PE=4 SV=1;>sp|Q15154-2|PCM1_HUMAN Isoform 2 of Pericentriolar material 1 protein OS=Homo sapiens GN=	1	48.998	0.0880257	48.998	CYTQLTWQQNNVQRLKQMLNELMRQQNQHPE	_LK(gl)QMLNELM(ox)R_	3	469.248	1.0759	1.6803	1.7442	1.3072
O43736-2;O43736	14;14	O43736-2	Integral membrane protein 2A	ITM2A	>sp|O43736-2|ITM2A_HUMAN Isoform 2 of Integral membrane protein 2A OS=Homo sapiens GN=ITM2A;>sp|O43736|ITM2A_HUMAN Integral membrane protein 2A OS=Homo sapiens GN=ITM2A PE=1 SV=2	1	49.5946	0.00355948	59.68	__MVKIAFNTPTAVQKEEARQDVEALLSRTV	_IAFNTPTAVQK(gl)EEAR_	3	596.979	0.7154	1.6793	0.65792	0.36996
E7EWF1;P36578;B4DMJ2	283;283;172	E7EWF1	60S ribosomal protein L4	RPL4	>tr|E7EWF1|E7EWF1_HUMAN Ribosomal protein L4 OS=Homo sapiens GN=RPL4 PE=4 SV=1;>sp|P36578|RL4_HUMAN 60S ribosomal protein L4 OS=Homo sapiens GN=RPL4 PE=1 SV=5;>tr|B4DMJ2|B4DMJ2_HUMAN Uncharacterized protein OS=Homo sapiens GN=RPL4 PE=2 SV=1	1	170.163	1.53598e-59	170.16	RKAASLKSNYNLPMHKMINTDLSRILKSPEI	_SNYNLPMHK(gl)MINTDLSR_	3	716.682	-0.69492	1.6789	1.481	0.89654
B4DZG6;Q9BTX1-4;G3XA81;Q9BTX1-2;Q9BTX1	102;437;322;436;437	B4DZG6	Nucleoporin NDC1	TMEM48;TMEM48;TMEM48	>tr|B4DZG6|B4DZG6_HUMAN Uncharacterized protein OS=Homo sapiens GN=TMEM48 PE=2 SV=1;>sp|Q9BTX1-4|NDC1_HUMAN Isoform 4 of Nucleoporin NDC1 OS=Homo sapiens GN=TMEM48;>tr|G3XA81|G3XA81_HUMAN Transmembrane protein 48, isoform CRA_a OS=Homo sapiens GN=TMEM48 PE	1	191.087	6.1236e-106	191.09	RPSVPPLVKTSLFSSKLSTPDVVSPFGTPFG	_TSLFSSK(gl)LSTPDVVSPFGTPFGSSVMNR_	3	1020.51	0.84586	1.6764	1.3133	0.78345
Q9H0U9	256	Q9H0U9	Testis-specific Y-encoded-like protein 1	TSPYL1	>sp|Q9H0U9|TSYL1_HUMAN Testis-specific Y-encoded-like protein 1 OS=Homo sapiens GN=TSPYL1 PE=1 SV=3	1	87.1843	1.01535e-08	96.229	TVNAQADRAFQQLEHKFGRMRRHYLERRNYI	_AFQQLEHK(gl)FGR_	3	492.257	0.88618	1.6758	1.4161	0.71453
Q92616	965	Q92616	Translational activator GCN1	GCN1L1	>sp|Q92616|GCN1L_HUMAN Translational activator GCN1 OS=Homo sapiens GN=GCN1L1 PE=1 SV=6	1	78.7584	1.35617e-05	78.758	AVMLLHTHTITSRVGKGEPGAAPLSAPAFSL	_VGK(gl)GEPGAAPLSAPAFSLVFPFLK_	3	838.797	0.226	1.6748	1.9418	1.1596
P43686-2;P43686	207;238	P43686-2	26S protease regulatory subunit 6B	PSMC4	>sp|P43686-2|PRS6B_HUMAN Isoform 2 of 26S protease regulatory subunit 6B OS=Homo sapiens GN=PSMC4;>sp|P43686|PRS6B_HUMAN 26S protease regulatory subunit 6B OS=Homo sapiens GN=PSMC4 PE=1 SV=2	1	52.8619	0.0200811	52.862	TTAAFIRVVGSEFVQKYLGEGPRMVRDVFRL	_VVGSEFVQK(gl)YLGEGPR_	3	626.995	-1.2069	1.6733	3.3635	2.2229
P62937;B4DM82;Q567Q0	125;89;65	P62937	Peptidyl-prolyl cis-trans isomerase A	PPIA;PPIA	>sp|P62937|PPIA_HUMAN Peptidyl-prolyl cis-trans isomerase A OS=Homo sapiens GN=PPIA PE=1 SV=2;>tr|B4DM82|B4DM82_HUMAN Peptidyl-prolyl cis-trans isomerase OS=Homo sapiens GN=PPIA PE=2 SV=1;>tr|Q567Q0|Q567Q0_HUMAN Peptidylprolyl isomerase A (Cyclophilin A) O	0.999943	42.4303	1.56777e-17	114.72	SQFFICTAKTEWLDGKHVVFGKVKEGMNIVE	_TEWLDGK(gl)HVVFGK_	3	543.951	0.5132	1.6702	2.4953	1.3859
B4DYF3;Q92995	575;640	B4DYF3	Ubiquitin carboxyl-terminal hydrolase 13;Ubiquitin carboxyl-terminal hydrolase 13	USP13;USP13	>tr|B4DYF3|B4DYF3_HUMAN Ubiquitin carboxyl-terminal hydrolase OS=Homo sapiens GN=USP13 PE=2 SV=1;>sp|Q92995|UBP13_HUMAN Ubiquitin carboxyl-terminal hydrolase 13 OS=Homo sapiens GN=USP13 PE=1 SV=2	1	113.929	1.22474e-26	126.68	ELPDISPPIVIPDDSKDRLMNQLIDPSDIDE	_GLQPGEEELPDISPPIVIPDDSK(gl)DR_	3	944.142	-0.089171	1.6655	3.1193	1.8324
Q9UBC2;Q9UBC2-2;A2RRF3	701;701;701	Q9UBC2	Epidermal growth factor receptor substrate 15-like 1;Epidermal growth factor receptor substrate 15-like 1	EPS15L1;EPS15L1	>sp|Q9UBC2|EP15R_HUMAN Epidermal growth factor receptor substrate 15-like 1 OS=Homo sapiens GN=EPS15L1 PE=1 SV=1;>sp|Q9UBC2-2|EP15R_HUMAN Isoform 2 of Epidermal growth factor receptor substrate 15-like 1 OS=Homo sapiens GN=EPS15L1;>tr|A2RRF3|A2RRF3_HUMAN E	1	133.544	5.04373e-47	147.52	PFTSDPFTKNPSLPSKLDPFESSDPFSSSSV	_NPSLPSK(gl)LDPFESSDPFSSSSVSSK_	3	914.103	-0.58679	1.6637	2.4318	1.3845
Q9Y5Z9-2;Q9Y5Z9	10;10	Q9Y5Z9-2	UbiA prenyltransferase domain-containing protein 1	UBIAD1	>sp|Q9Y5Z9-2|UBIA1_HUMAN Isoform 2 of UbiA prenyltransferase domain-containing protein 1 OS=Homo sapiens GN=UBIAD1;>sp|Q9Y5Z9|UBIA1_HUMAN UbiA prenyltransferase domain-containing protein 1 OS=Homo sapiens GN=UBIAD1 PE=1 SV=1	0.99862	28.5953	0.00533863	65.887	______MAASQVLGEKINILSGETVKAGDRD	_(ac)AASQVLGEK(gl)INILSGETVK_	3	705.055	2.5989	1.6619	1.8344	1.0973
G5E9B2;P50990;B4DEM7;B4DQH4	458;459;440;386	G5E9B2	T-complex protein 1 subunit theta	CCT8;CCT8;CCT8	>tr|G5E9B2|G5E9B2_HUMAN Chaperonin containing TCP1, subunit 8 (Theta), isoform CRA_a OS=Homo sapiens GN=CCT8 PE=3 SV=1;>sp|P50990|TCPQ_HUMAN T-complex protein 1 subunit theta OS=Homo sapiens GN=CCT8 PE=1 SV=4;>tr|B4DEM7|B4DEM7_HUMAN Chaperonin containing T	0.993207	21.6495	0.0148952	58.246	AFEAIPRALAENSGVKANEVISKLYAVHQEG	_ALAENSGVK(gl)ANEVISK_	3	581.979	-0.6425	1.6609	3.8838	2.3523
H0Y8H1;Q9UKJ5	89;117	H0Y8H1	Cysteine-rich hydrophobic domain 2 protein	CHIC2;CHIC2	>tr|H0Y8H1|H0Y8H1_HUMAN Cysteine-rich hydrophobic domain 2 (Fragment) OS=Homo sapiens GN=CHIC2 PE=4 SV=1;>sp|Q9UKJ5|CHIC2_HUMAN Cysteine-rich hydrophobic domain 2 protein OS=Homo sapiens GN=CHIC2 PE=1 SV=1	1	51.1346	0.00200673	68.044	CLKKNLPVNTRRSIEKLLEWENNRLYHKLCL	_SIEK(gl)LLEWENNR_	3	548.95	-0.6839	1.6573	1.3532	0.84701
P15531;P15531-2;E7ERL0;P22392-2;Q32Q12;P22392;O60361;F6XY72	100;125;125;100;125;100;85;25	P15531;P22392-2	Nucleoside diphosphate kinase A;Nucleoside diphosphate kinase;Nucleoside diphosphate kinase B;Putative nucleoside diphosphate kinase;Nucleoside diphosphate kinase	NME1;NME1;NME1-NME2;NME2;NME2P1;NME2	>sp|P15531|NDKA_HUMAN Nucleoside diphosphate kinase A OS=Homo sapiens GN=NME1 PE=1 SV=1;>sp|P15531-2|NDKA_HUMAN Isoform 2 of Nucleoside diphosphate kinase A OS=Homo sapiens GN=NME1;>tr|E7ERL0|E7ERL0_HUMAN Non-metastatic cells 1, protein (NM23A)-expressed i	1	121.321	3.82901e-37	145.69	KTGRVMLGETNPADSKPGTIRGDFCIQVGRN;KTGRVMLGETNPADSKPGTIRGDFCIQVGRT	_VM(ox)LGETNPADSK(gl)PGTIR_	3	639.323	1.4763	1.6555	1.4695	0.88092
P60174-1;P60174;B7Z5D8	149;186;67	P60174-1	Triosephosphate isomerase;Triosephosphate isomerase	TPI1;TPI1	>sp|P60174-1|TPIS_HUMAN Isoform 2 of Triosephosphate isomerase OS=Homo sapiens GN=TPI1;>sp|P60174|TPIS_HUMAN Triosephosphate isomerase OS=Homo sapiens GN=TPI1 PE=1 SV=3;>tr|B7Z5D8|B7Z5D8_HUMAN Triosephosphate isomerase OS=Homo sapiens GN=TPI1 PE=2 SV=1	0.974565	15.8338	0.048102	46.318	EREAGITEKVVFEQTKVIADNVKDWSKVVLA	_VVFEQTK(gl)VIADNVK_	3	568.649	1.6965	1.6439	1.4164	0.92416
Q7L1Q6-2;Q7L1Q6;C9IZ80	223;223;223	Q7L1Q6-2	Basic leucine zipper and W2 domain-containing protein 1	BZW1;BZW1	>sp|Q7L1Q6-2|BZW1_HUMAN Isoform 2 of Basic leucine zipper and W2 domain-containing protein 1 OS=Homo sapiens GN=BZW1;>sp|Q7L1Q6|BZW1_HUMAN Basic leucine zipper and W2 domain-containing protein 1 OS=Homo sapiens GN=BZW1 PE=1 SV=1;>tr|C9IZ80|C9IZ80_HUMAN Bas	0.999978	46.4829	4.41984e-13	114.96	KVSMDNRLMELFPANKQSVEHFTKYFTEAGL	_LMELFPANK(gl)QSVEHFTK_	3	711.698	-0.017196	1.6435	1.9151	1.0533
P62701;A6NH36	106;106	P62701	40S ribosomal protein S4, X isoform	RPS4X;RPS4X	>sp|P62701|RS4X_HUMAN 40S ribosomal protein S4, X isoform OS=Homo sapiens GN=RPS4X PE=1 SV=2;>tr|A6NH36|A6NH36_HUMAN Ribosomal protein S4, X-linked OS=Homo sapiens GN=RPS4X PE=4 SV=1	1	70.5248	0.00315246	70.525	SIDKTGENFRLIYDTKGRFAVHRITPEEAKY	_LIYDTK(gl)GR_	3	360.533	0.18987	1.6353	1.3044	0.7868
P27348;B4DMT8;E9PG15;P31946-2;P31946;P31947-2;P31947;P61981;B4DHC4;P63104;E7EX29;H0YB80;B0AZS6;E7EX24;E7ESK7;A2IDB2;Q04917	120;85;120;120;122;90;122;125;103;120;120;5;43;45;120;112;125	P27348;P31946-2;P31947-2;P61981;P63104;Q04917	14-3-3 protein theta;14-3-3 protein beta/alpha;14-3-3 protein beta/alpha, N-terminally processed;14-3-3 protein sigma;14-3-3 protein gamma;14-3-3 protein gamma, N-terminally processed;14-3-3 protein zeta/delta;14-3-3 protein eta	YWHAQ;YWHAQ;YWHAB;SFN;YWHAG;YWHAZ;YWHAZ;YWHAZ;YWHAZ;YWHAZ;YWHAZ;YWHAH;YWHAH	>sp|P27348|1433T_HUMAN 14-3-3 protein theta OS=Homo sapiens GN=YWHAQ PE=1 SV=1;>tr|B4DMT8|B4DMT8_HUMAN Uncharacterized protein OS=Homo sapiens GN=YWHAQ PE=2 SV=1;>tr|E9PG15|E9PG15_HUMAN Tyrosine 3-monooxygenase/tryptophan 5-monooxygenase activation protein	0.981087	17.1494	0.0793607	46.663	EEKGPEVREYRVFYLKMKGDYYRYLAEVATG;KNCNDFQYESKVFYLKMKGDYYRYLAEVASG;KNCSETQYESKVFYLKMKGDYYRYLAEVATG;LIANATNPESKVFYLKMKGDYFRYLAEVACG;LIPNASQAESKVFYLKMKGDYYRYLAEVAAG;LIPNATQPESKVFYLKMKGDYFRYLSEVASG	_VFYLK(gl)MK_	3	348.197	0.4077	1.6322	1.9684	1.2374
B7Z8C3;P41440	439;479	B7Z8C3	Folate transporter 1;Folate transporter 1	SLC19A1;SLC19A1	>tr|B7Z8C3|B7Z8C3_HUMAN Uncharacterized protein OS=Homo sapiens GN=SLC19A1 PE=2 SV=1;>sp|P41440|S19A1_HUMAN Folate transporter 1 OS=Homo sapiens GN=SLC19A1 PE=1 SV=3	1	80.1835	1.21389e-07	95.205	PRQPPAQGLRSAAEEKAAQALSVQDKGLGGL	_SAAEEK(gl)AAQALSVQDK_	3	587.299	0.41701	1.6303	0.92311	0.66103
Q15388	61	Q15388	Mitochondrial import receptor subunit TOM20 homolog	TOMM20	>sp|Q15388|TOM20_HUMAN Mitochondrial import receptor subunit TOM20 homolog OS=Homo sapiens GN=TOMM20 PE=1 SV=1	1	76.1133	2.56978e-12	106.97	KLAKERAGLSKLPDLKDAEAVQKFFLEEIQL	_LPDLK(gl)DAEAVQK_	3	480.928	-0.46617	1.6282	1.99	1.2277
E9PK01;P29692;P29692-2;E9PRY8;E9PMW7;E9PIZ1;E9PPR1;E9PL12;E9PQ49;E9PI39;H0YCK7	59;59;425;475;59;75;59;59;59;59;139	E9PK01	Elongation factor 1-delta	EEF1D;EEF1D;EEF1D;EEF1D;EEF1D;EEF1D;EEF1D;EEF1D;EEF1D;EEF1D	>tr|E9PK01|E9PK01_HUMAN Eukaryotic translation elongation factor 1 delta (guanine nucleotide exchange protein) (Fragment) OS=Homo sapiens GN=EEF1D PE=3 SV=1;>sp|P29692|EF1D_HUMAN Elongation factor 1-delta OS=Homo sapiens GN=EEF1D PE=1 SV=5;>sp|P29692-2|EF1	1	155.921	4.97858e-104	194.03	SVILRDIARARENIQKSLAGSSGPGASSGTS	_ARENIQK(gl)SLAGSSGPGASSGTSGDHGELVVR_	5	628.516	1.9159	1.6256	1.2817	0.73545
Q9UBC2;Q9UBC2-2;A2RRF3	531;531;531	Q9UBC2	Epidermal growth factor receptor substrate 15-like 1;Epidermal growth factor receptor substrate 15-like 1	EPS15L1;EPS15L1	>sp|Q9UBC2|EP15R_HUMAN Epidermal growth factor receptor substrate 15-like 1 OS=Homo sapiens GN=EPS15L1 PE=1 SV=1;>sp|Q9UBC2-2|EP15R_HUMAN Isoform 2 of Epidermal growth factor receptor substrate 15-like 1 OS=Homo sapiens GN=EPS15L1;>tr|A2RRF3|A2RRF3_HUMAN E	0.998943	29.7542	2.01587e-13	108.98	EQSIQAGRVQLETIIKSLKSTQDEINQARSK	_VQLETIIK(gl)SLK_	3	462.617	0.39835	1.6253	1.7014	1.0083
[truncated: 762 more rows]

## Sheet: GlyGly (K)Sites setupB
Supplementary Table S4: List of di-Gly modified sites quantified for the experimental setup B (SILAC L= untreated, SILAC M = PSMD6 knockdown, SILAC H =PSMD6 knockdown + bortezomib-treated)
[truncated: 3,550 more rows]
